# Supplementary material for: 5-methylcytosine promotes mRNA export — NSUN2 as the methyltransferase and ALYREF as an m5C reader
Source: Cell Res. 2017 Apr 18;27(5):606–25. doi: 10.1038/cr.2017.55 (PMC5594206; doi:10.1038/cr.2017.55)
Supplement: Supplementary information, Table S1 — Summary of information on sequencing samples. [file cr201755x8.xlsx]

## Sheet: Table S1
Supplementary information, Table S1: Summary of information on sequencing samples.

## Sheet: RNA-BisSeq
	Sample	Total Reads	Clean Reads	Uniq Mapped Reads	Uniq Mapping Rate	Dhfr Conversion Rate
Human	HeLa-siCTRL-BS-rep1	218515193	183327292	116031244	0.633	0.996757
	HeLa-siCTRL-BS-rep2	193988963	162654421	100596127	0.618	0.996775
	HeLa-siNSUN2-BS-rep1	205766007	172939774	110566095	0.639	0.996776
	HeLa-siNSUN2-BS-rep2	213084716	178688422	113636037	0.636	0.996782
	ALYREF-RIP-BS-rep1	213324581	185507385	152700646	0.823	0.996824
	ALYREF-RIP-BS-rep2	205513377	178237204	151013404	0.847	0.996831
Mouse	Small-Intestine_8W-BS-rep1	200963099	179131713	118547953	0.662	0.996627
	Small-Intestine_8W-BS-rep2	154941100	135713862	88922858	0.655	0.996407
	Heart_8W-BS-rep1	203554539	177172780	123517521	0.697	0.996779
	Heart_8W-BS-rep2	177714171	154350040	108407678	0.702	0.996837
	Muscle_8W-BS-rep1	181550496	159745178	112725063	0.706	0.996693
	Muscle_8W-BS-rep2	194402762	170618800	121601051	0.713	0.99675
	Brain_8W-BS-rep1	203069743	172285126	122277165	0.71	0.99664
	Brain_8W-BS-rep2	209619369	180166022	131619634	0.731	0.996643
	Kidney_8W-BS-rep1	177740625	152922748	107572266	0.703	0.996838
	Kidney_8W-BS-rep2	190336986	164107111	116609457	0.711	0.996728
	Liver_8W-BS-rep1	285501738	243186333	162166238	0.667	0.996662
	Liver_8W-BS-rep2	212303446	184066321	126297941	0.686	0.996778
	Testis_3W-BS-rep1	182348917	157114444	107164614	0.682	0.996615
	Testis_3W-BS-rep2	238645958	205305794	139610057	0.68	0.996574
	Testis_4W-BS-rep1	190156320	162471850	115635178	0.712	0.996589
	Testis_4W-BS-rep2	184419834	157667564	109627170	0.695	0.996559

## Sheet: RNA-seq
Human	Sample	Total Reads	Clean Reads	Uniq Mapped Reads	Uniq Mapping Rate
	HeLa-siCTRL-T-rep1	39827952	37746585	35484122	0.9401
	HeLa-siCTRL-T-rep2	42317152	40046640	37604872	0.939
	HeLa-siNSUN2-T-rep1	42456869	40378402	37999739	0.9411
	HeLa-siNSUN2-T-rep2	33981037	32198943	30258777	0.9397
Mouse	Small-Intestine_8W-T-rep1	43386398	41517679	37033233	0.892
	Small-Intestine_8W-T-rep2	31626524	30631694	27381893	0.8939
	Heart_8W-T-rep1	39339335	37466457	33848395	0.903
	Heart_8W-T-rep2	42146892	40257909	36406062	0.904
	Muscle_8W-T-rep1	37723608	36055651	33762944	0.936
	Muscle_8W-T-rep2	41557098	39824959	37485080	0.941
	Brain_8W-T-rep1	43038479	40523647	38499622	0.95
	Brain_8W-T-rep2	37524190	35394737	33698566	0.952
	Kidney_8W-T-rep1	48506624	45632506	41372227	0.907
	Kidney_8W-T-rep2	42850367	40629360	37050026	0.912
	Liver_8W-T-rep1	49440955	47359551	40258031	0.85
	Liver_8W-T-rep2	52228830	50078392	42597058	0.851
	Testis_3W-T-rep1	98382251	92757064	87691543	0.9454
	Testis_3W-T-rep2	50172106	47257230	44720974	0.9463
	Testis_4W-T-rep1	39079592	36851002	34818585	0.9448
	Testis_4W-T-rep2	47359589	44732261	42320795	0.9461

## Sheet: ALYREF-RIP-seq
Human	Sample	Total Reads	Clean Reads	Uniq Mapped Reads	Uniq Mapping Rate
	ALYREF-RIP-rep1	6256616	5802735	3397502	0.5855
	ALYREF-RIP-rep2	7638533	7076277	4264013	0.602579

## Sheet: Header Information
Header	Description
Sample	Sample name
Total Reads	Total reads number in the raw seq-data
Clean Reads	Clean reads number. Raw reads were stripped of adaptor sequences and removed low quality bases and the processed reads with length more than 35 nt were defined as clean reads.
Uniq Mapped Reads	Number of reads uniq mapped to genome.
Uniq Mapping Rate	Uniq mapped reads number/ Clean reads number
Dhfr Conversion Rate	(converted C number)/(converted C number + unconverted C number)
