# Supplementary material for: 5-methylcytosine promotes mRNA export — NSUN2 as the methyltransferase and ALYREF as an m5C reader
Source: Cell Res. 2017 Apr 18;27(5):606–25. doi: 10.1038/cr.2017.55 (PMC5594206; doi:10.1038/cr.2017.55)
Supplement: Supplementary information, Table S2 — Dataset of all identified m5C sites in normal or NSUN2 deficient human HeLa cells. [file cr201755x9.xlsx]

## Sheet: Table S2
Supplementary information, Table S2: Dataset of all identified m5C sites in normal or NSUN2 deficient human HeLa cells.
Information provided includes m5C coordinates (chromosome, position), the transcript to which the m5C maps (Ensembl gene IDs, gene symbols, gene types), and the detailed methylation information of m5C sites (methylated C number, non-methylated C number, methylation level and methylation state) in two replicates. All chromosome names and coordinates are from Build 19 (hg19) of the human genome, ta…

## Sheet: Human_m5C_sites_information
						normal-HeLa-BS-rep1			normal-HeLa-BS-rep2			normal-HeLa-BS			siNSUN2-HeLa-BS-rep1			siNSUN2-HeLa-BS-rep2			siNSUN2-HeLa-BS
Chromosome	Position	Strand	Gene ID	Gene Symbol	Gene Type	Methylated C	Non-methylated C	m5C Level	Methylated C	Non-methylated C	m5C Level	State_rep1	State_rep2	Overall m5C Level	Methylated C	Non-methylated C	m5C Level	Methylated C	Non-methylated C	m5C Level	State_rep1	State_rep2	Overall m5C Level
chr1	17920	-	ENSG00000227232	WASH7P	pseudogene	8	40	0.166667	2	25	0.0740741	1	/	/	0	43	0	4	42	0.0869565	/	/	/
chr1	566460	-	ENSG00000230021	RP5-857K21.4	lincRNA	50	302	0.142045	18	200	0.0825688	1	/	/	33	188	0.149321	21	175	0.107143	1	1	0.129496
chr1	566463	-	ENSG00000230021	RP5-857K21.4	lincRNA	49	302	0.139601	18	200	0.0825688	1	/	/	36	185	0.162896	20	176	0.102041	1	1	0.134293
chr1	566470	-	ENSG00000230021	RP5-857K21.4	lincRNA	31	320	0.0883191	11	207	0.0504587	/	/	/	25	196	0.113122	14	182	0.0714286	1	/	/
chr1	566520	-	ENSG00000230021	RP5-857K21.4	lincRNA	53	281	0.158683	17	198	0.0790698	1	/	/	29	182	0.137441	29	155	0.157609	1	1	0.146835
chr1	566521	-	ENSG00000230021	RP5-857K21.4	lincRNA	56	277	0.168168	15	199	0.0700935	1	/	/	30	181	0.14218	31	153	0.168478	1	1	0.15443
chr1	566523	-	ENSG00000230021	RP5-857K21.4	lincRNA	60	267	0.183486	22	191	0.103286	1	1	0.151852	36	167	0.17734	33	145	0.185393	1	1	0.181102
chr1	566527	-	ENSG00000230021	RP5-857K21.4	lincRNA	59	262	0.183801	24	185	0.114833	1	1	0.156604	38	161	0.190955	39	139	0.219101	1	1	0.204244
chr1	566529	-	ENSG00000230021	RP5-857K21.4	lincRNA	55	261	0.174051	26	184	0.12381	1	1	0.153992	42	156	0.212121	34	141	0.194286	1	1	0.203753
chr1	566532	-	ENSG00000230021	RP5-857K21.4	lincRNA	67	239	0.218954	26	171	0.13198	1	1	0.184891	50	139	0.26455	35	134	0.207101	1	1	0.23743
chr1	566533	-	ENSG00000230021	RP5-857K21.4	lincRNA	55	240	0.186441	28	165	0.145078	1	1	0.170082	35	148	0.191257	33	134	0.197605	1	1	0.194286
chr1	566535	-	ENSG00000230021	RP5-857K21.4	lincRNA	55	216	0.202952	21	164	0.113514	1	1	0.166667	29	138	0.173653	28	131	0.176101	1	1	0.174847
chr1	566541	-	ENSG00000230021	RP5-857K21.4	lincRNA	31	210	0.128631	14	148	0.0864198	1	/	/	18	126	0.125	12	116	0.09375	1	/	/
chr1	566542	-	ENSG00000230021	RP5-857K21.4	lincRNA	27	213	0.1125	12	150	0.0740741	1	/	/	20	124	0.138889	8	120	0.0625	1	/	/
chr1	566566	-	ENSG00000230021	RP5-857K21.4	lincRNA	9	61	0.128571	5	66	0.0704225	1	/	/	7	47	0.12963	3	47	0.06	1	/	/
chr1	566568	-	ENSG00000230021	RP5-857K21.4	lincRNA	12	58	0.171429	5	67	0.0694444	1	/	/	11	43	0.203704	4	45	0.0816327	1	/	/
chr1	566571	-	ENSG00000230021	RP5-857K21.4	lincRNA	10	40	0.2	9	36	0.2	1	1	0.2	9	25	0.264706	5	28	0.151515	1	1	0.208955
chr1	566661	-	ENSG00000230021	RP5-857K21.4	lincRNA	1	25	0.0384615	6	37	0.139535	/	1	/	2	27	0.0689655	2	40	0.047619	/	/	/
chr1	566715	-	ENSG00000230021	RP5-857K21.4	lincRNA	23	189	0.108491	14	205	0.0639269	1	/	/	20	193	0.0938967	21	220	0.0871369	/	/	/
chr1	566716	-	ENSG00000230021	RP5-857K21.4	lincRNA	24	188	0.113208	19	200	0.086758	1	/	/	19	195	0.088785	23	218	0.0954357	/	/	/
chr1	566718	-	ENSG00000230021	RP5-857K21.4	lincRNA	29	184	0.13615	18	201	0.0821918	1	/	/	35	179	0.163551	28	213	0.116183	1	1	0.138462
chr1	566789	-	ENSG00000230021	RP5-857K21.4	lincRNA	58	68	0.460317	33	110	0.230769	1	1	0.33829	62	134	0.316327	36	140	0.204545	1	1	0.263441
chr1	566793	-	ENSG00000230021	RP5-857K21.4	lincRNA	19	62	0.234568	7	80	0.0804598	1	/	/	25	97	0.204918	10	91	0.0990099	1	/	/
chr1	566799	-	ENSG00000230021	RP5-857K21.4	lincRNA	5	33	0.131579	3	40	0.0697674	1	/	/	7	42	0.142857	6	50	0.107143	1	1	0.12381
chr1	874684	+	ENSG00000187634	SAMD11	mRNA	7	52	0.118644	4	49	0.0754717	1	/	/	6	29	0.171429	2	31	0.0606061	1	/	/
chr1	874685	+	ENSG00000187634	SAMD11	mRNA	8	52	0.133333	4	49	0.0754717	1	/	/	6	29	0.171429	2	29	0.0645161	1	/	/
chr1	874694	+	ENSG00000187634	SAMD11	mRNA	9	53	0.145161	4	48	0.0769231	1	/	/	4	31	0.114286	3	25	0.107143	/	/	/
chr1	874695	+	ENSG00000187634	SAMD11	mRNA	9	53	0.145161	4	49	0.0754717	1	/	/	6	30	0.166667	3	25	0.107143	1	/	/
chr1	874696	+	ENSG00000187634	SAMD11	mRNA	9	53	0.145161	4	49	0.0754717	1	/	/	4	32	0.111111	3	25	0.107143	/	/	/
chr1	874697	+	ENSG00000187634	SAMD11	mRNA	9	53	0.145161	4	49	0.0754717	1	/	/	4	32	0.111111	3	25	0.107143	/	/	/
chr1	879186	+	ENSG00000187634	SAMD11	mRNA	20	192	0.0943396	15	145	0.09375	/	/	/	15	142	0.0955414	23	191	0.107477	/	1	/
chr1	879299	+	ENSG00000187634	SAMD11	mRNA	35	261	0.118243	22	202	0.0982143	1	/	/	23	205	0.100877	31	250	0.11032	1	1	0.10609
chr1	879300	+	ENSG00000187634	SAMD11	mRNA	36	262	0.120805	23	207	0.1	1	1	0.111742	22	209	0.0952381	37	246	0.130742	/	1	/
chr1	879305	+	ENSG00000187634	SAMD11	mRNA	32	286	0.100629	21	223	0.0860656	1	/	/	26	220	0.105691	32	263	0.108475	1	1	0.107209
chr1	879781	-	ENSG00000188976	NOC2L	mRNA	3	69	0.0416667	3	66	0.0434783	/	/	/	6	49	0.109091	6	80	0.0697674	1	/	/
chr1	879855	+	ENSG00000187634	SAMD11	mRNA	33	31	0.515625	27	13	0.675	1	1	0.576923	10	32	0.238095	11	21	0.34375	1	1	0.283784
chr1	880117	-	ENSG00000188976	NOC2L	mRNA	251	1091	0.187034	225	1048	0.176748	1	1	0.182027	269	1300	0.171447	318	1746	0.15407	1	1	0.161574
chr1	880118	-	ENSG00000188976	NOC2L	mRNA	256	1083	0.191187	228	1036	0.18038	1	1	0.185939	290	1269	0.186017	333	1721	0.162123	1	1	0.172433
chr1	880124	-	ENSG00000188976	NOC2L	mRNA	236	1068	0.180982	208	1017	0.169796	1	1	0.175563	259	1273	0.16906	304	1680	0.153226	1	1	0.160125
chr1	880125	-	ENSG00000188976	NOC2L	mRNA	199	1107	0.152374	191	1033	0.156046	1	1	0.15415	221	1306	0.144728	263	1725	0.132294	1	1	0.137696
chr1	880147	-	ENSG00000188976	NOC2L	mRNA	180	943	0.160285	153	935	0.140625	1	1	0.150611	186	1156	0.138599	246	1475	0.14294	1	1	0.141038
chr1	880148	-	ENSG00000188976	NOC2L	mRNA	172	949	0.153434	146	938	0.134686	1	1	0.144218	187	1158	0.139033	240	1480	0.139535	1	1	0.139315
chr1	880149	-	ENSG00000188976	NOC2L	mRNA	168	949	0.150403	148	924	0.13806	1	1	0.144358	182	1153	0.13633	231	1472	0.135643	1	1	0.135945
chr1	880150	-	ENSG00000188976	NOC2L	mRNA	164	947	0.147615	139	917	0.131629	1	1	0.139825	174	1146	0.131818	222	1455	0.132379	1	1	0.132132
chr1	881036	-	ENSG00000188976	NOC2L	mRNA	5	30	0.142857	5	30	0.142857	1	1	0.142857	5	52	0.0877193	9	42	0.176471	/	1	/
chr1	891544	+			intergenic	2	33	0.0571429	4	27	0.129032	/	/	/	3	27	0.1	7	42	0.142857	/	1	/
chr1	894391	+			intergenic	8	4	0.666667	4	9	0.307692	/	/	/	7	7	0.5	21	9	0.7	/	1	/
chr1	894467	-	ENSG00000188976	NOC2L	mRNA	4	48	0.0769231	13	18	0.419355	/	1	/	15	41	0.267857	8	41	0.163265	1	1	0.219048
chr1	894609	+			intergenic	11	95	0.103774	6	74	0.075	1	/	/	9	96	0.0857143	17	84	0.168317	/	1	/
chr1	934536	-	ENSG00000188290	HES4	mRNA	3	74	0.038961	2	63	0.0307692	/	/	/	9	60	0.130435	4	60	0.0625	1	/	/
chr1	935716	-			intergenic	6	40	0.130435	4	24	0.142857	1	/	/	2	29	0.0645161	1	16	0.0588235	/	/	/
chr1	948890	+	ENSG00000187608	ISG15	mRNA	34	272	0.111111	24	286	0.0774194	1	/	/	20	289	0.0647249	12	276	0.0416667	/	/	/
chr1	949712	+	ENSG00000187608	ISG15	mRNA	1334	8223	0.139584	1188	7289	0.140144	1	1	0.139847	582	9316	0.0587998	648	11961	0.0513919	/	/	/
chr1	955516	+	ENSG00000188157	AGRN	mRNA	27	210	0.113924	19	163	0.104396	1	1	0.109785	19	167	0.102151	20	174	0.103093	1	1	0.102632
chr1	957715	+	ENSG00000188157	AGRN	mRNA	31	412	0.0699774	42	296	0.12426	/	1	/	47	281	0.143293	43	349	0.109694	1	1	0.125
chr1	976542	+	ENSG00000188157	AGRN	mRNA	9	22	0.290323	5	10	0.333333	1	/	/	8	11	0.421053	5	8	0.384615	/	/	/
chr1	976543	+	ENSG00000188157	AGRN	mRNA	41	29	0.585714	23	14	0.621622	1	1	0.598131	52	14	0.787879	34	17	0.666667	1	1	0.735043
chr1	976544	+	ENSG00000188157	AGRN	mRNA	9	57	0.136364	3	34	0.0810811	1	/	/	10	31	0.243902	8	31	0.205128	1	1	0.225
chr1	976547	+	ENSG00000188157	AGRN	mRNA	110	150	0.423077	71	96	0.42515	1	1	0.423888	117	106	0.524664	108	106	0.504673	1	1	0.514874
chr1	976548	+	ENSG00000188157	AGRN	mRNA	52	242	0.176871	28	159	0.149733	1	1	0.16632	44	214	0.170543	57	190	0.230769	1	1	0.2
chr1	976550	+	ENSG00000188157	AGRN	mRNA	36	257	0.122867	21	172	0.108808	1	1	0.117284	35	225	0.134615	45	205	0.18	1	1	0.156863
chr1	976989	-			intergenic	3	10	0.230769	6	16	0.272727	/	/	/	6	14	0.3	12	23	0.342857	/	1	/
chr1	979301	-			intergenic	5	30	0.142857	6	21	0.222222	1	/	/	1	30	0.0322581	9	34	0.209302	/	1	/
chr1	979560	-			intergenic	6	28	0.176471	0	36	0	1	/	/	3	40	0.0697674	3	34	0.0810811	/	/	/
chr1	981830	+	ENSG00000188157	AGRN	mRNA	25	160	0.135135	11	137	0.0743243	1	/	/	4	150	0.025974	2	129	0.0152672	/	/	/
chr1	984264	+	ENSG00000188157	AGRN	mRNA	534	2505	0.175716	407	2244	0.153527	1	1	0.165378	184	2816	0.0613333	161	2590	0.0585242	/	/	/
chr1	984353	-			intergenic	2	36	0.0526316	6	25	0.193548	/	1	/	1	28	0.0344828	2	33	0.0571429	/	/	/
chr1	984606	+	ENSG00000188157	AGRN	mRNA	7	16	0.304348	9	18	0.333333	/	/	/	13	18	0.419355	16	15	0.516129	1	1	0.467742
chr1	984609	+	ENSG00000188157	AGRN	mRNA	3	82	0.0352941	4	66	0.0571429	/	/	/	6	48	0.111111	4	64	0.0588235	1	/	/
chr1	985802	+	ENSG00000188157	AGRN	mRNA	2	82	0.0238095	6	66	0.0833333	/	/	/	1	71	0.0138889	11	69	0.1375	/	1	/
chr1	987115	-			intergenic	4	55	0.0677966	6	34	0.15	/	1	/	2	54	0.0357143	1	64	0.0153846	/	/	/
chr1	987116	-			intergenic	12	13	0.48	5	15	0.25	/	/	/	6	22	0.214286	15	15	0.5	/	1	/
chr1	989129	+	ENSG00000188157	AGRN	mRNA	7	39	0.152174	4	32	0.111111	1	/	/	5	28	0.151515	6	39	0.133333	1	1	0.141026
chr1	989130	+	ENSG00000188157	AGRN	mRNA	15	24	0.384615	14	19	0.424242	1	1	0.402778	15	19	0.441176	21	25	0.456522	1	1	0.45
chr1	1152538	-	ENSG00000078808	SDF4	mRNA	32	13	0.711111	21	10	0.677419	1	1	0.697368	16	16	0.5	18	17	0.514286	1	1	0.507463
chr1	1152539	-	ENSG00000078808	SDF4	mRNA	23	35	0.396552	23	17	0.575	1	1	0.469388	16	31	0.340426	16	26	0.380952	1	1	0.359551
chr1	1152540	-	ENSG00000078808	SDF4	mRNA	22	42	0.34375	20	22	0.47619	1	1	0.396226	14	33	0.297872	17	21	0.447368	1	1	0.364706
chr1	1152542	-	ENSG00000078808	SDF4	mRNA	21	36	0.368421	18	24	0.428571	1	1	0.393939	16	32	0.333333	16	25	0.390244	1	1	0.359551
chr1	1152543	-	ENSG00000078808	SDF4	mRNA	22	34	0.392857	20	21	0.487805	1	1	0.43299	18	30	0.375	17	23	0.425	1	1	0.397727
chr1	1152544	-	ENSG00000078808	SDF4	mRNA	18	37	0.327273	18	22	0.45	1	1	0.378947	16	30	0.347826	14	23	0.378378	1	1	0.361446
chr1	1152545	-	ENSG00000078808	SDF4	mRNA	18	41	0.305085	18	23	0.439024	1	1	0.36	12	35	0.255319	15	23	0.394737	1	1	0.317647
chr1	1152548	-	ENSG00000078808	SDF4	mRNA	17	151	0.10119	14	152	0.0843373	1	/	/	6	148	0.038961	11	144	0.0709677	/	/	/
chr1	1154023	-	ENSG00000078808	SDF4	mRNA	5	31	0.138889	8	20	0.285714	1	/	/	5	26	0.16129	7	27	0.205882	1	1	0.184615
chr1	1157631	-	ENSG00000078808	SDF4	mRNA	6	30	0.166667	8	36	0.181818	1	1	0.175	4	37	0.097561	5	40	0.111111	/	1	/
chr1	1158627	+			intergenic	28	16	0.636364	23	7	0.766667	1	1	0.689189	34	9	0.790698	36	14	0.72	1	1	0.752688
chr1	1164205	-	ENSG00000078808	SDF4	mRNA	8	60	0.117647	1	34	0.0285714	1	/	/	2	57	0.0338983	3	64	0.0447761	/	/	/
chr1	1166949	-	ENSG00000078808	SDF4	mRNA	19	104	0.154472	13	89	0.127451	1	1	0.142222	9	121	0.0692308	11	133	0.0763889	/	/	/
chr1	1167645	+	ENSG00000176022	B3GALT6	mRNA	4	27	0.129032	7	36	0.162791	/	1	/	7	34	0.170732	5	27	0.15625	1	1	0.164384
chr1	1167646	+	ENSG00000176022	B3GALT6	mRNA	3	31	0.0882353	9	39	0.1875	/	1	/	5	35	0.125	5	32	0.135135	1	1	0.12987
chr1	1209197	-	ENSG00000160087	UBE2J2	mRNA	8	82	0.0888889	5	60	0.0769231	/	/	/	3	84	0.0344828	7	62	0.101449	/	1	/
chr1	1228906	-	ENSG00000131584	ACAP3	mRNA	223	490	0.312763	186	388	0.324042	1	1	0.317793	178	371	0.324226	201	440	0.313573	1	1	0.318487
chr1	1228907	-	ENSG00000131584	ACAP3	mRNA	274	441	0.383217	215	356	0.376532	1	1	0.380249	224	323	0.409506	240	401	0.374415	1	1	0.390572
chr1	1228908	-	ENSG00000131584	ACAP3	mRNA	280	428	0.39548	214	351	0.378761	1	1	0.38806	224	319	0.412523	242	394	0.380503	1	1	0.39525
chr1	1228911	-	ENSG00000131584	ACAP3	mRNA	281	420	0.400856	216	340	0.388489	1	1	0.395386	225	314	0.41744	243	388	0.385103	1	1	0.4
chr1	1228912	-	ENSG00000131584	ACAP3	mRNA	279	422	0.398003	215	342	0.385996	1	1	0.392687	227	311	0.421933	239	391	0.379365	1	1	0.398973
chr1	1228913	-	ENSG00000131584	ACAP3	mRNA	268	414	0.392962	212	340	0.384058	1	1	0.388979	218	309	0.413662	234	381	0.380488	1	1	0.395797
chr1	1228936	-	ENSG00000131584	ACAP3	mRNA	213	313	0.404943	159	277	0.364679	1	1	0.386694	153	237	0.392308	162	304	0.347639	1	1	0.367991
chr1	1228940	-	ENSG00000131584	ACAP3	mRNA	178	264	0.402715	147	221	0.399457	1	1	0.401235	132	180	0.423077	134	247	0.351706	1	1	0.383838
chr1	1228941	-	ENSG00000131584	ACAP3	mRNA	175	263	0.399543	144	220	0.395604	1	1	0.397756	131	181	0.419872	130	245	0.346667	1	1	0.379913
chr1	1235401	-	ENSG00000131584	ACAP3	mRNA	4	80	0.047619	8	63	0.112676	/	1	/	1	71	0.0138889	9	61	0.128571	/	1	/
chr1	1249712	-	ENSG00000127054	CPSF3L	mRNA	163	1339	0.108522	144	1308	0.0991736	1	/	/	78	1434	0.0515873	66	1490	0.0424165	/	/	/
chr1	1258356	+			intergenic	5	37	0.119048	6	51	0.105263	1	1	0.111111	4	58	0.0645161	8	60	0.117647	/	1	/
chr1	1271256	-	ENSG00000107404	DVL1	mRNA	4	89	0.0430108	12	88	0.12	/	1	/	3	92	0.0315789	8	117	0.064	/	/	/
chr1	1274971	+			intergenic	8	92	0.08	11	55	0.166667	/	1	/	3	84	0.0344828	2	72	0.027027	/	/	/
chr1	1277769	-	ENSG00000107404	DVL1	mRNA	37	182	0.16895	24	188	0.113208	1	1	0.141531	15	176	0.078534	19	226	0.077551	/	/	/
chr1	1288489	+			intergenic	6	65	0.084507	7	53	0.116667	/	1	/	3	53	0.0535714	5	71	0.0657895	/	/	/
chr1	1290965	+			intergenic	17	56	0.232877	25	61	0.290698	1	1	0.264151	11	64	0.146667	3	85	0.0340909	1	/	/
chr1	1322965	-	ENSG00000221978	CCNL2	mRNA	50	11	0.819672	52	4	0.928571	1	1	0.871795	27	5	0.84375	26	4	0.866667	1	1	0.854839
chr1	1334485	+			intergenic	34	12	0.73913	29	6	0.828571	1	1	0.777778	33	5	0.868421	36	7	0.837209	1	1	0.851852
chr1	1342592	-	ENSG00000242485	MRPL20	mRNA	10	67	0.12987	4	49	0.0754717	1	/	/	3	55	0.0517241	6	71	0.0779221	/	/	/
chr1	1396175	-			intergenic	0	18	0	0	18	0	/	/	/	8	25	0.242424	3	15	0.166667	1	/	/
chr1	1407178	+	ENSG00000160072	ATAD3B	mRNA	5	28	0.151515	0	32	0	1	/	/	0	38	0	0	22	0	/	/	/
chr1	1431054	+	ENSG00000160072	ATAD3B	mRNA	5	26	0.16129	1	8	0.111111	1	/	/	1	25	0.0384615	3	10	0.230769	/	/	/
chr1	1459758	-			intergenic	5	30	0.142857	3	19	0.136364	1	/	/	4	26	0.133333	4	25	0.137931	/	/	/
chr1	1477550	-	ENSG00000160075	SSU72	mRNA	6	24	0.2	3	29	0.09375	1	/	/	5	27	0.15625	7	26	0.212121	1	1	0.184615
chr1	1551124	-			intergenic	1	32	0.030303	2	27	0.0689655	/	/	/	5	26	0.16129	1	16	0.0588235	1	/	/
chr1	1564791	+	ENSG00000197530	MIB2	mRNA	8	72	0.1	8	53	0.131148	1	1	0.113475	11	53	0.171875	9	44	0.169811	1	1	0.17094
chr1	1564792	+	ENSG00000197530	MIB2	mRNA	8	73	0.0987654	9	52	0.147541	/	1	/	12	53	0.184615	9	44	0.169811	1	1	0.177966
chr1	1564793	+	ENSG00000197530	MIB2	mRNA	10	75	0.117647	8	56	0.125	1	1	0.120805	11	57	0.161765	9	51	0.15	1	1	0.15625
chr1	1564794	+	ENSG00000197530	MIB2	mRNA	13	74	0.149425	9	57	0.136364	1	1	0.143791	15	56	0.211268	15	49	0.234375	1	1	0.222222
chr1	1564798	+	ENSG00000197530	MIB2	mRNA	19	76	0.2	12	59	0.169014	1	1	0.186747	17	65	0.207317	19	49	0.279412	1	1	0.24
chr1	1564799	+	ENSG00000197530	MIB2	mRNA	19	76	0.2	15	57	0.208333	1	1	0.203593	17	66	0.204819	19	50	0.275362	1	1	0.236842
chr1	1564800	+	ENSG00000197530	MIB2	mRNA	24	77	0.237624	13	61	0.175676	1	1	0.211429	17	67	0.202381	21	50	0.295775	1	1	0.245161
chr1	1564801	+	ENSG00000197530	MIB2	mRNA	24	78	0.235294	14	62	0.184211	1	1	0.213483	16	71	0.183908	19	53	0.263889	1	1	0.220126
chr1	1564862	+	ENSG00000197530	MIB2	mRNA	34	153	0.181818	24	129	0.156863	1	1	0.170588	30	147	0.169492	32	136	0.190476	1	1	0.17971
chr1	1564863	+	ENSG00000197530	MIB2	mRNA	38	150	0.202128	24	128	0.157895	1	1	0.182353	30	147	0.169492	35	133	0.208333	1	1	0.188406
chr1	1564864	+	ENSG00000197530	MIB2	mRNA	37	151	0.196809	24	129	0.156863	1	1	0.178886	30	148	0.168539	34	134	0.202381	1	1	0.184971
chr1	1564869	+	ENSG00000197530	MIB2	mRNA	27	207	0.115385	13	180	0.0673575	1	/	/	24	194	0.110092	29	195	0.129464	1	1	0.11991
chr1	1564870	+	ENSG00000197530	MIB2	mRNA	25	208	0.107296	13	177	0.0684211	1	/	/	23	191	0.107477	29	189	0.133028	1	1	0.12037
chr1	1573911	-	ENSG00000248333	CDK11B	mRNA	12	75	0.137931	7	69	0.0921053	1	/	/	7	66	0.0958904	9	71	0.1125	/	1	/
chr1	1577086	+			intergenic	5	55	0.0833333	5	41	0.108696	/	1	/	5	57	0.0806452	1	54	0.0181818	/	/	/
chr1	1595561	-	ENSG00000189339	SLC35E2B	mRNA	5	38	0.116279	0	23	0	1	/	/	2	22	0.0833333	1	34	0.0285714	/	/	/
chr1	1595564	-	ENSG00000189339	SLC35E2B	mRNA	5	38	0.116279	0	24	0	1	/	/	2	20	0.0909091	1	32	0.030303	/	/	/
chr1	1595566	-	ENSG00000189339	SLC35E2B	mRNA	5	38	0.116279	0	23	0	1	/	/	1	18	0.0526316	1	30	0.0322581	/	/	/
chr1	1595568	-	ENSG00000189339	SLC35E2B	mRNA	6	35	0.146341	1	21	0.0454545	1	/	/	1	18	0.0526316	1	30	0.0322581	/	/	/
chr1	1595573	-	ENSG00000189339	SLC35E2B	mRNA	5	31	0.138889	1	18	0.0526316	1	/	/	2	16	0.111111	1	29	0.0333333	/	/	/
chr1	1595579	-	ENSG00000189339	SLC35E2B	mRNA	5	25	0.166667	0	19	0	1	/	/	4	12	0.25	1	20	0.047619	/	/	/
chr1	1624082	-	ENSG00000189339	SLC35E2B	mRNA	3	31	0.0882353	3	16	0.157895	/	/	/	5	33	0.131579	1	25	0.0384615	1	/	/
chr1	1630729	-			intergenic	15	106	0.123967	9	124	0.0676692	1	/	/	5	97	0.0490196	7	96	0.0679612	/	/	/
chr1	1630733	-			intergenic	13	61	0.175676	8	51	0.135593	1	1	0.157895	5	38	0.116279	7	36	0.162791	1	1	0.139535
chr1	1635294	-	ENSG00000008128	CDK11A	mRNA	5	100	0.047619	11	90	0.108911	/	1	/	0	96	0	3	83	0.0348837	/	/	/
chr1	1647849	+			intergenic	8	27	0.228571	7	15	0.318182	1	/	/	12	34	0.26087	7	33	0.175	1	1	0.22093
chr1	1683339	-	ENSG00000008130	NADK	mRNA	7	101	0.0648148	4	76	0.05	/	/	/	2	63	0.0307692	7	63	0.1	/	1	/
chr1	1683343	-	ENSG00000008130	NADK	mRNA	3	43	0.0652174	5	30	0.142857	/	1	/	5	28	0.151515	5	31	0.138889	1	1	0.144928
chr1	1749284	-	ENSG00000078369	GNB1	mRNA	5	58	0.0793651	1	54	0.0181818	/	/	/	2	76	0.025641	14	68	0.170732	/	1	/
chr1	1982024	+	ENSG00000067606	PRKCZ	mRNA	120	356	0.252101	110	326	0.252294	1	1	0.252193	75	381	0.164474	80	423	0.159046	1	1	0.161627
chr1	2159699	+			intergenic	10	29	0.25641	8	21	0.275862	1	/	/	6	29	0.171429	10	27	0.27027	1	1	0.222222
chr1	2159755	+			intergenic	9	74	0.108434	11	70	0.135802	1	1	0.121951	6	77	0.0722892	6	55	0.0983607	/	/	/
chr1	2159756	+			intergenic	21	62	0.253012	18	63	0.222222	1	1	0.237805	12	71	0.144578	14	47	0.229508	1	1	0.180556
chr1	2159757	+			intergenic	14	70	0.166667	17	64	0.209877	1	1	0.187879	13	69	0.158537	11	50	0.180328	1	1	0.167832
chr1	2159759	+			intergenic	22	10	0.6875	21	11	0.65625	1	1	0.671875	15	8	0.652174	16	10	0.615385	/	/	/
chr1	2159761	+			intergenic	21	16	0.567568	22	12	0.647059	1	1	0.605634	16	10	0.615385	18	14	0.5625	/	1	/
chr1	2159762	+			intergenic	23	15	0.605263	21	15	0.583333	1	1	0.594595	15	11	0.576923	16	15	0.516129	/	1	/
chr1	2159764	+			intergenic	19	22	0.463415	20	16	0.555556	1	1	0.506494	14	16	0.466667	17	15	0.53125	1	1	0.5
chr1	2159765	+			intergenic	23	20	0.534884	23	13	0.638889	1	1	0.582278	16	15	0.516129	15	16	0.483871	1	1	0.5
chr1	2159766	+			intergenic	23	19	0.547619	21	12	0.636364	1	1	0.586667	16	11	0.592593	15	14	0.517241	/	/	/
chr1	2159830	+			intergenic	5	110	0.0434783	12	101	0.106195	/	1	/	9	114	0.0731707	7	102	0.0642202	/	/	/
chr1	2159833	+			intergenic	8	108	0.0689655	11	99	0.1	/	1	/	9	113	0.0737705	9	100	0.0825688	/	/	/
chr1	2159835	+			intergenic	9	107	0.0775862	12	101	0.106195	/	1	/	9	113	0.0737705	13	98	0.117117	/	1	/
chr1	2252942	-	ENSG00000116151	MORN1	mRNA	1	26	0.037037	2	30	0.0625	/	/	/	1	31	0.03125	6	35	0.146341	/	1	/
chr1	2330886	+	ENSG00000157916	RER1	mRNA	4	50	0.0740741	3	42	0.0666667	/	/	/	6	26	0.1875	5	29	0.147059	1	1	0.166667
chr1	2333694	+	ENSG00000157916	RER1	mRNA	18	76	0.191489	2	43	0.0444444	1	/	/	1	67	0.0147059	2	66	0.0294118	/	/	/
chr1	2453233	-	ENSG00000157881	PANK4	mRNA	6	80	0.0697674	5	50	0.0909091	/	/	/	6	48	0.111111	1	43	0.0227273	1	/	/
chr1	3431181	-	ENSG00000162591	MEGF6	mRNA	28	90	0.237288	16	83	0.161616	1	1	0.202765	2	48	0.04	5	64	0.0724638	/	/	/
chr1	3566598	-	ENSG00000116213	WRAP73	mRNA	44	104	0.297297	36	87	0.292683	1	1	0.295203	10	121	0.0763359	12	110	0.0983607	/	/	/
chr1	3654316	-	ENSG00000227372	TP73-AS1	antisense	2	46	0.0416667	9	40	0.183673	/	1	/	4	34	0.105263	5	33	0.131579	/	1	/
chr1	3654319	-	ENSG00000227372	TP73-AS1	antisense	4	39	0.0930233	8	40	0.166667	/	1	/	4	34	0.105263	5	33	0.131579	/	1	/
chr1	3654320	-	ENSG00000227372	TP73-AS1	antisense	4	39	0.0930233	8	40	0.166667	/	1	/	4	34	0.105263	5	33	0.131579	/	1	/
chr1	3654323	-	ENSG00000227372	TP73-AS1	antisense	4	36	0.1	7	37	0.159091	/	1	/	4	31	0.114286	5	32	0.135135	/	1	/
chr1	3654325	-	ENSG00000227372	TP73-AS1	antisense	4	39	0.0930233	6	38	0.136364	/	1	/	4	32	0.111111	5	36	0.121951	/	1	/
chr1	3654326	-	ENSG00000227372	TP73-AS1	antisense	4	33	0.108108	6	36	0.142857	/	1	/	4	30	0.117647	4	32	0.111111	/	/	/
chr1	3654329	-	ENSG00000227372	TP73-AS1	antisense	1	40	0.0243902	3	42	0.0666667	/	/	/	3	32	0.0857143	5	32	0.135135	/	1	/
chr1	3729998	-	ENSG00000116198	CEP104	mRNA	7	24	0.225806	5	31	0.138889	1	1	0.179104	2	33	0.0571429	7	29	0.194444	/	1	/
chr1	3729999	-	ENSG00000116198	CEP104	mRNA	7	24	0.225806	5	31	0.138889	1	1	0.179104	2	33	0.0571429	7	29	0.194444	/	1	/
chr1	3730000	-	ENSG00000116198	CEP104	mRNA	8	23	0.258065	3	31	0.0882353	1	/	/	2	33	0.0571429	6	30	0.166667	/	1	/
chr1	3730001	-	ENSG00000116198	CEP104	mRNA	7	24	0.225806	4	30	0.117647	1	/	/	3	32	0.0857143	7	26	0.212121	/	1	/
chr1	3730011	-	ENSG00000116198	CEP104	mRNA	6	24	0.2	3	31	0.0882353	1	/	/	2	32	0.0588235	5	28	0.151515	/	1	/
chr1	3730014	-	ENSG00000116198	CEP104	mRNA	8	21	0.275862	4	31	0.114286	/	/	/	2	33	0.0571429	5	28	0.151515	/	1	/
chr1	3730015	-	ENSG00000116198	CEP104	mRNA	8	22	0.266667	3	32	0.0857143	1	/	/	4	31	0.114286	5	32	0.135135	/	1	/
chr1	3730061	-	ENSG00000116198	CEP104	mRNA	12	30	0.285714	8	32	0.2	1	1	0.243902	8	28	0.222222	7	35	0.166667	1	1	0.192308
chr1	3730062	-	ENSG00000116198	CEP104	mRNA	12	29	0.292683	8	30	0.210526	1	1	0.253165	7	29	0.194444	6	33	0.153846	1	1	0.173333
chr1	3730072	-	ENSG00000116198	CEP104	mRNA	9	35	0.204545	6	39	0.133333	1	1	0.168539	6	33	0.153846	6	42	0.125	1	1	0.137931
chr1	3730074	-	ENSG00000116198	CEP104	mRNA	9	35	0.204545	6	39	0.133333	1	1	0.168539	6	34	0.15	6	42	0.125	1	1	0.136364
chr1	3730077	-	ENSG00000116198	CEP104	mRNA	7	36	0.162791	5	39	0.113636	1	1	0.137931	4	38	0.0952381	5	44	0.102041	/	1	/
chr1	3730078	-	ENSG00000116198	CEP104	mRNA	7	39	0.152174	4	40	0.0909091	1	/	/	4	38	0.0952381	3	46	0.0612245	/	/	/
chr1	3800783	+	ENSG00000169598	DFFB	mRNA	12	19	0.387097	8	15	0.347826	1	/	/	4	8	0.333333	4	9	0.307692	/	/	/
chr1	3800784	+	ENSG00000169598	DFFB	mRNA	19	12	0.612903	17	6	0.73913	1	/	/	7	5	0.583333	5	8	0.384615	/	/	/
chr1	5925290	-	ENSG00000131697	NPHP4	mRNA	5	61	0.0757576	4	48	0.0769231	/	/	/	7	63	0.1	12	50	0.193548	1	1	0.143939
chr1	6159237	+	ENSG00000069424	KCNAB2	mRNA	10	23	0.30303	9	11	0.45	1	/	/	12	4	0.75	13	7	0.65	/	/	/
chr1	6253034	-	ENSG00000116251	RPL22	mRNA	5	126	0.0381679	11	138	0.0738255	/	/	/	6	129	0.0444444	16	135	0.10596	/	1	/
chr1	6281446	-			intergenic	44	378	0.104265	36	275	0.115756	1	1	0.109141	26	445	0.0552017	28	517	0.0513761	/	/	/
chr1	6282209	-			intergenic	8	65	0.109589	7	47	0.12963	1	1	0.11811	4	65	0.057971	3	52	0.0545455	/	/	/
chr1	6282210	-			intergenic	8	66	0.108108	5	49	0.0925926	1	/	/	4	66	0.0571429	3	52	0.0545455	/	/	/
chr1	6282212	-			intergenic	13	55	0.191176	14	38	0.269231	1	1	0.225	10	55	0.153846	10	41	0.196078	1	1	0.172414
chr1	6282213	-			intergenic	13	55	0.191176	11	41	0.211538	1	1	0.2	9	56	0.138462	10	42	0.192308	1	1	0.162393
chr1	6282219	-			intergenic	13	49	0.209677	12	35	0.255319	1	1	0.229358	10	56	0.151515	10	38	0.208333	1	1	0.175439
chr1	6282223	-			intergenic	11	50	0.180328	10	38	0.208333	1	1	0.192661	6	59	0.0923077	9	44	0.169811	/	1	/
chr1	6282239	-			intergenic	7	67	0.0945946	6	51	0.105263	/	1	/	3	78	0.037037	5	60	0.0769231	/	/	/
chr1	6282240	-			intergenic	8	66	0.108108	6	52	0.103448	1	1	0.106061	4	78	0.0487805	5	60	0.0769231	/	/	/
chr1	6282241	-			intergenic	8	66	0.108108	7	51	0.12069	1	1	0.113636	2	80	0.0243902	3	62	0.0461538	/	/	/
chr1	6282243	-			intergenic	7	66	0.0958904	6	52	0.103448	/	1	/	3	78	0.037037	7	57	0.109375	/	1	/
chr1	6282244	-			intergenic	8	65	0.109589	8	50	0.137931	1	1	0.122137	3	76	0.0379747	7	56	0.111111	/	1	/
chr1	6282279	-			intergenic	4	55	0.0677966	2	47	0.0408163	/	/	/	2	58	0.0333333	7	55	0.112903	/	1	/
chr1	6282281	-			intergenic	2	55	0.0350877	1	44	0.0222222	/	/	/	2	57	0.0338983	7	54	0.114754	/	1	/
chr1	6282286	-			intergenic	3	50	0.0566038	1	40	0.0243902	/	/	/	3	56	0.0508475	7	55	0.112903	/	1	/
chr1	6282290	-			intergenic	3	48	0.0588235	1	41	0.0238095	/	/	/	3	55	0.0517241	6	54	0.1	/	1	/
chr1	6282369	-			intergenic	8	78	0.0930233	5	64	0.0724638	/	/	/	11	96	0.102804	19	116	0.140741	1	1	0.123967
chr1	6282377	-			intergenic	10	99	0.0917431	6	77	0.0722892	/	/	/	7	113	0.0583333	18	145	0.110429	/	1	/
chr1	6282378	-			intergenic	7	103	0.0636364	6	77	0.0722892	/	/	/	8	113	0.0661157	18	146	0.109756	/	1	/
chr1	6282380	-			intergenic	7	102	0.0642202	4	81	0.0470588	/	/	/	5	115	0.0416667	17	147	0.103659	/	1	/
chr1	6282381	-			intergenic	7	102	0.0642202	5	80	0.0588235	/	/	/	7	113	0.0583333	17	146	0.104294	/	1	/
chr1	6283420	-			intergenic	5	69	0.0675676	7	54	0.114754	/	1	/	3	101	0.0288462	5	84	0.0561798	/	/	/
chr1	6284343	-	ENSG00000116237	ICMT	mRNA	13	173	0.0698925	7	126	0.0526316	/	/	/	18	103	0.14876	12	127	0.0863309	1	/	/
chr1	6298790	+	ENSG00000225077	LINC00337	antisense	1	9	0.1	0	10	0	/	/	/	1	26	0.037037	5	32	0.135135	/	1	/
chr1	6311564	-	ENSG00000158292	GPR153	mRNA	7	126	0.0526316	15	131	0.10274	/	1	/	10	126	0.0735294	8	155	0.0490798	/	/	/
chr1	6582830	-	ENSG00000162408	NOL9	mRNA	6	52	0.103448	1	39	0.025	1	/	/	1	32	0.030303	3	22	0.12	/	/	/
chr1	6582838	-	ENSG00000162408	NOL9	mRNA	9	52	0.147541	2	40	0.047619	1	/	/	3	34	0.0810811	3	20	0.130435	/	/	/
chr1	6582839	-	ENSG00000162408	NOL9	mRNA	9	52	0.147541	2	40	0.047619	1	/	/	1	36	0.027027	3	20	0.130435	/	/	/
chr1	6582841	-	ENSG00000162408	NOL9	mRNA	11	50	0.180328	2	39	0.0487805	1	/	/	2	35	0.0540541	3	20	0.130435	/	/	/
chr1	6582842	-	ENSG00000162408	NOL9	mRNA	11	50	0.180328	2	39	0.0487805	1	/	/	2	35	0.0540541	3	20	0.130435	/	/	/
chr1	6582845	-	ENSG00000162408	NOL9	mRNA	10	48	0.172414	2	38	0.05	1	/	/	2	35	0.0540541	3	20	0.130435	/	/	/
chr1	6582847	-	ENSG00000162408	NOL9	mRNA	6	50	0.107143	2	38	0.05	1	/	/	1	36	0.027027	3	20	0.130435	/	/	/
chr1	6582848	-	ENSG00000162408	NOL9	mRNA	7	47	0.12963	2	38	0.05	1	/	/	1	36	0.027027	3	20	0.130435	/	/	/
chr1	6582907	-	ENSG00000162408	NOL9	mRNA	5	25	0.166667	2	14	0.125	1	/	/	1	14	0.0666667	0	6	0	/	/	/
chr1	6584918	-	ENSG00000162408	NOL9	mRNA	3	53	0.0535714	6	44	0.12	/	1	/	5	45	0.1	3	53	0.0535714	1	/	/
chr1	6584925	-	ENSG00000162408	NOL9	mRNA	2	60	0.0322581	7	48	0.127273	/	1	/	4	48	0.0769231	2	58	0.0333333	/	/	/
chr1	6584927	-	ENSG00000162408	NOL9	mRNA	4	59	0.0634921	6	50	0.107143	/	1	/	3	48	0.0588235	3	57	0.05	/	/	/
chr1	6614222	-	ENSG00000162408	NOL9	mRNA	1	59	0.0166667	2	36	0.0526316	/	/	/	2	42	0.0454545	5	44	0.102041	/	1	/
chr1	6709170	-	ENSG00000007923	DNAJC11	mRNA	5	55	0.0833333	7	51	0.12069	/	1	/	2	27	0.0689655	5	37	0.119048	/	1	/
chr1	6709171	-	ENSG00000007923	DNAJC11	mRNA	5	54	0.0847458	7	51	0.12069	/	1	/	2	26	0.0714286	5	37	0.119048	/	1	/
chr1	6947961	+	ENSG00000171735	CAMTA1	mRNA	8	56	0.125	9	50	0.152542	1	1	0.138211	2	76	0.025641	5	68	0.0684932	/	/	/
chr1	7846895	+	ENSG00000049246	PER3	mRNA	6	130	0.0441176	9	84	0.0967742	/	/	/	10	129	0.0719424	11	98	0.100917	/	1	/
chr1	7861204	+	ENSG00000049246	PER3	mRNA	21	22	0.488372	7	20	0.259259	1	/	/	12	20	0.375	14	17	0.451613	1	1	0.412698
chr1	7880590	+	ENSG00000049246	PER3	mRNA	18	88	0.169811	2	58	0.0333333	1	/	/	10	72	0.121951	9	86	0.0947368	1	/	/
chr1	7880595	-	ENSG00000236266	RP3-467L1.4	antisense	23	75	0.234694	36	46	0.439024	1	1	0.327778	29	50	0.367089	42	63	0.4	1	1	0.38587
chr1	8415616	-	ENSG00000142599	RERE	mRNA	26	323	0.0744986	37	257	0.12585	/	1	/	38	218	0.148438	31	267	0.104027	1	1	0.124549
chr1	8416256	-	ENSG00000142599	RERE	mRNA	40	50	0.444444	21	38	0.355932	1	1	0.409396	19	46	0.292308	28	27	0.509091	1	1	0.391667
chr1	8420382	-	ENSG00000142599	RERE	mRNA	15	135	0.1	17	105	0.139344	1	1	0.117647	15	76	0.164835	13	80	0.139785	1	1	0.152174
chr1	8763357	-	ENSG00000142599	RERE	mRNA	39	229	0.145522	65	270	0.19403	1	1	0.172471	19	202	0.0859729	13	258	0.0479705	/	/	/
chr1	8852578	-	ENSG00000142599	RERE	mRNA	40	18	0.689655	20	20	0.5	1	1	0.612245	20	13	0.606061	28	19	0.595745	1	1	0.6
chr1	8921368	-	ENSG00000074800	ENO1	mRNA	31	253	0.109155	14	189	0.0689655	1	/	/	22	185	0.10628	25	223	0.100806	1	1	0.103297
chr1	8924157	-	ENSG00000074800	ENO1	mRNA	5	45	0.1	4	22	0.153846	1	/	/	6	33	0.153846	7	33	0.175	1	1	0.164557
chr1	8924162	-	ENSG00000074800	ENO1	mRNA	38	8	0.826087	23	6	0.793103	1	/	/	23	8	0.741935	23	9	0.71875	1	1	0.730159
chr1	8926568	-	ENSG00000074800	ENO1	mRNA	65	380	0.146067	44	362	0.108374	1	1	0.128085	49	343	0.125	49	335	0.127604	1	1	0.126289
chr1	9327158	+	ENSG00000049239	H6PD	mRNA	1	55	0.0178571	5	38	0.116279	/	1	/	2	36	0.0526316	4	46	0.08	/	/	/
chr1	9327164	+	ENSG00000049239	H6PD	mRNA	0	65	0	6	44	0.12	/	1	/	2	36	0.0526316	1	48	0.0204082	/	/	/
chr1	9599544	+	ENSG00000171612	SLC25A33	mRNA	2	65	0.0298507	7	66	0.0958904	/	/	/	8	56	0.125	7	78	0.0823529	1	/	/
chr1	9642490	+	ENSG00000171612	SLC25A33	mRNA	0	75	0	2	59	0.0327869	/	/	/	6	54	0.1	2	57	0.0338983	1	/	/
chr1	9662834	+	ENSG00000188807	TMEM201	mRNA	23	158	0.127072	18	112	0.138462	1	1	0.131833	22	110	0.166667	16	133	0.107383	1	1	0.135231
chr1	9662844	+	ENSG00000188807	TMEM201	mRNA	29	164	0.150259	22	115	0.160584	1	1	0.154545	24	122	0.164384	21	135	0.134615	1	1	0.149007
chr1	9662845	+	ENSG00000188807	TMEM201	mRNA	32	162	0.164948	23	116	0.165468	1	1	0.165165	21	125	0.143836	19	140	0.119497	1	1	0.131148
chr1	9662846	+	ENSG00000188807	TMEM201	mRNA	30	168	0.151515	22	117	0.158273	1	1	0.154303	27	122	0.181208	17	142	0.106918	1	1	0.142857
chr1	9662847	+	ENSG00000188807	TMEM201	mRNA	30	169	0.150754	23	116	0.165468	1	1	0.156805	29	120	0.194631	17	142	0.106918	1	1	0.149351
chr1	9663107	+	ENSG00000188807	TMEM201	mRNA	2	60	0.0322581	3	38	0.0731707	/	/	/	1	28	0.0344828	8	35	0.186047	/	1	/
chr1	10386317	-			intergenic	9	166	0.0514286	22	117	0.158273	/	1	/	5	84	0.0561798	15	112	0.11811	/	1	/
chr1	10386327	+	ENSG00000054523	KIF1B	mRNA	5	61	0.0757576	7	35	0.166667	/	1	/	2	26	0.0714286	4	43	0.0851064	/	/	/
chr1	10402207	+	ENSG00000054523	KIF1B	mRNA	13	30	0.302326	6	36	0.142857	1	1	0.223529	5	17	0.227273	4	22	0.153846	/	/	/
chr1	10435355	+	ENSG00000054523	KIF1B	mRNA	8	44	0.153846	7	20	0.259259	1	/	/	7	25	0.21875	4	31	0.114286	1	/	/
chr1	10435360	-			intergenic	25	6	0.806452	16	2	0.888889	1	/	/	24	1	0.96	16	4	0.8	/	/	/
chr1	10439931	+	ENSG00000054523	KIF1B	mRNA	16	90	0.150943	23	51	0.310811	1	1	0.216667	11	82	0.11828	5	57	0.0806452	1	/	/
chr1	10477036	+	ENSG00000142657	PGD	mRNA	3	76	0.0379747	5	44	0.102041	/	1	/	4	35	0.102564	4	44	0.0833333	/	/	/
chr1	10521624	-	ENSG00000160049	DFFA	mRNA	7	53	0.116667	4	30	0.117647	1	/	/	2	19	0.0952381	0	41	0	/	/	/
chr1	11080572	+	ENSG00000120948	TARDBP	mRNA	25	73	0.255102	16	48	0.25	1	1	0.253086	18	66	0.214286	20	59	0.253165	1	1	0.233129
chr1	11539368	+	ENSG00000204624	PTCHD2	mRNA	13	78	0.142857	9	73	0.109756	1	1	0.127168	11	77	0.125	10	95	0.0952381	1	/	/
chr1	11591026	+	ENSG00000204624	PTCHD2	mRNA	14	63	0.181818	9	46	0.163636	1	1	0.174242	13	66	0.164557	11	61	0.152778	1	1	0.15894
chr1	11796182	+			intergenic	6	72	0.0769231	4	42	0.0869565	/	/	/	7	57	0.109375	4	27	0.129032	1	/	/
chr1	11796187	+			intergenic	11	107	0.0932203	4	92	0.0416667	/	/	/	11	95	0.103774	5	66	0.0704225	1	/	/
chr1	11796188	+			intergenic	13	105	0.110169	5	93	0.0510204	1	/	/	11	96	0.102804	5	66	0.0704225	1	/	/
chr1	11810601	+	ENSG00000177674	AGTRAP	mRNA	6	33	0.153846	0	26	0	1	/	/	1	21	0.0454545	0	17	0	/	/	/
chr1	11848724	+	ENSG00000215910	C1orf167	mRNA	3	55	0.0517241	2	34	0.0555556	/	/	/	5	44	0.102041	2	51	0.0377358	1	/	/
chr1	11866315	-			intergenic	3	47	0.06	1	33	0.0294118	/	/	/	7	34	0.170732	10	45	0.181818	1	1	0.177083
chr1	11866351	-			intergenic	1	59	0.0166667	4	43	0.0851064	/	/	/	7	54	0.114754	2	59	0.0327869	1	/	/
chr1	11902872	+	ENSG00000011021	CLCN6	mRNA	0	87	0	0	68	0	/	/	/	0	41	0	5	38	0.116279	/	1	/
chr1	11982954	-	ENSG00000116685	KIAA2013	mRNA	8	126	0.0597015	13	108	0.107438	/	1	/	7	69	0.0921053	8	114	0.0655738	/	/	/
chr1	11985571	-	ENSG00000116685	KIAA2013	mRNA	4	61	0.0615385	5	54	0.0847458	/	/	/	5	50	0.0909091	10	63	0.136986	/	1	/
chr1	12030723	+	ENSG00000083444	PLOD1	mRNA	4	30	0.117647	6	40	0.130435	/	1	/	2	40	0.047619	4	47	0.0784314	/	/	/
chr1	12030724	+	ENSG00000083444	PLOD1	mRNA	18	4	0.818182	13	1	0.928571	/	/	/	22	2	0.916667	30	2	0.9375	/	1	/
chr1	12034703	+	ENSG00000083444	PLOD1	mRNA	4	39	0.0930233	3	31	0.0882353	/	/	/	3	28	0.0967742	12	27	0.307692	/	1	/
chr1	12035333	+			intergenic	171	699	0.196552	166	693	0.193248	1	1	0.19491	224	659	0.253681	227	723	0.238947	1	1	0.246045
chr1	12062035	+	ENSG00000116688	MFN2	mRNA	6	54	0.1	7	46	0.132075	1	1	0.115044	6	46	0.115385	9	52	0.147541	1	1	0.132743
chr1	12251833	+	ENSG00000028137	TNFRSF1B	mRNA	8	53	0.131148	8	27	0.228571	1	1	0.166667	4	41	0.0888889	5	35	0.125	/	1	/
chr1	12408985	-			intergenic	7	31	0.184211	2	35	0.0540541	1	/	/	2	23	0.08	6	16	0.272727	/	/	/
chr1	12640548	-	ENSG00000162496	DHRS3	mRNA	22	28	0.44	17	39	0.303571	1	1	0.367925	9	15	0.375	10	20	0.333333	/	1	/
chr1	15008259	-			intergenic	27	77	0.259615	13	55	0.191176	1	1	0.232558	4	50	0.0740741	9	54	0.142857	/	1	/
chr1	15008273	-			intergenic	28	80	0.259259	13	60	0.178082	1	1	0.226519	5	54	0.0847458	8	57	0.123077	/	1	/
chr1	15008274	-			intergenic	28	81	0.256881	13	61	0.175676	1	1	0.224044	5	55	0.0833333	10	56	0.151515	/	1	/
chr1	15008275	-			intergenic	27	82	0.247706	12	62	0.162162	1	1	0.213115	6	54	0.1	9	57	0.136364	1	1	0.119048
chr1	15008277	-			intergenic	29	82	0.261261	13	61	0.175676	1	1	0.227027	5	55	0.0833333	10	57	0.149254	/	1	/
chr1	15008278	-			intergenic	26	85	0.234234	13	62	0.173333	1	1	0.209677	5	55	0.0833333	9	59	0.132353	/	1	/
chr1	15008337	-			intergenic	11	68	0.139241	1	63	0.015625	1	/	/	2	37	0.0512821	1	52	0.0188679	/	/	/
chr1	15250912	+	ENSG00000189337	KAZN	mRNA	12	78	0.133333	7	76	0.0843373	1	/	/	0	74	0	5	84	0.0561798	/	/	/
chr1	15250946	+	ENSG00000189337	KAZN	mRNA	47	68	0.408696	43	63	0.40566	1	1	0.40724	47	49	0.489583	50	68	0.423729	1	1	0.453271
chr1	15250947	+	ENSG00000189337	KAZN	mRNA	46	72	0.389831	45	62	0.420561	1	1	0.404444	44	52	0.458333	52	67	0.436975	1	1	0.446512
chr1	15250960	+	ENSG00000189337	KAZN	mRNA	54	77	0.412214	48	67	0.417391	1	1	0.414634	54	54	0.5	57	81	0.413043	1	1	0.45122
chr1	15250961	+	ENSG00000189337	KAZN	mRNA	54	77	0.412214	47	69	0.405172	1	1	0.408907	55	53	0.509259	59	79	0.427536	1	1	0.463415
chr1	15250962	+	ENSG00000189337	KAZN	mRNA	54	77	0.412214	50	67	0.42735	1	1	0.419355	53	56	0.486239	57	82	0.410072	1	1	0.443548
chr1	15250963	+	ENSG00000189337	KAZN	mRNA	55	76	0.419847	51	66	0.435897	1	1	0.427419	55	54	0.504587	58	81	0.417266	1	1	0.455645
chr1	15250964	+	ENSG00000189337	KAZN	mRNA	54	78	0.409091	48	69	0.410256	1	1	0.409639	55	54	0.504587	58	82	0.414286	1	1	0.453815
chr1	15708670	-			intergenic	0	8	0	0	20	0	/	/	/	2	21	0.0869565	6	32	0.157895	/	1	/
chr1	15735927	+			intergenic	12	46	0.206897	8	39	0.170213	1	1	0.190476	12	60	0.166667	15	52	0.223881	1	1	0.194245
chr1	15735928	+			intergenic	43	61	0.413462	52	49	0.514851	1	1	0.463415	48	50	0.489796	44	69	0.389381	1	1	0.436019
chr1	15735929	+			intergenic	32	58	0.355556	34	44	0.435897	1	1	0.392857	30	70	0.3	36	65	0.356436	1	1	0.328358
chr1	15755383	+	ENSG00000142634	EFHD2	mRNA	3	28	0.0967742	6	28	0.176471	/	1	/	8	27	0.228571	4	27	0.129032	1	/	/
chr1	15755617	+			intergenic	5	35	0.125	0	36	0	1	/	/	0	42	0	1	37	0.0263158	/	/	/
chr1	15899125	-	ENSG00000116771	AGMAT	mRNA	6	49	0.109091	3	30	0.0909091	1	/	/	4	25	0.137931	1	36	0.027027	/	/	/
chr1	15899137	-	ENSG00000116771	AGMAT	mRNA	6	45	0.117647	3	22	0.12	1	/	/	3	23	0.115385	0	33	0	/	/	/
chr1	16154722	+			intergenic	18	9	0.666667	16	7	0.695652	/	/	/	14	6	0.7	22	11	0.666667	/	1	/
chr1	16154783	+	ENSG00000178715	RP11-169K16.8	pseudogene	28	46	0.378378	26	37	0.412698	1	1	0.394161	32	34	0.484848	27	40	0.402985	1	1	0.443609
chr1	16257979	+	ENSG00000065526	SPEN	mRNA	6	102	0.0555556	7	104	0.0630631	/	/	/	10	69	0.126582	10	82	0.108696	1	1	0.116959
chr1	16263703	+	ENSG00000065526	SPEN	mRNA	18	93	0.162162	11	66	0.142857	1	1	0.154255	14	89	0.135922	15	95	0.136364	1	1	0.13615
chr1	16349157	+	ENSG00000186510	CLCNKA	mRNA	12	104	0.103448	3	73	0.0394737	1	/	/	10	76	0.116279	8	69	0.103896	1	1	0.110429
chr1	16353076	+	ENSG00000186510	CLCNKA	mRNA	6	91	0.0618557	8	70	0.102564	/	1	/	7	73	0.0875	7	47	0.12963	/	1	/
chr1	16355743	+	ENSG00000186510	CLCNKA	mRNA	6	30	0.166667	3	26	0.103448	1	/	/	0	24	0	1	22	0.0434783	/	/	/
chr1	16358254	+	ENSG00000186510	CLCNKA	mRNA	17	17	0.5	20	14	0.588235	1	1	0.544118	21	8	0.724138	23	6	0.793103	/	/	/
chr1	16460374	-	ENSG00000142627	EPHA2	mRNA	74	626	0.105714	42	498	0.0777778	1	/	/	55	442	0.110664	66	415	0.137214	1	1	0.123722
chr1	16464417	-	ENSG00000142627	EPHA2	mRNA	61	693	0.0809019	64	521	0.109402	/	1	/	62	542	0.102649	68	452	0.130769	1	1	0.115658
chr1	16559063	-	ENSG00000132881	RSG1	mRNA	3	30	0.0909091	3	22	0.12	/	/	/	3	36	0.0769231	5	35	0.125	/	1	/
chr1	16721740	+			intergenic	37	63	0.37	27	37	0.421875	1	1	0.390244	31	42	0.424658	37	53	0.411111	1	1	0.417178
chr1	16723150	+			intergenic	153	90	0.62963	141	55	0.719388	1	1	0.669704	66	110	0.375	73	116	0.386243	1	1	0.380822
chr1	16778418	+	ENSG00000157191	NECAP2	mRNA	20	2	0.909091	30	0	1	/	1	/	24	1	0.96	25	1	0.961538	/	/	/
chr1	16778447	+	ENSG00000157191	NECAP2	mRNA	33	30	0.52381	21	35	0.375	1	1	0.453782	24	34	0.413793	18	45	0.285714	1	1	0.347107
chr1	16778448	+	ENSG00000157191	NECAP2	mRNA	59	6	0.907692	49	9	0.844828	1	1	0.878049	52	5	0.912281	48	15	0.761905	1	1	0.833333
chr1	16778449	+	ENSG00000157191	NECAP2	mRNA	59	6	0.907692	56	2	0.965517	1	1	0.934959	57	1	0.982759	63	5	0.926471	1	1	0.952381
chr1	16778450	+	ENSG00000157191	NECAP2	mRNA	60	6	0.909091	58	2	0.966667	1	1	0.936508	59	3	0.951613	62	10	0.861111	1	1	0.902985
chr1	16778451	+	ENSG00000157191	NECAP2	mRNA	64	4	0.941176	58	3	0.95082	1	1	0.945736	56	4	0.933333	62	11	0.849315	1	1	0.887218
chr1	16910091	-	ENSG00000219481	NBPF1	mRNA	4	47	0.0784314	9	56	0.138462	/	1	/	9	53	0.145161	5	49	0.0925926	1	/	/
chr1	17086765	+			intergenic	6	69	0.08	2	42	0.0454545	/	/	/	8	60	0.117647	3	47	0.06	1	/	/
chr1	17313618	-	ENSG00000159363	ATP13A2	mRNA	84	354	0.191781	94	342	0.215596	1	1	0.203661	47	468	0.0912621	39	503	0.0719557	/	/	/
chr1	17318887	-	ENSG00000159363	ATP13A2	mRNA	1	27	0.0357143	0	32	0	/	/	/	5	31	0.138889	0	20	0	1	/	/
chr1	17380496	-	ENSG00000117118	SDHB	mRNA	3	28	0.0967742	3	22	0.12	/	/	/	5	41	0.108696	4	40	0.0909091	1	/	/
chr1	17567159	-			intergenic	14	90	0.134615	22	74	0.229167	1	1	0.18	38	114	0.25	38	117	0.245161	1	1	0.247557
chr1	17733742	-	ENSG00000179051	RCC2	mRNA	121	744	0.139884	131	737	0.150922	1	1	0.145413	61	887	0.064346	61	985	0.0583174	/	/	/
chr1	17734702	-	ENSG00000179051	RCC2	mRNA	8	42	0.16	3	35	0.0789474	1	/	/	2	23	0.08	4	32	0.111111	/	/	/
chr1	17735212	-	ENSG00000179051	RCC2	mRNA	4	40	0.0909091	2	59	0.0327869	/	/	/	2	50	0.0384615	7	47	0.12963	/	1	/
chr1	17765015	-	ENSG00000179051	RCC2	mRNA	9	169	0.0505618	22	189	0.104265	/	1	/	22	230	0.0873016	23	228	0.0916335	/	/	/
chr1	17765021	-	ENSG00000179051	RCC2	mRNA	9	77	0.104651	7	67	0.0945946	1	/	/	15	103	0.127119	7	94	0.0693069	1	/	/
chr1	17765022	-	ENSG00000179051	RCC2	mRNA	6	84	0.0666667	6	69	0.08	/	/	/	10	112	0.0819672	14	93	0.130841	/	1	/
chr1	19228993	-	ENSG00000159423	ALDH4A1	mRNA	5	22	0.185185	4	14	0.222222	/	/	/	5	28	0.151515	12	27	0.307692	1	1	0.236111
chr1	19411092	-	ENSG00000127481	UBR4	mRNA	1	71	0.0138889	3	57	0.05	/	/	/	2	38	0.05	5	30	0.142857	/	1	/
chr1	19448470	-	ENSG00000127481	UBR4	mRNA	13	69	0.158537	5	46	0.0980392	1	/	/	5	67	0.0694444	9	52	0.147541	/	1	/
chr1	19449522	-	ENSG00000127481	UBR4	mRNA	9	181	0.0473684	10	160	0.0588235	/	/	/	16	167	0.0874317	15	119	0.11194	/	1	/
chr1	19500930	-	ENSG00000127481	UBR4	mRNA	3	51	0.0555556	8	62	0.114286	/	1	/	7	69	0.0921053	15	61	0.197368	/	1	/
chr1	19503131	+			intergenic	2	22	0.0833333	9	28	0.243243	/	1	/	5	26	0.16129	3	22	0.12	1	/	/
chr1	19513777	-	ENSG00000127481	UBR4	mRNA	18	79	0.185567	15	88	0.145631	1	1	0.165	8	88	0.0833333	12	77	0.134831	/	1	/
chr1	19553948	-	ENSG00000127463	EMC1	mRNA	17	43	0.283333	13	40	0.245283	1	1	0.265487	11	28	0.282051	16	38	0.296296	1	1	0.290323
chr1	19566844	-	ENSG00000127463	EMC1	mRNA	9	46	0.163636	9	31	0.225	1	1	0.189474	7	40	0.148936	10	39	0.204082	1	1	0.177083
chr1	19632620	-	ENSG00000053371	AKR7A2	mRNA	206	1674	0.109574	154	1366	0.101316	1	1	0.105882	65	1768	0.035461	76	1882	0.0388151	/	/	/
chr1	19635026	-	ENSG00000053371	AKR7A2	mRNA	18	56	0.243243	12	49	0.196721	1	1	0.222222	17	42	0.288136	13	67	0.1625	1	1	0.215827
chr1	19638454	-	ENSG00000053371	AKR7A2	mRNA	172	1577	0.0983419	186	1381	0.118698	/	1	/	63	1505	0.0401786	83	1696	0.0466554	/	/	/
chr1	19669356	-	ENSG00000077549	CAPZB	mRNA	6	46	0.115385	8	29	0.216216	1	1	0.157303	2	25	0.0740741	3	30	0.0909091	/	/	/
chr1	19984178	+			intergenic	5	33	0.131579	1	27	0.0357143	1	/	/	2	15	0.117647	0	19	0	/	/	/
chr1	19984181	+			intergenic	5	27	0.15625	2	20	0.0909091	1	/	/	2	16	0.111111	0	14	0	/	/	/
chr1	20238005	+	ENSG00000169914	OTUD3	mRNA	5	34	0.128205	2	33	0.0571429	1	/	/	2	37	0.0512821	3	39	0.0714286	/	/	/
chr1	20238006	+	ENSG00000169914	OTUD3	mRNA	6	34	0.15	2	34	0.0555556	1	/	/	2	38	0.05	3	39	0.0714286	/	/	/
chr1	20238014	+	ENSG00000169914	OTUD3	mRNA	5	34	0.128205	2	31	0.0606061	1	/	/	2	37	0.0512821	3	40	0.0697674	/	/	/
chr1	20812016	-	ENSG00000162545	CAMK2N1	mRNA	110	122	0.474138	68	99	0.407186	1	1	0.446115	48	158	0.23301	56	171	0.246696	1	1	0.240185
chr1	20812193	-	ENSG00000162545	CAMK2N1	mRNA	6	20	0.230769	5	19	0.208333	/	/	/	8	23	0.258065	10	21	0.322581	1	1	0.290323
chr1	20959982	+	ENSG00000158828	PINK1	mRNA	6	26	0.1875	0	28	0	1	/	/	2	35	0.0540541	3	33	0.0833333	/	/	/
chr1	20978944	-	ENSG00000244038	DDOST	mRNA	124	66	0.652632	86	54	0.614286	1	1	0.636364	136	63	0.683417	134	59	0.694301	1	1	0.688776
chr1	20987810	-	ENSG00000244038	DDOST	mRNA	1	30	0.0322581	1	41	0.0238095	/	/	/	5	34	0.128205	1	30	0.0322581	1	/	/
chr1	20987811	-	ENSG00000244038	DDOST	mRNA	2	23	0.08	5	31	0.138889	/	1	/	0	33	0	3	21	0.125	/	/	/
chr1	21074048	-	ENSG00000127483	HP1BP3	mRNA	5	82	0.0574713	5	52	0.0877193	/	/	/	9	75	0.107143	6	71	0.0779221	1	/	/
chr1	21074049	-	ENSG00000127483	HP1BP3	mRNA	3	84	0.0344828	5	54	0.0847458	/	/	/	10	76	0.116279	4	79	0.0481928	1	/	/
chr1	21268154	-	ENSG00000075151	EIF4G3	mRNA	16	232	0.0645161	17	187	0.0833333	/	/	/	12	198	0.0571429	26	219	0.106122	/	1	/
chr1	21268155	-	ENSG00000075151	EIF4G3	mRNA	17	224	0.0705394	17	178	0.0871795	/	/	/	12	192	0.0588235	24	203	0.105727	/	1	/
chr1	21544327	-	ENSG00000117298	ECE1	mRNA	196	1551	0.112192	219	1426	0.133131	1	1	0.122347	146	2219	0.0617336	146	2496	0.0552612	/	/	/
chr1	21551939	-	ENSG00000117298	ECE1	mRNA	5	33	0.131579	6	32	0.157895	1	1	0.144737	9	38	0.191489	6	62	0.0882353	1	/	/
chr1	22109443	-	ENSG00000090686	USP48	mRNA	88	595	0.128843	89	583	0.13244	1	1	0.130627	107	553	0.162121	99	575	0.146884	1	1	0.154423
chr1	22109444	-	ENSG00000090686	USP48	mRNA	98	577	0.145185	95	564	0.144158	1	1	0.144678	105	550	0.160305	99	568	0.148426	1	1	0.154312
chr1	22109445	-	ENSG00000090686	USP48	mRNA	96	574	0.143284	92	564	0.140244	1	1	0.14178	102	544	0.157895	96	570	0.144144	1	1	0.150915
chr1	22109446	-	ENSG00000090686	USP48	mRNA	97	569	0.145646	91	563	0.139144	1	1	0.142424	106	535	0.165367	100	563	0.15083	1	1	0.157975
chr1	22109457	-	ENSG00000090686	USP48	mRNA	80	472	0.144928	74	475	0.134791	1	1	0.139873	78	456	0.146067	76	477	0.137432	1	1	0.141674
chr1	22109458	-	ENSG00000090686	USP48	mRNA	74	476	0.134545	69	477	0.126374	1	1	0.130474	77	454	0.145009	80	471	0.145191	1	1	0.145102
chr1	22169834	-	ENSG00000142798	HSPG2	mRNA	12	157	0.0710059	10	138	0.0675676	/	/	/	9	151	0.05625	19	139	0.120253	/	1	/
chr1	22174499	-	ENSG00000142798	HSPG2	mRNA	61	659	0.0847222	67	524	0.113367	/	1	/	16	606	0.0257235	14	597	0.0229133	/	/	/
chr1	22188527	+			intergenic	10	28	0.263158	5	33	0.131579	1	1	0.197368	3	37	0.075	3	25	0.107143	/	/	/
chr1	22211642	-	ENSG00000142798	HSPG2	mRNA	168	607	0.216774	108	487	0.181513	1	1	0.20146	53	599	0.0812883	41	584	0.0656	/	/	/
chr1	22213974	-	ENSG00000142798	HSPG2	mRNA	156	291	0.348993	136	263	0.340852	1	1	0.345154	56	333	0.143959	72	321	0.183206	1	1	0.163683
chr1	22213975	-	ENSG00000142798	HSPG2	mRNA	163	280	0.367946	143	261	0.35396	1	1	0.361275	57	330	0.147287	77	322	0.192982	1	1	0.170483
chr1	22413310	+	ENSG00000070831	CDC42	mRNA	5	80	0.0588235	10	78	0.113636	/	1	/	2	81	0.0240964	3	69	0.0416667	/	/	/
chr1	23405612	+	ENSG00000004487	KDM1A	mRNA	0	60	0	6	38	0.136364	/	1	/	0	43	0	2	38	0.05	/	/	/
chr1	23412580	-	ENSG00000169641	LUZP1	mRNA	3	57	0.05	7	55	0.112903	/	1	/	1	42	0.0232558	1	57	0.0172414	/	/	/
chr1	23833317	-	ENSG00000007968	E2F2	mRNA	4	52	0.0714286	6	50	0.107143	/	1	/	0	41	0	1	60	0.0163934	/	/	/
chr1	23857564	-	ENSG00000007968	E2F2	mRNA	9	38	0.191489	4	51	0.0727273	1	/	/	4	61	0.0615385	2	65	0.0298507	/	/	/
chr1	24019090	+	ENSG00000142676	RPL11	mRNA	6	5	0.545455	6	10	0.375	/	/	/	10	15	0.4	14	25	0.358974	/	1	/
chr1	24019096	+	ENSG00000142676	RPL11	mRNA	65	69	0.485075	38	63	0.376238	1	1	0.438298	57	91	0.385135	61	101	0.376543	1	1	0.380645
chr1	24022845	+	ENSG00000142676	RPL11	mRNA	105	166	0.387454	78	139	0.359447	1	1	0.375	91	110	0.452736	121	106	0.53304	1	1	0.495327
chr1	24022848	+	ENSG00000142676	RPL11	mRNA	14	36	0.28	10	38	0.208333	1	1	0.244898	14	20	0.411765	17	30	0.361702	1	1	0.382716
chr1	24122434	-	ENSG00000117308	GALE	mRNA	15	36	0.294118	6	27	0.181818	1	1	0.25	8	19	0.296296	8	16	0.333333	/	/	/
chr1	24296672	-	ENSG00000188529	SRSF10	mRNA	4	51	0.0727273	6	52	0.103448	/	1	/	3	40	0.0697674	2	43	0.0444444	/	/	/
chr1	24301479	-	ENSG00000188529	SRSF10	mRNA	28	478	0.055336	42	363	0.103704	/	1	/	18	357	0.048	33	374	0.0810811	/	/	/
chr1	24674028	-			intergenic	2	28	0.0666667	3	16	0.157895	/	/	/	1	18	0.0526316	5	28	0.151515	/	1	/
chr1	24782746	+	ENSG00000001461	NIPAL3	mRNA	6	44	0.12	2	31	0.0606061	1	/	/	4	42	0.0869565	6	43	0.122449	/	1	/
chr1	25226424	-			intergenic	6	30	0.166667	2	35	0.0540541	1	/	/	3	26	0.103448	1	26	0.037037	/	/	/
chr1	25227196	-			intergenic	2	41	0.0465116	4	43	0.0851064	/	/	/	5	40	0.111111	3	32	0.0857143	1	/	/
chr1	25256288	-	ENSG00000020633	RUNX3	mRNA	4	65	0.057971	2	46	0.0416667	/	/	/	5	60	0.0769231	5	37	0.119048	/	1	/
chr1	25256729	-	ENSG00000020633	RUNX3	mRNA	6	50	0.107143	2	40	0.047619	1	/	/	1	33	0.0294118	6	52	0.103448	/	1	/
chr1	25256730	-	ENSG00000020633	RUNX3	mRNA	6	50	0.107143	3	38	0.0731707	1	/	/	3	31	0.0882353	5	52	0.0877193	/	/	/
chr1	25256733	-	ENSG00000020633	RUNX3	mRNA	6	45	0.117647	3	32	0.0857143	1	/	/	3	25	0.107143	4	44	0.0833333	/	/	/
chr1	25256736	-	ENSG00000020633	RUNX3	mRNA	5	40	0.111111	3	29	0.09375	1	/	/	3	24	0.111111	4	41	0.0888889	/	/	/
chr1	26142417	+	ENSG00000162430	SEPN1	mRNA	1	70	0.0140845	8	72	0.1	/	1	/	7	72	0.0886076	6	85	0.0659341	/	/	/
chr1	26610922	-	ENSG00000158062	UBXN11	mRNA	0	43	0	5	40	0.111111	/	1	/	3	50	0.0566038	0	58	0	/	/	/
chr1	26799536	+	ENSG00000198830	HMGN2	mRNA	24	32	0.428571	10	25	0.285714	1	1	0.373626	7	13	0.35	5	34	0.128205	/	1	/
chr1	26799555	+	ENSG00000198830	HMGN2	mRNA	9	74	0.108434	4	41	0.0888889	1	/	/	1	28	0.0344828	3	44	0.0638298	/	/	/
chr1	26799556	+	ENSG00000198830	HMGN2	mRNA	29	54	0.349398	12	35	0.255319	1	1	0.315385	5	24	0.172414	5	42	0.106383	/	1	/
chr1	26799557	+	ENSG00000198830	HMGN2	mRNA	35	48	0.421687	16	31	0.340426	1	1	0.392308	8	21	0.275862	8	39	0.170213	/	1	/
chr1	26799558	+	ENSG00000198830	HMGN2	mRNA	37	46	0.445783	16	31	0.340426	1	1	0.407692	9	20	0.310345	8	39	0.170213	/	1	/
chr1	26799560	+	ENSG00000198830	HMGN2	mRNA	39	43	0.47561	15	32	0.319149	1	1	0.418605	8	20	0.285714	8	39	0.170213	/	1	/
chr1	26799561	+	ENSG00000198830	HMGN2	mRNA	38	45	0.457831	15	33	0.3125	1	1	0.40458	8	21	0.275862	8	39	0.170213	/	1	/
chr1	26799562	+	ENSG00000198830	HMGN2	mRNA	39	44	0.46988	15	33	0.3125	1	1	0.412214	9	20	0.310345	9	38	0.191489	/	1	/
chr1	26799563	+	ENSG00000198830	HMGN2	mRNA	33	50	0.39759	15	33	0.3125	1	1	0.366412	6	23	0.206897	8	39	0.170213	/	1	/
chr1	26799564	+	ENSG00000198830	HMGN2	mRNA	20	63	0.240964	8	40	0.166667	1	1	0.21374	4	26	0.133333	4	43	0.0851064	/	/	/
chr1	26799566	+	ENSG00000198830	HMGN2	mRNA	5	78	0.060241	5	43	0.104167	/	1	/	2	28	0.0666667	0	47	0	/	/	/
chr1	26901414	+	ENSG00000117676	RPS6KA1	mRNA	4	41	0.0888889	0	25	0	/	/	/	5	25	0.166667	0	16	0	1	/	/
chr1	27023074	+	ENSG00000117713	ARID1A	mRNA	13	115	0.101562	15	117	0.113636	1	1	0.107692	17	131	0.114865	10	177	0.0534759	1	/	/
chr1	27023075	+	ENSG00000117713	ARID1A	mRNA	14	112	0.111111	16	113	0.124031	1	1	0.117647	16	125	0.113475	11	173	0.0597826	1	/	/
chr1	27023076	+	ENSG00000117713	ARID1A	mRNA	15	108	0.121951	16	113	0.124031	1	1	0.123016	15	123	0.108696	13	164	0.0734463	1	/	/
chr1	27023077	+	ENSG00000117713	ARID1A	mRNA	16	111	0.125984	17	115	0.128788	1	1	0.127413	16	121	0.116788	9	168	0.0508475	1	/	/
chr1	27023087	+	ENSG00000117713	ARID1A	mRNA	17	108	0.136	19	114	0.142857	1	1	0.139535	20	118	0.144928	11	158	0.0650888	1	/	/
chr1	27023088	+	ENSG00000117713	ARID1A	mRNA	17	109	0.134921	19	117	0.139706	1	1	0.137405	20	120	0.142857	11	160	0.0643275	1	/	/
chr1	27101335	+	ENSG00000117713	ARID1A	mRNA	3	94	0.0309278	5	67	0.0694444	/	/	/	8	72	0.1	2	72	0.027027	1	/	/
chr1	27153327	+	ENSG00000204160	ZDHHC18	mRNA	18	158	0.102273	8	176	0.0434783	1	/	/	2	376	0.00529101	9	431	0.0204545	/	/	/
chr1	27202961	-			intergenic	15	42	0.263158	4	42	0.0869565	1	/	/	1	35	0.0277778	4	34	0.105263	/	/	/
chr1	27202962	-			intergenic	11	46	0.192982	3	43	0.0652174	1	/	/	2	34	0.0555556	3	34	0.0810811	/	/	/
chr1	27204850	-			intergenic	3	53	0.0535714	2	35	0.0540541	/	/	/	1	22	0.0434783	7	37	0.159091	/	1	/
chr1	27250607	+	ENSG00000090273	NUDC	mRNA	1	32	0.030303	1	21	0.0454545	/	/	/	5	33	0.131579	0	28	0	1	/	/
chr1	27527846	-	ENSG00000214973	CHCHD3P3	pseudogene	3	52	0.0545455	2	58	0.0333333	/	/	/	5	40	0.111111	2	40	0.047619	1	/	/
chr1	27662369	+			intergenic	61	454	0.118447	39	351	0.1	1	1	0.110497	56	430	0.115226	60	596	0.0914634	1	/	/
chr1	27692860	+			intergenic	2	37	0.0512821	4	28	0.125	/	/	/	0	21	0	6	27	0.181818	/	1	/
chr1	27720377	+	ENSG00000181773	GPR3	mRNA	14	76	0.155556	8	79	0.091954	1	/	/	14	115	0.108527	20	132	0.131579	1	1	0.120996
chr1	27720378	+	ENSG00000181773	GPR3	mRNA	18	71	0.202247	9	76	0.105882	1	1	0.155172	16	114	0.123077	21	130	0.139073	1	1	0.131673
chr1	27720379	+	ENSG00000181773	GPR3	mRNA	12	77	0.134831	8	74	0.097561	1	/	/	15	114	0.116279	21	121	0.147887	1	1	0.132841
chr1	27720390	+	ENSG00000181773	GPR3	mRNA	16	58	0.216216	8	58	0.121212	1	1	0.171429	23	79	0.22549	21	92	0.185841	1	1	0.204651
chr1	27720391	+	ENSG00000181773	GPR3	mRNA	20	55	0.266667	10	56	0.151515	1	1	0.212766	23	81	0.221154	19	94	0.168142	1	1	0.193548
chr1	27720392	+	ENSG00000181773	GPR3	mRNA	19	56	0.253333	9	57	0.136364	1	1	0.198582	22	82	0.211538	16	97	0.141593	1	1	0.175115
chr1	27873863	-	ENSG00000126705	AHDC1	mRNA	33	92	0.264	20	79	0.20202	1	1	0.236607	23	80	0.223301	25	66	0.274725	1	1	0.247423
chr1	27873864	-	ENSG00000126705	AHDC1	mRNA	35	90	0.28	20	79	0.20202	1	1	0.245536	21	82	0.203883	29	63	0.315217	1	1	0.25641
chr1	27873865	-	ENSG00000126705	AHDC1	mRNA	35	92	0.275591	20	78	0.204082	1	1	0.244444	21	79	0.21	28	64	0.304348	1	1	0.255208
chr1	27873884	-	ENSG00000126705	AHDC1	mRNA	34	100	0.253731	18	90	0.166667	1	1	0.214876	20	85	0.190476	27	82	0.247706	1	1	0.219626
chr1	27873885	-	ENSG00000126705	AHDC1	mRNA	33	102	0.244444	16	90	0.150943	1	1	0.20332	21	83	0.201923	24	84	0.222222	1	1	0.212264
chr1	27873886	-	ENSG00000126705	AHDC1	mRNA	28	104	0.212121	18	88	0.169811	1	1	0.193277	19	85	0.182692	25	83	0.231481	1	1	0.207547
chr1	27873887	-	ENSG00000126705	AHDC1	mRNA	26	102	0.203125	17	88	0.161905	1	1	0.184549	20	82	0.196078	26	79	0.247619	1	1	0.222222
chr1	28099858	+	ENSG00000117758	STX12	mRNA	9	62	0.126761	8	63	0.112676	1	1	0.119718	4	77	0.0493827	6	84	0.0666667	/	/	/
chr1	28099859	+	ENSG00000117758	STX12	mRNA	8	64	0.111111	8	64	0.111111	1	1	0.111111	3	79	0.0365854	6	85	0.0659341	/	/	/
chr1	28099867	+	ENSG00000117758	STX12	mRNA	9	41	0.18	7	41	0.145833	1	1	0.163265	5	44	0.102041	7	54	0.114754	1	1	0.109091
chr1	28099868	+	ENSG00000117758	STX12	mRNA	9	42	0.176471	8	41	0.163265	1	1	0.17	4	46	0.08	7	55	0.112903	/	1	/
chr1	28099869	+	ENSG00000117758	STX12	mRNA	10	40	0.2	7	41	0.145833	1	1	0.173469	4	46	0.08	7	56	0.111111	/	1	/
chr1	28099870	+	ENSG00000117758	STX12	mRNA	10	40	0.2	8	40	0.166667	1	1	0.183673	5	45	0.1	9	55	0.140625	1	1	0.122807
chr1	28159277	+	ENSG00000117751	PPP1R8	mRNA	21	40	0.344262	2	16	0.111111	1	/	/	9	31	0.225	8	27	0.228571	1	1	0.226667
chr1	28159278	+	ENSG00000117751	PPP1R8	mRNA	48	14	0.774194	14	4	0.777778	1	/	/	33	7	0.825	26	9	0.742857	1	1	0.786667
chr1	28159279	+	ENSG00000117751	PPP1R8	mRNA	53	13	0.80303	17	2	0.894737	1	/	/	33	8	0.804878	27	10	0.72973	1	1	0.769231
chr1	28159280	+	ENSG00000117751	PPP1R8	mRNA	53	13	0.80303	15	5	0.75	1	/	/	34	7	0.829268	30	11	0.731707	1	1	0.780488
chr1	28159281	+	ENSG00000117751	PPP1R8	mRNA	51	16	0.761194	15	5	0.75	1	/	/	35	7	0.833333	27	14	0.658537	1	1	0.746988
chr1	28159283	+	ENSG00000117751	PPP1R8	mRNA	49	18	0.731343	16	9	0.64	1	/	/	34	11	0.755556	26	19	0.577778	1	1	0.666667
chr1	28159284	+	ENSG00000117751	PPP1R8	mRNA	51	17	0.75	15	10	0.6	1	/	/	34	11	0.755556	28	19	0.595745	1	1	0.673913
chr1	28159285	+	ENSG00000117751	PPP1R8	mRNA	52	16	0.764706	15	11	0.576923	1	/	/	32	14	0.695652	27	22	0.55102	1	1	0.621053
chr1	28299588	-	ENSG00000158161	EYA3	mRNA	11	62	0.150685	8	56	0.125	1	1	0.138686	13	47	0.216667	5	37	0.119048	1	1	0.176471
chr1	28527677	-	ENSG00000126698	DNAJC8	mRNA	23	27	0.46	10	17	0.37037	1	/	/	13	25	0.342105	17	19	0.472222	1	1	0.405405
chr1	28586129	+	ENSG00000130766	SESN2	mRNA	6	54	0.1	3	60	0.047619	1	/	/	3	38	0.0731707	6	60	0.0909091	/	/	/
chr1	28600567	+	ENSG00000130766	SESN2	mRNA	6	49	0.109091	3	47	0.06	1	/	/	1	42	0.0232558	4	51	0.0727273	/	/	/
chr1	28862377	+	ENSG00000180198	RCC1	mRNA	5	23	0.178571	7	24	0.225806	/	1	/	9	44	0.169811	16	46	0.258065	1	1	0.217391
chr1	28862499	+	ENSG00000180198	RCC1	mRNA	40	332	0.107527	43	324	0.117166	1	1	0.112314	57	305	0.157459	40	335	0.106667	1	1	0.131615
chr1	28907201	-	ENSG00000197989	SNHG12	processed_transcript	4	34	0.105263	5	26	0.16129	/	1	/	2	23	0.08	3	24	0.111111	/	/	/
chr1	29042337	+	ENSG00000162419	GMEB1	mRNA	7	58	0.107692	4	66	0.0571429	1	/	/	3	76	0.0379747	7	79	0.0813953	/	/	/
chr1	29042510	+	ENSG00000162419	GMEB1	mRNA	0	32	0	0	35	0	/	/	/	5	35	0.125	3	40	0.0697674	1	/	/
chr1	29042516	+	ENSG00000162419	GMEB1	mRNA	0	33	0	0	35	0	/	/	/	5	37	0.119048	2	42	0.0454545	1	/	/
chr1	29043811	+	ENSG00000162419	GMEB1	mRNA	5	38	0.116279	1	15	0.0625	1	/	/	1	22	0.0434783	0	23	0	/	/	/
chr1	29043812	+	ENSG00000162419	GMEB1	mRNA	7	36	0.162791	1	15	0.0625	1	/	/	1	23	0.0416667	0	24	0	/	/	/
chr1	29043815	+	ENSG00000162419	GMEB1	mRNA	6	37	0.139535	1	15	0.0625	1	/	/	2	24	0.0769231	4	20	0.166667	/	/	/
chr1	29043816	+	ENSG00000162419	GMEB1	mRNA	8	36	0.181818	1	15	0.0625	1	/	/	3	24	0.111111	3	21	0.125	/	/	/
chr1	29043818	+	ENSG00000162419	GMEB1	mRNA	8	36	0.181818	1	15	0.0625	1	/	/	2	25	0.0740741	3	21	0.125	/	/	/
chr1	29043821	+	ENSG00000162419	GMEB1	mRNA	6	38	0.136364	1	15	0.0625	1	/	/	2	25	0.0740741	3	21	0.125	/	/	/
chr1	29043822	+	ENSG00000162419	GMEB1	mRNA	7	37	0.159091	1	15	0.0625	1	/	/	2	25	0.0740741	4	20	0.166667	/	/	/
chr1	29043824	+	ENSG00000162419	GMEB1	mRNA	7	37	0.159091	1	16	0.0588235	1	/	/	4	24	0.142857	4	20	0.166667	/	/	/
chr1	29043825	+	ENSG00000162419	GMEB1	mRNA	7	37	0.159091	2	15	0.117647	1	/	/	4	23	0.148148	4	20	0.166667	/	/	/
chr1	29043833	+	ENSG00000162419	GMEB1	mRNA	7	37	0.159091	2	15	0.117647	1	/	/	5	21	0.192308	6	18	0.25	/	/	/
chr1	29043956	+	ENSG00000162419	GMEB1	mRNA	1	38	0.025641	2	24	0.0769231	/	/	/	5	31	0.138889	3	39	0.0714286	1	/	/
chr1	29043957	+	ENSG00000162419	GMEB1	mRNA	1	38	0.025641	3	23	0.115385	/	/	/	5	31	0.138889	3	39	0.0714286	1	/	/
chr1	29043959	+	ENSG00000162419	GMEB1	mRNA	1	38	0.025641	3	23	0.115385	/	/	/	5	31	0.138889	4	37	0.097561	1	/	/
chr1	29043960	+	ENSG00000162419	GMEB1	mRNA	2	37	0.0512821	3	23	0.115385	/	/	/	5	31	0.138889	4	38	0.0952381	1	/	/
chr1	29043961	+	ENSG00000162419	GMEB1	mRNA	2	34	0.0555556	4	22	0.153846	/	/	/	5	31	0.138889	4	36	0.1	1	/	/
chr1	29043977	+	ENSG00000162419	GMEB1	mRNA	1	31	0.03125	3	17	0.15	/	/	/	6	29	0.171429	2	35	0.0540541	1	/	/
chr1	29043981	+	ENSG00000162419	GMEB1	mRNA	2	31	0.0606061	2	18	0.1	/	/	/	6	29	0.171429	4	30	0.117647	1	/	/
chr1	29475086	-			intergenic	9	87	0.09375	8	85	0.0860215	/	/	/	11	65	0.144737	8	58	0.121212	1	1	0.133803
chr1	29475087	-			intergenic	12	98	0.109091	8	94	0.0784314	1	/	/	13	77	0.144444	14	72	0.162791	1	1	0.153409
chr1	29498916	-	ENSG00000116350	SRSF4	mRNA	6	50	0.107143	1	36	0.027027	1	/	/	0	29	0	1	21	0.0454545	/	/	/
chr1	29498922	-	ENSG00000116350	SRSF4	mRNA	6	52	0.103448	0	35	0	1	/	/	0	27	0	1	21	0.0454545	/	/	/
chr1	29505120	-	ENSG00000116350	SRSF4	mRNA	1	18	0.0526316	6	27	0.181818	/	1	/	1	14	0.0666667	2	8	0.2	/	/	/
chr1	29505121	-	ENSG00000116350	SRSF4	mRNA	1	18	0.0526316	6	27	0.181818	/	1	/	1	14	0.0666667	2	8	0.2	/	/	/
chr1	29508386	-	ENSG00000116350	SRSF4	mRNA	2	38	0.05	2	33	0.0571429	/	/	/	6	48	0.111111	2	43	0.0444444	1	/	/
chr1	29557381	-	ENSG00000116353	MECR	mRNA	5	92	0.0515464	10	88	0.102041	/	1	/	3	79	0.0365854	3	97	0.03	/	/	/
chr1	31344247	-			intergenic	1	32	0.030303	3	41	0.0681818	/	/	/	5	45	0.1	1	61	0.016129	1	/	/
chr1	31344536	-			intergenic	21	15	0.583333	22	9	0.709677	1	1	0.641791	19	15	0.558824	28	14	0.666667	1	1	0.618421
chr1	31567806	-			intergenic	9	43	0.173077	4	36	0.1	1	/	/	8	40	0.166667	8	35	0.186047	1	1	0.175824
chr1	31897518	+	ENSG00000168528	SERINC2	mRNA	7	25	0.21875	6	16	0.272727	1	/	/	6	25	0.193548	7	37	0.159091	1	1	0.173333
chr1	31897691	+	ENSG00000168528	SERINC2	mRNA	10	72	0.121951	5	91	0.0520833	1	/	/	4	82	0.0465116	5	75	0.0625	/	/	/
chr1	32042959	+	ENSG00000142910	TINAGL1	mRNA	5	42	0.106383	6	43	0.122449	1	1	0.114583	5	28	0.151515	11	33	0.25	1	1	0.207792
chr1	32095864	-	ENSG00000162517	PEF1	mRNA	8	79	0.091954	4	94	0.0408163	/	/	/	10	78	0.113636	11	90	0.108911	1	1	0.111111
chr1	32101083	-	ENSG00000162517	PEF1	mRNA	212	232	0.477477	179	216	0.453165	1	1	0.466031	75	310	0.194805	89	368	0.194748	1	1	0.194774
chr1	32118338	-	ENSG00000084636	COL16A1	mRNA	11	97	0.101852	15	82	0.154639	1	1	0.126829	22	163	0.118919	50	170	0.227273	1	1	0.177778
chr1	32118339	-	ENSG00000084636	COL16A1	mRNA	15	94	0.137615	16	80	0.166667	1	1	0.15122	28	157	0.151351	54	165	0.246575	1	1	0.20297
chr1	32118343	-	ENSG00000084636	COL16A1	mRNA	15	92	0.140187	15	74	0.168539	1	1	0.153061	24	154	0.134831	54	163	0.248848	1	1	0.197468
chr1	32118352	-	ENSG00000084636	COL16A1	mRNA	15	88	0.145631	14	72	0.162791	1	1	0.153439	26	147	0.150289	43	167	0.204762	1	1	0.180157
chr1	32118353	-	ENSG00000084636	COL16A1	mRNA	14	91	0.133333	15	71	0.174419	1	1	0.151832	25	148	0.144509	50	162	0.235849	1	1	0.194805
chr1	32118356	-	ENSG00000084636	COL16A1	mRNA	14	88	0.137255	16	71	0.183908	1	1	0.15873	23	148	0.134503	46	161	0.222222	1	1	0.18254
chr1	32118357	-	ENSG00000084636	COL16A1	mRNA	13	89	0.127451	14	73	0.16092	1	1	0.142857	24	149	0.138728	46	160	0.223301	1	1	0.184697
chr1	32134405	-	ENSG00000084636	COL16A1	mRNA	1	45	0.0217391	0	40	0	/	/	/	7	55	0.112903	8	85	0.0860215	1	/	/
chr1	32136212	-	ENSG00000084636	COL16A1	mRNA	2	28	0.0666667	0	27	0	/	/	/	9	32	0.219512	10	45	0.181818	1	1	0.197917
chr1	32136213	-	ENSG00000084636	COL16A1	mRNA	2	28	0.0666667	0	27	0	/	/	/	8	34	0.190476	11	44	0.2	1	1	0.195876
chr1	32136214	-	ENSG00000084636	COL16A1	mRNA	2	28	0.0666667	0	27	0	/	/	/	8	33	0.195122	10	42	0.192308	1	1	0.193548
chr1	32136215	-	ENSG00000084636	COL16A1	mRNA	2	28	0.0666667	0	27	0	/	/	/	8	33	0.195122	9	42	0.176471	1	1	0.184783
chr1	32136216	-	ENSG00000084636	COL16A1	mRNA	2	28	0.0666667	0	27	0	/	/	/	8	33	0.195122	8	42	0.16	1	1	0.175824
chr1	32136218	-	ENSG00000084636	COL16A1	mRNA	2	28	0.0666667	0	27	0	/	/	/	6	35	0.146341	8	40	0.166667	1	1	0.157303
chr1	32156137	+			intergenic	2	20	0.0909091	4	28	0.125	/	/	/	2	26	0.0714286	5	32	0.135135	/	1	/
chr1	32156138	+			intergenic	2	26	0.0714286	3	32	0.0857143	/	/	/	2	27	0.0689655	5	37	0.119048	/	1	/
chr1	32157633	+			intergenic	1	45	0.0217391	6	37	0.139535	/	1	/	3	40	0.0697674	1	53	0.0185185	/	/	/
chr1	32162688	+			intergenic	6	28	0.176471	5	28	0.151515	1	1	0.164179	4	42	0.0869565	3	32	0.0857143	/	/	/
chr1	32196915	-	ENSG00000121753	BAI2	mRNA	5	69	0.0675676	7	52	0.118644	/	1	/	3	41	0.0681818	1	37	0.0263158	/	/	/
chr1	32201971	+			intergenic	5	17	0.227273	5	16	0.238095	/	/	/	9	22	0.290323	6	27	0.181818	1	1	0.234375
chr1	32206001	+			intergenic	11	31	0.261905	5	23	0.178571	1	/	/	16	14	0.533333	14	28	0.333333	1	1	0.416667
chr1	32223042	+			intergenic	6	48	0.111111	2	42	0.0454545	1	/	/	15	28	0.348837	6	31	0.162162	1	1	0.2625
chr1	32262224	-	ENSG00000134668	SPOCD1	mRNA	3	59	0.0483871	5	42	0.106383	/	1	/	0	41	0	1	40	0.0243902	/	/	/
chr1	32375678	+			intergenic	5	51	0.0892857	9	44	0.169811	/	1	/	6	45	0.117647	6	70	0.0789474	1	/	/
chr1	32508169	+	ENSG00000121774	KHDRBS1	mRNA	18	173	0.0942408	22	150	0.127907	/	1	/	17	193	0.0809524	15	201	0.0694444	/	/	/
chr1	32631812	-			intergenic	14	16	0.466667	6	13	0.315789	1	/	/	2	17	0.105263	6	18	0.25	/	/	/
chr1	32635479	+	ENSG00000025800	KPNA6	mRNA	1	23	0.0416667	1	27	0.0357143	/	/	/	2	30	0.0625	5	28	0.151515	/	1	/
chr1	32797687	+	ENSG00000116478	HDAC1	mRNA	7	23	0.233333	2	20	0.0909091	1	/	/	7	28	0.2	4	42	0.0869565	1	/	/
chr1	33207654	+	ENSG00000162522	KIAA1522	mRNA	71	626	0.101865	44	503	0.0804388	1	/	/	69	885	0.072327	69	951	0.0676471	/	/	/
chr1	33207655	+	ENSG00000162522	KIAA1522	mRNA	73	626	0.104435	40	511	0.0725953	1	/	/	71	887	0.0741127	71	967	0.0684008	/	/	/
chr1	33207657	+	ENSG00000162522	KIAA1522	mRNA	73	632	0.103546	42	510	0.076087	1	/	/	69	894	0.0716511	73	973	0.0697897	/	/	/
chr1	33207658	+	ENSG00000162522	KIAA1522	mRNA	74	632	0.104816	42	516	0.0752688	1	/	/	70	894	0.0726141	73	990	0.0686736	/	/	/
chr1	33207660	+	ENSG00000162522	KIAA1522	mRNA	78	630	0.110169	44	519	0.0781528	1	/	/	73	901	0.0749487	72	1001	0.0671016	/	/	/
chr1	33207661	+	ENSG00000162522	KIAA1522	mRNA	76	633	0.107193	45	519	0.0797872	1	/	/	69	905	0.0708419	73	1002	0.067907	/	/	/
chr1	33207707	+	ENSG00000162522	KIAA1522	mRNA	67	325	0.170918	49	291	0.144118	1	1	0.15847	72	464	0.134328	73	616	0.105951	1	1	0.118367
chr1	33207713	+	ENSG00000162522	KIAA1522	mRNA	62	330	0.158163	47	301	0.135057	1	1	0.147297	72	463	0.134579	72	639	0.101266	1	1	0.11557
chr1	33207714	+	ENSG00000162522	KIAA1522	mRNA	60	334	0.152284	40	310	0.114286	1	1	0.134409	66	468	0.123596	71	642	0.0995792	1	/	/
chr1	33237880	+	ENSG00000162522	KIAA1522	mRNA	5	50	0.0909091	2	32	0.0588235	/	/	/	9	48	0.157895	3	53	0.0535714	1	/	/
chr1	33239826	+	ENSG00000162522	KIAA1522	mRNA	13	91	0.125	0	71	0	1	/	/	8	93	0.0792079	4	107	0.036036	/	/	/
chr1	33240148	+	ENSG00000162522	KIAA1522	mRNA	11	122	0.0827068	6	109	0.0521739	/	/	/	5	147	0.0328947	20	172	0.104167	/	1	/
chr1	33241321	-	ENSG00000134684	YARS	mRNA	15	66	0.185185	3	65	0.0441176	1	/	/	6	46	0.115385	3	52	0.0545455	1	/	/
chr1	33241591	-	ENSG00000134684	YARS	mRNA	15	121	0.110294	14	74	0.159091	1	1	0.129464	11	104	0.0956522	13	92	0.12381	/	1	/
chr1	33252580	-	ENSG00000134684	YARS	mRNA	24	204	0.105263	10	199	0.0478469	1	/	/	13	150	0.0797546	17	189	0.0825243	/	/	/
chr1	33253399	-	ENSG00000134684	YARS	mRNA	5	26	0.16129	1	23	0.0416667	1	/	/	2	21	0.0869565	0	16	0	/	/	/
chr1	33253405	-	ENSG00000134684	YARS	mRNA	5	25	0.166667	1	21	0.0454545	1	/	/	2	15	0.117647	1	12	0.0769231	/	/	/
chr1	33276370	-	ENSG00000134684	YARS	mRNA	31	27	0.534483	18	13	0.580645	1	1	0.550562	22	23	0.488889	17	23	0.425	1	1	0.458824
chr1	33276371	-	ENSG00000134684	YARS	mRNA	8	35	0.186047	4	24	0.142857	1	/	/	9	29	0.236842	5	31	0.138889	1	1	0.189189
chr1	33282786	-	ENSG00000134684	YARS	mRNA	4	16	0.2	3	19	0.136364	/	/	/	5	20	0.2	11	38	0.22449	/	1	/
chr1	33292017	+	ENSG00000116497	S100PBP	mRNA	3	79	0.0365854	4	83	0.045977	/	/	/	7	54	0.114754	1	71	0.0138889	1	/	/
chr1	33430023	-	ENSG00000116514	RNF19B	mRNA	6	31	0.162162	0	49	0	1	/	/	2	28	0.0666667	0	20	0	/	/	/
chr1	33430037	-	ENSG00000116514	RNF19B	mRNA	2	39	0.0487805	7	45	0.134615	/	1	/	0	33	0	0	26	0	/	/	/
chr1	33430364	-			intergenic	3	60	0.047619	3	47	0.06	/	/	/	5	36	0.121951	1	20	0.047619	1	/	/
chr1	33478884	-	ENSG00000004455	AK2	mRNA	10	63	0.136986	1	64	0.0153846	1	/	/	8	49	0.140351	17	39	0.303571	1	1	0.221239
chr1	33487201	-	ENSG00000004455	AK2	mRNA	9	21	0.3	4	23	0.148148	1	/	/	6	24	0.2	5	17	0.227273	1	/	/
chr1	33722056	+			intergenic	5	43	0.104167	3	38	0.0731707	1	/	/	2	27	0.0689655	2	35	0.0540541	/	/	/
chr1	33722058	+			intergenic	8	40	0.166667	2	39	0.0487805	1	/	/	3	27	0.1	3	34	0.0810811	/	/	/
chr1	33722059	+			intergenic	4	44	0.0833333	5	36	0.121951	/	1	/	4	27	0.129032	3	34	0.0810811	/	/	/
chr1	33722061	+			intergenic	7	43	0.14	7	34	0.170732	1	1	0.153846	4	27	0.129032	6	32	0.157895	/	1	/
chr1	33722062	+			intergenic	8	41	0.163265	8	33	0.195122	1	1	0.177778	4	27	0.129032	4	34	0.105263	/	/	/
chr1	33722064	+			intergenic	7	42	0.142857	9	32	0.219512	1	1	0.177778	2	29	0.0645161	4	34	0.105263	/	/	/
chr1	33722065	+			intergenic	7	44	0.137255	8	33	0.195122	1	1	0.163043	2	29	0.0645161	4	34	0.105263	/	/	/
chr1	33722067	+			intergenic	5	46	0.0980392	8	36	0.181818	/	1	/	2	29	0.0645161	4	36	0.1	/	/	/
chr1	33722068	+			intergenic	6	45	0.117647	6	38	0.136364	1	1	0.126316	2	29	0.0645161	4	36	0.1	/	/	/
chr1	33745921	+	ENSG00000160094	ZNF362	mRNA	12	75	0.137931	19	75	0.202128	1	1	0.171271	13	60	0.178082	11	81	0.119565	1	1	0.145455
chr1	33957260	+	ENSG00000121903	ZSCAN20	mRNA	9	47	0.160714	13	33	0.282609	1	1	0.215686	7	33	0.175	12	41	0.226415	1	1	0.204301
chr1	33957261	+	ENSG00000121903	ZSCAN20	mRNA	9	47	0.160714	11	35	0.23913	1	1	0.196078	9	31	0.225	11	43	0.203704	1	1	0.212766
chr1	33957262	+	ENSG00000121903	ZSCAN20	mRNA	9	48	0.157895	11	35	0.23913	1	1	0.194175	6	34	0.15	10	44	0.185185	1	1	0.170213
chr1	33957276	+	ENSG00000121903	ZSCAN20	mRNA	13	43	0.232143	11	23	0.323529	1	1	0.266667	10	26	0.277778	12	30	0.285714	1	1	0.282051
chr1	33957277	+	ENSG00000121903	ZSCAN20	mRNA	11	45	0.196429	12	23	0.342857	1	1	0.252747	10	26	0.277778	12	29	0.292683	1	1	0.285714
chr1	33957278	+	ENSG00000121903	ZSCAN20	mRNA	12	44	0.214286	12	25	0.324324	1	1	0.258065	10	26	0.277778	12	29	0.292683	1	1	0.285714
chr1	33957279	+	ENSG00000121903	ZSCAN20	mRNA	9	47	0.160714	13	24	0.351351	1	1	0.236559	12	27	0.307692	12	29	0.292683	1	1	0.3
chr1	34082518	-	ENSG00000121904	CSMD2	mRNA	4	42	0.0869565	10	38	0.208333	/	1	/	7	44	0.137255	3	72	0.04	1	/	/
chr1	34090122	-	ENSG00000121904	CSMD2	mRNA	11	41	0.211538	14	33	0.297872	1	1	0.252525	18	29	0.382979	17	47	0.265625	1	1	0.315315
chr1	34090180	-	ENSG00000121904	CSMD2	mRNA	12	133	0.0827586	9	120	0.0697674	/	/	/	10	143	0.0653595	21	143	0.128049	/	1	/
chr1	34285362	+			intergenic	4	30	0.117647	6	42	0.125	/	1	/	9	26	0.257143	9	41	0.18	1	1	0.211765
chr1	35649257	-	ENSG00000116560	SFPQ	mRNA	17	44	0.278689	26	28	0.481481	1	1	0.373913	4	10	0.285714	2	15	0.117647	/	/	/
chr1	35649261	-	ENSG00000116560	SFPQ	mRNA	12	44	0.214286	19	28	0.404255	1	1	0.300971	3	5	0.375	2	14	0.125	/	/	/
chr1	35658165	-	ENSG00000116560	SFPQ	mRNA	1	35	0.0277778	0	32	0	/	/	/	1	31	0.03125	7	39	0.152174	/	1	/
chr1	35816309	+	ENSG00000146463	ZMYM4	mRNA	10	82	0.108696	10	56	0.151515	1	1	0.126582	3	41	0.0681818	5	50	0.0909091	/	/	/
chr1	35816945	+	ENSG00000229994	RP4-765A10.1	pseudogene	22	97	0.184874	7	91	0.0714286	1	/	/	18	88	0.169811	13	57	0.185714	1	1	0.176136
chr1	35817069	+	ENSG00000229994	RP4-765A10.1	pseudogene	21	197	0.0963303	7	162	0.0414201	/	/	/	19	132	0.125828	13	138	0.0860927	1	/	/
chr1	35900205	-	ENSG00000142687	KIAA0319L	mRNA	5	50	0.0909091	10	54	0.15625	/	1	/	2	44	0.0434783	2	50	0.0384615	/	/	/
chr1	35900210	-	ENSG00000142687	KIAA0319L	mRNA	2	34	0.0555556	8	28	0.222222	/	1	/	3	26	0.103448	6	20	0.230769	/	/	/
chr1	35921689	-	ENSG00000142687	KIAA0319L	mRNA	4	67	0.056338	8	62	0.114286	/	1	/	5	36	0.121951	2	68	0.0285714	1	/	/
chr1	35928259	-	ENSG00000142687	KIAA0319L	mRNA	14	120	0.104478	18	106	0.145161	1	1	0.124031	11	121	0.0833333	12	114	0.0952381	/	/	/
chr1	36030974	+	ENSG00000020129	NCDN	mRNA	196	350	0.358974	151	269	0.359524	1	1	0.359213	47	353	0.1175	62	433	0.125253	1	1	0.121788
chr1	36067868	-	ENSG00000126067	PSMB2	mRNA	2	92	0.0212766	8	72	0.1	/	1	/	2	52	0.037037	4	61	0.0615385	/	/	/
chr1	36067869	-	ENSG00000126067	PSMB2	mRNA	2	92	0.0212766	8	72	0.1	/	1	/	2	52	0.037037	3	62	0.0461538	/	/	/
chr1	36068973	-	ENSG00000126067	PSMB2	mRNA	5	69	0.0675676	12	51	0.190476	/	1	/	11	36	0.234043	7	36	0.162791	1	1	0.2
chr1	36179774	-			intergenic	14	122	0.102941	10	123	0.075188	1	/	/	24	139	0.147239	12	138	0.08	1	/	/
chr1	36186465	+			intergenic	12	103	0.104348	2	67	0.0289855	1	/	/	6	107	0.0530973	12	100	0.107143	/	1	/
chr1	36202652	-	ENSG00000092853	CLSPN	mRNA	7	79	0.0813953	8	63	0.112676	/	1	/	11	100	0.0990991	11	93	0.105769	/	1	/
chr1	36204101	+			intergenic	9	39	0.1875	9	28	0.243243	1	1	0.211765	17	42	0.288136	16	29	0.355556	1	1	0.317308
chr1	36219359	-	ENSG00000092853	CLSPN	mRNA	12	105	0.102564	2	101	0.0194175	1	/	/	6	90	0.0625	11	103	0.0964912	/	/	/
chr1	36492748	-			intergenic	4	17	0.190476	4	17	0.190476	/	/	/	12	19	0.387097	16	12	0.571429	1	/	/
chr1	36555837	+	ENSG00000116863	ADPRHL2	mRNA	5	30	0.142857	1	12	0.0769231	1	/	/	0	18	0	0	24	0	/	/	/
chr1	36621767	+			intergenic	0	23	0	5	22	0.185185	/	/	/	3	23	0.115385	5	33	0.131579	/	1	/
chr1	36621768	+			intergenic	0	23	0	6	21	0.222222	/	/	/	3	24	0.111111	5	33	0.131579	/	1	/
chr1	36645521	+	ENSG00000116871	MAP7D1	mRNA	6	24	0.2	1	8	0.111111	1	/	/	2	14	0.125	0	28	0	/	/	/
chr1	36646362	+	ENSG00000116871	MAP7D1	mRNA	4	30	0.117647	7	51	0.12069	/	1	/	3	45	0.0625	4	66	0.0571429	/	/	/
chr1	36921438	-	ENSG00000116898	MRPS15	mRNA	10	23	0.30303	3	36	0.0769231	1	/	/	6	31	0.162162	5	27	0.15625	1	1	0.15942
chr1	36921439	-	ENSG00000116898	MRPS15	mRNA	39	37	0.513158	28	43	0.394366	1	1	0.455782	21	43	0.328125	37	37	0.5	1	1	0.42029
chr1	36921823	-	ENSG00000116898	MRPS15	mRNA	49	358	0.120393	33	312	0.0956522	1	/	/	27	360	0.0697674	43	310	0.121813	/	1	/
chr1	36921827	-	ENSG00000116898	MRPS15	mRNA	48	340	0.123711	36	290	0.110429	1	1	0.117647	22	351	0.0589812	39	301	0.114706	/	1	/
chr1	37356618	-	ENSG00000163873	GRIK3	mRNA	8	89	0.0824742	13	77	0.144444	/	1	/	8	70	0.102564	14	55	0.202899	1	1	0.14966
chr1	37966536	-	ENSG00000163875	MEAF6	mRNA	9	15	0.375	3	22	0.12	/	/	/	6	18	0.25	8	33	0.195122	/	1	/
chr1	37966537	-	ENSG00000163875	MEAF6	mRNA	12	26	0.315789	12	29	0.292683	1	1	0.303797	14	22	0.388889	23	36	0.389831	1	1	0.389474
chr1	38039997	-	ENSG00000134697	GNL2	mRNA	8	89	0.0824742	11	94	0.104762	/	1	/	13	107	0.108333	15	103	0.127119	1	1	0.117647
chr1	38061526	-			intergenic	12	43	0.218182	3	33	0.0833333	1	/	/	13	29	0.309524	7	40	0.148936	1	1	0.224719
chr1	38061527	-			intergenic	5	30	0.142857	2	24	0.0769231	1	/	/	5	16	0.238095	2	34	0.0555556	/	/	/
chr1	38171209	+	ENSG00000134690	CDCA8	mRNA	5	35	0.125	0	16	0	1	/	/	1	24	0.04	1	16	0.0588235	/	/	/
chr1	38265338	+	ENSG00000185090	MANEAL	mRNA	6	70	0.0789474	2	43	0.0444444	/	/	/	4	42	0.0869565	8	44	0.153846	/	1	/
chr1	38273770	+	ENSG00000197982	C1orf122	mRNA	190	1355	0.122977	177	1205	0.128075	1	1	0.125384	71	1507	0.0449937	88	1803	0.0465362	/	/	/
chr1	39457159	+	ENSG00000174574	AKIRIN1	mRNA	132	829	0.137357	125	731	0.146028	1	1	0.141442	48	891	0.0511182	49	980	0.047619	/	/	/
chr1	39751378	+	ENSG00000127603	MACF1	mRNA	21	173	0.108247	29	136	0.175758	1	1	0.139276	18	120	0.130435	27	111	0.195652	1	1	0.163043
chr1	39878188	+	ENSG00000255103	KIAA0754	mRNA	4	58	0.0645161	3	61	0.046875	/	/	/	7	41	0.145833	4	45	0.0816327	1	/	/
chr1	39898725	+	ENSG00000127603	MACF1	mRNA	18	20	0.473684	17	17	0.5	1	1	0.486111	19	10	0.655172	11	19	0.366667	/	1	/
chr1	39924078	-			intergenic	8	59	0.119403	6	45	0.117647	1	1	0.118644	11	40	0.215686	4	63	0.0597015	1	/	/
chr1	39924774	-			intergenic	6	53	0.101695	3	42	0.0666667	1	/	/	2	40	0.047619	5	50	0.0909091	/	/	/
chr1	40038181	-	ENSG00000090621	PABPC4	mRNA	10	24	0.294118	12	21	0.363636	1	1	0.328358	10	23	0.30303	7	25	0.21875	1	1	0.261538
chr1	40211048	-			intergenic	3	51	0.0555556	6	52	0.103448	/	1	/	7	74	0.0864198	3	71	0.0405405	/	/	/
chr1	40214572	+	ENSG00000084072	PPIE	mRNA	11	33	0.25	8	33	0.195122	1	1	0.223529	8	28	0.222222	5	20	0.2	1	/	/
chr1	40254071	-	ENSG00000116985	BMP8B	mRNA	16	52	0.235294	16	34	0.32	1	1	0.271186	14	32	0.304348	19	52	0.267606	1	1	0.282051
chr1	40254072	-	ENSG00000116985	BMP8B	mRNA	15	54	0.217391	17	33	0.34	1	1	0.268908	13	33	0.282609	17	54	0.239437	1	1	0.25641
chr1	40254073	-	ENSG00000116985	BMP8B	mRNA	18	51	0.26087	16	34	0.32	1	1	0.285714	13	33	0.282609	17	54	0.239437	1	1	0.25641
chr1	40254075	-	ENSG00000116985	BMP8B	mRNA	17	49	0.257576	16	34	0.32	1	1	0.284483	14	31	0.311111	18	53	0.253521	1	1	0.275862
chr1	40254076	-	ENSG00000116985	BMP8B	mRNA	16	50	0.242424	16	35	0.313725	1	1	0.273504	14	32	0.304348	17	54	0.239437	1	1	0.264957
chr1	40254077	-	ENSG00000116985	BMP8B	mRNA	19	46	0.292308	15	36	0.294118	1	1	0.293103	13	34	0.276596	16	56	0.222222	1	1	0.243697
chr1	40254078	-	ENSG00000116985	BMP8B	mRNA	13	53	0.19697	8	42	0.16	1	1	0.181034	9	38	0.191489	10	62	0.138889	1	1	0.159664
chr1	40254101	-	ENSG00000116985	BMP8B	mRNA	17	40	0.298246	13	34	0.276596	1	1	0.288462	9	32	0.219512	14	45	0.237288	1	1	0.23
chr1	40320653	-	ENSG00000043514	TRIT1	mRNA	7	39	0.152174	2	26	0.0714286	1	/	/	2	21	0.0869565	2	19	0.0952381	/	/	/
chr1	40320654	-	ENSG00000043514	TRIT1	mRNA	6	40	0.130435	3	26	0.103448	1	/	/	3	20	0.130435	2	20	0.0909091	/	/	/
chr1	40320655	-	ENSG00000043514	TRIT1	mRNA	6	40	0.130435	4	25	0.137931	1	/	/	2	21	0.0869565	2	20	0.0909091	/	/	/
chr1	40320669	-	ENSG00000043514	TRIT1	mRNA	5	34	0.128205	2	21	0.0869565	1	/	/	1	16	0.0588235	1	17	0.0555556	/	/	/
chr1	40366773	-	ENSG00000116990	MYCL1	mRNA	19	57	0.25	23	43	0.348485	1	1	0.295775	12	102	0.105263	7	155	0.0432099	1	/	/
chr1	40366946	-	ENSG00000116990	MYCL1	mRNA	20	22	0.47619	12	24	0.333333	1	1	0.410256	19	39	0.327586	26	60	0.302326	1	1	0.3125
chr1	40366947	-	ENSG00000116990	MYCL1	mRNA	16	23	0.410256	13	24	0.351351	1	1	0.381579	19	39	0.327586	26	59	0.305882	1	1	0.314685
chr1	40366948	-	ENSG00000116990	MYCL1	mRNA	17	22	0.435897	13	24	0.351351	1	1	0.394737	21	37	0.362069	24	60	0.285714	1	1	0.316901
chr1	40366960	-	ENSG00000116990	MYCL1	mRNA	13	21	0.382353	11	22	0.333333	1	1	0.358209	16	27	0.372093	21	50	0.295775	1	1	0.324561
chr1	40366961	-	ENSG00000116990	MYCL1	mRNA	14	20	0.411765	10	22	0.3125	1	1	0.363636	13	27	0.325	22	47	0.318841	1	1	0.321101
chr1	40366962	-	ENSG00000116990	MYCL1	mRNA	13	20	0.393939	10	22	0.3125	1	1	0.353846	12	27	0.307692	21	47	0.308824	1	1	0.308411
chr1	40428608	+	ENSG00000168389	MFSD2A	mRNA	24	11	0.685714	31	18	0.632653	1	1	0.654762	35	19	0.648148	44	24	0.647059	1	1	0.647541
chr1	40428614	+	ENSG00000168389	MFSD2A	mRNA	1	38	0.025641	5	47	0.0961538	/	/	/	8	44	0.153846	9	62	0.126761	1	1	0.138211
chr1	40428633	+	ENSG00000168389	MFSD2A	mRNA	5	36	0.121951	1	55	0.0178571	1	/	/	1	58	0.0169492	2	75	0.025974	/	/	/
chr1	40777347	-	ENSG00000049089	COL9A2	mRNA	10	36	0.217391	5	9	0.357143	1	/	/	9	19	0.321429	5	11	0.3125	/	/	/
chr1	40839694	+	ENSG00000084070	SMAP2	mRNA	2	17	0.105263	8	17	0.32	/	/	/	7	29	0.194444	10	20	0.333333	1	1	0.257576
chr1	40839695	+	ENSG00000084070	SMAP2	mRNA	3	16	0.157895	8	17	0.32	/	/	/	8	28	0.222222	13	20	0.393939	1	1	0.304348
chr1	40839700	+	ENSG00000084070	SMAP2	mRNA	2	24	0.0769231	7	20	0.259259	/	/	/	7	32	0.179487	13	19	0.40625	1	1	0.28169
chr1	41326970	-	ENSG00000179862	CITED4	mRNA	1	33	0.0294118	5	19	0.208333	/	/	/	6	24	0.2	1	19	0.05	1	/	/
chr1	41327570	-	ENSG00000179862	CITED4	mRNA	7	176	0.0382514	17	140	0.10828	/	1	/	15	190	0.0731707	17	185	0.0841584	/	/	/
chr1	41327584	-	ENSG00000179862	CITED4	mRNA	3	22	0.12	2	20	0.0909091	/	/	/	5	28	0.151515	2	40	0.047619	1	/	/
chr1	41328025	-			intergenic	194	189	0.506527	176	162	0.52071	1	1	0.513176	250	220	0.531915	186	190	0.494681	1	1	0.515366
chr1	41328034	-			intergenic	8	20	0.285714	5	19	0.208333	/	/	/	7	24	0.225806	5	24	0.172414	1	/	/
chr1	41493752	-	ENSG00000010803	SCMH1	mRNA	139	72	0.658768	105	77	0.576923	1	1	0.620865	92	56	0.621622	144	72	0.666667	1	1	0.648352
chr1	43032055	-			intergenic	1	32	0.030303	5	32	0.135135	/	1	/	1	31	0.03125	0	40	0	/	/	/
chr1	43124111	+	ENSG00000171960	PPIH	mRNA	7	15	0.318182	11	17	0.392857	/	/	/	10	26	0.277778	13	24	0.351351	1	1	0.315068
chr1	43232347	-	ENSG00000117385	LEPRE1	mRNA	470	256	0.647383	391	264	0.596947	1	1	0.623461	310	606	0.338428	313	721	0.302708	1	1	0.319487
chr1	43317708	+	ENSG00000164011	ZNF691	mRNA	6	59	0.0923077	5	36	0.121951	/	1	/	0	39	0	3	39	0.0714286	/	/	/
chr1	43396793	-	ENSG00000117394	SLC2A1	mRNA	1	32	0.030303	0	31	0	/	/	/	5	34	0.128205	2	21	0.0869565	1	/	/
chr1	43637958	-	ENSG00000117395	EBNA1BP2	mRNA	3	95	0.0306122	8	72	0.1	/	1	/	4	78	0.0487805	11	79	0.122222	/	1	/
chr1	43826783	+	ENSG00000117399	CDC20	mRNA	7	46	0.132075	1	56	0.0175439	1	/	/	3	38	0.0731707	1	35	0.0277778	/	/	/
chr1	43830420	-	ENSG00000066322	ELOVL1	mRNA	19	37	0.339286	6	54	0.1	1	1	0.215517	28	50	0.358974	12	38	0.24	1	1	0.3125
chr1	43892817	-			intergenic	2	64	0.030303	3	41	0.0681818	/	/	/	6	61	0.0895522	6	43	0.122449	/	1	/
chr1	43903511	+	ENSG00000198198	SZT2	mRNA	16	225	0.06639	10	180	0.0526316	/	/	/	21	252	0.0769231	26	208	0.111111	/	1	/
chr1	43906238	-			intergenic	6	56	0.0967742	7	37	0.159091	/	1	/	7	43	0.14	3	30	0.0909091	1	/	/
chr1	43917100	-	ENSG00000178922	HYI	mRNA	4	142	0.0273973	12	111	0.097561	/	/	/	15	116	0.114504	19	121	0.135714	1	1	0.125461
chr1	43917329	+	ENSG00000198198	SZT2	mRNA	4	31	0.114286	11	22	0.333333	/	1	/	15	13	0.535714	19	19	0.5	/	1	/
chr1	43919369	-	ENSG00000178922	HYI	mRNA	136	209	0.394203	121	161	0.429078	1	1	0.409888	61	251	0.195513	61	218	0.218638	1	1	0.20643
chr1	44056839	+	ENSG00000142949	PTPRF	mRNA	14	19	0.424242	11	26	0.297297	1	1	0.357143	7	33	0.175	10	44	0.185185	1	1	0.180851
chr1	44056841	+	ENSG00000142949	PTPRF	mRNA	55	23	0.705128	62	28	0.688889	1	1	0.696429	28	38	0.424242	37	48	0.435294	1	1	0.430464
chr1	44071908	+	ENSG00000142949	PTPRF	mRNA	19	18	0.513514	26	8	0.764706	1	1	0.633803	35	15	0.7	19	25	0.431818	1	1	0.574468
chr1	44075081	-			intergenic	4	48	0.0769231	7	46	0.132075	/	1	/	4	54	0.0689655	5	41	0.108696	/	1	/
chr1	44083188	-			intergenic	7	34	0.170732	0	28	0	1	/	/	2	25	0.0740741	2	27	0.0689655	/	/	/
chr1	44083229	+	ENSG00000142949	PTPRF	mRNA	33	225	0.127907	14	212	0.0619469	1	/	/	44	261	0.144262	33	227	0.126923	1	1	0.136283
chr1	44085761	+	ENSG00000142949	PTPRF	mRNA	2	27	0.0689655	4	34	0.105263	/	/	/	5	22	0.185185	9	31	0.225	/	1	/
chr1	44087800	+	ENSG00000142949	PTPRF	mRNA	69	524	0.116358	32	464	0.0645161	1	/	/	16	503	0.0308285	14	521	0.0261682	/	/	/
chr1	44087924	+	ENSG00000142949	PTPRF	mRNA	8	27	0.228571	2	27	0.0689655	1	/	/	6	27	0.181818	2	17	0.105263	1	/	/
chr1	44395220	-			intergenic	5	36	0.121951	2	33	0.0571429	1	/	/	0	22	0	0	29	0	/	/	/
chr1	44395225	-			intergenic	6	29	0.171429	3	27	0.1	1	/	/	0	14	0	0	24	0	/	/	/
chr1	44395226	-			intergenic	5	30	0.142857	3	26	0.103448	1	/	/	0	14	0	0	25	0	/	/	/
chr1	44412592	+			intergenic	1	17	0.0555556	5	29	0.147059	/	1	/	2	13	0.133333	3	12	0.2	/	/	/
chr1	44440601	+	ENSG00000117410	ATP6V0B	mRNA	2	29	0.0645161	7	30	0.189189	/	1	/	6	45	0.117647	9	46	0.163636	1	1	0.141509
chr1	44442741	+	ENSG00000117410	ATP6V0B	mRNA	5	66	0.0704225	5	41	0.108696	/	1	/	3	43	0.0652174	7	57	0.109375	/	1	/
chr1	44442742	+	ENSG00000117410	ATP6V0B	mRNA	13	152	0.0787879	8	110	0.0677966	/	/	/	14	96	0.127273	14	133	0.0952381	1	/	/
chr1	44443786	+	ENSG00000117410	ATP6V0B	mRNA	15	50	0.230769	14	54	0.205882	1	1	0.218045	18	54	0.25	18	81	0.181818	1	1	0.210526
chr1	44444995	+	ENSG00000117411	B4GALT2	mRNA	5	37	0.119048	2	31	0.0606061	1	/	/	2	39	0.0487805	1	48	0.0204082	/	/	/
chr1	44468558	-	ENSG00000196517	SLC6A9	mRNA	1	48	0.0204082	0	44	0	/	/	/	1	31	0.03125	6	52	0.103448	/	1	/
chr1	44475740	+			intergenic	32	199	0.138528	22	155	0.124294	1	1	0.132353	19	121	0.135714	30	159	0.15873	1	1	0.148936
chr1	44476516	+			intergenic	4	46	0.08	23	20	0.534884	/	1	/	12	21	0.363636	25	28	0.471698	1	1	0.430233
chr1	44683426	+	ENSG00000178028	DMAP1	mRNA	1	50	0.0196078	9	41	0.18	/	1	/	0	45	0	2	35	0.0540541	/	/	/
chr1	45190062	+	ENSG00000198520	C1orf228	mRNA	64	37	0.633663	38	26	0.59375	1	1	0.618182	47	23	0.671429	76	27	0.737864	1	1	0.710983
chr1	45213104	+	ENSG00000142945	KIF2C	mRNA	7	49	0.125	1	49	0.02	1	/	/	1	42	0.0232558	6	49	0.109091	/	1	/
chr1	45221844	-			intergenic	1	63	0.015625	2	45	0.0425532	/	/	/	7	62	0.101449	4	46	0.08	1	/	/
chr1	45223734	+	ENSG00000142945	KIF2C	mRNA	2	52	0.037037	0	21	0	/	/	/	0	38	0	6	33	0.153846	/	1	/
chr1	45223738	+	ENSG00000142945	KIF2C	mRNA	1	60	0.0163934	1	33	0.0294118	/	/	/	1	44	0.0222222	6	45	0.117647	/	1	/
chr1	45233144	+	ENSG00000142945	KIF2C	mRNA	6	29	0.171429	6	23	0.206897	1	/	/	2	23	0.08	8	32	0.2	/	1	/
chr1	45233145	+	ENSG00000142945	KIF2C	mRNA	9	40	0.183673	9	28	0.243243	1	1	0.209302	2	30	0.0625	13	43	0.232143	/	1	/
chr1	45233272	+	ENSG00000142945	KIF2C	mRNA	10	78	0.113636	8	70	0.102564	1	1	0.108434	2	75	0.025974	15	83	0.153061	/	1	/
chr1	45481006	+	ENSG00000126088	UROD	mRNA	5	54	0.0847458	5	29	0.147059	/	1	/	3	19	0.136364	2	23	0.08	/	/	/
chr1	45509000	+			intergenic	22	129	0.145695	13	111	0.104839	1	1	0.127273	19	127	0.130137	28	146	0.16092	1	1	0.146875
chr1	45509019	+			intergenic	20	23	0.465116	10	29	0.25641	1	1	0.365854	17	25	0.404762	20	36	0.357143	1	1	0.377551
chr1	45813670	-	ENSG00000070759	TESK2	mRNA	0	26	0	0	16	0	/	/	/	5	27	0.15625	3	31	0.0882353	1	/	/
chr1	45956722	-	ENSG00000070759	TESK2	mRNA	6	51	0.105263	7	50	0.122807	1	1	0.114035	8	51	0.135593	7	80	0.0804598	1	/	/
chr1	45956723	-	ENSG00000070759	TESK2	mRNA	6	50	0.107143	8	49	0.140351	1	1	0.123894	7	52	0.118644	6	81	0.0689655	1	/	/
chr1	45956734	-	ENSG00000070759	TESK2	mRNA	6	50	0.107143	7	54	0.114754	1	1	0.111111	9	51	0.15	6	80	0.0697674	1	/	/
chr1	45956735	-	ENSG00000070759	TESK2	mRNA	6	50	0.107143	7	54	0.114754	1	1	0.111111	9	51	0.15	7	79	0.0813953	1	/	/
chr1	45956736	-	ENSG00000070759	TESK2	mRNA	5	46	0.0980392	7	54	0.114754	/	1	/	10	48	0.172414	7	76	0.0843373	1	/	/
chr1	45956749	-	ENSG00000070759	TESK2	mRNA	7	31	0.184211	2	39	0.0487805	1	/	/	3	41	0.0681818	5	52	0.0877193	/	/	/
chr1	45956757	-	ENSG00000070759	TESK2	mRNA	7	29	0.194444	1	40	0.0243902	1	/	/	3	36	0.0769231	4	49	0.0754717	/	/	/
chr1	45956758	-	ENSG00000070759	TESK2	mRNA	7	29	0.194444	2	39	0.0487805	1	/	/	3	37	0.075	4	49	0.0754717	/	/	/
chr1	45956760	-	ENSG00000070759	TESK2	mRNA	7	29	0.194444	2	38	0.05	1	/	/	3	36	0.0769231	4	47	0.0784314	/	/	/
chr1	45956761	-	ENSG00000070759	TESK2	mRNA	7	29	0.194444	2	39	0.0487805	1	/	/	3	36	0.0769231	4	49	0.0754717	/	/	/
chr1	45956762	-	ENSG00000070759	TESK2	mRNA	7	29	0.194444	2	39	0.0487805	1	/	/	3	36	0.0769231	4	49	0.0754717	/	/	/
chr1	45965042	+			intergenic	2	40	0.047619	4	38	0.0952381	/	/	/	5	36	0.121951	2	61	0.031746	1	/	/
chr1	45975198	+	ENSG00000132763	MMACHC	mRNA	7	39	0.152174	5	23	0.178571	1	/	/	4	24	0.142857	3	25	0.107143	/	/	/
chr1	45975199	+	ENSG00000132763	MMACHC	mRNA	7	39	0.152174	6	22	0.214286	1	/	/	5	23	0.178571	3	25	0.107143	/	/	/
chr1	45975201	+	ENSG00000132763	MMACHC	mRNA	11	35	0.23913	6	22	0.214286	1	/	/	6	22	0.214286	5	23	0.178571	/	/	/
chr1	45975204	+	ENSG00000132763	MMACHC	mRNA	15	31	0.326087	6	22	0.214286	1	/	/	6	21	0.222222	5	23	0.178571	/	/	/
chr1	45975205	+	ENSG00000132763	MMACHC	mRNA	16	30	0.347826	7	21	0.25	1	/	/	5	23	0.178571	5	23	0.178571	/	/	/
chr1	45975207	+	ENSG00000132763	MMACHC	mRNA	15	33	0.3125	5	23	0.178571	1	/	/	7	22	0.241379	7	21	0.25	/	/	/
chr1	45975208	+	ENSG00000132763	MMACHC	mRNA	16	33	0.326531	6	22	0.214286	1	/	/	7	22	0.241379	5	23	0.178571	/	/	/
chr1	45975216	+	ENSG00000132763	MMACHC	mRNA	17	33	0.34	6	21	0.222222	1	/	/	4	26	0.133333	5	25	0.166667	/	1	/
chr1	45975639	+	ENSG00000132763	MMACHC	mRNA	26	260	0.0909091	18	210	0.0789474	/	/	/	11	179	0.0578947	24	215	0.100418	/	1	/
chr1	45975641	+	ENSG00000132763	MMACHC	mRNA	28	250	0.100719	17	208	0.0755556	1	/	/	10	180	0.0526316	26	208	0.111111	/	1	/
chr1	45975648	+	ENSG00000132763	MMACHC	mRNA	23	227	0.092	22	188	0.104762	/	1	/	8	170	0.0449438	25	198	0.112108	/	1	/
chr1	45987284	-	ENSG00000117450	PRDX1	mRNA	5	27	0.15625	0	55	0	1	/	/	2	32	0.0588235	1	35	0.0277778	/	/	/
chr1	45987285	-	ENSG00000117450	PRDX1	mRNA	5	28	0.151515	0	48	0	1	/	/	2	32	0.0588235	1	31	0.03125	/	/	/
chr1	46247392	+	ENSG00000236111	RP11-630I5.1	pseudogene	36	108	0.25	34	88	0.278689	1	1	0.263158	30	69	0.30303	32	69	0.316832	1	1	0.31
chr1	46506960	-	ENSG00000117461	PIK3R3	mRNA	5	43	0.104167	3	28	0.0967742	1	/	/	4	29	0.121212	6	38	0.136364	/	1	/
chr1	46507854	-	ENSG00000117461	PIK3R3	mRNA	4	102	0.0377358	7	85	0.076087	/	/	/	12	60	0.166667	6	85	0.0659341	1	/	/
chr1	46507855	-	ENSG00000117461	PIK3R3	mRNA	4	102	0.0377358	5	87	0.0543478	/	/	/	12	61	0.164384	2	89	0.021978	1	/	/
chr1	46507856	-	ENSG00000117461	PIK3R3	mRNA	4	102	0.0377358	5	86	0.0549451	/	/	/	13	60	0.178082	2	89	0.021978	1	/	/
chr1	46507857	-	ENSG00000117461	PIK3R3	mRNA	3	103	0.0283019	5	84	0.0561798	/	/	/	13	60	0.178082	2	89	0.021978	1	/	/
chr1	46507858	-	ENSG00000117461	PIK3R3	mRNA	3	102	0.0285714	5	84	0.0561798	/	/	/	12	61	0.164384	2	89	0.021978	1	/	/
chr1	46507874	-	ENSG00000117461	PIK3R3	mRNA	3	104	0.0280374	6	81	0.0689655	/	/	/	11	56	0.164179	3	80	0.0361446	1	/	/
chr1	46660623	-	ENSG00000085998	POMGNT1	mRNA	6	38	0.136364	2	40	0.047619	1	/	/	7	43	0.14	7	50	0.122807	1	1	0.130841
chr1	46768327	-	ENSG00000132128	LRRC41	mRNA	6	16	0.272727	9	24	0.272727	/	1	/	6	9	0.4	3	24	0.111111	/	/	/
chr1	46768328	-	ENSG00000132128	LRRC41	mRNA	6	16	0.272727	9	24	0.272727	/	1	/	7	8	0.466667	3	23	0.115385	/	/	/
chr1	46768329	-	ENSG00000132128	LRRC41	mRNA	6	16	0.272727	10	23	0.30303	/	1	/	5	10	0.333333	2	24	0.0769231	/	/	/
chr1	46768330	-	ENSG00000132128	LRRC41	mRNA	6	16	0.272727	9	24	0.272727	/	1	/	5	11	0.3125	2	24	0.0769231	/	/	/
chr1	46768349	-	ENSG00000132128	LRRC41	mRNA	5	15	0.25	8	27	0.228571	/	1	/	4	12	0.25	4	24	0.142857	/	/	/
chr1	46768350	-	ENSG00000132128	LRRC41	mRNA	5	15	0.25	8	27	0.228571	/	1	/	5	11	0.3125	2	26	0.0714286	/	/	/
chr1	46768355	-	ENSG00000132128	LRRC41	mRNA	2	21	0.0869565	8	28	0.222222	/	1	/	3	14	0.176471	5	22	0.185185	/	/	/
chr1	46768356	-	ENSG00000132128	LRRC41	mRNA	2	21	0.0869565	9	27	0.25	/	1	/	2	15	0.117647	0	27	0	/	/	/
chr1	46775818	+	ENSG00000173660	UQCRH	mRNA	3	23	0.115385	7	11	0.388889	/	/	/	14	30	0.318182	7	29	0.194444	1	1	0.2625
chr1	47101496	-	ENSG00000123472	ATPAF1	mRNA	2	72	0.027027	2	60	0.0322581	/	/	/	7	38	0.155556	1	48	0.0204082	1	/	/
chr1	50792135	+	ENSG00000234080	RP11-183G22.1	pseudogene	96	686	0.122762	65	603	0.0973054	1	/	/	70	654	0.0966851	80	934	0.0788955	/	/	/
chr1	50792140	+	ENSG00000234080	RP11-183G22.1	pseudogene	167	1644	0.0922142	122	1406	0.0798429	/	/	/	184	1575	0.104605	259	2177	0.106322	1	1	0.105602
chr1	50792264	+	ENSG00000234080	RP11-183G22.1	pseudogene	82	79	0.509317	46	57	0.446602	1	1	0.484848	58	109	0.347305	74	136	0.352381	1	1	0.350133
chr1	50792265	+	ENSG00000234080	RP11-183G22.1	pseudogene	75	117	0.390625	50	86	0.367647	1	1	0.381098	100	132	0.431034	124	195	0.388715	1	1	0.406534
chr1	50792268	+	ENSG00000234080	RP11-183G22.1	pseudogene	16	3	0.842105	26	3	0.896552	/	/	/	20	2	0.909091	28	4	0.875	/	1	/
chr1	51253791	-	ENSG00000185104	FAF1	mRNA	6	94	0.06	5	62	0.0746269	/	/	/	7	56	0.111111	8	72	0.1	1	1	0.104895
chr1	51253859	-	ENSG00000185104	FAF1	mRNA	8	30	0.210526	5	30	0.142857	1	1	0.178082	3	15	0.166667	1	20	0.047619	/	/	/
chr1	51425885	-			intergenic	7	131	0.0507246	20	129	0.134228	/	1	/	11	248	0.042471	8	184	0.0416667	/	/	/
chr1	51425887	-			intergenic	20	111	0.152672	17	126	0.118881	1	1	0.135036	7	248	0.027451	10	181	0.052356	/	/	/
chr1	51439957	+	ENSG00000123080	CDKN2C	mRNA	2	35	0.0540541	3	29	0.09375	/	/	/	0	28	0	7	30	0.189189	/	1	/
chr1	51702166	+	ENSG00000123091	RNF11	mRNA	18	63	0.222222	25	54	0.316456	1	1	0.26875	10	34	0.227273	27	57	0.321429	1	1	0.289062
chr1	51702167	+	ENSG00000123091	RNF11	mRNA	39	42	0.481481	44	35	0.556962	1	1	0.51875	27	18	0.6	48	36	0.571429	1	1	0.581395
chr1	51702168	+	ENSG00000123091	RNF11	mRNA	53	31	0.630952	50	30	0.625	1	1	0.628049	32	13	0.711111	54	29	0.650602	1	1	0.671875
chr1	51702169	+	ENSG00000123091	RNF11	mRNA	49	33	0.597561	54	26	0.675	1	1	0.635802	28	15	0.651163	54	31	0.635294	1	1	0.640625
chr1	51702171	+	ENSG00000123091	RNF11	mRNA	47	25	0.652778	57	17	0.77027	1	1	0.712329	31	10	0.756098	65	12	0.844156	1	1	0.813559
chr1	51702172	+	ENSG00000123091	RNF11	mRNA	57	21	0.730769	65	11	0.855263	1	1	0.792208	34	8	0.809524	63	14	0.818182	1	1	0.815126
chr1	51702173	+	ENSG00000123091	RNF11	mRNA	59	19	0.75641	63	12	0.84	1	1	0.797386	36	6	0.857143	64	15	0.810127	1	1	0.826446
chr1	51702174	+	ENSG00000123091	RNF11	mRNA	59	18	0.766234	66	10	0.868421	1	1	0.816993	37	5	0.880952	67	12	0.848101	1	1	0.859504
chr1	51702175	+	ENSG00000123091	RNF11	mRNA	63	15	0.807692	65	12	0.844156	1	1	0.825806	37	7	0.840909	69	9	0.884615	1	1	0.868852
chr1	51702176	+	ENSG00000123091	RNF11	mRNA	68	10	0.871795	72	8	0.9	1	1	0.886076	42	4	0.913043	74	7	0.91358	1	1	0.913386
chr1	51702177	+	ENSG00000123091	RNF11	mRNA	69	10	0.873418	72	13	0.847059	1	1	0.859756	40	6	0.869565	65	17	0.792683	1	1	0.820312
chr1	51702178	+	ENSG00000123091	RNF11	mRNA	48	34	0.585366	56	32	0.636364	1	1	0.611765	30	18	0.625	45	39	0.535714	1	1	0.568182
chr1	51702179	+	ENSG00000123091	RNF11	mRNA	39	45	0.464286	43	49	0.467391	1	1	0.465909	25	26	0.490196	30	56	0.348837	1	1	0.40146
chr1	51702180	+	ENSG00000123091	RNF11	mRNA	30	59	0.337079	35	60	0.368421	1	1	0.353261	18	35	0.339623	22	70	0.23913	1	1	0.275862
chr1	51702181	+	ENSG00000123091	RNF11	mRNA	13	77	0.144444	21	78	0.212121	1	1	0.179894	9	48	0.157895	11	84	0.115789	1	1	0.131579
chr1	51702255	+	ENSG00000123091	RNF11	mRNA	68	398	0.145923	54	353	0.132678	1	1	0.139748	13	329	0.0380117	23	438	0.0498915	/	/	/
chr1	51716699	-	ENSG00000233406	RP11-296A18.5	pseudogene	10	86	0.104167	16	67	0.192771	1	1	0.145251	14	86	0.14	22	91	0.19469	1	1	0.169014
chr1	51716703	-	ENSG00000233406	RP11-296A18.5	pseudogene	9	71	0.1125	4	59	0.0634921	1	/	/	5	68	0.0684932	5	81	0.0581395	/	/	/
chr1	51716737	-	ENSG00000233406	RP11-296A18.5	pseudogene	6	53	0.101695	1	49	0.02	1	/	/	2	49	0.0392157	2	73	0.0266667	/	/	/
chr1	52344151	-	ENSG00000078618	NRD1	mRNA	2	44	0.0434783	1	24	0.04	/	/	/	2	37	0.0512821	5	44	0.102041	/	1	/
chr1	52344152	-	ENSG00000078618	NRD1	mRNA	0	46	0	1	26	0.037037	/	/	/	2	37	0.0512821	5	44	0.102041	/	1	/
chr1	52344157	-	ENSG00000078618	NRD1	mRNA	5	25	0.166667	0	28	0	1	/	/	6	27	0.181818	4	35	0.102564	1	/	/
chr1	52505112	-	ENSG00000117862	TXNDC12	mRNA	5	49	0.0925926	0	36	0	/	/	/	1	33	0.0294118	8	33	0.195122	/	1	/
chr1	52505118	-	ENSG00000117862	TXNDC12	mRNA	3	48	0.0588235	0	35	0	/	/	/	1	30	0.0322581	8	33	0.195122	/	1	/
chr1	52505127	-	ENSG00000117862	TXNDC12	mRNA	2	48	0.04	0	33	0	/	/	/	1	31	0.03125	8	30	0.210526	/	1	/
chr1	52505130	-	ENSG00000117862	TXNDC12	mRNA	2	48	0.04	0	33	0	/	/	/	1	34	0.0285714	7	31	0.184211	/	1	/
chr1	52505133	-	ENSG00000117862	TXNDC12	mRNA	2	47	0.0408163	1	33	0.0294118	/	/	/	0	35	0	7	31	0.184211	/	1	/
chr1	52505134	-	ENSG00000117862	TXNDC12	mRNA	2	47	0.0408163	1	32	0.030303	/	/	/	0	35	0	5	36	0.121951	/	1	/
chr1	52552764	+			intergenic	13	14	0.481481	14	17	0.451613	/	1	/	12	13	0.48	10	17	0.37037	/	/	/
chr1	52821470	-	ENSG00000154222	CC2D1B	mRNA	15	127	0.105634	12	77	0.134831	1	1	0.116883	4	121	0.032	3	109	0.0267857	/	/	/
chr1	52824124	-	ENSG00000154222	CC2D1B	mRNA	2	32	0.0588235	2	29	0.0645161	/	/	/	3	37	0.075	5	34	0.128205	/	1	/
chr1	52826809	-	ENSG00000154222	CC2D1B	mRNA	5	27	0.15625	1	27	0.0357143	1	/	/	1	10	0.0909091	0	19	0	/	/	/
chr1	52882444	-			intergenic	11	32	0.255814	9	25	0.264706	1	1	0.25974	7	20	0.259259	9	22	0.290323	/	1	/
chr1	52896793	-	ENSG00000134744	ZCCHC11	mRNA	5	86	0.0549451	3	73	0.0394737	/	/	/	3	62	0.0461538	5	44	0.102041	/	1	/
chr1	52901069	-	ENSG00000134744	ZCCHC11	mRNA	4	53	0.0701754	4	41	0.0888889	/	/	/	6	37	0.139535	3	41	0.0681818	1	/	/
chr1	52954681	+			intergenic	11	38	0.22449	1	32	0.030303	1	/	/	0	18	0	5	22	0.185185	/	/	/
chr1	53152468	-			intergenic	2	71	0.0273973	5	41	0.108696	/	1	/	5	41	0.108696	8	44	0.153846	1	1	0.132653
chr1	53152469	-			intergenic	6	59	0.0923077	4	42	0.0869565	/	/	/	6	33	0.153846	4	44	0.0833333	1	/	/
chr1	53245551	-			intergenic	33	5	0.868421	23	5	0.821429	1	/	/	24	4	0.857143	22	6	0.785714	/	/	/
chr1	53333441	-			intergenic	6	31	0.162162	5	22	0.185185	1	/	/	7	48	0.127273	1	44	0.0222222	1	/	/
chr1	53358518	-			intergenic	1	33	0.0294118	5	31	0.138889	/	1	/	7	55	0.112903	6	37	0.139535	1	1	0.12381
chr1	53359737	+	ENSG00000203995	ZYG11A	mRNA	4	51	0.0727273	7	34	0.170732	/	1	/	3	32	0.0857143	5	36	0.121951	/	1	/
chr1	53359738	+	ENSG00000203995	ZYG11A	mRNA	5	50	0.0909091	7	34	0.170732	/	1	/	4	31	0.114286	7	34	0.170732	/	1	/
chr1	53359740	+	ENSG00000203995	ZYG11A	mRNA	5	51	0.0892857	7	36	0.162791	/	1	/	4	32	0.111111	6	37	0.139535	/	1	/
chr1	53359741	+	ENSG00000203995	ZYG11A	mRNA	6	52	0.103448	7	36	0.162791	1	1	0.128713	5	31	0.138889	6	37	0.139535	1	1	0.139241
chr1	53359742	+	ENSG00000203995	ZYG11A	mRNA	6	50	0.107143	7	36	0.162791	1	1	0.131313	5	31	0.138889	6	38	0.136364	1	1	0.1375
chr1	53359749	+	ENSG00000203995	ZYG11A	mRNA	6	53	0.101695	8	41	0.163265	1	1	0.12963	4	32	0.111111	7	44	0.137255	/	1	/
chr1	53459350	-			intergenic	9	67	0.118421	2	47	0.0408163	1	/	/	2	30	0.0625	2	40	0.047619	/	/	/
chr1	53662488	+	ENSG00000157184	CPT2	mRNA	3	26	0.103448	3	21	0.125	/	/	/	7	27	0.205882	0	37	0	1	/	/
chr1	53726206	-	ENSG00000157193	LRP8	mRNA	15	154	0.0887574	21	128	0.14094	/	1	/	22	118	0.157143	16	111	0.125984	1	1	0.142322
chr1	53746264	-	ENSG00000157193	LRP8	mRNA	32	311	0.0932945	31	269	0.103333	/	1	/	31	320	0.0883191	21	357	0.0555556	/	/	/
chr1	53793616	-	ENSG00000157193	LRP8	mRNA	21	101	0.172131	26	112	0.188406	1	1	0.180769	7	142	0.0469799	5	107	0.0446429	/	/	/
chr1	54417656	+	ENSG00000116212	LRRC42	mRNA	8	48	0.142857	7	26	0.212121	1	1	0.168539	10	31	0.243902	11	36	0.234043	1	1	0.238636
chr1	54666050	+	ENSG00000116221	MRPL37	mRNA	4	35	0.102564	1	40	0.0243902	/	/	/	2	30	0.0625	6	35	0.146341	/	1	/
chr1	54671080	+	ENSG00000116221	MRPL37	mRNA	6	47	0.113208	1	26	0.037037	1	/	/	0	48	0	1	50	0.0196078	/	/	/
chr1	54683932	+	ENSG00000116221	MRPL37	mRNA	1	45	0.0217391	6	31	0.162162	/	1	/	4	24	0.142857	3	21	0.125	/	/	/
chr1	54692001	-			intergenic	7	14	0.333333	12	12	0.5	/	/	/	10	12	0.454545	14	17	0.451613	/	1	/
chr1	55224030	-	ENSG00000162396	PARS2	mRNA	6	65	0.084507	0	80	0	/	/	/	9	53	0.145161	4	73	0.0519481	1	/	/
chr1	55317075	-	ENSG00000116133	DHCR24	mRNA	39	138	0.220339	36	116	0.236842	1	1	0.227964	40	109	0.268456	26	121	0.176871	1	1	0.222973
chr1	55318062	-	ENSG00000116133	DHCR24	mRNA	5	33	0.131579	1	21	0.0454545	1	/	/	0	14	0	1	23	0.0416667	/	/	/
chr1	55523706	+	ENSG00000169174	PCSK9	mRNA	5	66	0.0704225	10	57	0.149254	/	1	/	9	90	0.0909091	4	96	0.04	/	/	/
chr1	55529094	+	ENSG00000169174	PCSK9	mRNA	73	176	0.293173	66	137	0.325123	1	1	0.307522	36	258	0.122449	42	264	0.137255	1	1	0.13
chr1	55569561	-	ENSG00000162402	USP24	mRNA	16	34	0.32	7	52	0.118644	1	1	0.211009	4	52	0.0714286	5	48	0.0943396	/	/	/
chr1	56961356	-	ENSG00000162407	PPAP2B	mRNA	0	44	0	0	40	0	/	/	/	2	32	0.0588235	6	43	0.122449	/	1	/
chr1	61523571	-			intergenic	2	48	0.04	7	45	0.134615	/	1	/	4	19	0.173913	1	24	0.04	/	/	/
chr1	62628370	+	ENSG00000132849	INADL	mRNA	1	23	0.0416667	2	25	0.0740741	/	/	/	3	34	0.0810811	6	29	0.171429	/	1	/
chr1	62628373	+	ENSG00000132849	INADL	mRNA	1	23	0.0416667	3	24	0.111111	/	/	/	3	33	0.0833333	7	27	0.205882	/	1	/
chr1	62628375	+	ENSG00000132849	INADL	mRNA	2	22	0.0833333	4	23	0.148148	/	/	/	5	27	0.15625	7	27	0.205882	1	1	0.181818
chr1	62628385	+	ENSG00000132849	INADL	mRNA	5	20	0.2	6	16	0.272727	/	/	/	9	22	0.290323	9	18	0.333333	1	/	/
chr1	62628386	+	ENSG00000132849	INADL	mRNA	7	19	0.269231	8	13	0.380952	/	/	/	9	23	0.28125	11	18	0.37931	1	/	/
chr1	62628391	+	ENSG00000132849	INADL	mRNA	8	24	0.25	5	17	0.227273	1	/	/	7	28	0.2	9	25	0.264706	1	1	0.231884
chr1	62628395	+	ENSG00000132849	INADL	mRNA	6	32	0.157895	6	22	0.214286	1	/	/	6	36	0.142857	8	36	0.181818	1	1	0.162791
chr1	62628559	+	ENSG00000132849	INADL	mRNA	6	44	0.12	7	34	0.170732	1	1	0.142857	12	34	0.26087	9	37	0.195652	1	1	0.228261
chr1	62628566	+	ENSG00000132849	INADL	mRNA	5	45	0.1	4	35	0.102564	1	/	/	10	38	0.208333	9	36	0.2	1	1	0.204301
chr1	62628567	+	ENSG00000132849	INADL	mRNA	5	45	0.1	5	34	0.128205	1	1	0.11236	9	39	0.1875	8	37	0.177778	1	1	0.182796
chr1	63789574	+	ENSG00000187140	FOXD3	mRNA	6	39	0.133333	1	29	0.0333333	1	/	/	3	37	0.075	4	53	0.0701754	/	/	/
chr1	63789577	+	ENSG00000187140	FOXD3	mRNA	5	43	0.104167	2	31	0.0606061	1	/	/	3	44	0.0638298	9	55	0.140625	/	1	/
chr1	63789578	+	ENSG00000187140	FOXD3	mRNA	7	41	0.145833	2	31	0.0606061	1	/	/	3	46	0.0612245	6	59	0.0923077	/	/	/
chr1	65210965	+	ENSG00000162437	RAVER2	mRNA	17	132	0.114094	12	142	0.0779221	1	/	/	2	140	0.0140845	4	130	0.0298507	/	/	/
chr1	65301822	+			intergenic	2	49	0.0392157	6	43	0.122449	/	1	/	10	32	0.238095	7	54	0.114754	1	1	0.165049
chr1	65344814	-	ENSG00000162434	JAK1	mRNA	9	74	0.108434	4	75	0.0506329	1	/	/	10	65	0.133333	7	56	0.111111	1	1	0.123188
chr1	65349077	+			intergenic	11	45	0.196429	15	22	0.405405	1	1	0.27957	18	23	0.439024	24	32	0.428571	1	1	0.43299
chr1	67876177	-	ENSG00000142864	SERBP1	mRNA	14	49	0.222222	19	35	0.351852	1	1	0.282051	4	31	0.114286	11	32	0.255814	/	1	/
chr1	67876178	-	ENSG00000142864	SERBP1	mRNA	13	49	0.209677	17	35	0.326923	1	1	0.263158	4	32	0.111111	9	32	0.219512	/	1	/
chr1	67877587	-	ENSG00000142864	SERBP1	mRNA	20	18	0.526316	10	17	0.37037	1	/	/	7	13	0.35	15	14	0.517241	/	/	/
chr1	67877589	-	ENSG00000142864	SERBP1	mRNA	18	16	0.529412	10	15	0.4	1	/	/	7	11	0.388889	14	14	0.5	/	/	/
chr1	67896071	-	ENSG00000142864	SERBP1	mRNA	19	148	0.113772	21	144	0.127273	1	1	0.120482	32	141	0.184971	22	164	0.11828	1	1	0.150418
chr1	70687362	+	ENSG00000116754	SRSF11	mRNA	15	247	0.0572519	7	217	0.03125	/	/	/	3	196	0.0150754	18	157	0.102857	/	1	/
chr1	70687400	+	ENSG00000116754	SRSF11	mRNA	38	317	0.107042	31	276	0.100977	1	1	0.10423	20	241	0.0766284	33	203	0.139831	/	1	/
chr1	70687412	+	ENSG00000116754	SRSF11	mRNA	39	315	0.110169	31	283	0.0987261	1	/	/	24	241	0.090566	34	204	0.142857	/	1	/
chr1	70819849	-	ENSG00000118454	ANKRD13C	mRNA	4	101	0.0380952	8	90	0.0816327	/	/	/	5	40	0.111111	1	41	0.0238095	1	/	/
chr1	70820248	-	ENSG00000118454	ANKRD13C	mRNA	5	32	0.135135	1	24	0.04	1	/	/	2	6	0.25	1	17	0.0555556	/	/	/
chr1	74833020	-	ENSG00000237324	RP11-439H8.4	antisense	9	22	0.290323	7	27	0.205882	1	1	0.246154	8	24	0.25	5	17	0.227273	1	/	/
chr1	76260201	+	ENSG00000137955	RABGGTB	mRNA	9	62	0.126761	12	39	0.235294	1	1	0.172131	4	41	0.0888889	11	32	0.255814	/	1	/
chr1	77595261	+	ENSG00000226084	RP4-706A16.3	pseudogene	30	193	0.134529	38	159	0.192893	1	1	0.161905	34	159	0.176166	20	165	0.108108	1	1	0.142857
chr1	77632474	-	ENSG00000142892	PIGK	mRNA	8	55	0.126984	3	29	0.09375	1	/	/	4	30	0.117647	2	27	0.0689655	/	/	/
chr1	77660512	+	ENSG00000228187	RP11-363H12.1	pseudogene	75	4	0.949367	81	0	1	1	1	0.975	64	0	1	45	0	1	1	1	1
chr1	78272760	+	ENSG00000180488	FAM73A	mRNA	0	75	0	0	62	0	/	/	/	0	69	0	5	45	0.1	/	1	/
chr1	78277452	-	ENSG00000219201	RP11-181C21.4	pseudogene	21	192	0.0985915	23	202	0.102222	/	1	/	17	181	0.0858586	15	242	0.0583658	/	/	/
chr1	78429758	-	ENSG00000162613	FUBP1	mRNA	4	33	0.108108	3	25	0.107143	/	/	/	5	40	0.111111	5	31	0.138889	1	1	0.123457
chr1	79129547	+	ENSG00000137965	IFI44	mRNA	25	181	0.121359	19	162	0.104972	1	1	0.113695	36	295	0.108761	42	317	0.116992	1	1	0.113043
chr1	85666514	-	ENSG00000097096	SYDE2	mRNA	4	82	0.0465116	8	57	0.123077	/	1	/	2	74	0.0263158	5	75	0.0625	/	/	/
chr1	86046713	+	ENSG00000142871	CYR61	mRNA	3	19	0.136364	4	24	0.142857	/	/	/	16	29	0.355556	21	37	0.362069	1	1	0.359223
chr1	86047044	+	ENSG00000142871	CYR61	mRNA	16	29	0.355556	17	11	0.607143	1	/	/	23	10	0.69697	27	18	0.6	1	1	0.641026
chr1	86047045	+	ENSG00000142871	CYR61	mRNA	18	41	0.305085	11	25	0.305556	1	1	0.305263	11	35	0.23913	12	34	0.26087	1	1	0.25
chr1	86047751	+	ENSG00000142871	CYR61	mRNA	1	30	0.0322581	0	34	0	/	/	/	6	44	0.12	1	70	0.0140845	1	/	/
chr1	87328635	-			intergenic	15	44	0.254237	6	37	0.139535	1	1	0.205882	5	39	0.113636	11	38	0.22449	1	1	0.172043
chr1	87328638	-			intergenic	14	38	0.269231	15	23	0.394737	1	1	0.322222	11	25	0.305556	5	27	0.15625	1	1	0.235294
chr1	87379803	-	ENSG00000183291	2016-09-15	mRNA	36	131	0.215569	37	147	0.201087	1	1	0.207977	47	164	0.222749	66	192	0.255814	1	1	0.240938
chr1	87794724	+	ENSG00000143013	LMO4	mRNA	36	127	0.220859	31	133	0.189024	1	1	0.204893	43	94	0.313869	40	112	0.263158	1	1	0.287197
chr1	87805775	+	ENSG00000143013	LMO4	mRNA	42	201	0.17284	43	190	0.184549	1	1	0.178571	47	158	0.229268	64	150	0.299065	1	1	0.264916
chr1	89150227	+	ENSG00000065243	PKN2	mRNA	13	93	0.122642	8	75	0.0963855	1	/	/	8	75	0.0963855	6	96	0.0588235	/	/	/
chr1	89648440	-	ENSG00000162654	GBP4	mRNA	2	27	0.0689655	5	37	0.119048	/	1	/	4	30	0.117647	4	38	0.0952381	/	/	/
chr1	91404562	-	ENSG00000122482	ZNF644	mRNA	7	28	0.2	1	26	0.037037	1	/	/	2	25	0.0740741	2	26	0.0714286	/	/	/
chr1	91852864	-	ENSG00000162669	HFM1	mRNA	79	14	0.849462	63	9	0.875	1	1	0.860606	31	9	0.775	54	7	0.885246	1	1	0.841584
chr1	92764672	+	ENSG00000122484	RPAP2	mRNA	7	105	0.0625	6	101	0.0560748	/	/	/	11	86	0.113402	8	61	0.115942	1	1	0.114458
chr1	92854368	+			intergenic	5	26	0.16129	0	16	0	1	/	/	1	26	0.037037	2	19	0.0952381	/	/	/
chr1	93297617	+	ENSG00000122406	RPL5	mRNA	57	209	0.214286	57	169	0.252212	1	1	0.231707	28	203	0.121212	37	188	0.164444	1	1	0.142544
chr1	93297618	+	ENSG00000122406	RPL5	mRNA	36	321	0.10084	23	258	0.0818505	1	/	/	15	273	0.0520833	15	247	0.0572519	/	/	/
chr1	94047943	-	ENSG00000137936	BCAR3	mRNA	22	191	0.103286	6	162	0.0357143	1	/	/	10	150	0.0625	10	183	0.0518135	/	/	/
chr1	94147383	-	ENSG00000137936	BCAR3	mRNA	20	202	0.0900901	16	209	0.0711111	/	/	/	18	234	0.0714286	19	165	0.103261	/	1	/
chr1	94147386	-	ENSG00000137936	BCAR3	mRNA	14	136	0.0933333	20	140	0.125	/	1	/	10	170	0.0555556	16	118	0.119403	/	1	/
chr1	94353722	-	ENSG00000023909	GCLM	mRNA	13	133	0.0890411	0	78	0	/	/	/	16	100	0.137931	16	106	0.131148	1	1	0.134454
chr1	95392491	-	ENSG00000117519	CNN3	mRNA	3	35	0.0789474	5	37	0.119048	/	1	/	5	34	0.128205	7	34	0.170732	1	1	0.15
chr1	95392679	-			intergenic	3	28	0.0967742	3	44	0.0638298	/	/	/	9	52	0.147541	3	57	0.05	1	/	/
chr1	96913135	+	ENSG00000228502	EEF1A1P11	pseudogene	13	39	0.25	12	28	0.3	1	1	0.271739	11	41	0.211538	22	37	0.372881	1	1	0.297297
chr1	96913136	+	ENSG00000228502	EEF1A1P11	pseudogene	15	38	0.283019	13	29	0.309524	1	1	0.294737	11	43	0.203704	26	43	0.376812	1	1	0.300813
chr1	96913167	+	ENSG00000228502	EEF1A1P11	pseudogene	38	62	0.38	17	50	0.253731	1	1	0.329341	15	56	0.211268	18	78	0.1875	1	1	0.197605
chr1	97144731	-	ENSG00000137970	RP11-122C9.1	pseudogene	8	36	0.181818	5	17	0.227273	1	/	/	7	20	0.259259	6	26	0.1875	/	1	/
chr1	99474030	+	ENSG00000227034	RP11-234N17.1	pseudogene	9	49	0.155172	12	66	0.153846	1	1	0.154412	3	34	0.0810811	6	65	0.084507	/	/	/
chr1	99474036	+	ENSG00000232825	RP5-896L10.1	processed_transcript	16	35	0.313725	11	49	0.183333	1	1	0.243243	8	23	0.258065	11	47	0.189655	1	1	0.213483
chr1	100503660	+	ENSG00000156875	HIAT1	mRNA	7	26	0.212121	2	18	0.1	1	/	/	5	26	0.16129	0	22	0	1	/	/
chr1	102252171	-	ENSG00000183298	RP11-556K13.1	pseudogene	142	40	0.78022	102	41	0.713287	1	1	0.750769	127	56	0.693989	156	55	0.739336	1	1	0.718274
chr1	103428282	+			intergenic	8	34	0.190476	6	39	0.133333	1	1	0.16092	4	43	0.0851064	9	52	0.147541	/	1	/
chr1	104089601	+	ENSG00000185946	RNPC3	mRNA	0	27	0	6	14	0.3	/	/	/	5	27	0.15625	3	17	0.15	1	/	/
chr1	106436071	+	ENSG00000232952	RP11-90H3.1	pseudogene	4	86	0.0444444	3	61	0.046875	/	/	/	1	81	0.0121951	10	77	0.114943	/	1	/
chr1	107599330	+	ENSG00000198890	PRMT6	mRNA	0	20	0	0	23	0	/	/	/	5	35	0.125	2	31	0.0606061	1	/	/
chr1	107600685	+	ENSG00000198890	PRMT6	mRNA	0	24	0	1	15	0.0625	/	/	/	2	18	0.1	7	27	0.205882	/	1	/
chr1	109180417	+	ENSG00000162636	FAM102B	mRNA	6	66	0.0833333	5	44	0.102041	/	1	/	1	42	0.0232558	0	52	0	/	/	/
chr1	109191605	-	ENSG00000162639	HENMT1	mRNA	1	64	0.0153846	0	38	0	/	/	/	7	32	0.179487	2	51	0.0377358	1	/	/
chr1	109235369	+	ENSG00000134186	PRPF38B	mRNA	9	208	0.0414747	20	167	0.106952	/	1	/	10	133	0.0699301	8	139	0.0544218	/	/	/
chr1	109315425	-			intergenic	5	38	0.116279	9	21	0.3	1	1	0.191781	12	31	0.27907	10	33	0.232558	1	1	0.255814
chr1	109350104	+	ENSG00000116266	STXBP3	mRNA	8	45	0.150943	6	28	0.176471	1	1	0.16092	7	41	0.145833	5	39	0.113636	1	1	0.130435
chr1	109456985	-			intergenic	6	33	0.153846	3	34	0.0810811	1	/	/	9	47	0.160714	6	38	0.136364	1	1	0.15
chr1	109473271	-	ENSG00000121940	CLCC1	mRNA	4	74	0.0512821	2	45	0.0425532	/	/	/	2	54	0.0357143	6	51	0.105263	/	1	/
chr1	109605698	-	ENSG00000197780	TAF13	mRNA	48	284	0.144578	29	302	0.0876133	1	/	/	19	250	0.070632	25	315	0.0735294	/	/	/
chr1	109605699	-	ENSG00000197780	TAF13	mRNA	46	286	0.138554	33	298	0.0996979	1	/	/	21	249	0.0777778	29	312	0.085044	/	/	/
chr1	109605706	-	ENSG00000197780	TAF13	mRNA	41	270	0.131833	31	281	0.099359	1	/	/	22	239	0.0842912	28	295	0.0866873	/	/	/
chr1	109605710	-	ENSG00000197780	TAF13	mRNA	46	272	0.144654	34	285	0.106583	1	1	0.125589	18	249	0.0674157	24	306	0.0727273	/	/	/
chr1	109605715	-	ENSG00000197780	TAF13	mRNA	35	279	0.111465	24	302	0.0736196	1	/	/	14	260	0.0510949	19	319	0.056213	/	/	/
chr1	109605875	-	ENSG00000197780	TAF13	mRNA	20	234	0.0787402	7	215	0.0315315	/	/	/	5	202	0.0241546	23	206	0.100437	/	1	/
chr1	109605880	-	ENSG00000197780	TAF13	mRNA	48	201	0.192771	24	196	0.109091	1	1	0.153518	14	192	0.0679612	34	190	0.151786	/	1	/
chr1	109605881	-	ENSG00000197780	TAF13	mRNA	53	196	0.212851	29	189	0.133028	1	1	0.175589	14	189	0.0689655	39	184	0.174888	/	1	/
chr1	109605891	-	ENSG00000197780	TAF13	mRNA	30	208	0.12605	14	201	0.0651163	1	/	/	9	181	0.0473684	16	195	0.0758294	/	/	/
chr1	109605893	-	ENSG00000197780	TAF13	mRNA	31	203	0.132479	16	196	0.0754717	1	/	/	11	177	0.0585106	15	190	0.0731707	/	/	/
chr1	109605896	-	ENSG00000197780	TAF13	mRNA	27	191	0.123853	22	190	0.103774	1	1	0.113953	17	164	0.0939227	21	180	0.104478	/	1	/
chr1	109605897	-	ENSG00000197780	TAF13	mRNA	30	189	0.136986	18	194	0.0849057	1	/	/	18	163	0.0994475	20	180	0.1	/	1	/
chr1	109606531	-	ENSG00000197780	TAF13	mRNA	6	46	0.115385	10	36	0.217391	1	1	0.163265	7	35	0.166667	2	34	0.0555556	1	/	/
chr1	109606538	-	ENSG00000197780	TAF13	mRNA	6	55	0.0983607	8	44	0.153846	/	1	/	7	47	0.12963	2	41	0.0465116	1	/	/
chr1	109606539	-	ENSG00000197780	TAF13	mRNA	4	61	0.0615385	9	44	0.169811	/	1	/	7	47	0.12963	2	44	0.0434783	1	/	/
chr1	109606540	-	ENSG00000197780	TAF13	mRNA	5	61	0.0757576	9	44	0.169811	/	1	/	6	49	0.109091	2	44	0.0434783	1	/	/
chr1	109606542	-	ENSG00000197780	TAF13	mRNA	5	61	0.0757576	7	48	0.127273	/	1	/	5	49	0.0925926	2	44	0.0434783	/	/	/
chr1	109606543	-	ENSG00000197780	TAF13	mRNA	5	59	0.078125	9	46	0.163636	/	1	/	3	49	0.0576923	3	43	0.0652174	/	/	/
chr1	109643130	+	ENSG00000238881	SCARNA2	snoRNA	34	48	0.414634	27	47	0.364865	1	1	0.391026	16	48	0.25	12	35	0.255319	1	1	0.252252
chr1	109772030	+	ENSG00000031698	SARS	mRNA	28	59	0.321839	21	54	0.28	1	1	0.302469	25	68	0.268817	17	58	0.226667	1	1	0.25
chr1	109773651	+	ENSG00000031698	SARS	mRNA	1	47	0.0208333	4	54	0.0689655	/	/	/	2	42	0.0454545	6	29	0.171429	/	1	/
chr1	109777826	+	ENSG00000031698	SARS	mRNA	26	243	0.0966543	31	216	0.125506	/	1	/	32	194	0.141593	32	238	0.118519	1	1	0.129032
chr1	109779485	+	ENSG00000031698	SARS	mRNA	29	30	0.491525	26	25	0.509804	1	1	0.5	27	37	0.421875	11	17	0.392857	1	/	/
chr1	109801322	+	ENSG00000143126	CELSR2	mRNA	6	52	0.103448	1	26	0.037037	1	/	/	5	20	0.2	6	22	0.214286	/	/	/
chr1	109801328	+	ENSG00000143126	CELSR2	mRNA	6	47	0.113208	0	23	0	1	/	/	3	21	0.125	6	19	0.24	/	/	/
chr1	109806891	+	ENSG00000143126	CELSR2	mRNA	7	78	0.0823529	4	88	0.0434783	/	/	/	7	61	0.102941	3	58	0.0491803	1	/	/
chr1	109806892	+	ENSG00000143126	CELSR2	mRNA	7	79	0.0813953	3	89	0.0326087	/	/	/	9	59	0.132353	4	58	0.0645161	1	/	/
chr1	109806893	+	ENSG00000143126	CELSR2	mRNA	7	78	0.0823529	4	88	0.0434783	/	/	/	7	61	0.102941	3	60	0.047619	1	/	/
chr1	109806894	+	ENSG00000143126	CELSR2	mRNA	7	78	0.0823529	4	89	0.0430108	/	/	/	7	62	0.101449	3	60	0.047619	1	/	/
chr1	109806895	+	ENSG00000143126	CELSR2	mRNA	9	78	0.103448	4	92	0.0416667	1	/	/	7	62	0.101449	2	63	0.0307692	1	/	/
chr1	109823800	-	ENSG00000134222	PSRC1	mRNA	6	52	0.103448	3	55	0.0517241	1	/	/	5	54	0.0847458	3	48	0.0588235	/	/	/
chr1	109823801	-	ENSG00000134222	PSRC1	mRNA	7	52	0.118644	3	54	0.0526316	1	/	/	2	57	0.0338983	3	48	0.0588235	/	/	/
chr1	109823803	-	ENSG00000134222	PSRC1	mRNA	7	48	0.127273	3	55	0.0517241	1	/	/	1	55	0.0178571	3	45	0.0625	/	/	/
chr1	109890149	-	ENSG00000134243	SORT1	mRNA	20	152	0.116279	11	139	0.0733333	1	/	/	19	96	0.165217	10	96	0.0943396	1	/	/
chr1	110279640	-	ENSG00000134202	GSTM3	mRNA	67	27	0.712766	50	35	0.588235	1	1	0.653631	42	30	0.583333	64	31	0.673684	1	1	0.634731
chr1	110456962	+	ENSG00000184371	CSF1	mRNA	22	168	0.115789	10	123	0.075188	1	/	/	28	217	0.114286	21	239	0.0807692	1	/	/
chr1	110558996	+	ENSG00000168710	AHCYL1	mRNA	153	1357	0.101325	109	1135	0.0876206	1	/	/	150	1317	0.102249	156	1300	0.107143	1	1	0.104687
chr1	110754733	+	ENSG00000116396	KCNC4	mRNA	12	49	0.196721	7	68	0.0933333	1	/	/	6	42	0.125	15	70	0.176471	1	1	0.157895
chr1	110754736	+	ENSG00000116396	KCNC4	mRNA	11	50	0.180328	5	70	0.0666667	1	/	/	6	42	0.125	12	72	0.142857	1	1	0.136364
chr1	110754737	+	ENSG00000116396	KCNC4	mRNA	12	48	0.2	6	69	0.08	1	/	/	6	42	0.125	14	70	0.166667	1	1	0.151515
chr1	110754746	+	ENSG00000116396	KCNC4	mRNA	10	49	0.169492	5	69	0.0675676	1	/	/	6	40	0.130435	14	69	0.168675	1	1	0.155039
chr1	110754749	+	ENSG00000116396	KCNC4	mRNA	8	49	0.140351	5	69	0.0675676	1	/	/	6	39	0.133333	13	70	0.156627	1	1	0.148438
chr1	110754750	+	ENSG00000116396	KCNC4	mRNA	10	44	0.185185	5	67	0.0694444	1	/	/	5	39	0.113636	12	68	0.15	1	1	0.137097
chr1	110754751	+	ENSG00000116396	KCNC4	mRNA	8	46	0.148148	2	68	0.0285714	1	/	/	5	38	0.116279	11	67	0.141026	1	1	0.132231
chr1	110754752	+	ENSG00000116396	KCNC4	mRNA	7	40	0.148936	2	56	0.0344828	1	/	/	5	31	0.138889	8	63	0.112676	1	1	0.121495
chr1	111985985	+			intergenic	69	134	0.339901	56	106	0.345679	1	1	0.342466	56	114	0.329412	53	127	0.294444	1	1	0.311429
chr1	111989732	-	ENSG00000116455	WDR77	mRNA	22	109	0.167939	10	111	0.0826446	1	/	/	0	92	0	2	71	0.0273973	/	/	/
chr1	111996866	-			intergenic	23	42	0.353846	29	26	0.527273	1	1	0.433333	24	35	0.40678	28	41	0.405797	1	1	0.40625
chr1	112150787	-	ENSG00000231346	RP5-836N10.1	lincRNA	1	24	0.04	2	30	0.0625	/	/	/	5	26	0.16129	1	18	0.0526316	1	/	/
chr1	112298530	+	ENSG00000064703	DDX20	mRNA	8	25	0.242424	2	17	0.105263	1	/	/	2	12	0.142857	2	14	0.125	/	/	/
chr1	112298534	+	ENSG00000064703	DDX20	mRNA	6	47	0.113208	8	38	0.173913	1	1	0.141414	8	25	0.242424	8	33	0.195122	1	1	0.216216
chr1	113240962	+	ENSG00000155363	MOV10	mRNA	8	38	0.173913	5	30	0.142857	1	1	0.160494	6	37	0.139535	7	26	0.212121	1	1	0.171053
chr1	113247744	-	ENSG00000155366	RHOC	mRNA	8	73	0.0987654	22	40	0.354839	/	1	/	10	47	0.175439	17	43	0.283333	1	1	0.230769
chr1	113247745	-	ENSG00000155366	RHOC	mRNA	7	60	0.104478	0	45	0	1	/	/	3	30	0.0909091	0	39	0	/	/	/
chr1	113512082	+			intergenic	5	41	0.108696	0	46	0	1	/	/	0	58	0	0	63	0	/	/	/
chr1	113667079	+	ENSG00000198799	LRIG2	mRNA	5	70	0.0666667	0	61	0	/	/	/	2	39	0.0487805	8	49	0.140351	/	1	/
chr1	114223895	+	ENSG00000081026	MAGI3	mRNA	5	25	0.166667	12	33	0.266667	1	1	0.226667	14	31	0.311111	9	18	0.333333	1	/	/
chr1	114518409	+			intergenic	7	48	0.127273	5	37	0.119048	1	1	0.123711	5	29	0.147059	1	27	0.0357143	1	/	/
chr1	115078845	+	ENSG00000236480	PKMP1	pseudogene	6	51	0.105263	2	65	0.0298507	1	/	/	3	59	0.0483871	6	60	0.0909091	/	/	/
chr1	115078847	+	ENSG00000236480	PKMP1	pseudogene	8	48	0.142857	7	59	0.106061	1	1	0.122951	5	55	0.0833333	3	65	0.0441176	/	/	/
chr1	115124226	-	ENSG00000116752	BCAS2	mRNA	10	68	0.128205	3	74	0.038961	1	/	/	3	67	0.0428571	1	59	0.0166667	/	/	/
chr1	115144185	-	ENSG00000175984	DENND2C	mRNA	5	54	0.0847458	6	51	0.105263	/	1	/	3	44	0.0638298	4	41	0.0888889	/	/	/
chr1	115250160	-	ENSG00000213281	NRAS	mRNA	9	16	0.36	3	12	0.2	/	/	/	1	10	0.0909091	7	23	0.233333	/	1	/
chr1	115262322	-	ENSG00000009307	CSDE1	mRNA	3	44	0.0638298	9	45	0.166667	/	1	/	4	44	0.0833333	4	50	0.0740741	/	/	/
chr1	115273272	-	ENSG00000009307	CSDE1	mRNA	16	20	0.444444	5	11	0.3125	1	/	/	11	11	0.5	4	14	0.222222	/	/	/
chr1	115276741	-	ENSG00000009307	CSDE1	mRNA	3	57	0.05	3	58	0.0491803	/	/	/	5	66	0.0704225	5	44	0.102041	/	1	/
chr1	116916022	+	ENSG00000163399	ATP1A1	mRNA	8	41	0.163265	1	16	0.0588235	1	/	/	2	33	0.0571429	0	56	0	/	/	/
chr1	116916026	+	ENSG00000163399	ATP1A1	mRNA	14	126	0.1	2	82	0.0238095	1	/	/	16	107	0.130081	21	120	0.148936	1	1	0.140152
chr1	116940615	+	ENSG00000163399	ATP1A1	mRNA	18	73	0.197802	5	69	0.0675676	1	/	/	5	64	0.0724638	5	72	0.0649351	/	/	/
chr1	116942038	+	ENSG00000163399	ATP1A1	mRNA	9	24	0.272727	8	17	0.32	1	/	/	9	19	0.321429	5	13	0.277778	/	/	/
chr1	116942039	+	ENSG00000163399	ATP1A1	mRNA	9	36	0.2	9	17	0.346154	1	/	/	8	16	0.333333	3	23	0.115385	/	/	/
chr1	117150867	-	ENSG00000143061	IGSF3	mRNA	7	67	0.0945946	3	76	0.0379747	/	/	/	6	62	0.0882353	11	66	0.142857	/	1	/
chr1	117209000	+			intergenic	35	12	0.744681	43	19	0.693548	1	1	0.715596	64	16	0.8	95	24	0.798319	1	1	0.798995
chr1	117491935	+	ENSG00000134247	PTGFRN	mRNA	57	413	0.121277	38	422	0.0826087	1	/	/	14	297	0.0450161	7	339	0.0202312	/	/	/
chr1	118477159	+	ENSG00000065183	WDR3	mRNA	21	250	0.0774908	11	249	0.0423077	/	/	/	28	247	0.101818	48	259	0.156352	1	1	0.130584
chr1	120166201	-	ENSG00000143067	ZNF697	mRNA	3	17	0.15	5	22	0.185185	/	/	/	7	19	0.269231	6	31	0.162162	/	1	/
chr1	120166202	-	ENSG00000143067	ZNF697	mRNA	4	16	0.2	8	19	0.296296	/	/	/	7	18	0.28	7	28	0.2	/	1	/
chr1	120166203	-	ENSG00000143067	ZNF697	mRNA	4	16	0.2	8	19	0.296296	/	/	/	7	17	0.291667	9	24	0.272727	/	1	/
chr1	120166206	-	ENSG00000143067	ZNF697	mRNA	4	16	0.2	8	18	0.307692	/	/	/	8	16	0.333333	9	22	0.290323	/	1	/
chr1	120166207	-	ENSG00000143067	ZNF697	mRNA	4	16	0.2	7	17	0.291667	/	/	/	7	16	0.304348	9	23	0.28125	/	1	/
chr1	120166208	-	ENSG00000143067	ZNF697	mRNA	4	15	0.210526	7	16	0.304348	/	/	/	7	16	0.304348	8	24	0.25	/	1	/
chr1	120277368	+	ENSG00000092621	PHGDH	mRNA	1	16	0.0588235	2	13	0.133333	/	/	/	5	37	0.119048	2	15	0.117647	1	/	/
chr1	120284380	+	ENSG00000092621	PHGDH	mRNA	33	1	0.970588	22	0	1	1	/	/	17	0	1	17	0	1	/	/	/
chr1	120284385	+	ENSG00000092621	PHGDH	mRNA	65	52	0.555556	53	42	0.557895	1	1	0.556604	59	37	0.614583	57	60	0.487179	1	1	0.544601
chr1	120284386	+	ENSG00000092621	PHGDH	mRNA	14	83	0.14433	14	65	0.177215	1	1	0.159091	18	73	0.197802	23	82	0.219048	1	1	0.209184
chr1	120284387	+	ENSG00000092621	PHGDH	mRNA	13	84	0.134021	5	83	0.0568182	1	/	/	10	73	0.120482	12	103	0.104348	1	1	0.111111
chr1	120286594	+	ENSG00000092621	PHGDH	mRNA	25	89	0.219298	31	107	0.224638	1	1	0.222222	34	109	0.237762	38	106	0.263889	1	1	0.250871
chr1	121107172	+	ENSG00000171943	SRGAP2C	pseudogene	4	112	0.0344828	7	74	0.0864198	/	/	/	10	127	0.0729927	18	112	0.138462	/	1	/
chr1	121134127	+	ENSG00000269996	RP11-343N15.5	lincRNA	44	4	0.916667	57	6	0.904762	1	1	0.90991	51	8	0.864407	43	4	0.914894	1	1	0.886792
chr1	121134132	+	ENSG00000269996	RP11-343N15.5	lincRNA	59	5	0.921875	69	12	0.851852	1	1	0.882759	74	9	0.891566	64	5	0.927536	1	1	0.907895
chr1	121134135	+	ENSG00000269996	RP11-343N15.5	lincRNA	59	4	0.936508	70	9	0.886076	1	1	0.908451	75	5	0.9375	65	4	0.942029	1	1	0.939597
chr1	121134139	+	ENSG00000269996	RP11-343N15.5	lincRNA	6	58	0.09375	12	69	0.148148	/	1	/	7	76	0.0843373	3	66	0.0434783	/	/	/
chr1	121134154	+	ENSG00000269996	RP11-343N15.5	lincRNA	60	4	0.9375	69	11	0.8625	1	1	0.895833	78	5	0.939759	63	6	0.913043	1	1	0.927632
chr1	121134155	+	ENSG00000269996	RP11-343N15.5	lincRNA	55	9	0.859375	68	13	0.839506	1	1	0.848276	76	7	0.915663	66	3	0.956522	1	1	0.934211
chr1	121134156	+	ENSG00000269996	RP11-343N15.5	lincRNA	59	5	0.921875	70	11	0.864198	1	1	0.889655	73	10	0.879518	64	5	0.927536	1	1	0.901316
chr1	121134157	+	ENSG00000269996	RP11-343N15.5	lincRNA	7	57	0.109375	10	71	0.123457	1	1	0.117241	6	77	0.0722892	1	68	0.0144928	/	/	/
chr1	121134160	+	ENSG00000269996	RP11-343N15.5	lincRNA	58	6	0.90625	69	11	0.8625	1	1	0.881944	77	6	0.927711	64	5	0.927536	1	1	0.927632
chr1	121134162	+	ENSG00000269996	RP11-343N15.5	lincRNA	61	3	0.953125	71	9	0.8875	1	1	0.916667	79	4	0.951807	65	4	0.942029	1	1	0.947368
chr1	121134163	+	ENSG00000269996	RP11-343N15.5	lincRNA	8	56	0.125	9	72	0.111111	1	1	0.117241	5	78	0.060241	0	69	0	/	/	/
chr1	121134170	+	ENSG00000269996	RP11-343N15.5	lincRNA	5	59	0.078125	11	69	0.1375	/	1	/	7	76	0.0843373	5	64	0.0724638	/	/	/
chr1	121134175	+	ENSG00000269996	RP11-343N15.5	lincRNA	6	58	0.09375	11	69	0.1375	/	1	/	6	77	0.0722892	3	66	0.0434783	/	/	/
chr1	121134178	+	ENSG00000269996	RP11-343N15.5	lincRNA	55	9	0.859375	60	18	0.769231	1	1	0.809859	70	13	0.843373	60	8	0.882353	1	1	0.860927
chr1	121134181	+	ENSG00000269996	RP11-343N15.5	lincRNA	9	53	0.145161	9	66	0.12	1	1	0.131387	6	73	0.0759494	3	59	0.0483871	/	/	/
chr1	121134184	+	ENSG00000269996	RP11-343N15.5	lincRNA	51	6	0.894737	53	21	0.716216	1	1	0.793893	60	14	0.810811	50	8	0.862069	1	1	0.833333
chr1	121134185	+	ENSG00000269996	RP11-343N15.5	lincRNA	3	52	0.0545455	4	68	0.0555556	/	/	/	5	68	0.0684932	9	48	0.157895	/	1	/
chr1	121134189	+	ENSG00000269996	RP11-343N15.5	lincRNA	33	8	0.804878	49	16	0.753846	1	1	0.773585	45	14	0.762712	41	10	0.803922	1	1	0.781818
chr1	121134191	+	ENSG00000269996	RP11-343N15.5	lincRNA	2	32	0.0588235	13	48	0.213115	/	1	/	7	45	0.134615	7	37	0.159091	1	1	0.145833
chr1	121134194	+	ENSG00000269996	RP11-343N15.5	lincRNA	0	23	0	7	42	0.142857	/	1	/	2	42	0.0454545	6	31	0.162162	/	1	/
chr1	145442458	+	ENSG00000117289	TXNIP	mRNA	4	38	0.0952381	1	20	0.047619	/	/	/	2	38	0.05	6	42	0.125	/	1	/
chr1	145500341	+	ENSG00000152022	LIX1L	mRNA	1	67	0.0147059	6	41	0.12766	/	1	/	2	35	0.0540541	2	41	0.0465116	/	/	/
chr1	145500350	+	ENSG00000152022	LIX1L	mRNA	1	70	0.0140845	5	45	0.1	/	1	/	2	37	0.0512821	2	41	0.0465116	/	/	/
chr1	145500650	+	ENSG00000152022	LIX1L	mRNA	5	34	0.128205	3	51	0.0555556	1	/	/	0	36	0	1	42	0.0232558	/	/	/
chr1	145500651	+	ENSG00000152022	LIX1L	mRNA	7	32	0.179487	3	51	0.0555556	1	/	/	0	36	0	1	42	0.0232558	/	/	/
chr1	145507671	+	ENSG00000131795	RBM8A	mRNA	2	41	0.0465116	3	38	0.0731707	/	/	/	5	33	0.131579	5	35	0.125	1	1	0.128205
chr1	145522775	+	ENSG00000131779	PEX11B	mRNA	8	41	0.163265	1	33	0.0294118	1	/	/	1	33	0.0294118	0	24	0	/	/	/
chr1	145689097	+	ENSG00000121848	RNF115	mRNA	4	41	0.0888889	6	25	0.193548	/	1	/	4	19	0.173913	2	18	0.1	/	/	/
chr1	145689098	+	ENSG00000121848	RNF115	mRNA	4	41	0.0888889	7	25	0.21875	/	1	/	3	20	0.130435	2	18	0.1	/	/	/
chr1	145689100	+	ENSG00000121848	RNF115	mRNA	6	41	0.12766	9	24	0.272727	1	1	0.1875	4	19	0.173913	3	17	0.15	/	/	/
chr1	145689101	+	ENSG00000121848	RNF115	mRNA	8	39	0.170213	9	24	0.272727	1	1	0.2125	4	19	0.173913	3	17	0.15	/	/	/
chr1	145689102	+	ENSG00000121848	RNF115	mRNA	10	40	0.2	14	23	0.378378	1	1	0.275862	4	19	0.173913	4	17	0.190476	/	/	/
chr1	145689109	+	ENSG00000121848	RNF115	mRNA	21	40	0.344262	11	32	0.255814	1	1	0.307692	5	18	0.217391	4	17	0.190476	/	/	/
chr1	145689118	+	ENSG00000121848	RNF115	mRNA	31	34	0.476923	24	22	0.521739	1	1	0.495495	9	16	0.36	13	15	0.464286	/	/	/
chr1	145689122	+	ENSG00000121848	RNF115	mRNA	34	35	0.492754	27	22	0.55102	1	1	0.516949	12	16	0.428571	19	11	0.633333	/	1	/
chr1	145689128	+	ENSG00000121848	RNF115	mRNA	24	52	0.315789	25	31	0.446429	1	1	0.371212	13	17	0.433333	14	24	0.368421	1	1	0.397059
chr1	145689129	+	ENSG00000121848	RNF115	mRNA	24	53	0.311688	22	34	0.392857	1	1	0.345865	13	18	0.419355	15	26	0.365854	1	1	0.388889
chr1	145689350	+	ENSG00000121848	RNF115	mRNA	3	54	0.0526316	2	60	0.0322581	/	/	/	2	23	0.08	5	35	0.125	/	1	/
chr1	145689352	+	ENSG00000121848	RNF115	mRNA	5	52	0.0877193	2	62	0.03125	/	/	/	2	24	0.0769231	5	38	0.116279	/	1	/
chr1	145689354	+	ENSG00000121848	RNF115	mRNA	11	53	0.171875	7	57	0.109375	1	1	0.140625	5	28	0.151515	7	39	0.152174	1	1	0.151899
chr1	145689355	+	ENSG00000121848	RNF115	mRNA	12	53	0.184615	6	60	0.0909091	1	/	/	6	27	0.181818	6	40	0.130435	1	1	0.151899
chr1	145689362	+	ENSG00000121848	RNF115	mRNA	9	59	0.132353	7	62	0.101449	1	1	0.116788	6	29	0.171429	6	44	0.12	1	1	0.141176
chr1	145689363	+	ENSG00000121848	RNF115	mRNA	13	55	0.191176	8	61	0.115942	1	1	0.153285	5	30	0.142857	10	40	0.2	1	1	0.176471
chr1	145689364	+	ENSG00000121848	RNF115	mRNA	15	55	0.214286	9	60	0.130435	1	1	0.172662	6	29	0.171429	10	41	0.196078	1	1	0.186047
chr1	145689367	+	ENSG00000121848	RNF115	mRNA	8	60	0.117647	8	61	0.115942	1	1	0.116788	4	30	0.117647	2	48	0.04	/	/	/
chr1	145689369	+	ENSG00000121848	RNF115	mRNA	9	61	0.128571	8	61	0.115942	1	1	0.122302	1	33	0.0294118	2	48	0.04	/	/	/
chr1	145689379	+	ENSG00000121848	RNF115	mRNA	13	52	0.2	6	60	0.0909091	1	/	/	5	31	0.138889	9	37	0.195652	1	1	0.170732
chr1	145689380	+	ENSG00000121848	RNF115	mRNA	13	54	0.19403	8	62	0.114286	1	1	0.153285	4	33	0.108108	9	38	0.191489	/	1	/
chr1	145689385	+	ENSG00000121848	RNF115	mRNA	12	60	0.166667	11	60	0.15493	1	1	0.160839	5	37	0.119048	11	40	0.215686	1	1	0.172043
chr1	145689389	+	ENSG00000121848	RNF115	mRNA	9	72	0.111111	10	64	0.135135	1	1	0.122581	4	45	0.0816327	12	44	0.214286	/	1	/
chr1	146643584	+			intergenic	4	46	0.08	4	46	0.08	/	/	/	1	34	0.0285714	6	54	0.1	/	1	/
chr1	146742597	+	ENSG00000131778	CHD1L	mRNA	33	114	0.22449	9	122	0.0687023	1	/	/	18	116	0.134328	22	131	0.143791	1	1	0.139373
chr1	147131811	-	ENSG00000162836	ACP6	mRNA	1	51	0.0192308	7	30	0.189189	/	1	/	3	17	0.15	2	25	0.0740741	/	/	/
chr1	149090724	-	ENSG00000179571	NBPF23	pseudogene	15	22	0.405405	14	19	0.424242	1	1	0.414286	17	22	0.435897	31	23	0.574074	1	1	0.516129
chr1	149245258	-			intergenic	4	21	0.16	8	20	0.285714	/	/	/	3	18	0.142857	5	29	0.147059	/	1	/
chr1	149376693	-	ENSG00000234571	RP5-998N21.4	lincRNA	17	16	0.515152	10	14	0.416667	1	/	/	11	7	0.611111	15	11	0.576923	/	/	/
chr1	149636729	+	ENSG00000232151	RP11-277L2.2	processed_transcript	1	21	0.0454545	7	14	0.333333	/	/	/	7	30	0.189189	7	30	0.189189	1	1	0.189189
chr1	149819993	-	ENSG00000261716	RP11-196G18.22	sense_overlapping	6	24	0.2	0	19	0	1	/	/	0	8	0	0	10	0	/	/	/
chr1	149822998	+	ENSG00000203812	HIST2H2AA4	mRNA	104	5	0.954128	70	1	0.985915	1	1	0.966667	88	4	0.956522	81	11	0.880435	1	1	0.918478
chr1	149823127	+	ENSG00000203812	HIST2H2AA4	mRNA	109	0	1	72	0	1	1	1	1	89	0	1	86	0	1	1	1	1
chr1	149879686	-	ENSG00000159164	SV2A	mRNA	6	54	0.1	5	54	0.0847458	1	/	/	3	46	0.0612245	1	57	0.0172414	/	/	/
chr1	149901733	-	ENSG00000014914	MTMR11	mRNA	4	37	0.097561	6	25	0.193548	/	1	/	3	19	0.136364	1	30	0.0322581	/	/	/
chr1	150122407	+	ENSG00000023902	PLEKHO1	mRNA	6	28	0.176471	5	32	0.135135	1	1	0.15493	6	69	0.08	11	74	0.129412	/	1	/
chr1	150122408	+	ENSG00000023902	PLEKHO1	mRNA	3	31	0.0882353	5	32	0.135135	/	1	/	5	70	0.0666667	11	74	0.129412	/	1	/
chr1	150280681	+	ENSG00000187145	MRPS21	mRNA	10	55	0.153846	4	44	0.0833333	1	/	/	2	29	0.0645161	4	21	0.16	/	/	/
chr1	150337202	+	ENSG00000163125	RPRD2	mRNA	8	43	0.156863	6	36	0.142857	1	1	0.150538	6	42	0.125	7	25	0.21875	1	1	0.1625
chr1	150337205	+	ENSG00000163125	RPRD2	mRNA	9	40	0.183673	6	35	0.146341	1	1	0.166667	6	41	0.12766	7	25	0.21875	1	1	0.164557
chr1	150337208	+	ENSG00000163125	RPRD2	mRNA	9	40	0.183673	7	33	0.175	1	1	0.179775	6	41	0.12766	7	25	0.21875	1	1	0.164557
chr1	150526561	+	ENSG00000143382	ADAMTSL4	mRNA	6	49	0.109091	0	32	0	1	/	/	0	15	0	1	12	0.0769231	/	/	/
chr1	150529113	-	ENSG00000237781	RP11-54A4.2	antisense	3	46	0.0612245	7	54	0.114754	/	1	/	4	50	0.0740741	7	52	0.118644	/	1	/
chr1	150529114	-	ENSG00000237781	RP11-54A4.2	antisense	2	48	0.04	7	54	0.114754	/	1	/	4	50	0.0740741	7	55	0.112903	/	1	/
chr1	150529453	-	ENSG00000237781	RP11-54A4.2	antisense	2	45	0.0425532	7	54	0.114754	/	1	/	4	50	0.0740741	7	51	0.12069	/	1	/
chr1	150529457	-	ENSG00000237781	RP11-54A4.2	antisense	2	45	0.0425532	6	54	0.1	/	1	/	4	50	0.0740741	7	51	0.12069	/	1	/
chr1	150529472	+	ENSG00000143382	ADAMTSL4	mRNA	2	41	0.0465116	6	49	0.109091	/	1	/	4	47	0.0784314	8	48	0.142857	/	1	/
chr1	150530042	+	ENSG00000143382	ADAMTSL4	mRNA	6	53	0.101695	2	45	0.0425532	1	/	/	1	28	0.0344828	0	18	0	/	/	/
chr1	150598075	-	ENSG00000143420	ENSA	mRNA	1	34	0.0285714	1	36	0.027027	/	/	/	2	37	0.0512821	6	53	0.101695	/	1	/
chr1	150601981	-	ENSG00000143420	ENSA	mRNA	10	91	0.0990099	4	76	0.05	/	/	/	10	130	0.0714286	16	133	0.107383	/	1	/
chr1	150939069	-	ENSG00000143418	CERS2	mRNA	1	41	0.0238095	6	40	0.130435	/	1	/	1	55	0.0178571	0	52	0	/	/	/
chr1	151006659	+	ENSG00000143363	PRUNE	mRNA	9	72	0.111111	8	58	0.121212	1	1	0.115646	2	53	0.0363636	7	53	0.116667	/	1	/
chr1	151020375	+			intergenic	102	508	0.167213	59	383	0.133484	1	1	0.153042	118	515	0.186414	101	537	0.158307	1	1	0.172305
chr1	151020376	+			intergenic	114	498	0.186275	61	382	0.137698	1	1	0.165877	121	515	0.190252	107	536	0.166407	1	1	0.178264
chr1	151020377	+			intergenic	108	507	0.17561	69	380	0.153675	1	1	0.166353	127	511	0.19906	114	534	0.175926	1	1	0.187403
chr1	151020378	+			intergenic	116	503	0.187399	73	380	0.161148	1	1	0.176306	124	520	0.192547	115	534	0.177196	1	1	0.184841
chr1	151020391	+			intergenic	131	583	0.183473	89	446	0.166355	1	1	0.176141	175	616	0.221239	151	682	0.181273	1	1	0.200739
chr1	151020392	+			intergenic	133	587	0.184722	84	454	0.156134	1	1	0.172496	175	617	0.22096	146	694	0.17381	1	1	0.196691
chr1	151020393	+			intergenic	131	592	0.181189	86	454	0.159259	1	1	0.171813	163	631	0.20529	146	697	0.173191	1	1	0.18876
chr1	151028234	-	ENSG00000197622	CDC42SE1	mRNA	31	5	0.861111	15	5	0.75	1	/	/	16	11	0.592593	25	6	0.806452	/	1	/
chr1	151092870	+	ENSG00000143458	GABPB2	mRNA	6	43	0.122449	2	50	0.0384615	1	/	/	1	48	0.0204082	3	55	0.0517241	/	/	/
chr1	151092873	+	ENSG00000143458	GABPB2	mRNA	6	42	0.125	2	50	0.0384615	1	/	/	2	47	0.0408163	3	53	0.0535714	/	/	/
chr1	151092876	+	ENSG00000143458	GABPB2	mRNA	7	41	0.145833	3	50	0.0566038	1	/	/	2	45	0.0425532	3	48	0.0588235	/	/	/
chr1	151092878	+	ENSG00000143458	GABPB2	mRNA	7	40	0.148936	4	49	0.0754717	1	/	/	3	45	0.0625	3	48	0.0588235	/	/	/
chr1	151092885	+	ENSG00000143458	GABPB2	mRNA	8	40	0.166667	3	50	0.0566038	1	/	/	4	42	0.0869565	1	53	0.0185185	/	/	/
chr1	151092891	+	ENSG00000143458	GABPB2	mRNA	6	42	0.125	2	53	0.0363636	1	/	/	4	42	0.0869565	1	56	0.0175439	/	/	/
chr1	151138346	-	ENSG00000163155	LYSMD1	mRNA	8	68	0.105263	5	55	0.0833333	1	/	/	2	45	0.0425532	3	47	0.06	/	/	/
chr1	151141539	+	ENSG00000163156	SCNM1	mRNA	6	17	0.26087	7	17	0.291667	/	/	/	7	13	0.35	11	19	0.366667	/	1	/
chr1	151158431	-	ENSG00000163159	VPS72	mRNA	10	29	0.25641	2	27	0.0689655	1	/	/	6	23	0.206897	3	53	0.0535714	/	/	/
chr1	151227219	+	ENSG00000159352	PSMD4	mRNA	5	34	0.128205	0	19	0	1	/	/	0	20	0	0	30	0	/	/	/
chr1	151227224	+	ENSG00000159352	PSMD4	mRNA	12	69	0.148148	5	35	0.125	1	1	0.140496	7	36	0.162791	10	60	0.142857	1	1	0.150442
chr1	151234634	+	ENSG00000159352	PSMD4	mRNA	10	35	0.222222	15	21	0.416667	1	1	0.308642	5	10	0.333333	6	23	0.206897	/	/	/
chr1	151238477	+	ENSG00000159352	PSMD4	mRNA	0	38	0	5	27	0.15625	/	1	/	1	30	0.0322581	1	19	0.05	/	/	/
chr1	151299792	+			intergenic	13	51	0.203125	10	41	0.196078	1	1	0.2	11	58	0.15942	4	47	0.0784314	1	/	/
chr1	151313410	-	ENSG00000143390	RFX5	mRNA	29	249	0.104317	32	238	0.118519	1	1	0.111314	24	155	0.134078	23	188	0.109005	1	1	0.120513
chr1	151340750	-	ENSG00000143416	SELENBP1	mRNA	6	37	0.139535	4	20	0.166667	1	/	/	7	19	0.269231	1	22	0.0434783	/	/	/
chr1	151345168	-	ENSG00000143416	SELENBP1	mRNA	4	34	0.105263	4	28	0.125	/	/	/	5	26	0.16129	4	22	0.153846	1	/	/
chr1	151748574	-	ENSG00000182134	TDRKH	mRNA	10	61	0.140845	10	38	0.208333	1	1	0.168067	7	55	0.112903	2	65	0.0298507	1	/	/
chr1	151881871	-	ENSG00000159445	THEM4	mRNA	52	449	0.103792	38	336	0.101604	1	1	0.102857	37	335	0.0994624	27	360	0.0697674	/	/	/
chr1	151881872	-	ENSG00000159445	THEM4	mRNA	54	445	0.108216	35	343	0.0925926	1	/	/	32	340	0.0860215	28	358	0.0725389	/	/	/
chr1	151958590	-	ENSG00000197747	S100A10	mRNA	10	32	0.238095	6	32	0.157895	1	1	0.2	4	27	0.129032	5	20	0.2	/	/	/
chr1	153507134	-	ENSG00000197956	S100A6	mRNA	23	193	0.106481	33	236	0.122677	1	1	0.115464	33	188	0.149321	46	290	0.136905	1	1	0.141831
chr1	153579566	-	ENSG00000188643	S100A16	mRNA	12	101	0.106195	6	90	0.0625	1	/	/	7	78	0.0823529	9	91	0.09	/	/	/
chr1	153613053	+	ENSG00000160679	CHTOP	mRNA	15	99	0.131579	12	71	0.144578	1	1	0.137056	6	62	0.0882353	7	57	0.109375	/	1	/
chr1	153613058	+	ENSG00000160679	CHTOP	mRNA	16	98	0.140351	8	74	0.097561	1	/	/	4	65	0.057971	8	56	0.125	/	1	/
chr1	153613059	+	ENSG00000160679	CHTOP	mRNA	16	97	0.141593	8	74	0.097561	1	/	/	6	63	0.0869565	7	57	0.109375	/	1	/
chr1	153613062	+	ENSG00000160679	CHTOP	mRNA	13	105	0.110169	8	76	0.0952381	1	/	/	4	65	0.057971	6	61	0.0895522	/	/	/
chr1	153613063	+	ENSG00000160679	CHTOP	mRNA	13	107	0.108333	8	76	0.0952381	1	/	/	5	64	0.0724638	6	61	0.0895522	/	/	/
chr1	153613067	+	ENSG00000160679	CHTOP	mRNA	13	107	0.108333	7	79	0.0813953	1	/	/	5	65	0.0714286	4	67	0.056338	/	/	/
chr1	153613213	+	ENSG00000160679	CHTOP	mRNA	5	35	0.125	1	32	0.030303	1	/	/	0	24	0	1	28	0.0344828	/	/	/
chr1	153613220	+	ENSG00000160679	CHTOP	mRNA	5	28	0.151515	1	31	0.03125	1	/	/	0	22	0	1	26	0.037037	/	/	/
chr1	153665882	+	ENSG00000169418	NPR1	mRNA	10	14	0.416667	7	10	0.411765	/	/	/	6	52	0.103448	4	34	0.105263	1	/	/
chr1	153734136	+	ENSG00000143624	INTS3	mRNA	5	36	0.121951	1	22	0.0434783	1	/	/	1	41	0.0238095	0	38	0	/	/	/
chr1	153742703	+	ENSG00000143624	INTS3	mRNA	13	70	0.156627	11	61	0.152778	1	1	0.154839	8	63	0.112676	20	69	0.224719	1	1	0.175
chr1	153910011	-	ENSG00000198837	DENND4B	mRNA	7	23	0.233333	4	25	0.137931	1	/	/	6	14	0.3	5	17	0.227273	/	/	/
chr1	153915463	-	ENSG00000198837	DENND4B	mRNA	25	370	0.0632911	40	293	0.12012	/	1	/	5	353	0.0139665	7	348	0.0197183	/	/	/
chr1	153916829	-	ENSG00000198837	DENND4B	mRNA	82	400	0.170124	60	370	0.139535	1	1	0.155702	61	409	0.129787	86	428	0.167315	1	1	0.14939
chr1	153916830	-	ENSG00000198837	DENND4B	mRNA	84	401	0.173196	66	370	0.151376	1	1	0.162866	69	407	0.144958	102	417	0.196532	1	1	0.171859
chr1	153916831	-	ENSG00000198837	DENND4B	mRNA	83	405	0.170082	69	370	0.157175	1	1	0.16397	75	408	0.15528	105	424	0.198488	1	1	0.177866
chr1	153916832	-	ENSG00000198837	DENND4B	mRNA	85	402	0.174538	69	370	0.157175	1	1	0.166307	72	413	0.148454	98	431	0.185255	1	1	0.167653
chr1	153916833	-	ENSG00000198837	DENND4B	mRNA	84	401	0.173196	73	365	0.166667	1	1	0.170098	73	415	0.14959	101	425	0.192015	1	1	0.171598
chr1	153916834	-	ENSG00000198837	DENND4B	mRNA	80	406	0.164609	67	371	0.152968	1	1	0.159091	75	412	0.154004	92	433	0.175238	1	1	0.16502
chr1	153916835	-	ENSG00000198837	DENND4B	mRNA	58	427	0.119588	55	383	0.125571	1	1	0.122427	66	422	0.135246	77	445	0.14751	1	1	0.141584
chr1	153916851	-	ENSG00000198837	DENND4B	mRNA	32	336	0.0869565	33	315	0.0948276	/	/	/	46	362	0.112745	52	348	0.13	1	1	0.121287
chr1	153916852	-	ENSG00000198837	DENND4B	mRNA	38	328	0.103825	35	311	0.101156	1	1	0.102528	51	354	0.125926	53	345	0.133166	1	1	0.129514
chr1	153930902	+			intergenic	1	26	0.037037	2	22	0.0833333	/	/	/	4	34	0.105263	5	38	0.116279	/	1	/
chr1	153932141	-	ENSG00000143570	SLC39A1	mRNA	49	0	1	56	2	0.965517	1	1	0.981308	54	4	0.931034	82	4	0.953488	1	1	0.944444
chr1	153932703	-	ENSG00000143570	SLC39A1	mRNA	6	31	0.162162	0	20	0	1	/	/	3	18	0.142857	3	23	0.115385	/	/	/
chr1	153935235	-	ENSG00000143570	SLC39A1	mRNA	10	19	0.344828	4	14	0.222222	/	/	/	9	12	0.428571	6	25	0.193548	/	1	/
chr1	153947316	-	ENSG00000143543	JTB	mRNA	4	26	0.133333	6	44	0.12	/	1	/	0	27	0	1	20	0.047619	/	/	/
chr1	153949855	-	ENSG00000143543	JTB	mRNA	0	56	0	5	31	0.138889	/	1	/	1	40	0.0243902	4	54	0.0689655	/	/	/
chr1	153949979	-	ENSG00000143543	JTB	mRNA	30	24	0.555556	29	16	0.644444	1	1	0.59596	22	16	0.578947	20	13	0.606061	1	1	0.591549
chr1	153949980	-	ENSG00000143543	JTB	mRNA	7	47	0.12963	4	45	0.0816327	1	/	/	2	35	0.0540541	2	31	0.0606061	/	/	/
chr1	154067510	+			intergenic	6	53	0.101695	4	49	0.0754717	1	/	/	9	80	0.101124	4	74	0.0512821	1	/	/
chr1	154129559	-			intergenic	11	64	0.146667	10	55	0.153846	1	1	0.15	14	67	0.17284	11	39	0.22	1	1	0.19084
chr1	154145403	-	ENSG00000143549	TPM3	mRNA	24	164	0.12766	15	112	0.11811	1	1	0.12381	17	176	0.0880829	28	215	0.115226	/	1	/
chr1	154180016	-	ENSG00000143612	C1orf43	mRNA	3	51	0.0555556	5	39	0.113636	/	1	/	3	39	0.0714286	4	38	0.0952381	/	/	/
chr1	154235771	+	ENSG00000143569	UBAP2L	mRNA	4	93	0.0412371	4	68	0.0555556	/	/	/	2	59	0.0327869	10	64	0.135135	/	1	/
chr1	154246677	+	ENSG00000143575	HAX1	mRNA	5	25	0.166667	3	25	0.107143	1	/	/	0	17	0	1	22	0.0434783	/	/	/
chr1	154530754	-	ENSG00000160714	UBE2Q1	mRNA	2	65	0.0298507	1	45	0.0217391	/	/	/	2	40	0.047619	7	50	0.122807	/	1	/
chr1	154555250	-	ENSG00000160710	ADAR	mRNA	9	78	0.103448	11	51	0.177419	1	1	0.134228	10	49	0.169492	13	77	0.144444	1	1	0.154362
chr1	154920711	-	ENSG00000163346	PBXIP1	mRNA	1	77	0.0128205	2	59	0.0327869	/	/	/	3	52	0.0545455	10	50	0.166667	/	1	/
chr1	154934121	-	ENSG00000163348	PYGO2	mRNA	5	35	0.125	2	18	0.1	1	/	/	0	30	0	2	23	0.08	/	/	/
chr1	154943036	-	ENSG00000160691	SHC1	mRNA	10	43	0.188679	6	31	0.162162	1	1	0.177778	6	39	0.133333	14	38	0.269231	1	1	0.206186
chr1	154943037	-	ENSG00000160691	SHC1	mRNA	10	44	0.185185	7	29	0.194444	1	1	0.188889	6	40	0.130435	15	37	0.288462	1	1	0.214286
chr1	154943059	-	ENSG00000160691	SHC1	mRNA	9	51	0.15	7	39	0.152174	1	1	0.150943	6	48	0.111111	13	45	0.224138	1	1	0.169643
chr1	154943060	-	ENSG00000160691	SHC1	mRNA	12	48	0.2	6	37	0.139535	1	1	0.174757	7	47	0.12963	16	42	0.275862	1	1	0.205357
chr1	154943061	-	ENSG00000160691	SHC1	mRNA	9	50	0.152542	9	34	0.209302	1	1	0.176471	7	47	0.12963	17	41	0.293103	1	1	0.214286
chr1	154943062	-	ENSG00000160691	SHC1	mRNA	9	50	0.152542	10	33	0.232558	1	1	0.186275	7	47	0.12963	16	42	0.275862	1	1	0.205357
chr1	154943063	-	ENSG00000160691	SHC1	mRNA	9	50	0.152542	8	34	0.190476	1	1	0.168317	6	48	0.111111	15	43	0.258621	1	1	0.1875
chr1	154951573	+	ENSG00000173207	CKS1B	mRNA	129	1106	0.104453	122	879	0.121878	1	1	0.112254	115	950	0.107981	107	789	0.11942	1	1	0.113208
chr1	154956474	-			intergenic	3	42	0.0666667	7	30	0.189189	/	1	/	9	29	0.236842	2	19	0.0952381	1	/	/
chr1	154962708	+	ENSG00000160688	FLAD1	mRNA	5	27	0.15625	7	26	0.212121	1	1	0.184615	7	34	0.170732	5	38	0.116279	1	1	0.142857
chr1	154989051	+	ENSG00000160685	ZBTB7B	mRNA	13	205	0.059633	11	161	0.0639535	/	/	/	22	140	0.135802	7	148	0.0451613	1	/	/
chr1	155018890	-			intergenic	13	31	0.295455	14	29	0.325581	1	1	0.310345	12	27	0.307692	13	31	0.295455	1	1	0.301205
chr1	155026674	-			intergenic	11	98	0.100917	14	84	0.142857	1	1	0.120773	9	97	0.0849057	27	100	0.212598	/	1	/
chr1	155029461	+	ENSG00000143537	ADAM15	mRNA	4	28	0.125	1	14	0.0666667	/	/	/	9	30	0.230769	5	32	0.135135	1	1	0.184211
chr1	155030158	+	ENSG00000143537	ADAM15	mRNA	489	1666	0.226914	433	1388	0.237781	1	1	0.231891	649	2917	0.181997	616	2587	0.19232	1	1	0.186881
chr1	155030340	-			intergenic	15	63	0.192308	20	67	0.229885	1	1	0.212121	19	72	0.208791	32	82	0.280702	1	1	0.24878
chr1	155034483	+	ENSG00000143537	ADAM15	mRNA	10	16	0.384615	11	12	0.478261	/	/	/	5	12	0.294118	7	27	0.205882	/	1	/
chr1	155034485	+	ENSG00000143537	ADAM15	mRNA	19	9	0.678571	22	3	0.88	/	/	/	12	5	0.705882	32	1	0.969697	/	1	/
chr1	155034486	+	ENSG00000143537	ADAM15	mRNA	20	9	0.689655	23	1	0.958333	/	/	/	16	1	0.941176	32	2	0.941176	/	1	/
chr1	155034487	+	ENSG00000143537	ADAM15	mRNA	24	5	0.827586	22	2	0.916667	/	/	/	14	4	0.777778	28	7	0.8	/	1	/
chr1	155034488	+	ENSG00000143537	ADAM15	mRNA	24	118	0.169014	21	116	0.153285	1	1	0.16129	17	157	0.0977011	30	137	0.179641	/	1	/
chr1	155034489	+	ENSG00000143537	ADAM15	mRNA	22	6	0.785714	23	0	1	/	/	/	14	8	0.636364	31	4	0.885714	/	1	/
chr1	155034490	+	ENSG00000143537	ADAM15	mRNA	22	16	0.578947	23	4	0.851852	1	/	/	13	11	0.541667	29	9	0.763158	/	1	/
chr1	155034493	+	ENSG00000143537	ADAM15	mRNA	9	99	0.0833333	6	72	0.0769231	/	/	/	9	97	0.0849057	16	110	0.126984	/	1	/
chr1	155035248	+			intergenic	11	14	0.44	10	15	0.4	/	/	/	23	28	0.45098	20	10	0.666667	1	1	0.530864
chr1	155112724	-	ENSG00000179085	DPM3	mRNA	2	43	0.0444444	4	39	0.0930233	/	/	/	5	45	0.1	9	58	0.134328	1	1	0.119658
chr1	155158341	-			intergenic	25	56	0.308642	20	60	0.25	1	1	0.279503	15	47	0.241935	21	50	0.295775	1	1	0.270677
chr1	155158511	-	ENSG00000185499	MUC1	mRNA	265	236	0.528942	311	244	0.56036	1	1	0.545455	124	395	0.238921	138	393	0.259887	1	1	0.249524
chr1	155161620	-	ENSG00000185499	MUC1	mRNA	6	54	0.1	2	46	0.0416667	1	/	/	6	38	0.136364	3	42	0.0666667	1	/	/
chr1	155169613	+			intergenic	81	720	0.101124	53	650	0.0753912	1	/	/	41	615	0.0625	46	716	0.0603675	/	/	/
chr1	155169617	+			intergenic	436	250	0.635569	330	281	0.540098	1	1	0.590594	315	240	0.567568	365	318	0.534407	1	1	0.549273
chr1	155169620	+			intergenic	395	265	0.598485	299	291	0.50678	1	1	0.5552	283	254	0.527002	321	329	0.493846	1	1	0.508846
chr1	155169627	+			intergenic	323	223	0.591575	231	263	0.467611	1	1	0.532692	222	216	0.506849	246	275	0.472169	1	1	0.488008
chr1	155174703	-	ENSG00000169231	THBS3	mRNA	476	465	0.505845	366	497	0.424102	1	1	0.466741	344	457	0.429463	379	561	0.403191	1	1	0.415279
chr1	155174704	-	ENSG00000169231	THBS3	mRNA	483	823	0.369832	358	800	0.309154	1	1	0.341315	350	766	0.31362	389	863	0.310703	1	1	0.312078
chr1	155174705	-	ENSG00000169231	THBS3	mRNA	483	395	0.550114	364	443	0.451053	1	1	0.502671	349	395	0.469086	389	498	0.438557	1	1	0.452483
chr1	155174706	+	ENSG00000231064	RP11-263K19.4	antisense	463	528	0.467205	349	558	0.384785	1	1	0.427819	340	515	0.397661	376	614	0.379798	1	1	0.388076
chr1	155174707	+	ENSG00000231064	RP11-263K19.4	antisense	440	543	0.447609	332	570	0.368071	1	1	0.409549	321	520	0.381688	357	567	0.386364	1	1	0.384136
chr1	155174714	+	ENSG00000231064	RP11-263K19.4	antisense	408	527	0.436364	295	550	0.349112	1	1	0.394944	290	496	0.368957	329	554	0.372593	1	1	0.370881
chr1	155174912	-	ENSG00000169231	THBS3	mRNA	8	64	0.111111	6	63	0.0869565	1	/	/	9	60	0.130435	19	57	0.25	1	1	0.193103
chr1	155177672	+			intergenic	32	10	0.761905	18	15	0.545455	1	1	0.666667	17	14	0.548387	16	12	0.571429	1	/	/
chr1	155177677	+			intergenic	33	0	1	18	2	0.9	1	/	/	20	0	1	16	4	0.8	/	/	/
chr1	155184948	-	ENSG00000160766	GBAP1	pseudogene	6	32	0.157895	7	35	0.166667	1	1	0.1625	4	33	0.108108	5	32	0.135135	/	1	/
chr1	155186369	+			intergenic	6	73	0.0759494	6	71	0.0779221	/	/	/	10	78	0.113636	9	79	0.102273	1	1	0.107955
chr1	155186728	+			intergenic	2	52	0.037037	6	41	0.12766	/	1	/	7	45	0.134615	5	46	0.0980392	1	/	/
chr1	155186787	-	ENSG00000160766	GBAP1	pseudogene	2	35	0.0540541	2	27	0.0689655	/	/	/	5	39	0.113636	0	29	0	1	/	/
chr1	155203143	-			intergenic	8	70	0.102564	2	65	0.0298507	1	/	/	3	62	0.0461538	2	67	0.0289855	/	/	/
chr1	155210920	-	ENSG00000177628	GBA	mRNA	3	56	0.0508475	8	48	0.142857	/	1	/	3	65	0.0441176	6	61	0.0895522	/	/	/
chr1	155217516	-	ENSG00000160767	FAM189B	mRNA	7	50	0.122807	3	43	0.0652174	1	/	/	2	39	0.0487805	3	42	0.0666667	/	/	/
chr1	155220151	-	ENSG00000160767	FAM189B	mRNA	9	94	0.0873786	7	65	0.0972222	/	/	/	18	74	0.195652	11	66	0.142857	1	1	0.171598
chr1	155220276	-	ENSG00000160767	FAM189B	mRNA	17	245	0.0648855	25	189	0.116822	/	1	/	23	183	0.11165	19	134	0.124183	1	1	0.116992
chr1	155234023	-	ENSG00000176444	CLK2	mRNA	7	48	0.127273	8	40	0.166667	1	1	0.145631	11	45	0.196429	7	20	0.259259	1	/	/
chr1	155279915	+	ENSG00000160752	FDPS	mRNA	4	41	0.0888889	2	26	0.0714286	/	/	/	3	60	0.047619	8	56	0.125	/	1	/
chr1	155282675	+	ENSG00000160752	FDPS	mRNA	5	37	0.119048	0	40	0	1	/	/	0	34	0	0	34	0	/	/	/
chr1	155288044	+	ENSG00000160752	FDPS	mRNA	46	413	0.100218	27	401	0.0630841	1	/	/	59	636	0.0848921	60	651	0.0843882	/	/	/
chr1	155490923	+			intergenic	5	52	0.0877193	3	47	0.06	/	/	/	4	45	0.0816327	6	47	0.113208	/	1	/
chr1	155583273	+	ENSG00000125459	MSTO1	mRNA	13	96	0.119266	14	92	0.132075	1	1	0.125581	5	87	0.0543478	7	101	0.0648148	/	/	/
chr1	155702755	+	ENSG00000132676	DAP3	mRNA	3	29	0.09375	5	33	0.131579	/	1	/	4	12	0.25	3	21	0.125	/	/	/
chr1	155702763	+	ENSG00000132676	DAP3	mRNA	0	34	0	5	32	0.135135	/	1	/	1	15	0.0625	2	22	0.0833333	/	/	/
chr1	155716962	+	ENSG00000203761	MSTO2P	pseudogene	8	146	0.0519481	8	101	0.0733945	/	/	/	13	83	0.135417	18	97	0.156522	1	1	0.146919
chr1	155717127	+	ENSG00000203761	MSTO2P	pseudogene	35	63	0.357143	18	74	0.195652	1	1	0.278947	30	54	0.357143	30	69	0.30303	1	1	0.327869
chr1	155785671	-	ENSG00000116580	GON4L	mRNA	5	81	0.0581395	2	63	0.0307692	/	/	/	2	71	0.0273973	7	57	0.109375	/	1	/
chr1	155916892	-	ENSG00000116584	ARHGEF2	mRNA	9	86	0.0947368	15	60	0.2	/	1	/	15	57	0.208333	7	73	0.0875	1	/	/
chr1	155917726	-	ENSG00000116584	ARHGEF2	mRNA	9	22	0.290323	2	23	0.08	1	/	/	0	20	0	7	20	0.259259	/	/	/
chr1	155924742	-	ENSG00000116584	ARHGEF2	mRNA	14	80	0.148936	6	74	0.075	1	/	/	4	68	0.0555556	7	78	0.0823529	/	/	/
chr1	155978961	-	ENSG00000163479	SSR2	mRNA	6	26	0.1875	3	22	0.12	1	/	/	5	20	0.2	4	23	0.148148	/	/	/
chr1	155978963	-	ENSG00000163479	SSR2	mRNA	1	42	0.0232558	4	32	0.111111	/	/	/	3	28	0.0967742	5	39	0.113636	/	1	/
chr1	155981610	-	ENSG00000163479	SSR2	mRNA	1	15	0.0625	3	12	0.2	/	/	/	2	19	0.0952381	6	24	0.2	/	1	/
chr1	155981611	-	ENSG00000163479	SSR2	mRNA	2	13	0.133333	1	12	0.0769231	/	/	/	2	19	0.0952381	5	26	0.16129	/	1	/
chr1	156006918	-	ENSG00000160803	UBQLN4	mRNA	16	104	0.133333	15	84	0.151515	1	1	0.141553	8	74	0.097561	9	98	0.0841121	/	/	/
chr1	156051560	-			intergenic	6	23	0.206897	3	17	0.15	/	/	/	5	34	0.128205	8	13	0.380952	1	/	/
chr1	156051561	-			intergenic	6	23	0.206897	3	16	0.157895	/	/	/	9	30	0.230769	8	13	0.380952	1	/	/
chr1	156051562	-			intergenic	6	23	0.206897	3	16	0.157895	/	/	/	10	29	0.25641	8	13	0.380952	1	/	/
chr1	156051563	-			intergenic	6	23	0.206897	3	16	0.157895	/	/	/	10	29	0.25641	9	12	0.428571	1	/	/
chr1	156051564	-			intergenic	6	23	0.206897	3	16	0.157895	/	/	/	10	29	0.25641	9	12	0.428571	1	/	/
chr1	156051565	-			intergenic	6	23	0.206897	3	15	0.166667	/	/	/	9	30	0.230769	8	13	0.380952	1	/	/
chr1	156051566	-			intergenic	6	23	0.206897	3	15	0.166667	/	/	/	9	30	0.230769	8	13	0.380952	1	/	/
chr1	156051568	-			intergenic	6	22	0.214286	2	16	0.111111	/	/	/	7	29	0.194444	8	13	0.380952	1	/	/
chr1	156051569	-			intergenic	5	23	0.178571	2	16	0.111111	/	/	/	7	29	0.194444	8	13	0.380952	1	/	/
chr1	156084668	+	ENSG00000160789	LMNA	mRNA	172	255	0.40281	142	208	0.405714	1	1	0.404118	83	224	0.270358	74	258	0.222892	1	1	0.245696
chr1	156104593	+	ENSG00000160789	LMNA	mRNA	9	17	0.346154	5	17	0.227273	/	/	/	12	24	0.333333	14	22	0.388889	1	1	0.361111
chr1	156105685	+	ENSG00000160789	LMNA	mRNA	5	38	0.116279	4	31	0.114286	1	/	/	3	34	0.0810811	2	31	0.0606061	/	/	/
chr1	156105686	+	ENSG00000160789	LMNA	mRNA	5	36	0.121951	3	32	0.0857143	1	/	/	4	36	0.1	3	30	0.0909091	/	/	/
chr1	156106898	+	ENSG00000160789	LMNA	mRNA	3	5	0.375	7	4	0.636364	/	/	/	6	9	0.4	19	12	0.612903	/	1	/
chr1	156215816	-	ENSG00000160781	PAQR6	mRNA	10	35	0.222222	10	21	0.322581	1	1	0.263158	0	14	0	4	25	0.137931	/	/	/
chr1	156236034	-	ENSG00000198952	SMG5	mRNA	29	290	0.0909091	15	213	0.0657895	/	/	/	16	207	0.0717489	27	200	0.118943	/	1	/
chr1	156236038	-	ENSG00000198952	SMG5	mRNA	48	204	0.190476	20	157	0.112994	1	1	0.158508	19	151	0.111765	33	139	0.19186	1	1	0.152047
chr1	156255354	+	ENSG00000163472	TMEM79	mRNA	3	49	0.0576923	5	42	0.106383	/	1	/	1	23	0.0416667	0	35	0	/	/	/
chr1	156263926	-	ENSG00000198715	C1orf85	mRNA	7	47	0.12963	3	43	0.0652174	1	/	/	0	46	0	1	32	0.030303	/	/	/
chr1	156265389	-	ENSG00000198715	C1orf85	mRNA	920	600	0.605263	726	613	0.542196	1	1	0.575726	755	649	0.537749	824	666	0.55302	1	1	0.545612
chr1	156265390	-	ENSG00000198715	C1orf85	mRNA	933	589	0.613009	735	601	0.55015	1	1	0.583625	766	634	0.547143	839	651	0.563087	1	1	0.555363
chr1	156265391	-	ENSG00000198715	C1orf85	mRNA	925	595	0.608553	741	596	0.554226	1	1	0.583129	771	630	0.550321	841	644	0.56633	1	1	0.558559
chr1	156265392	-	ENSG00000198715	C1orf85	mRNA	926	592	0.610013	718	613	0.539444	1	1	0.577045	758	639	0.542591	829	657	0.557873	1	1	0.550468
chr1	156265393	-	ENSG00000198715	C1orf85	mRNA	876	638	0.5786	688	639	0.518463	1	1	0.55051	716	677	0.513999	813	671	0.547844	1	1	0.531456
chr1	156265400	-	ENSG00000198715	C1orf85	mRNA	830	613	0.575191	634	615	0.507606	1	1	0.543834	665	647	0.50686	756	645	0.539615	1	1	0.523774
chr1	156265451	-	ENSG00000198715	C1orf85	mRNA	10	39	0.204082	10	31	0.243902	1	1	0.222222	7	40	0.148936	8	31	0.205128	1	1	0.174419
chr1	156265454	-	ENSG00000198715	C1orf85	mRNA	12	20	0.375	8	18	0.307692	1	/	/	7	24	0.225806	9	21	0.3	1	1	0.262295
chr1	156281859	-	ENSG00000163468	CCT3	mRNA	8	72	0.1	8	61	0.115942	1	1	0.107383	9	61	0.128571	3	61	0.046875	1	/	/
chr1	156436581	-	ENSG00000116604	MEF2D	mRNA	6	28	0.176471	6	18	0.25	1	/	/	6	28	0.176471	3	35	0.0789474	1	/	/
chr1	156496074	-	ENSG00000183856	IQGAP3	mRNA	15	51	0.227273	10	42	0.192308	1	1	0.211864	6	42	0.125	8	46	0.148148	1	1	0.137255
chr1	156496075	-	ENSG00000183856	IQGAP3	mRNA	15	51	0.227273	10	42	0.192308	1	1	0.211864	7	41	0.145833	8	46	0.148148	1	1	0.147059
chr1	156496076	-	ENSG00000183856	IQGAP3	mRNA	14	52	0.212121	10	42	0.192308	1	1	0.20339	6	41	0.12766	8	46	0.148148	1	1	0.138614
chr1	156496080	-	ENSG00000183856	IQGAP3	mRNA	14	48	0.225806	10	43	0.188679	1	1	0.208696	6	38	0.136364	8	45	0.150943	1	1	0.14433
chr1	156496081	-	ENSG00000183856	IQGAP3	mRNA	15	46	0.245902	10	43	0.188679	1	1	0.219298	6	37	0.139535	8	45	0.150943	1	1	0.145833
chr1	156622123	-	ENSG00000229953	RP11-284F21.7	antisense	7	0	1	9	0	1	/	/	/	19	0	1	30	0	1	/	1	/
chr1	156622134	-	ENSG00000229953	RP11-284F21.7	antisense	6	1	0.857143	9	0	1	/	/	/	19	0	1	30	0	1	/	1	/
chr1	156622140	-	ENSG00000229953	RP11-284F21.7	antisense	7	0	1	9	0	1	/	/	/	19	0	1	30	0	1	/	1	/
chr1	156622143	-	ENSG00000229953	RP11-284F21.7	antisense	6	1	0.857143	9	0	1	/	/	/	19	0	1	29	1	0.966667	/	1	/
chr1	156640440	-	ENSG00000132688	NES	mRNA	12	14	0.461538	4	12	0.25	/	/	/	2	27	0.0689655	6	35	0.146341	/	1	/
chr1	156646491	-	ENSG00000132688	NES	mRNA	3	8	0.272727	2	16	0.111111	/	/	/	5	27	0.15625	6	26	0.1875	1	1	0.171875
chr1	156646496	-	ENSG00000132688	NES	mRNA	3	8	0.272727	3	15	0.166667	/	/	/	4	28	0.125	7	25	0.21875	/	1	/
chr1	156646498	-	ENSG00000132688	NES	mRNA	3	8	0.272727	2	16	0.111111	/	/	/	3	29	0.09375	7	25	0.21875	/	1	/
chr1	156646571	-	ENSG00000132688	NES	mRNA	4	21	0.16	2	25	0.0740741	/	/	/	6	38	0.136364	3	40	0.0697674	1	/	/
chr1	156704589	+	ENSG00000143303	RRNAD1	mRNA	5	25	0.166667	5	19	0.208333	1	/	/	2	6	0.25	4	19	0.173913	/	/	/
chr1	156704598	+	ENSG00000143303	RRNAD1	mRNA	6	24	0.2	4	19	0.173913	1	/	/	3	7	0.3	2	22	0.0833333	/	/	/
chr1	156704602	+	ENSG00000143303	RRNAD1	mRNA	5	26	0.16129	4	19	0.173913	1	/	/	2	9	0.181818	4	21	0.16	/	/	/
chr1	156708559	-	ENSG00000143314	MRPL24	mRNA	13	43	0.232143	6	30	0.166667	1	1	0.206522	5	28	0.151515	10	36	0.217391	1	1	0.189873
chr1	156712756	-	ENSG00000143321	HDGF	mRNA	2	14	0.125	3	17	0.15	/	/	/	7	25	0.21875	3	26	0.103448	1	/	/
chr1	156713158	-	ENSG00000143321	HDGF	mRNA	92	187	0.329749	115	184	0.384615	1	1	0.358131	43	224	0.161049	37	241	0.133094	1	1	0.146789
chr1	156713950	-	ENSG00000143321	HDGF	mRNA	3	45	0.0625	1	29	0.0333333	/	/	/	2	17	0.105263	6	48	0.111111	/	1	/
chr1	156714897	-	ENSG00000143321	HDGF	mRNA	103	663	0.134465	53	572	0.0848	1	/	/	69	686	0.0913907	67	747	0.0823096	/	/	/
chr1	156737931	+	ENSG00000143294	PRCC	mRNA	1	80	0.0123457	1	68	0.0144928	/	/	/	0	63	0	5	39	0.113636	/	1	/
chr1	156880108	+	ENSG00000187800	PEAR1	mRNA	4	24	0.142857	1	30	0.0322581	/	/	/	3	32	0.0857143	5	31	0.138889	/	1	/
chr1	156907152	-	ENSG00000132694	ARHGEF11	mRNA	7	27	0.205882	3	21	0.125	1	/	/	3	25	0.107143	4	24	0.142857	/	/	/
chr1	156907160	-	ENSG00000132694	ARHGEF11	mRNA	6	31	0.162162	4	23	0.148148	1	/	/	3	27	0.1	3	25	0.107143	/	/	/
chr1	156909590	-	ENSG00000132694	ARHGEF11	mRNA	40	174	0.186916	44	172	0.203704	1	1	0.195349	31	134	0.187879	62	136	0.313131	1	1	0.256198
chr1	156913845	+			intergenic	14	119	0.105263	5	82	0.0574713	1	/	/	5	75	0.0625	3	49	0.0576923	/	/	/
chr1	157043493	+	ENSG00000224520	KRT8P45	pseudogene	93	401	0.188259	82	291	0.219839	1	1	0.201845	62	238	0.206667	75	269	0.218023	1	1	0.212733
chr1	157653022	-	ENSG00000160856	FCRL3	mRNA	4	45	0.0816327	4	54	0.0689655	/	/	/	3	48	0.0588235	7	49	0.125	/	1	/
chr1	158065439	+	ENSG00000183853	KIRREL	mRNA	9	75	0.107143	7	83	0.0777778	1	/	/	2	58	0.0333333	1	74	0.0133333	/	/	/
chr1	158068938	+			intergenic	12	92	0.115385	5	89	0.0531915	1	/	/	9	92	0.0891089	5	92	0.0515464	/	/	/
chr1	158069405	+			intergenic	5	22	0.185185	8	18	0.307692	/	/	/	1	19	0.05	7	27	0.205882	/	1	/
chr1	158622337	-	ENSG00000163554	SPTA1	mRNA	2	56	0.0344828	4	45	0.0816327	/	/	/	8	65	0.109589	2	56	0.0344828	1	/	/
chr1	158626371	-	ENSG00000163554	SPTA1	mRNA	4	45	0.0816327	5	45	0.1	/	1	/	15	36	0.294118	14	57	0.197183	1	1	0.237705
chr1	158626376	+			intergenic	7	42	0.142857	2	54	0.0357143	1	/	/	3	54	0.0526316	7	48	0.127273	/	1	/
chr1	158988036	+	ENSG00000163565	IFI16	mRNA	5	73	0.0641026	1	55	0.0178571	/	/	/	10	79	0.11236	10	64	0.135135	1	1	0.122699
chr1	159854265	+			intergenic	7	23	0.233333	2	24	0.0769231	1	/	/	0	29	0	0	26	0	/	/	/
chr1	159888735	-	ENSG00000158710	TAGLN2	mRNA	12	98	0.109091	25	96	0.206612	1	1	0.160173	9	78	0.103448	18	157	0.102857	1	1	0.103053
chr1	159889629	-	ENSG00000158710	TAGLN2	mRNA	13	33	0.282609	8	20	0.285714	1	/	/	9	19	0.321429	3	19	0.136364	/	/	/
chr1	160093203	+	ENSG00000018625	ATP1A2	mRNA	4	63	0.0597015	1	50	0.0196078	/	/	/	3	61	0.046875	9	63	0.125	/	1	/
chr1	160098870	+	ENSG00000018625	ATP1A2	mRNA	0	31	0	3	34	0.0810811	/	/	/	5	45	0.1	0	47	0	1	/	/
chr1	160165740	+	ENSG00000143318	CASQ1	mRNA	3	47	0.06	5	41	0.108696	/	1	/	8	34	0.190476	3	46	0.0612245	1	/	/
chr1	160183819	+	ENSG00000162734	PEA15	mRNA	8	22	0.266667	5	35	0.125	1	1	0.185714	10	19	0.344828	9	29	0.236842	/	1	/
chr1	160188125	-	ENSG00000132716	DCAF8	mRNA	5	37	0.119048	0	24	0	1	/	/	7	23	0.233333	1	34	0.0285714	1	/	/
chr1	160313051	-			intergenic	6	48	0.111111	4	48	0.0769231	1	/	/	6	51	0.105263	4	54	0.0689655	1	/	/
chr1	160313052	-			intergenic	3	46	0.0612245	1	42	0.0232558	/	/	/	4	42	0.0869565	7	37	0.159091	/	1	/
chr1	160323975	+	ENSG00000162736	NCSTN	mRNA	4	84	0.0454545	12	65	0.155844	/	1	/	9	62	0.126761	10	42	0.192308	1	1	0.154472
chr1	160967111	-	ENSG00000158769	F11R	mRNA	50	104	0.324675	58	76	0.432836	1	1	0.375	25	94	0.210084	12	125	0.0875912	1	/	/
chr1	161070468	-	ENSG00000143256	PFDN2	mRNA	25	72	0.257732	23	73	0.239583	1	1	0.248705	16	61	0.207792	24	76	0.24	1	1	0.225989
chr1	161071964	-	ENSG00000143256	PFDN2	mRNA	20	232	0.0793651	34	217	0.135458	/	1	/	34	170	0.166667	39	203	0.161157	1	1	0.163677
chr1	161071965	-	ENSG00000143256	PFDN2	mRNA	16	59	0.213333	6	55	0.0983607	1	/	/	12	57	0.173913	15	64	0.189873	1	1	0.182432
chr1	161071966	-	ENSG00000143256	PFDN2	mRNA	46	177	0.206278	25	173	0.126263	1	1	0.168646	31	133	0.189024	36	157	0.186528	1	1	0.187675
chr1	161071970	-	ENSG00000143256	PFDN2	mRNA	28	40	0.411765	15	35	0.3	1	1	0.364407	13	27	0.325	18	28	0.391304	1	1	0.360465
chr1	161087839	-	ENSG00000143256	PFDN2	mRNA	3	58	0.0491803	9	50	0.152542	/	1	/	6	57	0.0952381	9	44	0.169811	/	1	/
chr1	161088961	+	ENSG00000158793	NIT1	mRNA	11	37	0.229167	12	33	0.266667	1	1	0.247312	7	38	0.155556	5	27	0.15625	1	1	0.155844
chr1	161130159	+	ENSG00000143258	USP21	mRNA	5	38	0.116279	2	38	0.05	1	/	/	5	68	0.0684932	6	68	0.0810811	/	/	/
chr1	161134595	+	ENSG00000143258	USP21	mRNA	3	33	0.0833333	2	16	0.111111	/	/	/	5	33	0.131579	3	48	0.0588235	1	/	/
chr1	161134596	+	ENSG00000143258	USP21	mRNA	3	35	0.0789474	3	16	0.157895	/	/	/	5	33	0.131579	5	47	0.0961538	1	/	/
chr1	161134599	+	ENSG00000143258	USP21	mRNA	3	35	0.0789474	3	16	0.157895	/	/	/	7	33	0.175	7	47	0.12963	1	1	0.148936
chr1	161136634	+	ENSG00000143224	PPOX	mRNA	2	56	0.0344828	1	40	0.0243902	/	/	/	1	48	0.0204082	7	54	0.114754	/	1	/
chr1	161145720	-	ENSG00000158850	B4GALT3	mRNA	35	191	0.154867	22	150	0.127907	1	1	0.143216	27	173	0.135	32	205	0.135021	1	1	0.135011
chr1	161172167	+	ENSG00000158864	NDUFS2	mRNA	2	28	0.0666667	4	21	0.16	/	/	/	2	40	0.047619	13	27	0.325	/	1	/
chr1	161326621	+	ENSG00000143252	SDHC	mRNA	12	89	0.118812	5	95	0.05	1	/	/	8	107	0.0695652	4	87	0.043956	/	/	/
chr1	161326622	+	ENSG00000143252	SDHC	mRNA	43	92	0.318519	34	102	0.25	1	1	0.284133	31	121	0.203947	30	90	0.25	1	1	0.224265
chr1	161332236	+	ENSG00000143252	SDHC	mRNA	51	39	0.566667	35	36	0.492958	1	1	0.534161	35	20	0.636364	33	40	0.452055	1	1	0.53125
chr1	161928300	+	ENSG00000118217	ATF6	mRNA	10	53	0.15873	4	39	0.0930233	1	/	/	4	26	0.133333	2	37	0.0512821	/	/	/
chr1	162724943	+	ENSG00000162733	DDR2	mRNA	0	33	0	0	32	0	/	/	/	4	26	0.133333	5	32	0.135135	/	1	/
chr1	162725020	+	ENSG00000162733	DDR2	mRNA	160	1088	0.128205	110	846	0.115063	1	1	0.122505	53	1161	0.0436573	58	1040	0.0528233	/	/	/
chr1	162745469	+	ENSG00000162733	DDR2	mRNA	20	93	0.176991	11	87	0.112245	1	1	0.146919	16	90	0.150943	7	96	0.0679612	1	/	/
chr1	165600426	+			intergenic	25	83	0.231481	15	59	0.202703	1	1	0.21978	24	67	0.263736	18	83	0.178218	1	1	0.21875
chr1	165600453	+			intergenic	22	114	0.161765	15	79	0.159574	1	1	0.16087	16	89	0.152381	17	90	0.158879	1	1	0.15566
chr1	165600454	+			intergenic	36	100	0.264706	23	68	0.252747	1	1	0.259912	24	81	0.228571	22	84	0.207547	1	1	0.218009
chr1	165600455	+			intergenic	35	101	0.257353	23	69	0.25	1	1	0.254386	25	80	0.238095	23	82	0.219048	1	1	0.228571
chr1	165600457	+			intergenic	35	99	0.261194	23	71	0.244681	1	1	0.254386	28	76	0.269231	20	86	0.188679	1	1	0.228571
chr1	165600458	+			intergenic	34	92	0.269841	23	67	0.255556	1	1	0.263889	27	67	0.287234	22	82	0.211538	1	1	0.247475
chr1	165600459	+			intergenic	34	85	0.285714	23	66	0.258427	1	1	0.274038	26	69	0.273684	19	84	0.184466	1	1	0.227273
chr1	165600460	+			intergenic	36	80	0.310345	21	65	0.244186	1	1	0.282178	25	69	0.265957	20	74	0.212766	1	1	0.239362
chr1	165737936	-	ENSG00000143183	TMCO1	mRNA	6	66	0.0833333	5	41	0.108696	/	1	/	6	59	0.0923077	6	70	0.0789474	/	/	/
chr1	165859438	+	ENSG00000143179	UCK2	mRNA	5	49	0.0925926	3	27	0.1	/	/	/	3	30	0.0909091	6	30	0.166667	/	1	/
chr1	167510677	-	ENSG00000143162	CREG1	mRNA	20	2	0.909091	25	1	0.961538	/	/	/	11	7	0.611111	23	11	0.676471	/	1	/
chr1	167522983	-	ENSG00000143162	CREG1	mRNA	14	106	0.116667	16	123	0.115108	1	1	0.11583	16	153	0.0946746	11	171	0.0604396	/	/	/
chr1	168044612	-			intergenic	1	34	0.0285714	6	28	0.176471	/	1	/	4	36	0.1	0	30	0	/	/	/
chr1	168065795	+			intergenic	5	39	0.113636	2	29	0.0645161	1	/	/	0	19	0	0	18	0	/	/	/
chr1	168073764	-	ENSG00000143147	GPR161	mRNA	1	42	0.0232558	0	32	0	/	/	/	5	25	0.166667	3	30	0.0909091	1	/	/
chr1	168073765	+			intergenic	5	27	0.15625	0	21	0	1	/	/	3	19	0.136364	4	22	0.153846	/	/	/
chr1	169521903	-	ENSG00000198734	F5	mRNA	27	240	0.101124	17	145	0.104938	1	1	0.102564	22	165	0.117647	18	163	0.0994475	1	/	/
chr1	170024465	-	ENSG00000075945	KIFAP3	mRNA	1	80	0.0123457	2	62	0.03125	/	/	/	4	59	0.0634921	7	53	0.116667	/	1	/
chr1	171308670	+	ENSG00000076258	FMO4	mRNA	2	53	0.0363636	6	44	0.12	/	1	/	1	57	0.0172414	1	52	0.0188679	/	/	/
chr1	171308958	+	ENSG00000076258	FMO4	mRNA	7	39	0.152174	1	26	0.037037	1	/	/	1	21	0.0454545	2	18	0.1	/	/	/
chr1	171493967	+	ENSG00000117523	PRRC2C	mRNA	9	54	0.142857	4	59	0.0634921	1	/	/	4	64	0.0588235	7	53	0.116667	/	1	/
chr1	171510485	+	ENSG00000117523	PRRC2C	mRNA	3	68	0.0422535	9	65	0.121622	/	1	/	4	64	0.0588235	6	89	0.0631579	/	/	/
chr1	171544181	+	ENSG00000117523	PRRC2C	mRNA	3	52	0.0545455	6	26	0.1875	/	1	/	3	36	0.0769231	0	37	0	/	/	/
chr1	171553175	+	ENSG00000117523	PRRC2C	mRNA	5	32	0.135135	2	42	0.0454545	1	/	/	1	26	0.037037	0	38	0	/	/	/
chr1	173455493	+	ENSG00000117592	PRDX6	mRNA	57	148	0.278049	51	119	0.3	1	1	0.288	70	126	0.357143	88	134	0.396396	1	1	0.37799
chr1	173867402	+			intergenic	5	34	0.128205	0	33	0	1	/	/	1	20	0.047619	0	20	0	/	/	/
chr1	174128712	+	ENSG00000152061	RABGAP1L	mRNA	8	57	0.123077	0	53	0	1	/	/	1	66	0.0149254	0	56	0	/	/	/
chr1	176145115	+			intergenic	5	31	0.138889	6	17	0.26087	1	/	/	3	10	0.230769	6	17	0.26087	/	/	/
chr1	176176145	-	ENSG00000143207	RFWD2	mRNA	33	4	0.891892	24	3	0.888889	1	/	/	18	4	0.818182	30	6	0.833333	/	1	/
chr1	176176146	-	ENSG00000143207	RFWD2	mRNA	34	3	0.918919	24	2	0.923077	1	/	/	17	4	0.809524	28	6	0.823529	/	1	/
chr1	176176148	-	ENSG00000143207	RFWD2	mRNA	33	2	0.942857	22	2	0.916667	1	/	/	18	2	0.9	29	4	0.878788	/	1	/
chr1	176176149	-	ENSG00000143207	RFWD2	mRNA	33	2	0.942857	23	1	0.958333	1	/	/	18	2	0.9	28	4	0.875	/	1	/
chr1	176176151	-	ENSG00000143207	RFWD2	mRNA	29	1	0.966667	22	1	0.956522	1	/	/	17	0	1	30	1	0.967742	/	1	/
chr1	179042564	+	ENSG00000116199	FAM20B	mRNA	10	49	0.169492	5	35	0.125	1	1	0.151515	4	32	0.111111	1	23	0.0416667	/	/	/
chr1	179042565	+	ENSG00000116199	FAM20B	mRNA	9	51	0.15	4	35	0.102564	1	/	/	4	33	0.108108	3	21	0.125	/	/	/
chr1	179042567	+	ENSG00000116199	FAM20B	mRNA	10	50	0.166667	5	35	0.125	1	1	0.15	4	33	0.108108	3	21	0.125	/	/	/
chr1	179042570	+	ENSG00000116199	FAM20B	mRNA	12	50	0.193548	6	36	0.142857	1	1	0.173077	5	35	0.125	3	21	0.125	1	/	/
chr1	179042571	+	ENSG00000116199	FAM20B	mRNA	13	49	0.209677	5	37	0.119048	1	1	0.173077	5	35	0.125	3	21	0.125	1	/	/
chr1	179042573	+	ENSG00000116199	FAM20B	mRNA	14	50	0.21875	6	36	0.142857	1	1	0.188679	5	37	0.119048	3	21	0.125	1	/	/
chr1	179042574	+	ENSG00000116199	FAM20B	mRNA	14	49	0.222222	6	36	0.142857	1	1	0.190476	5	37	0.119048	3	21	0.125	1	/	/
chr1	179042582	+	ENSG00000116199	FAM20B	mRNA	13	52	0.2	6	37	0.139535	1	1	0.175926	5	39	0.113636	4	24	0.142857	1	/	/
chr1	179042591	+	ENSG00000116199	FAM20B	mRNA	6	56	0.0967742	5	37	0.119048	/	1	/	0	49	0	1	34	0.0285714	/	/	/
chr1	179042595	+	ENSG00000116199	FAM20B	mRNA	7	65	0.0972222	6	39	0.133333	/	1	/	0	52	0	1	39	0.025	/	/	/
chr1	179051437	+	ENSG00000186283	TOR3A	mRNA	7	23	0.233333	7	20	0.259259	1	/	/	7	33	0.175	23	36	0.389831	1	1	0.30303
chr1	179198498	-			intergenic	9	55	0.140625	7	94	0.0693069	1	/	/	4	66	0.0571429	1	97	0.0102041	/	/	/
chr1	179312752	+	ENSG00000057252	SOAT1	mRNA	1	55	0.0178571	5	40	0.111111	/	1	/	0	32	0	0	19	0	/	/	/
chr1	179555940	+	ENSG00000227141	RP11-545A16.3	pseudogene	5	40	0.111111	0	36	0	1	/	/	0	41	0	2	49	0.0392157	/	/	/
chr1	179832322	-	ENSG00000169905	TOR1AIP2	mRNA	1	74	0.0133333	7	57	0.109375	/	1	/	2	39	0.0487805	2	54	0.0357143	/	/	/
chr1	179832330	-	ENSG00000169905	TOR1AIP2	mRNA	0	50	0	5	45	0.1	/	1	/	2	29	0.0645161	1	42	0.0232558	/	/	/
chr1	179832334	-	ENSG00000169905	TOR1AIP2	mRNA	0	43	0	5	34	0.128205	/	1	/	2	21	0.0869565	1	31	0.03125	/	/	/
chr1	179832335	-	ENSG00000169905	TOR1AIP2	mRNA	0	42	0	5	34	0.128205	/	1	/	1	22	0.0434783	1	30	0.0322581	/	/	/
chr1	179832336	-	ENSG00000169905	TOR1AIP2	mRNA	0	41	0	5	31	0.138889	/	1	/	0	20	0	1	29	0.0333333	/	/	/
chr1	179846925	-	ENSG00000169905	TOR1AIP2	mRNA	2	30	0.0625	2	20	0.0909091	/	/	/	1	13	0.0714286	5	31	0.138889	/	1	/
chr1	179888509	+			intergenic	7	63	0.1	1	38	0.025641	1	/	/	1	26	0.037037	2	41	0.0465116	/	/	/
chr1	180059896	+	ENSG00000135837	CEP350	mRNA	10	37	0.212766	7	28	0.2	1	1	0.207317	4	30	0.117647	4	27	0.129032	/	/	/
chr1	180124116	+	ENSG00000116260	QSOX1	mRNA	156	407	0.277087	107	321	0.25	1	1	0.265388	46	339	0.119481	59	367	0.138498	1	1	0.12947
chr1	180145092	+	ENSG00000116260	QSOX1	mRNA	127	1071	0.10601	102	840	0.10828	1	1	0.107009	35	881	0.0382096	53	988	0.0509126	/	/	/
chr1	180159628	+	ENSG00000116260	QSOX1	mRNA	37	312	0.106017	58	346	0.143564	1	1	0.126162	25	361	0.0647668	18	435	0.0397351	/	/	/
chr1	180167940	+			intergenic	6	30	0.166667	7	21	0.25	1	/	/	1	42	0.0232558	4	32	0.111111	/	/	/
chr1	182572417	-	ENSG00000143333	RGS16	mRNA	12	91	0.116505	3	83	0.0348837	1	/	/	10	92	0.0980392	18	131	0.120805	/	1	/
chr1	183083799	+	ENSG00000135862	LAMC1	mRNA	5	44	0.102041	3	33	0.0833333	1	/	/	1	45	0.0217391	0	32	0	/	/	/
chr1	183085942	+	ENSG00000135862	LAMC1	mRNA	43	376	0.102625	30	338	0.0815217	1	/	/	12	288	0.04	8	274	0.0283688	/	/	/
chr1	183086473	+	ENSG00000135862	LAMC1	mRNA	68	407	0.143158	64	387	0.141907	1	1	0.142549	24	376	0.06	11	332	0.03207	/	/	/
chr1	183096385	+	ENSG00000135862	LAMC1	mRNA	84	24	0.777778	71	25	0.739583	1	1	0.759804	52	29	0.641975	62	29	0.681319	1	1	0.662791
chr1	183510144	+	ENSG00000116698	SMG7	mRNA	6	63	0.0869565	1	38	0.025641	/	/	/	3	46	0.0612245	7	40	0.148936	/	1	/
chr1	184775142	-	ENSG00000135842	FAM129A	mRNA	8	102	0.0727273	8	86	0.0851064	/	/	/	13	110	0.105691	6	110	0.0517241	1	/	/
chr1	185125753	-	ENSG00000121486	TRMT1L	mRNA	7	91	0.0714286	9	76	0.105882	/	1	/	4	88	0.0434783	3	75	0.0384615	/	/	/
chr1	185286385	-	ENSG00000116679	IVNS1ABP	mRNA	11	140	0.0728477	18	137	0.116129	/	1	/	17	127	0.118056	13	159	0.0755814	1	/	/
chr1	186047260	+	ENSG00000143341	HMCN1	mRNA	8	9	0.470588	5	7	0.416667	/	/	/	5	9	0.357143	22	9	0.709677	/	1	/
chr1	186047313	-			intergenic	7	47	0.12963	7	48	0.127273	1	1	0.12844	12	43	0.218182	2	42	0.0454545	1	/	/
chr1	186047314	+	ENSG00000143341	HMCN1	mRNA	16	55	0.225352	19	44	0.301587	1	1	0.261194	23	44	0.343284	10	50	0.166667	1	1	0.259843
chr1	192685667	+	ENSG00000231767	MIR4426	pseudogene	5	34	0.128205	2	43	0.0444444	1	/	/	2	38	0.05	3	25	0.107143	/	/	/
chr1	198126203	+	ENSG00000151414	NEK7	mRNA	110	73	0.601093	111	51	0.685185	1	1	0.64058	56	121	0.316384	72	135	0.347826	1	1	0.333333
chr1	198906365	+			intergenic	6	28	0.176471	5	26	0.16129	1	1	0.169231	7	45	0.134615	10	32	0.238095	1	1	0.180851
chr1	200378715	-	ENSG00000162702	ZNF281	mRNA	9	27	0.25	7	31	0.184211	1	1	0.216216	2	32	0.0588235	11	19	0.366667	/	1	/
chr1	200378723	-	ENSG00000162702	ZNF281	mRNA	12	32	0.272727	8	34	0.190476	1	1	0.232558	6	39	0.133333	12	25	0.324324	1	1	0.219512
chr1	200522668	-	ENSG00000118193	KIF14	mRNA	5	44	0.102041	1	41	0.0238095	1	/	/	0	53	0	0	45	0	/	/	/
chr1	200587157	-	ENSG00000118193	KIF14	mRNA	3	68	0.0422535	6	54	0.1	/	1	/	3	42	0.0666667	5	58	0.0793651	/	/	/
chr1	200638977	-	ENSG00000118197	DDX59	mRNA	109	154	0.414449	97	191	0.336806	1	1	0.373866	70	277	0.201729	76	322	0.190955	1	1	0.195973
chr1	200639007	-	ENSG00000118197	DDX59	mRNA	11	79	0.122222	10	62	0.138889	1	1	0.12963	17	116	0.12782	23	110	0.172932	1	1	0.150376
chr1	200639022	-	ENSG00000118197	DDX59	mRNA	5	31	0.138889	1	32	0.030303	1	/	/	8	32	0.2	4	54	0.0689655	1	/	/
chr1	200817245	+	ENSG00000118200	CAMSAP2	mRNA	9	52	0.147541	4	39	0.0930233	1	/	/	1	29	0.0333333	5	30	0.142857	/	1	/
chr1	200869306	+	ENSG00000163362	C1orf106	mRNA	9	63	0.125	14	82	0.145833	1	1	0.136905	10	89	0.10101	10	91	0.0990099	1	/	/
chr1	200878456	-			intergenic	3	22	0.12	9	27	0.25	/	1	/	6	22	0.214286	3	22	0.12	/	/	/
chr1	200941617	-			intergenic	16	95	0.144144	12	90	0.117647	1	1	0.131455	15	78	0.16129	10	97	0.0934579	1	/	/
chr1	200941631	-			intergenic	21	88	0.192661	10	85	0.105263	1	1	0.151961	16	74	0.177778	10	99	0.0917431	1	/	/
chr1	200941632	-			intergenic	21	88	0.192661	8	86	0.0851064	1	/	/	17	73	0.188889	10	99	0.0917431	1	/	/
chr1	200941633	-			intergenic	22	87	0.201835	8	86	0.0851064	1	/	/	17	73	0.188889	10	99	0.0917431	1	/	/
chr1	200941634	-			intergenic	22	87	0.201835	8	86	0.0851064	1	/	/	16	74	0.177778	10	99	0.0917431	1	/	/
chr1	200941635	-			intergenic	19	89	0.175926	7	87	0.0744681	1	/	/	17	73	0.188889	10	101	0.0900901	1	/	/
chr1	200977950	-	ENSG00000116852	KIF21B	mRNA	22	73	0.231579	17	54	0.239437	1	1	0.23494	2	65	0.0298507	6	72	0.0769231	/	/	/
chr1	200992690	-			intergenic	7	61	0.102941	1	77	0.0128205	1	/	/	1	59	0.0166667	4	61	0.0615385	/	/	/
chr1	201009485	-	ENSG00000081248	CACNA1S	mRNA	31	38	0.449275	35	26	0.57377	1	1	0.507692	32	32	0.5	29	38	0.432836	1	1	0.465649
chr1	201104100	-	ENSG00000116857	TMEM9	mRNA	3	95	0.0306122	1	56	0.0175439	/	/	/	6	39	0.133333	4	76	0.05	1	/	/
chr1	201104949	-	ENSG00000116857	TMEM9	mRNA	7	26	0.212121	2	20	0.0909091	1	/	/	6	25	0.193548	6	21	0.222222	1	/	/
chr1	201185656	+	ENSG00000163395	IGFN1	mRNA	36	101	0.262774	37	64	0.366337	1	1	0.306723	31	64	0.326316	22	52	0.297297	1	1	0.313609
chr1	201185657	+	ENSG00000163395	IGFN1	mRNA	39	90	0.302326	38	60	0.387755	1	1	0.339207	30	60	0.333333	23	51	0.310811	1	1	0.323171
chr1	201185658	+	ENSG00000163395	IGFN1	mRNA	37	97	0.276119	38	64	0.372549	1	1	0.317797	32	62	0.340426	23	51	0.310811	1	1	0.327381
chr1	201185659	+	ENSG00000163395	IGFN1	mRNA	36	95	0.274809	38	61	0.383838	1	1	0.321739	33	60	0.354839	22	52	0.297297	1	1	0.329341
chr1	201185660	+	ENSG00000163395	IGFN1	mRNA	39	89	0.304688	39	61	0.39	1	1	0.342105	35	60	0.368421	23	53	0.302632	1	1	0.339181
chr1	201185676	+	ENSG00000163395	IGFN1	mRNA	44	106	0.293333	53	66	0.445378	1	1	0.360595	55	65	0.458333	41	57	0.418367	1	1	0.440367
chr1	201185677	+	ENSG00000163395	IGFN1	mRNA	40	112	0.263158	43	75	0.364407	1	1	0.307407	50	71	0.413223	38	60	0.387755	1	1	0.401826
chr1	201195160	+	ENSG00000163395	IGFN1	mRNA	5	57	0.0806452	3	35	0.0789474	/	/	/	7	34	0.170732	4	41	0.0888889	1	/	/
chr1	201437519	-	ENSG00000174307	PHLDA3	mRNA	3	21	0.125	3	28	0.0967742	/	/	/	4	23	0.148148	9	34	0.209302	/	1	/
chr1	201437521	-	ENSG00000174307	PHLDA3	mRNA	7	47	0.12963	6	47	0.113208	1	1	0.121495	4	36	0.1	6	55	0.0983607	/	/	/
chr1	201452846	-	ENSG00000159176	CSRP1	mRNA	36	341	0.0954907	39	337	0.103723	/	1	/	44	340	0.114583	48	313	0.132964	1	1	0.12349
chr1	201453581	-	ENSG00000159176	CSRP1	mRNA	20	29	0.408163	5	30	0.142857	1	1	0.297619	9	17	0.346154	12	19	0.387097	/	1	/
chr1	201763678	+	ENSG00000134369	NAV1	mRNA	2	26	0.0714286	2	13	0.133333	/	/	/	1	17	0.0555556	5	29	0.147059	/	1	/
chr1	201838797	+	ENSG00000198700	IPO9	mRNA	4	54	0.0689655	5	38	0.116279	/	1	/	3	36	0.0769231	3	36	0.0769231	/	/	/
chr1	201861277	+			intergenic	6	49	0.109091	3	58	0.0491803	1	/	/	0	65	0	3	67	0.0428571	/	/	/
chr1	202304898	-	ENSG00000077152	UBE2T	mRNA	2	64	0.030303	6	40	0.130435	/	1	/	1	67	0.0147059	1	65	0.0151515	/	/	/
chr1	202700111	-	ENSG00000117139	KDM5B	mRNA	1	85	0.0116279	7	73	0.0875	/	/	/	7	60	0.104478	5	63	0.0735294	1	/	/
chr1	202848358	-	ENSG00000183155	RABIF	mRNA	5	23	0.178571	7	20	0.259259	/	/	/	9	16	0.36	16	34	0.32	/	1	/
chr1	202858122	-	ENSG00000183155	RABIF	mRNA	37	14	0.72549	20	8	0.714286	1	/	/	15	14	0.517241	23	11	0.676471	/	1	/
chr1	202858261	-	ENSG00000183155	RABIF	mRNA	0	42	0	6	42	0.125	/	1	/	4	51	0.0727273	9	40	0.183673	/	1	/
chr1	202861600	-	ENSG00000117153	KLHL12	mRNA	5	27	0.15625	8	32	0.2	1	1	0.180556	3	29	0.09375	10	15	0.4	/	/	/
chr1	202881068	+	ENSG00000230280	RP11-38O14.1	pseudogene	3	29	0.09375	3	16	0.157895	/	/	/	6	23	0.206897	8	23	0.258065	/	1	/
chr1	202917480	-	ENSG00000159346	ADIPOR1	mRNA	0	45	0	5	30	0.142857	/	1	/	0	27	0	1	43	0.0227273	/	/	/
chr1	202931300	-	ENSG00000159348	CYB5R1	mRNA	11	126	0.080292	8	97	0.0761905	/	/	/	12	106	0.101695	13	116	0.100775	1	1	0.101215
chr1	203831323	-			intergenic	44	16	0.733333	24	14	0.631579	1	1	0.693878	19	13	0.59375	18	7	0.72	1	/	/
chr1	203834189	+	ENSG00000182004	SNRPE	mRNA	242	442	0.353801	268	367	0.422047	1	1	0.386657	177	307	0.365702	186	280	0.399142	1	1	0.382105
chr1	204415125	-	ENSG00000133056	PIK3C2B	mRNA	5	71	0.0657895	3	59	0.0483871	/	/	/	1	54	0.0181818	9	80	0.101124	/	1	/
chr1	204418363	+			intergenic	7	36	0.162791	5	27	0.15625	1	1	0.16	3	26	0.103448	1	24	0.04	/	/	/
chr1	204418375	+			intergenic	5	52	0.0877193	3	40	0.0697674	/	/	/	5	35	0.125	3	31	0.0882353	1	/	/
chr1	204423808	-	ENSG00000133056	PIK3C2B	mRNA	5	31	0.138889	0	28	0	1	/	/	0	41	0	1	28	0.0344828	/	/	/
chr1	204425183	-	ENSG00000133056	PIK3C2B	mRNA	7	35	0.166667	5	44	0.102041	1	1	0.131868	5	36	0.121951	2	46	0.0416667	1	/	/
chr1	204521511	+	ENSG00000198625	MDM4	mRNA	5	15	0.25	5	26	0.16129	/	1	/	6	14	0.3	6	16	0.272727	/	/	/
chr1	204521565	+	ENSG00000198625	MDM4	mRNA	6	47	0.113208	3	35	0.0789474	1	/	/	0	37	0	2	41	0.0465116	/	/	/
chr1	204521571	+	ENSG00000198625	MDM4	mRNA	6	49	0.109091	3	35	0.0789474	1	/	/	1	39	0.025	3	41	0.0681818	/	/	/
chr1	204524364	+	ENSG00000198625	MDM4	mRNA	6	26	0.1875	8	21	0.275862	1	/	/	11	16	0.407407	9	9	0.5	/	/	/
chr1	204524365	+	ENSG00000198625	MDM4	mRNA	9	23	0.28125	8	21	0.275862	1	/	/	11	16	0.407407	9	9	0.5	/	/	/
chr1	204524367	+	ENSG00000198625	MDM4	mRNA	10	24	0.294118	8	22	0.266667	1	1	0.28125	11	16	0.407407	9	10	0.473684	/	/	/
chr1	204524368	+	ENSG00000198625	MDM4	mRNA	10	24	0.294118	8	22	0.266667	1	1	0.28125	11	16	0.407407	9	10	0.473684	/	/	/
chr1	204524370	+	ENSG00000198625	MDM4	mRNA	10	24	0.294118	8	23	0.258065	1	1	0.276923	7	20	0.259259	8	11	0.421053	/	/	/
chr1	204524371	+	ENSG00000198625	MDM4	mRNA	9	25	0.264706	8	23	0.258065	1	1	0.261538	8	20	0.285714	8	11	0.421053	/	/	/
chr1	204524373	+	ENSG00000198625	MDM4	mRNA	9	25	0.264706	7	24	0.225806	1	1	0.246154	6	22	0.214286	8	11	0.421053	/	/	/
chr1	204524374	+	ENSG00000198625	MDM4	mRNA	9	25	0.264706	8	24	0.25	1	1	0.257576	7	22	0.241379	8	11	0.421053	/	/	/
chr1	204524375	+	ENSG00000198625	MDM4	mRNA	7	28	0.2	9	23	0.28125	1	1	0.238806	4	25	0.137931	9	10	0.473684	/	/	/
chr1	204524535	+	ENSG00000198625	MDM4	mRNA	0	36	0	5	45	0.1	/	1	/	1	30	0.0322581	1	24	0.04	/	/	/
chr1	204524536	+	ENSG00000198625	MDM4	mRNA	0	36	0	5	45	0.1	/	1	/	2	29	0.0645161	2	23	0.08	/	/	/
chr1	204524538	+	ENSG00000198625	MDM4	mRNA	2	35	0.0540541	7	45	0.134615	/	1	/	3	29	0.09375	2	23	0.08	/	/	/
chr1	204524539	+	ENSG00000198625	MDM4	mRNA	2	35	0.0540541	7	45	0.134615	/	1	/	4	28	0.125	1	24	0.04	/	/	/
chr1	204524540	+	ENSG00000198625	MDM4	mRNA	2	36	0.0526316	8	44	0.153846	/	1	/	3	29	0.09375	1	24	0.04	/	/	/
chr1	204524556	+	ENSG00000198625	MDM4	mRNA	7	35	0.166667	14	34	0.291667	1	1	0.233333	3	28	0.0967742	5	20	0.2	/	/	/
chr1	204524560	+	ENSG00000198625	MDM4	mRNA	11	34	0.244444	14	35	0.285714	1	1	0.265957	5	30	0.142857	6	21	0.222222	1	/	/
chr1	204524566	+	ENSG00000198625	MDM4	mRNA	7	38	0.155556	8	41	0.163265	1	1	0.159574	3	26	0.103448	5	23	0.178571	/	/	/
chr1	204524567	+	ENSG00000198625	MDM4	mRNA	6	39	0.133333	8	41	0.163265	1	1	0.148936	5	24	0.172414	3	25	0.107143	/	/	/
chr1	204524569	+	ENSG00000198625	MDM4	mRNA	7	36	0.162791	7	41	0.145833	1	1	0.153846	4	26	0.133333	3	25	0.107143	/	/	/
chr1	204524570	+	ENSG00000198625	MDM4	mRNA	5	37	0.119048	7	41	0.145833	1	1	0.133333	4	26	0.133333	3	25	0.107143	/	/	/
chr1	204524742	+	ENSG00000198625	MDM4	mRNA	1	66	0.0149254	5	59	0.078125	/	/	/	5	43	0.104167	1	52	0.0188679	1	/	/
chr1	204524933	+	ENSG00000198625	MDM4	mRNA	20	85	0.190476	16	87	0.15534	1	1	0.173077	10	50	0.166667	19	86	0.180952	1	1	0.175758
chr1	204524940	+	ENSG00000198625	MDM4	mRNA	17	93	0.154545	11	95	0.103774	1	1	0.12963	7	51	0.12069	16	88	0.153846	1	1	0.141975
chr1	204524941	+	ENSG00000198625	MDM4	mRNA	17	94	0.153153	10	96	0.0943396	1	/	/	6	52	0.103448	10	94	0.0961538	1	/	/
chr1	205030473	-			intergenic	5	29	0.147059	5	45	0.1	1	1	0.119048	3	37	0.075	7	47	0.12963	/	1	/
chr1	205130458	-	ENSG00000133059	DSTYK	mRNA	0	57	0	5	43	0.104167	/	1	/	5	46	0.0980392	1	54	0.0181818	/	/	/
chr1	205320347	+			intergenic	36	9	0.8	31	12	0.72093	1	1	0.761364	18	9	0.666667	22	11	0.666667	/	1	/
chr1	205320351	+			intergenic	22	88	0.2	27	75	0.264706	1	1	0.231132	15	70	0.176471	14	100	0.122807	1	1	0.145729
chr1	205686060	-	ENSG00000069275	NUCKS1	mRNA	105	1014	0.0938338	100	815	0.10929	/	1	/	69	570	0.107981	77	586	0.116139	1	1	0.112135
chr1	205760684	-	ENSG00000133065	SLC41A1	mRNA	13	71	0.154762	4	68	0.0555556	1	/	/	3	65	0.0441176	6	117	0.0487805	/	/	/
chr1	206649682	-			intergenic	90	57	0.612245	60	61	0.495868	1	1	0.559701	113	74	0.604278	130	70	0.65	1	1	0.627907
chr1	206652382	+	ENSG00000143466	IKBKE	mRNA	6	24	0.2	1	15	0.0625	1	/	/	1	15	0.0625	0	25	0	/	/	/
chr1	206653368	-			intergenic	2	47	0.0408163	5	44	0.102041	/	1	/	4	57	0.0655738	1	58	0.0169492	/	/	/
chr1	206784692	-	ENSG00000143486	EIF2D	mRNA	5	38	0.116279	0	38	0	1	/	/	2	33	0.0571429	0	19	0	/	/	/
chr1	206906889	+			intergenic	53	362	0.127711	53	337	0.135897	1	1	0.131677	13	290	0.0429043	22	302	0.0679012	/	/	/
chr1	207081257	+	ENSG00000226945	RP11-564A8.4	pseudogene	40	15	0.727273	23	10	0.69697	1	1	0.715909	24	14	0.631579	14	11	0.56	1	/	/
chr1	207495033	+			intergenic	104	764	0.119816	102	648	0.136	1	1	0.127318	99	643	0.133423	88	692	0.112821	1	1	0.122865
chr1	207495155	+	ENSG00000196352	CD55	mRNA	59	507	0.10424	37	506	0.06814	1	/	/	12	461	0.02537	20	435	0.043956	/	/	/
chr1	207495738	+	ENSG00000196352	CD55	mRNA	12	72	0.142857	6	63	0.0869565	1	/	/	10	62	0.138889	6	63	0.0869565	1	/	/
chr1	207498026	+	ENSG00000196352	CD55	mRNA	10	34	0.227273	4	28	0.125	1	/	/	5	20	0.2	0	29	0	/	/	/
chr1	207498032	+	ENSG00000196352	CD55	mRNA	191	184	0.509333	203	129	0.611446	1	1	0.557284	158	130	0.548611	239	126	0.654795	1	1	0.607963
chr1	207504647	+	ENSG00000196352	CD55	mRNA	7	36	0.162791	5	19	0.208333	1	/	/	2	21	0.0869565	4	11	0.266667	/	/	/
chr1	208215595	-	ENSG00000076356	PLXNA2	mRNA	1	37	0.0263158	6	44	0.12	/	1	/	8	46	0.148148	2	64	0.030303	1	/	/
chr1	209796511	-	ENSG00000196878	LAMB3	mRNA	33	222	0.129412	25	161	0.134409	1	1	0.131519	12	236	0.0483871	15	143	0.0949367	/	/	/
chr1	209799355	-	ENSG00000196878	LAMB3	mRNA	75	504	0.129534	54	401	0.118681	1	1	0.124758	21	518	0.038961	34	694	0.0467033	/	/	/
chr1	211033718	-	ENSG00000224668	IPO8P1	pseudogene	9	202	0.042654	17	159	0.0965909	/	/	/	20	132	0.131579	11	161	0.0639535	1	/	/
chr1	211752525	-			intergenic	6	19	0.24	12	23	0.342857	/	1	/	10	21	0.322581	8	30	0.210526	1	1	0.26087
chr1	212782150	+			intergenic	2	26	0.0714286	1	28	0.0344828	/	/	/	5	31	0.138889	1	32	0.030303	1	/	/
chr1	212793049	+			intergenic	21	87	0.194444	12	108	0.1	1	1	0.144737	16	111	0.125984	23	109	0.174242	1	1	0.150579
chr1	212793053	+			intergenic	18	12	0.6	16	15	0.516129	1	1	0.557377	18	9	0.666667	27	14	0.658537	/	1	/
chr1	212793054	+			intergenic	20	15	0.571429	21	23	0.477273	1	1	0.518987	17	23	0.425	23	29	0.442308	1	1	0.434783
chr1	212793055	+			intergenic	16	24	0.4	14	28	0.333333	1	1	0.365854	19	25	0.431818	18	32	0.36	1	1	0.393617
chr1	212793059	+			intergenic	3	37	0.075	6	42	0.125	/	1	/	5	43	0.104167	2	52	0.037037	1	/	/
chr1	212793060	+			intergenic	3	37	0.075	7	38	0.155556	/	1	/	6	42	0.125	6	47	0.113208	1	1	0.118812
chr1	212970488	+	ENSG00000203705	TATDN3	mRNA	18	156	0.103448	7	129	0.0514706	1	/	/	17	107	0.137097	8	116	0.0645161	1	/	/
chr1	213032000	+	ENSG00000162769	FLVCR1	mRNA	19	163	0.104396	22	226	0.0887097	1	/	/	34	271	0.111475	47	293	0.138235	1	1	0.125581
chr1	213147328	+	ENSG00000143494	VASH2	mRNA	5	26	0.16129	3	22	0.12	1	/	/	1	23	0.0416667	1	25	0.0384615	/	/	/
chr1	214454475	+			intergenic	12	69	0.148148	6	60	0.0909091	1	/	/	6	64	0.0857143	3	81	0.0357143	/	/	/
chr1	214454477	+			intergenic	14	89	0.135922	8	65	0.109589	1	1	0.125	9	68	0.116883	4	86	0.0444444	1	/	/
chr1	214454478	+			intergenic	16	99	0.13913	8	72	0.1	1	1	0.123077	10	76	0.116279	5	101	0.0471698	1	/	/
chr1	214454494	+			intergenic	18	127	0.124138	13	95	0.12037	1	1	0.12253	15	98	0.132743	7	123	0.0538462	1	/	/
chr1	214454497	+			intergenic	20	137	0.127389	13	99	0.116071	1	1	0.122677	14	103	0.119658	7	128	0.0518519	1	/	/
chr1	214454499	+			intergenic	18	154	0.104651	13	109	0.106557	1	1	0.105442	12	113	0.096	7	136	0.048951	/	/	/
chr1	214454500	+			intergenic	18	156	0.103448	13	112	0.104	1	1	0.103679	11	113	0.0887097	7	137	0.0486111	/	/	/
chr1	214454549	+			intergenic	34	235	0.126394	25	184	0.119617	1	1	0.123431	9	180	0.047619	5	213	0.0229358	/	/	/
chr1	214523420	-	ENSG00000228470	RP11-176D17.3	processed_transcript	9	52	0.147541	3	51	0.0555556	1	/	/	1	42	0.0232558	5	48	0.0943396	/	/	/
chr1	214525784	-	ENSG00000228470	RP11-176D17.3	processed_transcript	11	9	0.55	15	16	0.483871	/	1	/	17	11	0.607143	27	10	0.72973	/	1	/
chr1	214787193	-			intergenic	6	39	0.133333	5	25	0.166667	1	1	0.146667	1	30	0.0322581	4	38	0.0952381	/	/	/
chr1	215740725	+			intergenic	7	50	0.122807	3	56	0.0508475	1	/	/	9	62	0.126761	5	46	0.0980392	1	/	/
chr1	215740728	+			intergenic	6	57	0.0952381	1	61	0.016129	/	/	/	8	68	0.105263	4	49	0.0754717	1	/	/
chr1	215740773	+	ENSG00000136636	KCTD3	mRNA	96	464	0.171429	84	444	0.159091	1	1	0.165441	80	544	0.128205	84	448	0.157895	1	1	0.141869
chr1	215740774	+	ENSG00000136636	KCTD3	mRNA	96	470	0.169611	90	440	0.169811	1	1	0.169708	86	542	0.136943	83	452	0.15514	1	1	0.145314
chr1	215740775	+	ENSG00000136636	KCTD3	mRNA	107	473	0.184483	96	444	0.177778	1	1	0.18125	86	546	0.136076	88	453	0.162662	1	1	0.148338
chr1	215740778	+	ENSG00000136636	KCTD3	mRNA	93	507	0.155	82	488	0.14386	1	1	0.149573	78	589	0.116942	76	493	0.133568	1	1	0.124595
chr1	215740805	+	ENSG00000136636	KCTD3	mRNA	117	624	0.157895	109	615	0.150552	1	1	0.154266	94	679	0.121604	102	625	0.140303	1	1	0.130667
chr1	215740806	+	ENSG00000136636	KCTD3	mRNA	117	624	0.157895	116	609	0.16	1	1	0.158936	98	676	0.126615	109	621	0.149315	1	1	0.137633
chr1	215740810	+	ENSG00000136636	KCTD3	mRNA	137	634	0.177691	140	609	0.186916	1	1	0.182237	121	688	0.149567	131	634	0.171242	1	1	0.160102
chr1	215740811	+	ENSG00000136636	KCTD3	mRNA	127	645	0.164508	131	618	0.1749	1	1	0.169625	114	695	0.140915	117	648	0.152941	1	1	0.14676
chr1	215844540	-	ENSG00000042781	USH2A	mRNA	15	18	0.454545	2	10	0.166667	1	/	/	11	28	0.282051	9	12	0.428571	1	/	/
chr1	216108071	+			intergenic	0	62	0	6	46	0.115385	/	1	/	1	50	0.0196078	1	41	0.0238095	/	/	/
chr1	216369987	+	ENSG00000236292	RP5-1099E6.3	antisense	7	33	0.175	2	28	0.0666667	1	/	/	4	30	0.117647	2	59	0.0327869	/	/	/
chr1	219347237	+	ENSG00000143353	LYPLAL1	mRNA	9	87	0.09375	13	106	0.109244	/	1	/	4	117	0.0330579	9	143	0.0592105	/	/	/
chr1	220153422	-	ENSG00000136628	EPRS	mRNA	29	45	0.391892	43	46	0.483146	1	1	0.441718	53	40	0.569892	37	45	0.45122	1	1	0.514286
chr1	220179549	-	ENSG00000136628	EPRS	mRNA	3	36	0.0769231	3	31	0.0882353	/	/	/	5	22	0.185185	6	30	0.166667	/	1	/
chr1	220231248	-	ENSG00000162813	BPNT1	mRNA	1	32	0.030303	5	32	0.135135	/	1	/	3	33	0.0833333	3	44	0.0638298	/	/	/
chr1	220231249	-	ENSG00000162813	BPNT1	mRNA	2	33	0.0571429	5	33	0.131579	/	1	/	3	35	0.0789474	3	46	0.0612245	/	/	/
chr1	220231251	-	ENSG00000162813	BPNT1	mRNA	4	33	0.108108	6	32	0.157895	/	1	/	4	34	0.105263	5	44	0.102041	/	1	/
chr1	220231252	-	ENSG00000162813	BPNT1	mRNA	3	31	0.0882353	5	32	0.135135	/	1	/	4	32	0.111111	5	42	0.106383	/	1	/
chr1	220231262	-	ENSG00000162813	BPNT1	mRNA	3	37	0.075	12	33	0.266667	/	1	/	6	37	0.139535	6	50	0.107143	1	1	0.121212
chr1	220231271	-	ENSG00000162813	BPNT1	mRNA	8	74	0.097561	15	55	0.214286	/	1	/	13	82	0.136842	9	74	0.108434	1	1	0.123596
chr1	220231278	-	ENSG00000162813	BPNT1	mRNA	5	83	0.0568182	11	67	0.141026	/	1	/	12	94	0.113208	7	83	0.0777778	1	/	/
chr1	220231279	-	ENSG00000162813	BPNT1	mRNA	5	90	0.0526316	12	68	0.15	/	1	/	11	98	0.100917	7	87	0.0744681	1	/	/
chr1	220231280	-	ENSG00000162813	BPNT1	mRNA	5	90	0.0526316	13	68	0.160494	/	1	/	13	96	0.119266	7	86	0.0752688	1	/	/
chr1	220231282	-	ENSG00000162813	BPNT1	mRNA	4	91	0.0421053	9	72	0.111111	/	1	/	9	100	0.0825688	4	88	0.0434783	/	/	/
chr1	220232140	-	ENSG00000162813	BPNT1	mRNA	31	503	0.0580524	47	419	0.100858	/	1	/	17	352	0.0460705	24	437	0.0520607	/	/	/
chr1	220267502	+	ENSG00000067704	IARS2	mRNA	26	86	0.232143	24	101	0.192	1	1	0.21097	32	106	0.231884	56	181	0.236287	1	1	0.234667
chr1	220987414	+	ENSG00000186205	2016-03-01	mRNA	46	140	0.247312	24	121	0.165517	1	1	0.21148	28	94	0.229508	40	92	0.30303	1	1	0.267717
chr1	222801845	+	ENSG00000154305	MIA3	mRNA	13	59	0.180556	7	33	0.175	1	1	0.178571	4	32	0.111111	11	35	0.23913	/	1	/
chr1	222817869	+	ENSG00000154305	MIA3	mRNA	1	32	0.030303	0	38	0	/	/	/	2	40	0.047619	5	38	0.116279	/	1	/
chr1	222827764	+	ENSG00000154305	MIA3	mRNA	5	65	0.0714286	8	59	0.119403	/	1	/	9	70	0.113924	2	63	0.0307692	1	/	/
chr1	222902097	+	ENSG00000162819	BROX	mRNA	5	36	0.121951	0	29	0	1	/	/	0	31	0	0	30	0	/	/	/
chr1	224001963	-	ENSG00000143514	TP53BP2	mRNA	5	28	0.151515	5	19	0.208333	1	/	/	0	24	0	6	19	0.24	/	/	/
chr1	224415324	-	ENSG00000143748	NVL	mRNA	52	222	0.189781	54	152	0.262136	1	1	0.220833	59	223	0.20922	48	199	0.194332	1	1	0.202268
chr1	224553676	+	ENSG00000143771	CNIH4	mRNA	13	112	0.104	4	69	0.0547945	1	/	/	3	94	0.0309278	8	76	0.0952381	/	/	/
chr1	224622487	-			intergenic	4	28	0.125	7	28	0.2	/	1	/	6	20	0.230769	9	43	0.173077	/	1	/
chr1	225155192	+	ENSG00000185842	DNAH14	mRNA	10	69	0.126582	3	43	0.0652174	1	/	/	2	76	0.025641	6	67	0.0821918	/	/	/
chr1	225156511	-			intergenic	10	65	0.133333	7	59	0.106061	1	1	0.120567	13	68	0.160494	14	56	0.2	1	1	0.178808
chr1	225284922	+	ENSG00000185842	DNAH14	mRNA	7	32	0.179487	6	44	0.12	1	1	0.146067	4	34	0.105263	8	64	0.111111	/	1	/
chr1	225600174	-	ENSG00000143815	LBR	mRNA	5	32	0.135135	1	25	0.0384615	1	/	/	2	45	0.0425532	1	48	0.0204082	/	/	/
chr1	225977181	+	ENSG00000143742	SRP9	mRNA	21	58	0.265823	14	50	0.21875	1	1	0.244755	20	47	0.298507	13	44	0.22807	1	1	0.266129
chr1	226033040	+	ENSG00000143819	EPHX1	mRNA	5	51	0.0892857	5	30	0.142857	/	1	/	7	39	0.152174	4	48	0.0769231	1	/	/
chr1	226109082	-	ENSG00000143811	PYCR2	mRNA	6	0	1	6	2	0.75	/	/	/	12	1	0.923077	31	0	1	/	1	/
chr1	226570820	-	ENSG00000143799	PARP1	mRNA	0	46	0	5	33	0.131579	/	1	/	0	49	0	1	44	0.0222222	/	/	/
chr1	226595777	-			intergenic	1	19	0.05	6	25	0.193548	/	1	/	3	20	0.130435	0	27	0	/	/	/
chr1	227171811	+	ENSG00000163050	ADCK3	mRNA	2	20	0.0909091	4	19	0.173913	/	/	/	2	30	0.0625	5	25	0.166667	/	1	/
chr1	228285550	+	ENSG00000143761	ARF1	mRNA	10	58	0.147059	9	62	0.126761	1	1	0.136691	4	76	0.05	7	76	0.0843373	/	/	/
chr1	228286618	+			intergenic	114	833	0.12038	95	752	0.112161	1	1	0.116499	106	796	0.117517	138	847	0.140102	1	1	0.129306
chr1	228403288	+	ENSG00000154358	OBSCN	mRNA	5	28	0.151515	2	27	0.0689655	1	/	/	2	37	0.0512821	2	20	0.0909091	/	/	/
chr1	228491494	-			intergenic	10	1	0.909091	15	1	0.9375	/	/	/	36	0	1	48	4	0.923077	1	1	0.954545
chr1	228566066	-			intergenic	19	6	0.76	9	4	0.692308	/	/	/	20	11	0.645161	25	8	0.757576	1	1	0.703125
chr1	228681804	+	ENSG00000168159	RNF187	mRNA	13	17	0.433333	4	17	0.190476	1	/	/	12	18	0.4	13	20	0.393939	1	1	0.396825
chr1	228682119	+	ENSG00000168159	RNF187	mRNA	5	37	0.119048	0	30	0	1	/	/	6	27	0.181818	9	24	0.272727	1	1	0.227273
chr1	230314048	+	ENSG00000143641	GALNT2	mRNA	3	15	0.166667	4	17	0.190476	/	/	/	1	41	0.0238095	6	31	0.162162	/	1	/
chr1	230314050	+	ENSG00000143641	GALNT2	mRNA	0	17	0	0	21	0	/	/	/	7	44	0.137255	1	41	0.0238095	1	/	/
chr1	230314051	+	ENSG00000143641	GALNT2	mRNA	1	30	0.0322581	3	25	0.107143	/	/	/	3	52	0.0545455	8	42	0.16	/	1	/
chr1	230314052	+	ENSG00000143641	GALNT2	mRNA	5	34	0.128205	3	29	0.09375	1	/	/	20	36	0.357143	12	42	0.222222	1	1	0.290909
chr1	230400984	+	ENSG00000143641	GALNT2	mRNA	2	20	0.0909091	8	12	0.4	/	/	/	11	21	0.34375	15	22	0.405405	1	1	0.376812
chr1	230410187	+	ENSG00000143641	GALNT2	mRNA	3	58	0.0491803	6	36	0.142857	/	1	/	5	83	0.0568182	4	118	0.0327869	/	/	/
chr1	230416020	+			intergenic	20	51	0.28169	20	43	0.31746	1	1	0.298507	31	86	0.264957	35	73	0.324074	1	1	0.293333
chr1	230416698	+			intergenic	14	157	0.0818713	9	135	0.0625	/	/	/	20	235	0.0784314	34	234	0.126866	/	1	/
chr1	230778263	+	ENSG00000135775	COG2	mRNA	7	103	0.0636364	12	95	0.11215	/	1	/	6	109	0.0521739	12	117	0.0930233	/	/	/
chr1	231114439	-	ENSG00000143643	TTC13	mRNA	6	49	0.109091	2	57	0.0338983	1	/	/	0	42	0	2	58	0.0333333	/	/	/
chr1	231376979	+	ENSG00000116906	GNPAT	mRNA	7	79	0.0813953	8	84	0.0869565	/	/	/	6	81	0.0689655	15	112	0.11811	/	1	/
chr1	231376981	+	ENSG00000116906	GNPAT	mRNA	6	98	0.0576923	12	105	0.102564	/	1	/	4	103	0.0373832	15	136	0.0993377	/	/	/
chr1	231376982	+	ENSG00000116906	GNPAT	mRNA	6	99	0.0571429	10	110	0.0833333	/	/	/	7	106	0.0619469	17	135	0.111842	/	1	/
chr1	231376983	+	ENSG00000116906	GNPAT	mRNA	13	123	0.0955882	19	127	0.130137	/	1	/	15	132	0.102041	22	155	0.124294	1	1	0.114198
chr1	231377013	+	ENSG00000116906	GNPAT	mRNA	70	339	0.171149	43	294	0.127596	1	1	0.151475	50	323	0.134048	70	383	0.154525	1	1	0.145278
chr1	231377014	+	ENSG00000116906	GNPAT	mRNA	67	342	0.163814	46	291	0.136499	1	1	0.151475	52	321	0.13941	70	386	0.153509	1	1	0.147165
chr1	231377016	+	ENSG00000116906	GNPAT	mRNA	66	365	0.153132	44	314	0.122905	1	1	0.139417	51	346	0.128463	75	408	0.15528	1	1	0.143182
chr1	231377017	+	ENSG00000116906	GNPAT	mRNA	66	367	0.152425	44	317	0.121884	1	1	0.138539	49	349	0.123116	71	413	0.146694	1	1	0.136054
chr1	231398517	+	ENSG00000116906	GNPAT	mRNA	8	33	0.195122	4	27	0.129032	1	/	/	2	31	0.0606061	0	36	0	/	/	/
chr1	231500723	-	ENSG00000135766	EGLN1	mRNA	4	31	0.114286	6	34	0.15	/	1	/	1	30	0.0322581	1	18	0.0526316	/	/	/
chr1	231557203	-	ENSG00000135766	EGLN1	mRNA	389	1084	0.264087	293	864	0.253241	1	1	0.259316	264	992	0.210191	324	1152	0.219512	1	1	0.215227
chr1	231557204	-	ENSG00000135766	EGLN1	mRNA	423	1121	0.273964	311	911	0.254501	1	1	0.265365	280	1033	0.213252	345	1187	0.225196	1	1	0.219684
chr1	231557205	-	ENSG00000135766	EGLN1	mRNA	426	1124	0.274839	312	916	0.254072	1	1	0.265659	289	1028	0.219438	352	1186	0.228869	1	1	0.224518
chr1	231557209	-	ENSG00000135766	EGLN1	mRNA	429	1129	0.275353	322	915	0.260307	1	1	0.268694	293	1017	0.223664	346	1175	0.227482	1	1	0.225715
chr1	231557210	-	ENSG00000135766	EGLN1	mRNA	429	1123	0.276418	322	913	0.260729	1	1	0.269465	283	1026	0.216196	348	1171	0.229098	1	1	0.223126
chr1	231557225	-	ENSG00000135766	EGLN1	mRNA	377	1027	0.268519	280	829	0.25248	1	1	0.261441	252	894	0.219895	308	1035	0.229337	1	1	0.22499
chr1	231557228	-	ENSG00000135766	EGLN1	mRNA	395	977	0.287901	288	802	0.26422	1	1	0.277417	248	871	0.221626	309	1000	0.236058	1	1	0.229407
chr1	231557230	-	ENSG00000135766	EGLN1	mRNA	366	976	0.272727	274	803	0.25441	1	1	0.264572	242	859	0.2198	304	1000	0.233129	1	1	0.227027
chr1	233518285	+	ENSG00000143674	MLK4	mRNA	2	54	0.0357143	1	38	0.025641	/	/	/	3	48	0.0588235	5	45	0.1	/	1	/
chr1	234566023	-	ENSG00000059588	TARBP1	mRNA	6	46	0.115385	3	54	0.0526316	1	/	/	4	34	0.105263	1	50	0.0196078	/	/	/
chr1	234741735	-	ENSG00000168264	IRF2BP2	mRNA	7	89	0.0729167	8	68	0.105263	/	1	/	3	35	0.0789474	5	36	0.121951	/	1	/
chr1	234743565	-	ENSG00000168264	IRF2BP2	mRNA	6	46	0.115385	6	36	0.142857	1	1	0.12766	6	38	0.136364	6	31	0.162162	1	1	0.148148
chr1	234745912	-			intergenic	19	104	0.154472	10	84	0.106383	1	1	0.133641	9	93	0.0882353	13	92	0.12381	/	1	/
chr1	235273865	-	ENSG00000173726	TOMM20	mRNA	7	30	0.189189	3	23	0.115385	1	/	/	1	26	0.037037	0	23	0	/	/	/
chr1	235291985	-	ENSG00000173726	TOMM20	mRNA	23	104	0.181102	20	76	0.208333	1	1	0.192825	23	81	0.221154	39	102	0.276596	1	1	0.253061
chr1	235491475	-			intergenic	1	39	0.025	5	46	0.0980392	/	/	/	5	39	0.113636	5	49	0.0925926	1	/	/
chr1	235493687	+	ENSG00000152904	GGPS1	mRNA	5	41	0.108696	0	50	0	1	/	/	0	57	0	1	83	0.0119048	/	/	/
chr1	235493690	+	ENSG00000152904	GGPS1	mRNA	5	41	0.108696	0	47	0	1	/	/	0	57	0	2	79	0.0246914	/	/	/
chr1	235493692	+	ENSG00000152904	GGPS1	mRNA	5	43	0.104167	0	47	0	1	/	/	0	57	0	1	81	0.0121951	/	/	/
chr1	235493699	+	ENSG00000152904	GGPS1	mRNA	5	39	0.113636	0	40	0	1	/	/	3	50	0.0566038	1	80	0.0123457	/	/	/
chr1	235493705	+	ENSG00000152904	GGPS1	mRNA	5	39	0.113636	0	42	0	1	/	/	3	51	0.0555556	0	84	0	/	/	/
chr1	235667514	-	ENSG00000162885	B3GALNT2	mRNA	63	369	0.145833	60	359	0.143198	1	1	0.144536	32	451	0.0662526	31	540	0.0542907	/	/	/
chr1	236983169	+	ENSG00000116984	MTR	mRNA	13	31	0.295455	12	20	0.375	1	1	0.328947	28	31	0.474576	17	23	0.425	1	1	0.454545
chr1	237052623	+	ENSG00000116984	MTR	mRNA	5	45	0.1	0	36	0	1	/	/	0	39	0	0	32	0	/	/	/
chr1	237787089	-			intergenic	7	50	0.122807	2	45	0.0425532	1	/	/	2	39	0.0487805	0	30	0	/	/	/
chr1	240307503	-	ENSG00000228818	RP11-567G24.1	pseudogene	25	62	0.287356	19	59	0.24359	1	1	0.266667	4	47	0.0784314	5	57	0.0806452	/	/	/
chr1	241683016	-	ENSG00000091483	FH	mRNA	5	36	0.121951	0	31	0	1	/	/	4	22	0.153846	1	42	0.0232558	/	/	/
chr1	241995409	+	ENSG00000229022	RP11-553N16.1	pseudogene	21	193	0.0981308	15	160	0.0857143	/	/	/	17	152	0.100592	19	167	0.102151	1	1	0.101408
chr1	241995410	+	ENSG00000229022	RP11-553N16.1	pseudogene	33	196	0.144105	30	160	0.157895	1	1	0.150358	24	149	0.138728	30	171	0.149254	1	1	0.144385
chr1	242011602	+	ENSG00000174371	EXO1	mRNA	51	130	0.281768	38	102	0.271429	1	1	0.277259	50	171	0.226244	64	203	0.2397	1	1	0.233607
chr1	243138352	+	ENSG00000230199	RP11-331N16.1	pseudogene	11	40	0.215686	7	39	0.152174	1	1	0.185567	7	35	0.166667	12	53	0.184615	1	1	0.17757
chr1	243218206	-	ENSG00000253326	RP11-261C10.7	pseudogene	10	36	0.217391	3	20	0.130435	1	/	/	1	39	0.025	3	8	0.272727	/	/	/
chr1	243218207	-	ENSG00000253326	RP11-261C10.7	pseudogene	11	35	0.23913	8	15	0.347826	1	/	/	10	30	0.25	3	8	0.272727	1	/	/
chr1	243218213	-	ENSG00000253326	RP11-261C10.7	pseudogene	21	25	0.456522	15	8	0.652174	1	/	/	18	22	0.45	6	5	0.545455	1	/	/
chr1	243218218	-	ENSG00000253326	RP11-261C10.7	pseudogene	20	10	0.666667	15	3	0.833333	1	/	/	21	9	0.7	6	2	0.75	1	/	/
chr1	243218219	-	ENSG00000253326	RP11-261C10.7	pseudogene	20	11	0.645161	12	6	0.666667	1	/	/	17	13	0.566667	6	2	0.75	1	/	/
chr1	243218221	-	ENSG00000253326	RP11-261C10.7	pseudogene	14	17	0.451613	7	11	0.388889	1	/	/	12	18	0.4	4	4	0.5	1	/	/
chr1	243218222	-	ENSG00000253326	RP11-261C10.7	pseudogene	14	17	0.451613	8	10	0.444444	1	/	/	12	18	0.4	4	4	0.5	1	/	/
chr1	243218227	-	ENSG00000253326	RP11-261C10.7	pseudogene	5	43	0.104167	1	22	0.0434783	1	/	/	2	36	0.0526316	2	10	0.166667	/	/	/
chr1	243218228	-	ENSG00000253326	RP11-261C10.7	pseudogene	8	40	0.166667	1	22	0.0434783	1	/	/	2	36	0.0526316	2	10	0.166667	/	/	/
chr1	243218229	-	ENSG00000253326	RP11-261C10.7	pseudogene	5	43	0.104167	1	21	0.0454545	1	/	/	2	36	0.0526316	2	10	0.166667	/	/	/
chr1	243218232	-	ENSG00000253326	RP11-261C10.7	pseudogene	8	44	0.153846	0	26	0	1	/	/	5	33	0.131579	2	10	0.166667	1	/	/
chr1	243218236	-	ENSG00000253326	RP11-261C10.7	pseudogene	6	46	0.115385	0	25	0	1	/	/	4	37	0.097561	2	11	0.153846	/	/	/
chr1	243218238	-	ENSG00000253326	RP11-261C10.7	pseudogene	24	27	0.470588	6	19	0.24	1	/	/	19	22	0.463415	5	8	0.384615	1	/	/
chr1	243218239	-	ENSG00000253326	RP11-261C10.7	pseudogene	23	28	0.45098	8	17	0.32	1	/	/	21	21	0.5	6	8	0.428571	1	/	/
chr1	243218240	-	ENSG00000253326	RP11-261C10.7	pseudogene	21	31	0.403846	7	18	0.28	1	/	/	21	22	0.488372	4	11	0.266667	1	/	/
chr1	243218243	-	ENSG00000253326	RP11-261C10.7	pseudogene	26	26	0.5	9	15	0.375	1	/	/	22	20	0.52381	4	11	0.266667	1	/	/
chr1	243218246	-	ENSG00000253326	RP11-261C10.7	pseudogene	28	22	0.56	10	14	0.416667	1	/	/	21	21	0.5	8	7	0.533333	1	/	/
chr1	243218247	-	ENSG00000253326	RP11-261C10.7	pseudogene	27	24	0.529412	10	14	0.416667	1	/	/	20	22	0.47619	8	7	0.533333	1	/	/
chr1	243218248	-	ENSG00000253326	RP11-261C10.7	pseudogene	24	27	0.470588	10	14	0.416667	1	/	/	19	23	0.452381	8	7	0.533333	1	/	/
chr1	243218250	-	ENSG00000253326	RP11-261C10.7	pseudogene	19	31	0.38	11	13	0.458333	1	/	/	17	24	0.414634	6	9	0.4	1	/	/
chr1	243218251	-	ENSG00000253326	RP11-261C10.7	pseudogene	20	31	0.392157	11	13	0.458333	1	/	/	16	25	0.390244	6	9	0.4	1	/	/
chr1	243218254	-	ENSG00000253326	RP11-261C10.7	pseudogene	12	37	0.244898	7	17	0.291667	1	/	/	13	28	0.317073	6	9	0.4	1	/	/
chr1	243218255	-	ENSG00000253326	RP11-261C10.7	pseudogene	12	37	0.244898	7	17	0.291667	1	/	/	12	28	0.3	6	9	0.4	1	/	/
chr1	243218258	-	ENSG00000253326	RP11-261C10.7	pseudogene	6	43	0.122449	6	18	0.25	1	/	/	6	34	0.15	3	12	0.2	1	/	/
chr1	243218259	-	ENSG00000253326	RP11-261C10.7	pseudogene	7	41	0.145833	5	18	0.217391	1	/	/	8	32	0.2	5	10	0.333333	1	/	/
chr1	243218260	-	ENSG00000253326	RP11-261C10.7	pseudogene	9	39	0.1875	4	18	0.181818	1	/	/	7	31	0.184211	1	12	0.0769231	1	/	/
chr1	243218265	-	ENSG00000253326	RP11-261C10.7	pseudogene	12	32	0.272727	2	16	0.111111	1	/	/	4	25	0.137931	1	9	0.1	/	/	/
chr1	243218266	-	ENSG00000253326	RP11-261C10.7	pseudogene	11	33	0.25	2	16	0.111111	1	/	/	4	26	0.133333	1	9	0.1	/	/	/
chr1	243218272	-	ENSG00000253326	RP11-261C10.7	pseudogene	17	31	0.354167	4	30	0.117647	1	/	/	16	17	0.484848	2	15	0.117647	1	/	/
chr1	243218273	-	ENSG00000253326	RP11-261C10.7	pseudogene	16	31	0.340426	4	30	0.117647	1	/	/	15	16	0.483871	3	14	0.176471	1	/	/
chr1	243218275	-	ENSG00000253326	RP11-261C10.7	pseudogene	15	29	0.340909	4	30	0.117647	1	/	/	15	16	0.483871	2	15	0.117647	1	/	/
chr1	243218276	-	ENSG00000253326	RP11-261C10.7	pseudogene	17	27	0.386364	4	30	0.117647	1	/	/	15	16	0.483871	3	14	0.176471	1	/	/
chr1	243218279	-	ENSG00000253326	RP11-261C10.7	pseudogene	12	33	0.266667	3	29	0.09375	1	/	/	13	17	0.433333	1	19	0.05	1	/	/
chr1	243218282	-	ENSG00000253326	RP11-261C10.7	pseudogene	6	40	0.130435	2	32	0.0588235	1	/	/	10	20	0.333333	1	19	0.05	1	/	/
chr1	243218284	-	ENSG00000253326	RP11-261C10.7	pseudogene	6	39	0.133333	2	32	0.0588235	1	/	/	10	20	0.333333	1	20	0.047619	1	/	/
chr1	243218285	-	ENSG00000253326	RP11-261C10.7	pseudogene	8	37	0.177778	2	32	0.0588235	1	/	/	11	19	0.366667	1	20	0.047619	1	/	/
chr1	243218286	-	ENSG00000253326	RP11-261C10.7	pseudogene	8	37	0.177778	0	34	0	1	/	/	11	17	0.392857	1	20	0.047619	/	/	/
chr1	243218288	-	ENSG00000253326	RP11-261C10.7	pseudogene	6	39	0.133333	1	33	0.0294118	1	/	/	6	21	0.222222	0	21	0	/	/	/
chr1	243218292	-	ENSG00000253326	RP11-261C10.7	pseudogene	7	33	0.175	1	31	0.03125	1	/	/	6	16	0.272727	1	19	0.05	/	/	/
chr1	243218294	-	ENSG00000253326	RP11-261C10.7	pseudogene	6	32	0.157895	2	30	0.0625	1	/	/	7	15	0.318182	2	18	0.1	/	/	/
chr1	243218297	-	ENSG00000253326	RP11-261C10.7	pseudogene	14	23	0.378378	2	30	0.0625	1	/	/	5	16	0.238095	3	16	0.157895	/	/	/
chr1	243218298	-	ENSG00000253326	RP11-261C10.7	pseudogene	15	20	0.428571	2	30	0.0625	1	/	/	6	14	0.3	3	16	0.157895	/	/	/
chr1	243218299	-	ENSG00000253326	RP11-261C10.7	pseudogene	14	21	0.4	3	29	0.09375	1	/	/	5	16	0.238095	3	16	0.157895	/	/	/
chr1	243218303	-	ENSG00000253326	RP11-261C10.7	pseudogene	13	18	0.419355	2	27	0.0689655	1	/	/	1	17	0.0555556	1	17	0.0555556	/	/	/
chr1	243218304	-	ENSG00000253326	RP11-261C10.7	pseudogene	10	20	0.333333	1	28	0.0344828	1	/	/	2	16	0.111111	1	17	0.0555556	/	/	/
chr1	247263399	-	ENSG00000188295	ZNF669	mRNA	5	114	0.0420168	4	99	0.038835	/	/	/	8	86	0.0851064	10	81	0.10989	/	1	/
chr1	247263405	-	ENSG00000188295	ZNF669	mRNA	6	114	0.05	3	97	0.03	/	/	/	8	82	0.0888889	10	77	0.114943	/	1	/
chr1	249142673	+			intergenic	79	323	0.196517	70	261	0.21148	1	1	0.203274	26	246	0.0955882	20	319	0.0589971	/	/	/
chr1	249144372	-	ENSG00000171163	ZNF692	mRNA	82	102	0.445652	68	94	0.419753	1	1	0.433526	29	103	0.219697	21	103	0.169355	1	1	0.195312
chr2	1643166	-	ENSG00000130508	PXDN	mRNA	0	64	0	5	44	0.102041	/	1	/	5	85	0.0555556	1	100	0.00990099	/	/	/
chr2	1652291	-	ENSG00000130508	PXDN	mRNA	10	85	0.105263	1	65	0.0151515	1	/	/	3	50	0.0566038	16	54	0.228571	/	1	/
chr2	1652966	-	ENSG00000130508	PXDN	mRNA	4	33	0.108108	4	29	0.121212	/	/	/	6	30	0.166667	2	19	0.0952381	1	/	/
chr2	1653062	-	ENSG00000130508	PXDN	mRNA	1091	723	0.601433	953	568	0.626561	1	1	0.612894	951	554	0.631894	938	484	0.659634	1	1	0.645371
chr2	1653179	-	ENSG00000130508	PXDN	mRNA	6	40	0.130435	1	18	0.0526316	1	/	/	0	40	0	1	36	0.027027	/	/	/
chr2	1792888	-	ENSG00000186487	MYT1L	mRNA	60	2	0.967742	52	2	0.962963	1	1	0.965517	79	1	0.9875	88	0	1	1	1	0.994048
chr2	3192965	-	ENSG00000032389	TSSC1	mRNA	4	94	0.0408163	3	59	0.0483871	/	/	/	2	61	0.031746	6	48	0.111111	/	1	/
chr2	3622882	+	ENSG00000171863	RPS7	mRNA	5	40	0.111111	7	36	0.162791	1	1	0.136364	0	28	0	1	29	0.0333333	/	/	/
chr2	3623246	+	ENSG00000171863	RPS7	mRNA	16	95	0.144144	12	83	0.126316	1	1	0.135922	14	64	0.179487	7	86	0.0752688	1	/	/
chr2	3624071	+	ENSG00000171863	RPS7	mRNA	34	12	0.73913	27	8	0.771429	1	1	0.753086	22	13	0.628571	20	16	0.555556	1	1	0.591549
chr2	9347153	+	ENSG00000151693	ASAP2	mRNA	76	372	0.169643	60	355	0.144578	1	1	0.15759	27	406	0.0623557	34	400	0.078341	/	/	/
chr2	9558856	-	ENSG00000119185	ITGB1BP1	mRNA	19	16	0.542857	20	13	0.606061	1	1	0.573529	42	13	0.763636	27	15	0.642857	1	1	0.71134
chr2	9770648	-	ENSG00000134308	YWHAQ	mRNA	3	41	0.0681818	1	44	0.0222222	/	/	/	1	43	0.0227273	6	40	0.130435	/	1	/
chr2	9770649	-	ENSG00000134308	YWHAQ	mRNA	6	45	0.117647	4	43	0.0851064	1	/	/	1	52	0.0188679	3	52	0.0545455	/	/	/
chr2	10186475	-			intergenic	14	38	0.269231	12	29	0.292683	1	1	0.27957	3	15	0.166667	5	21	0.192308	/	/	/
chr2	10187831	-			intergenic	15	35	0.3	12	27	0.307692	1	1	0.303371	8	19	0.296296	20	20	0.5	/	1	/
chr2	10269358	+	ENSG00000171848	RRM2	mRNA	2	20	0.0909091	1	18	0.0526316	/	/	/	3	12	0.2	8	25	0.242424	/	1	/
chr2	10443195	+			intergenic	15	60	0.2	14	52	0.212121	1	1	0.205674	3	28	0.0967742	1	62	0.015873	/	/	/
chr2	10559853	+	ENSG00000115756	HPCAL1	mRNA	4	32	0.111111	6	26	0.1875	/	1	/	8	22	0.266667	1	18	0.0526316	1	/	/
chr2	10560266	+	ENSG00000115756	HPCAL1	mRNA	1	45	0.0217391	10	45	0.181818	/	1	/	7	27	0.205882	4	38	0.0952381	1	/	/
chr2	10564077	-			intergenic	3	77	0.0375	0	40	0	/	/	/	0	39	0	7	51	0.12069	/	1	/
chr2	10564078	-			intergenic	3	77	0.0375	0	40	0	/	/	/	0	39	0	7	51	0.12069	/	1	/
chr2	10564082	-			intergenic	4	76	0.05	1	39	0.025	/	/	/	0	39	0	7	50	0.122807	/	1	/
chr2	10564083	-			intergenic	4	77	0.0493827	1	39	0.025	/	/	/	0	40	0	7	50	0.122807	/	1	/
chr2	10564085	-			intergenic	5	76	0.0617284	2	38	0.05	/	/	/	0	41	0	7	50	0.122807	/	1	/
chr2	10564086	-			intergenic	5	76	0.0617284	2	38	0.05	/	/	/	0	41	0	7	50	0.122807	/	1	/
chr2	10564105	-			intergenic	7	49	0.125	5	17	0.227273	1	/	/	1	26	0.037037	4	32	0.111111	/	/	/
chr2	10564112	-			intergenic	9	44	0.169811	3	14	0.176471	1	/	/	1	22	0.0434783	2	26	0.0714286	/	/	/
chr2	10564113	-			intergenic	10	43	0.188679	3	13	0.1875	1	/	/	2	22	0.0833333	4	25	0.137931	/	/	/
chr2	10564114	-			intergenic	10	42	0.192308	3	13	0.1875	1	/	/	2	22	0.0833333	4	24	0.142857	/	/	/
chr2	10564116	-			intergenic	10	35	0.222222	3	12	0.2	1	/	/	2	20	0.0909091	4	22	0.153846	/	/	/
chr2	10564117	-			intergenic	10	35	0.222222	4	11	0.266667	1	/	/	2	20	0.0909091	4	22	0.153846	/	/	/
chr2	10564120	-			intergenic	7	30	0.189189	3	11	0.214286	1	/	/	2	17	0.105263	4	20	0.166667	/	/	/
chr2	10564122	-			intergenic	6	30	0.166667	2	12	0.142857	1	/	/	2	16	0.111111	4	20	0.166667	/	/	/
chr2	10564123	-			intergenic	6	29	0.171429	2	12	0.142857	1	/	/	2	16	0.111111	3	20	0.130435	/	/	/
chr2	10588419	-	ENSG00000115758	ODC1	mRNA	70	374	0.157658	56	342	0.140704	1	1	0.149644	52	310	0.143646	45	300	0.130435	1	1	0.137199
chr2	10588420	-	ENSG00000115758	ODC1	mRNA	56	356	0.135922	46	323	0.124661	1	1	0.130602	45	294	0.132743	34	288	0.10559	1	1	0.119516
chr2	10588421	-	ENSG00000115758	ODC1	mRNA	42	320	0.116022	36	283	0.112853	1	1	0.114537	37	262	0.123746	33	260	0.112628	1	1	0.118243
chr2	10588426	-	ENSG00000115758	ODC1	mRNA	29	156	0.156757	24	160	0.130435	1	1	0.143631	26	134	0.1625	19	145	0.115854	1	1	0.138889
chr2	10588427	-	ENSG00000115758	ODC1	mRNA	28	141	0.16568	27	153	0.15	1	1	0.157593	24	127	0.15894	16	143	0.100629	1	1	0.129032
chr2	10588429	-	ENSG00000115758	ODC1	mRNA	13	111	0.104839	16	115	0.122137	1	1	0.113725	16	97	0.141593	10	110	0.0833333	1	/	/
chr2	10588430	-	ENSG00000115758	ODC1	mRNA	11	106	0.0940171	12	117	0.0930233	/	/	/	16	96	0.142857	12	106	0.101695	1	1	0.121739
chr2	10588432	-	ENSG00000115758	ODC1	mRNA	10	89	0.10101	10	109	0.0840336	1	/	/	11	90	0.108911	10	93	0.0970874	1	/	/
chr2	10588433	-	ENSG00000115758	ODC1	mRNA	9	82	0.0989011	11	102	0.0973451	/	/	/	11	87	0.112245	9	87	0.09375	1	/	/
chr2	10588436	-	ENSG00000115758	ODC1	mRNA	4	58	0.0645161	7	71	0.0897436	/	/	/	7	64	0.0985915	8	71	0.101266	/	1	/
chr2	10829932	-	ENSG00000115761	NOL10	mRNA	0	33	0	0	22	0	/	/	/	1	26	0.037037	5	31	0.138889	/	1	/
chr2	10904522	+	ENSG00000143882	ATP6V1C2	mRNA	11	23	0.323529	6	17	0.26087	1	/	/	5	24	0.172414	2	17	0.105263	/	/	/
chr2	10922410	+	ENSG00000143882	ATP6V1C2	mRNA	8	22	0.266667	9	18	0.333333	1	/	/	5	23	0.178571	4	39	0.0930233	/	/	/
chr2	10925109	-	ENSG00000143870	PDIA6	mRNA	2	52	0.037037	2	45	0.0425532	/	/	/	2	76	0.025641	7	60	0.104478	/	1	/
chr2	11484429	-	ENSG00000134318	ROCK2	mRNA	2	16	0.111111	3	21	0.125	/	/	/	7	29	0.194444	1	41	0.0238095	1	/	/
chr2	11724929	+	ENSG00000196208	GREB1	mRNA	13	45	0.224138	13	33	0.282609	1	1	0.25	13	33	0.282609	16	43	0.271186	1	1	0.27619
chr2	11781745	-			intergenic	4	35	0.102564	5	44	0.102041	/	1	/	2	35	0.0540541	2	27	0.0689655	/	/	/
chr2	15770974	+	ENSG00000079785	DDX1	mRNA	26	126	0.171053	15	81	0.15625	1	1	0.165323	27	71	0.27551	22	87	0.201835	1	1	0.236715
chr2	17912347	-	ENSG00000163029	SMC6	mRNA	2	52	0.037037	2	37	0.0512821	/	/	/	2	46	0.0416667	5	44	0.102041	/	1	/
chr2	20403817	-	ENSG00000115884	SDC1	mRNA	62	346	0.151961	35	322	0.0980392	1	/	/	68	414	0.141079	70	424	0.1417	1	1	0.141393
chr2	20646860	+	ENSG00000143878	RHOB	mRNA	511	1383	0.269799	430	1173	0.268247	1	1	0.269088	742	1899	0.280954	806	2039	0.283304	1	1	0.282173
chr2	20647198	+	ENSG00000143878	RHOB	mRNA	24	324	0.0689655	21	313	0.0628743	/	/	/	36	477	0.0701754	52	441	0.105477	/	1	/
chr2	20647199	+	ENSG00000143878	RHOB	mRNA	28	337	0.0767123	23	332	0.0647887	/	/	/	39	509	0.0711679	58	477	0.108411	/	1	/
chr2	20647858	+	ENSG00000143878	RHOB	mRNA	4	51	0.0727273	4	56	0.0666667	/	/	/	9	53	0.145161	3	66	0.0434783	1	/	/
chr2	20647859	+	ENSG00000143878	RHOB	mRNA	4	51	0.0727273	3	54	0.0526316	/	/	/	4	58	0.0645161	12	60	0.166667	/	1	/
chr2	20647860	+	ENSG00000143878	RHOB	mRNA	6	57	0.0952381	3	49	0.0576923	/	/	/	9	58	0.134328	7	73	0.0875	1	/	/
chr2	20648121	+	ENSG00000143878	RHOB	mRNA	6	60	0.0909091	2	40	0.047619	/	/	/	3	65	0.0441176	8	62	0.114286	/	1	/
chr2	20818231	-	ENSG00000118960	HS1BP3	mRNA	3	27	0.1	1	22	0.0434783	/	/	/	6	53	0.101695	6	41	0.12766	1	1	0.113208
chr2	23608227	+	ENSG00000119771	KLHL29	mRNA	23	77	0.23	24	68	0.26087	1	1	0.244792	22	85	0.205607	30	74	0.288462	1	1	0.246445
chr2	23608228	+	ENSG00000119771	KLHL29	mRNA	26	76	0.254902	30	63	0.322581	1	1	0.287179	28	79	0.261682	33	70	0.320388	1	1	0.290476
chr2	23608229	+	ENSG00000119771	KLHL29	mRNA	29	74	0.281553	29	65	0.308511	1	1	0.294416	28	79	0.261682	35	68	0.339806	1	1	0.3
chr2	23608230	+	ENSG00000119771	KLHL29	mRNA	30	71	0.29703	32	59	0.351648	1	1	0.322917	29	78	0.271028	36	63	0.363636	1	1	0.315534
chr2	23608231	+	ENSG00000119771	KLHL29	mRNA	30	71	0.29703	34	58	0.369565	1	1	0.331606	31	76	0.28972	36	63	0.363636	1	1	0.325243
chr2	23608233	+	ENSG00000119771	KLHL29	mRNA	31	71	0.303922	34	58	0.369565	1	1	0.335052	29	77	0.273585	39	65	0.375	1	1	0.32381
chr2	23608234	+	ENSG00000119771	KLHL29	mRNA	30	72	0.294118	32	61	0.344086	1	1	0.317949	29	79	0.268519	39	65	0.375	1	1	0.320755
chr2	23608235	+	ENSG00000119771	KLHL29	mRNA	28	74	0.27451	30	65	0.315789	1	1	0.294416	30	78	0.277778	36	71	0.336449	1	1	0.306977
chr2	23608272	+	ENSG00000119771	KLHL29	mRNA	9	116	0.072	5	106	0.045045	/	/	/	14	110	0.112903	12	108	0.1	1	1	0.106557
chr2	23608273	+	ENSG00000119771	KLHL29	mRNA	9	116	0.072	5	107	0.0446429	/	/	/	11	112	0.0894309	12	108	0.1	/	1	/
chr2	23608275	+	ENSG00000119771	KLHL29	mRNA	9	115	0.0725806	5	107	0.0446429	/	/	/	11	111	0.0901639	12	108	0.1	/	1	/
chr2	23608279	+	ENSG00000119771	KLHL29	mRNA	8	112	0.0666667	6	104	0.0545455	/	/	/	12	107	0.10084	11	105	0.0948276	1	/	/
chr2	23608287	+	ENSG00000119771	KLHL29	mRNA	10	117	0.0787402	6	107	0.0530973	/	/	/	14	107	0.115702	14	106	0.116667	1	1	0.116183
chr2	23608290	+	ENSG00000119771	KLHL29	mRNA	12	116	0.09375	6	106	0.0535714	/	/	/	13	112	0.104	15	110	0.12	1	1	0.112
chr2	23608301	+	ENSG00000119771	KLHL29	mRNA	38	100	0.275362	34	91	0.272	1	1	0.273764	47	94	0.333333	47	101	0.317568	1	1	0.32526
chr2	23608307	+	ENSG00000119771	KLHL29	mRNA	22	120	0.15493	23	112	0.17037	1	1	0.162455	35	120	0.225806	38	116	0.246753	1	1	0.236246
chr2	23918990	+	ENSG00000119771	KLHL29	mRNA	5	41	0.108696	0	25	0	1	/	/	1	28	0.0344828	0	64	0	/	/	/
chr2	24163435	+	ENSG00000173960	UBXN2A	mRNA	47	367	0.113527	39	350	0.100257	1	1	0.107098	38	319	0.106443	27	331	0.075419	1	/	/
chr2	24163437	+	ENSG00000173960	UBXN2A	mRNA	47	371	0.11244	39	355	0.0989848	1	/	/	39	319	0.108939	34	330	0.0934066	1	/	/
chr2	24163438	+	ENSG00000173960	UBXN2A	mRNA	48	370	0.114833	44	350	0.111675	1	1	0.1133	36	319	0.101408	31	333	0.0851648	1	/	/
chr2	24163451	+	ENSG00000173960	UBXN2A	mRNA	47	334	0.12336	41	300	0.120235	1	1	0.121884	43	282	0.132308	33	299	0.0993976	1	/	/
chr2	24163452	+	ENSG00000173960	UBXN2A	mRNA	49	335	0.127604	45	298	0.131195	1	1	0.129298	41	285	0.125767	32	300	0.0963855	1	/	/
chr2	24163453	+	ENSG00000173960	UBXN2A	mRNA	47	336	0.122715	41	301	0.119883	1	1	0.121379	39	284	0.120743	33	296	0.100304	1	1	0.110429
chr2	24248828	-			intergenic	5	29	0.147059	1	13	0.0714286	1	/	/	0	18	0	0	21	0	/	/	/
chr2	24307686	-	ENSG00000115129	TP53I3	mRNA	2	40	0.047619	5	31	0.138889	/	1	/	3	55	0.0517241	5	50	0.0909091	/	/	/
chr2	25038430	+	ENSG00000138092	CENPO	mRNA	4	62	0.0606061	7	50	0.122807	/	1	/	2	31	0.0606061	5	39	0.113636	/	1	/
chr2	25095570	-	ENSG00000138031	ADCY3	mRNA	5	37	0.119048	2	31	0.0606061	1	/	/	10	37	0.212766	12	40	0.230769	1	1	0.222222
chr2	25095574	-	ENSG00000138031	ADCY3	mRNA	1	19	0.05	1	19	0.05	/	/	/	5	31	0.138889	2	28	0.0666667	1	/	/
chr2	25142710	-			intergenic	21	101	0.172131	21	81	0.205882	1	1	0.1875	30	102	0.227273	44	104	0.297297	1	1	0.264286
chr2	25142715	-			intergenic	8	73	0.0987654	14	47	0.229508	/	1	/	12	62	0.162162	12	68	0.15	1	1	0.155844
chr2	26418077	-	ENSG00000084754	HADHA	mRNA	1	24	0.04	0	30	0	/	/	/	7	30	0.189189	1	25	0.0384615	1	/	/
chr2	26512841	+	ENSG00000138029	HADHB	mRNA	18	77	0.189474	20	96	0.172414	1	1	0.180095	11	66	0.142857	11	78	0.123596	1	1	0.13253
chr2	26587187	+	ENSG00000138018	EPT1	mRNA	13	61	0.175676	6	64	0.0857143	1	/	/	7	40	0.148936	2	54	0.0357143	1	/	/
chr2	26615420	+	ENSG00000138018	EPT1	mRNA	25	54	0.316456	14	51	0.215385	1	1	0.270833	11	57	0.161765	13	48	0.213115	1	1	0.186047
chr2	26739374	+			intergenic	2	20	0.0909091	1	22	0.0434783	/	/	/	0	26	0	5	26	0.16129	/	1	/
chr2	26998548	+	ENSG00000213699	SLC35F6	mRNA	37	16	0.698113	20	24	0.454545	1	1	0.587629	21	15	0.583333	43	15	0.741379	1	1	0.680851
chr2	27001848	+	ENSG00000213699	SLC35F6	mRNA	2	84	0.0232558	7	62	0.101449	/	1	/	4	55	0.0677966	6	65	0.084507	/	/	/
chr2	27001852	+	ENSG00000213699	SLC35F6	mRNA	3	94	0.0309278	8	70	0.102564	/	1	/	4	63	0.0597015	2	75	0.025974	/	/	/
chr2	27001949	+	ENSG00000213699	SLC35F6	mRNA	38	254	0.130137	33	204	0.139241	1	1	0.134216	9	194	0.044335	7	205	0.0330189	/	/	/
chr2	27003185	+	ENSG00000213699	SLC35F6	mRNA	81	160	0.3361	65	150	0.302326	1	1	0.320175	63	151	0.294393	57	175	0.24569	1	1	0.269058
chr2	27003186	+	ENSG00000213699	SLC35F6	mRNA	85	157	0.35124	65	152	0.299539	1	1	0.326797	65	149	0.303738	60	174	0.25641	1	1	0.279018
chr2	27003196	+	ENSG00000213699	SLC35F6	mRNA	55	183	0.231092	39	157	0.19898	1	1	0.21659	37	130	0.221557	33	158	0.172775	1	1	0.195531
chr2	27003197	+	ENSG00000213699	SLC35F6	mRNA	109	134	0.44856	75	122	0.380711	1	1	0.418182	77	93	0.452941	67	127	0.345361	1	1	0.395604
chr2	27003198	+	ENSG00000213699	SLC35F6	mRNA	114	135	0.457831	79	123	0.391089	1	1	0.427938	81	89	0.476471	70	125	0.358974	1	1	0.413699
chr2	27003203	+	ENSG00000213699	SLC35F6	mRNA	118	147	0.445283	79	129	0.379808	1	1	0.41649	80	103	0.437158	70	131	0.348259	1	1	0.390625
chr2	27003204	+	ENSG00000213699	SLC35F6	mRNA	114	151	0.430189	67	142	0.320574	1	1	0.381857	78	107	0.421622	70	131	0.348259	1	1	0.38342
chr2	27258544	+	ENSG00000119777	TMEM214	mRNA	3	28	0.0967742	5	27	0.15625	/	1	/	6	46	0.115385	6	44	0.12	1	1	0.117647
chr2	27294405	-	ENSG00000228474	OST4	mRNA	11	19	0.366667	3	18	0.142857	1	/	/	8	17	0.32	9	21	0.3	/	1	/
chr2	27294406	-	ENSG00000228474	OST4	mRNA	11	19	0.366667	3	18	0.142857	1	/	/	7	17	0.291667	10	20	0.333333	/	1	/
chr2	27294407	-	ENSG00000228474	OST4	mRNA	10	20	0.333333	4	17	0.190476	1	/	/	8	16	0.333333	9	21	0.3	/	1	/
chr2	27355547	-	ENSG00000138073	PREB	mRNA	19	164	0.103825	10	169	0.0558659	1	/	/	7	111	0.059322	3	120	0.0243902	/	/	/
chr2	27357486	-	ENSG00000138073	PREB	mRNA	2	75	0.025974	13	77	0.144444	/	1	/	1	59	0.0166667	10	61	0.140845	/	1	/
chr2	27456273	+	ENSG00000084774	CAD	mRNA	40	290	0.121212	25	227	0.0992063	1	/	/	24	322	0.0693642	15	340	0.0422535	/	/	/
chr2	27466378	+	ENSG00000084774	CAD	mRNA	9	61	0.128571	5	69	0.0675676	1	/	/	3	84	0.0344828	7	54	0.114754	/	1	/
chr2	27596718	+	ENSG00000115234	SNX17	mRNA	7	43	0.14	6	41	0.12766	1	1	0.134021	8	20	0.285714	11	38	0.22449	/	1	/
chr2	27603486	-	ENSG00000163795	ZNF513	mRNA	5	43	0.104167	1	46	0.0212766	1	/	/	2	53	0.0363636	0	30	0	/	/	/
chr2	27607720	-	ENSG00000115241	PPM1G	mRNA	1	19	0.05	1	24	0.04	/	/	/	7	38	0.155556	2	29	0.0645161	1	/	/
chr2	27607862	-	ENSG00000115241	PPM1G	mRNA	28	90	0.237288	12	77	0.134831	1	1	0.193237	16	86	0.156863	14	130	0.0972222	1	/	/
chr2	27632358	-	ENSG00000115241	PPM1G	mRNA	299	1884	0.136967	272	1788	0.132039	1	1	0.134575	132	2057	0.0603015	168	2297	0.0681542	/	/	/
chr2	27876401	-	ENSG00000119760	SUPT7L	mRNA	10	30	0.25	7	30	0.189189	1	1	0.220779	9	24	0.272727	7	21	0.25	1	/	/
chr2	27886967	+	ENSG00000163798	SLC4A1AP	mRNA	7	59	0.106061	9	57	0.136364	1	1	0.121212	10	55	0.153846	8	50	0.137931	1	1	0.146341
chr2	28055581	-	ENSG00000171174	RBKS	mRNA	14	44	0.241379	11	51	0.177419	1	1	0.208333	3	74	0.038961	7	88	0.0736842	/	/	/
chr2	28055600	-	ENSG00000171174	RBKS	mRNA	0	41	0	5	38	0.116279	/	1	/	0	57	0	1	68	0.0144928	/	/	/
chr2	28532961	+	ENSG00000158019	BRE	mRNA	0	31	0	5	37	0.119048	/	1	/	0	35	0	0	57	0	/	/	/
chr2	28802506	+	ENSG00000163803	PLB1	mRNA	5	62	0.0746269	3	61	0.046875	/	/	/	8	113	0.0661157	14	111	0.112	/	1	/
chr2	28812604	+	ENSG00000163803	PLB1	mRNA	13	23	0.361111	12	19	0.387097	1	1	0.373134	19	22	0.463415	9	21	0.3	1	1	0.394366
chr2	28812615	+	ENSG00000163803	PLB1	mRNA	7	39	0.152174	10	33	0.232558	1	1	0.191011	9	50	0.152542	8	44	0.153846	1	1	0.153153
chr2	28999796	+	ENSG00000213639	PPP1CB	mRNA	114	68	0.626374	90	83	0.520231	1	1	0.574648	133	102	0.565957	139	100	0.58159	1	1	0.57384
chr2	28999802	+	ENSG00000213639	PPP1CB	mRNA	5	34	0.128205	3	26	0.103448	1	/	/	0	35	0	2	39	0.0487805	/	/	/
chr2	29006781	+	ENSG00000213639	PPP1CB	mRNA	248	396	0.385093	239	350	0.405772	1	1	0.394972	123	663	0.156489	94	632	0.129477	1	1	0.143519
chr2	29092742	-	ENSG00000171103	TRMT61B	mRNA	9	67	0.118421	5	56	0.0819672	1	/	/	7	59	0.106061	5	55	0.0833333	1	/	/
chr2	32289205	+	ENSG00000021574	SPAST	mRNA	21	95	0.181034	11	69	0.1375	1	1	0.163265	25	66	0.274725	14	76	0.155556	1	1	0.21547
chr2	32289206	+	ENSG00000021574	SPAST	mRNA	20	95	0.173913	16	65	0.197531	1	1	0.183673	24	70	0.255319	12	80	0.130435	1	1	0.193548
chr2	32289208	+	ENSG00000021574	SPAST	mRNA	20	98	0.169492	12	70	0.146341	1	1	0.16	26	68	0.276596	12	80	0.130435	1	1	0.204301
chr2	32289211	+	ENSG00000021574	SPAST	mRNA	20	102	0.163934	16	68	0.190476	1	1	0.174757	22	73	0.231579	13	82	0.136842	1	1	0.184211
chr2	32289212	+	ENSG00000021574	SPAST	mRNA	21	103	0.169355	18	69	0.206897	1	1	0.184834	29	67	0.302083	15	82	0.154639	1	1	0.227979
chr2	32289213	+	ENSG00000021574	SPAST	mRNA	30	94	0.241935	22	67	0.247191	1	1	0.244131	33	67	0.33	23	74	0.237113	1	1	0.284264
chr2	32289214	+	ENSG00000021574	SPAST	mRNA	30	98	0.234375	21	69	0.233333	1	1	0.233945	33	67	0.33	21	77	0.214286	1	1	0.272727
chr2	32289217	+	ENSG00000021574	SPAST	mRNA	35	106	0.248227	24	70	0.255319	1	1	0.251064	30	72	0.294118	21	84	0.2	1	1	0.246377
chr2	32289225	+	ENSG00000021574	SPAST	mRNA	38	116	0.246753	32	79	0.288288	1	1	0.264151	38	78	0.327586	33	87	0.275	1	1	0.300847
chr2	32289226	+	ENSG00000021574	SPAST	mRNA	38	116	0.246753	29	83	0.258929	1	1	0.25188	36	80	0.310345	33	88	0.272727	1	1	0.291139
chr2	32289233	+	ENSG00000021574	SPAST	mRNA	30	144	0.172414	19	106	0.152	1	1	0.16388	30	105	0.222222	24	114	0.173913	1	1	0.197802
chr2	32289238	+	ENSG00000021574	SPAST	mRNA	30	155	0.162162	21	112	0.157895	1	1	0.160377	29	110	0.208633	24	122	0.164384	1	1	0.185965
chr2	32289239	+	ENSG00000021574	SPAST	mRNA	28	158	0.150538	20	114	0.149254	1	1	0.15	28	111	0.201439	20	127	0.136054	1	1	0.167832
chr2	32533860	+	ENSG00000119820	YIPF4	mRNA	7	57	0.109375	3	58	0.0491803	1	/	/	4	63	0.0597015	6	50	0.107143	/	1	/
chr2	32533861	+	ENSG00000119820	YIPF4	mRNA	8	55	0.126984	8	54	0.129032	1	1	0.128	10	58	0.147059	12	45	0.210526	1	1	0.176
chr2	32533862	+	ENSG00000119820	YIPF4	mRNA	10	52	0.16129	8	53	0.131148	1	1	0.146341	10	56	0.151515	15	41	0.267857	1	1	0.204918
chr2	32533865	+	ENSG00000119820	YIPF4	mRNA	11	50	0.180328	8	55	0.126984	1	1	0.153226	9	57	0.136364	14	42	0.25	1	1	0.188525
chr2	32533867	+	ENSG00000119820	YIPF4	mRNA	12	49	0.196721	10	50	0.166667	1	1	0.181818	9	56	0.138462	14	42	0.25	1	1	0.190083
chr2	32533877	+	ENSG00000119820	YIPF4	mRNA	17	49	0.257576	13	55	0.191176	1	1	0.223881	12	54	0.181818	17	48	0.261538	1	1	0.221374
chr2	32533878	+	ENSG00000119820	YIPF4	mRNA	17	50	0.253731	10	59	0.144928	1	1	0.198529	10	56	0.151515	19	46	0.292308	1	1	0.221374
chr2	32582550	+	ENSG00000115760	BIRC6	mRNA	23	228	0.0916335	24	201	0.106667	/	1	/	9	243	0.0357143	12	199	0.056872	/	/	/
chr2	32613921	+	ENSG00000115760	BIRC6	mRNA	10	94	0.0961538	11	87	0.112245	/	1	/	6	99	0.0571429	8	89	0.0824742	/	/	/
chr2	32889486	+	ENSG00000018699	TTC27	mRNA	4	50	0.0740741	0	48	0	/	/	/	6	64	0.0857143	6	51	0.105263	/	1	/
chr2	33172315	+	ENSG00000049323	LTBP1	mRNA	6	6	0.5	12	8	0.6	/	/	/	12	20	0.375	10	38	0.208333	1	1	0.275
chr2	33589328	-			intergenic	1	43	0.0227273	2	29	0.0645161	/	/	/	1	29	0.0333333	5	36	0.121951	/	1	/
chr2	36582915	+			intergenic	2	51	0.0377358	0	61	0	/	/	/	1	55	0.0178571	5	36	0.121951	/	1	/
chr2	36740696	+	ENSG00000150938	CRIM1	mRNA	26	21	0.553191	26	11	0.702703	1	1	0.619048	20	9	0.689655	31	27	0.534483	/	1	/
chr2	36744507	+	ENSG00000150938	CRIM1	mRNA	7	122	0.0542636	6	88	0.0638298	/	/	/	7	96	0.0679612	11	83	0.117021	/	1	/
chr2	37431698	+			intergenic	3	89	0.0326087	8	69	0.103896	/	1	/	4	66	0.0571429	1	73	0.0135135	/	/	/
chr2	38302523	-			intergenic	4	54	0.0689655	1	48	0.0204082	/	/	/	7	49	0.125	10	45	0.181818	1	1	0.153153
chr2	38545749	-	ENSG00000119787	ATL2	mRNA	1	61	0.016129	7	49	0.125	/	1	/	1	49	0.02	2	46	0.0416667	/	/	/
chr2	38709397	+	ENSG00000213553	RPLP0P6	pseudogene	347	355	0.494302	305	359	0.459337	1	1	0.477306	284	343	0.452951	226	374	0.376667	1	1	0.415648
chr2	38829948	-	ENSG00000143889	HNRPLL	mRNA	5	32	0.135135	0	19	0	1	/	/	4	17	0.190476	1	17	0.0555556	/	/	/
chr2	38908437	+	ENSG00000143891	GALM	mRNA	54	136	0.284211	44	97	0.312057	1	1	0.296073	24	144	0.142857	19	155	0.109195	1	1	0.125731
chr2	38978493	-	ENSG00000115875	SRSF7	mRNA	14	56	0.2	10	44	0.185185	1	1	0.193548	7	46	0.132075	10	46	0.178571	1	1	0.155963
chr2	38978494	-	ENSG00000115875	SRSF7	mRNA	7	40	0.148936	2	36	0.0526316	1	/	/	5	29	0.147059	4	37	0.097561	1	/	/
chr2	42275519	+	ENSG00000162878	PKDCC	mRNA	23	126	0.154362	23	128	0.152318	1	1	0.153333	11	168	0.0614525	15	177	0.078125	/	/	/
chr2	42396734	+	ENSG00000143924	EML4	mRNA	12	99	0.108108	3	67	0.0428571	1	/	/	6	68	0.0810811	14	87	0.138614	/	1	/
chr2	42557321	+	ENSG00000143924	EML4	mRNA	7	25	0.21875	3	33	0.0833333	1	/	/	2	10	0.166667	5	27	0.15625	/	1	/
chr2	44128477	-	ENSG00000138095	LRPPRC	mRNA	131	109	0.545833	100	103	0.492611	1	1	0.521445	117	89	0.567961	167	84	0.665339	1	1	0.621444
chr2	44187726	+			intergenic	4	71	0.0533333	10	61	0.140845	/	1	/	6	54	0.1	3	67	0.0428571	1	/	/
chr2	44209507	-	ENSG00000138095	LRPPRC	mRNA	45	82	0.354331	57	45	0.558824	1	1	0.445415	39	46	0.458824	46	45	0.505495	1	1	0.482955
chr2	44222996	-	ENSG00000138095	LRPPRC	mRNA	46	476	0.0881226	57	438	0.115152	/	1	/	44	485	0.0831758	47	508	0.0846847	/	/	/
chr2	44223000	-	ENSG00000138095	LRPPRC	mRNA	46	354	0.115	54	322	0.143617	1	1	0.128866	42	373	0.101205	49	379	0.114486	1	1	0.107948
chr2	46574007	+	ENSG00000116016	EPAS1	mRNA	4	26	0.133333	10	33	0.232558	/	1	/	7	18	0.28	2	23	0.08	/	/	/
chr2	46608795	+	ENSG00000116016	EPAS1	mRNA	4	52	0.0714286	6	67	0.0821918	/	/	/	7	59	0.106061	10	99	0.0917431	1	/	/
chr2	46611641	+	ENSG00000116016	EPAS1	mRNA	49	8	0.859649	23	9	0.71875	1	1	0.808989	27	7	0.794118	37	16	0.698113	1	1	0.735632
chr2	46611645	+	ENSG00000116016	EPAS1	mRNA	14	149	0.0858896	9	106	0.0782609	/	/	/	9	111	0.075	28	122	0.186667	/	1	/
chr2	46769421	-			intergenic	3	32	0.0857143	2	23	0.08	/	/	/	0	36	0	6	44	0.12	/	1	/
chr2	46769649	-			intergenic	4	24	0.142857	1	20	0.047619	/	/	/	7	47	0.12963	6	32	0.157895	1	1	0.141304
chr2	46769651	-			intergenic	4	22	0.153846	2	18	0.1	/	/	/	7	44	0.137255	6	27	0.181818	1	1	0.154762
chr2	46769653	-			intergenic	4	21	0.16	1	18	0.0526316	/	/	/	7	40	0.148936	6	27	0.181818	1	1	0.1625
chr2	46769654	-			intergenic	5	20	0.2	1	18	0.0526316	/	/	/	7	40	0.148936	7	26	0.212121	1	1	0.175
chr2	47131531	-	ENSG00000180398	MCFD2	mRNA	55	69	0.443548	32	66	0.326531	1	1	0.391892	20	83	0.194175	24	58	0.292683	1	1	0.237838
chr2	47134979	-	ENSG00000180398	MCFD2	mRNA	117	915	0.113372	86	763	0.101296	1	1	0.107921	95	851	0.100423	94	836	0.101075	1	1	0.100746
chr2	47387759	-	ENSG00000143933	CALM2	mRNA	6	28	0.176471	1	21	0.0454545	1	/	/	5	13	0.277778	1	16	0.0588235	/	/	/
chr2	47562461	+	ENSG00000236824	BCYRN1	lincRNA	6	46	0.115385	1	84	0.0117647	1	/	/	1	33	0.0294118	0	46	0	/	/	/
chr2	47917902	-	ENSG00000230979	AC079250.1	pseudogene	4	33	0.108108	3	29	0.09375	/	/	/	2	19	0.0952381	5	42	0.106383	/	1	/
chr2	54154562	-	ENSG00000068878	PSME4	mRNA	3	73	0.0394737	7	64	0.0985915	/	/	/	4	51	0.0727273	10	67	0.12987	/	1	/
chr2	54176318	+			intergenic	5	67	0.0694444	6	69	0.08	/	/	/	2	58	0.0333333	7	60	0.104478	/	1	/
chr2	54365864	+	ENSG00000170634	ACYP2	mRNA	7	35	0.166667	3	13	0.1875	1	/	/	3	25	0.107143	3	30	0.0909091	/	/	/
chr2	54785111	+	ENSG00000115306	SPTBN1	mRNA	36	156	0.1875	29	215	0.118852	1	1	0.149083	7	201	0.0336538	10	279	0.0346021	/	/	/
chr2	54839294	+	ENSG00000115306	SPTBN1	mRNA	6	37	0.139535	4	33	0.108108	1	/	/	1	24	0.04	5	18	0.217391	/	/	/
chr2	54853061	+	ENSG00000115306	SPTBN1	mRNA	5	45	0.1	6	49	0.109091	1	1	0.104762	1	40	0.0243902	1	38	0.025641	/	/	/
chr2	54858664	+	ENSG00000115306	SPTBN1	mRNA	44	396	0.1	34	388	0.0805687	1	/	/	27	298	0.0830769	38	362	0.095	/	/	/
chr2	55054869	+	ENSG00000214595	EML6	mRNA	21	14	0.6	19	14	0.575758	1	1	0.588235	21	20	0.512195	20	18	0.526316	1	1	0.518987
chr2	55054877	-			intergenic	78	250	0.237805	73	170	0.300412	1	1	0.264448	73	170	0.300412	55	139	0.283505	1	1	0.292906
chr2	55277140	-			intergenic	1	85	0.0116279	4	52	0.0714286	/	/	/	2	53	0.0363636	12	74	0.139535	/	1	/
chr2	55277159	-			intergenic	246	1087	0.184546	225	946	0.192143	1	1	0.188099	245	794	0.235804	243	895	0.213533	1	1	0.224162
chr2	55459239	+	ENSG00000143947	RPS27A	mRNA	5	43	0.104167	3	47	0.06	1	/	/	6	33	0.153846	5	35	0.125	1	1	0.139241
chr2	55462105	+	ENSG00000143947	RPS27A	mRNA	5	51	0.0892857	6	54	0.1	/	1	/	3	77	0.0375	6	58	0.09375	/	/	/
chr2	55471206	-	ENSG00000085760	MTIF2	mRNA	2	34	0.0555556	5	23	0.178571	/	/	/	6	32	0.157895	4	27	0.129032	1	/	/
chr2	55602011	+			intergenic	7	76	0.0843373	5	72	0.0649351	/	/	/	2	53	0.0363636	8	56	0.125	/	1	/
chr2	56094221	-	ENSG00000115380	EFEMP1	mRNA	9	40	0.183673	4	37	0.097561	1	/	/	8	25	0.242424	8	34	0.190476	1	1	0.213333
chr2	58478846	+	ENSG00000233426	EIF3FP3	pseudogene	7	37	0.159091	5	27	0.15625	1	1	0.157895	5	30	0.142857	13	44	0.22807	1	1	0.195652
chr2	58478847	+	ENSG00000233426	EIF3FP3	pseudogene	11	62	0.150685	6	46	0.115385	1	1	0.136	6	64	0.0857143	16	77	0.172043	/	1	/
chr2	58478850	+	ENSG00000233426	EIF3FP3	pseudogene	11	181	0.0572917	21	122	0.146853	/	1	/	22	192	0.102804	17	208	0.0755556	1	/	/
chr2	58478853	+	ENSG00000233426	EIF3FP3	pseudogene	49	383	0.113426	23	318	0.0674487	1	/	/	44	476	0.0846154	54	548	0.089701	/	/	/
chr2	58687663	-	ENSG00000231043	AC007238.1	pseudogene	3	27	0.1	3	22	0.12	/	/	/	10	28	0.263158	8	31	0.205128	1	1	0.233766
chr2	61277398	+			intergenic	15	144	0.0943396	13	133	0.0890411	/	/	/	15	109	0.120968	22	134	0.141026	1	1	0.132143
chr2	61277401	+			intergenic	16	137	0.104575	13	129	0.0915493	1	/	/	17	106	0.138211	23	129	0.151316	1	1	0.145455
chr2	61277403	+			intergenic	14	140	0.0909091	14	130	0.0972222	/	/	/	18	105	0.146341	26	128	0.168831	1	1	0.158845
chr2	61277410	+			intergenic	15	126	0.106383	19	122	0.134752	1	1	0.120567	20	95	0.173913	26	123	0.174497	1	1	0.174242
chr2	61277416	+			intergenic	15	125	0.107143	18	126	0.125	1	1	0.116197	24	96	0.2	26	125	0.172185	1	1	0.184502
chr2	61405367	+	ENSG00000173209	AHSA2	mRNA	50	313	0.137741	35	294	0.106383	1	1	0.122832	11	229	0.0458333	8	218	0.0353982	/	/	/
chr2	61412650	+	ENSG00000173209	AHSA2	mRNA	5	71	0.0657895	15	78	0.16129	/	1	/	8	46	0.148148	4	48	0.0769231	1	/	/
chr2	61415741	-	ENSG00000115464	USP34	mRNA	11	88	0.111111	3	84	0.0344828	1	/	/	4	58	0.0645161	12	73	0.141176	/	1	/
chr2	61520606	+			intergenic	27	137	0.164634	19	96	0.165217	1	1	0.164875	34	91	0.272	31	99	0.238462	1	1	0.254902
chr2	61566500	-	ENSG00000115464	USP34	mRNA	11	52	0.174603	12	45	0.210526	1	1	0.191667	10	48	0.172414	13	61	0.175676	1	1	0.174242
chr2	61710225	-	ENSG00000082898	XPO1	mRNA	5	71	0.0657895	6	59	0.0923077	/	/	/	7	60	0.104478	6	54	0.1	1	1	0.102362
chr2	62099454	-	ENSG00000115484	CCT4	mRNA	5	19	0.208333	9	16	0.36	/	/	/	7	32	0.179487	7	19	0.269231	1	/	/
chr2	62100380	-	ENSG00000115484	CCT4	mRNA	28	171	0.140704	8	146	0.0519481	1	/	/	6	140	0.0410959	11	141	0.0723684	/	/	/
chr2	62115672	-	ENSG00000115484	CCT4	mRNA	2	43	0.0444444	2	38	0.05	/	/	/	5	39	0.113636	0	33	0	1	/	/
chr2	62374102	+	ENSG00000242735	AC018462.3	pseudogene	35	280	0.111111	34	199	0.145923	1	1	0.125912	47	226	0.172161	45	298	0.131195	1	1	0.149351
chr2	63849831	-	ENSG00000228305	AC016734.2	pseudogene	35	152	0.187166	27	132	0.169811	1	1	0.179191	45	112	0.286624	34	109	0.237762	1	1	0.263333
chr2	65249412	+	ENSG00000115902	SLC1A4	mRNA	16	137	0.104575	12	113	0.096	1	/	/	13	123	0.0955882	10	140	0.0666667	/	/	/
chr2	65432850	+	ENSG00000172974	AC007318.5	pseudogene	56	503	0.100179	49	443	0.0995935	1	/	/	52	313	0.142466	39	329	0.105978	1	1	0.124147
chr2	65433157	+	ENSG00000172974	AC007318.5	pseudogene	86	275	0.238227	41	250	0.140893	1	1	0.194785	42	236	0.151079	55	256	0.176849	1	1	0.164686
chr2	65455033	+	ENSG00000138071	ACTR2	mRNA	10	86	0.104167	7	65	0.0972222	1	/	/	2	72	0.027027	3	74	0.038961	/	/	/
chr2	65496811	+	ENSG00000138071	ACTR2	mRNA	4	82	0.0465116	9	76	0.105882	/	1	/	4	58	0.0645161	6	62	0.0882353	/	/	/
chr2	65496812	+	ENSG00000138071	ACTR2	mRNA	9	79	0.102273	17	71	0.193182	1	1	0.147727	11	55	0.166667	11	62	0.150685	1	1	0.158273
chr2	68402717	+	ENSG00000115946	PNO1	mRNA	4	85	0.0449438	4	63	0.0597015	/	/	/	7	38	0.155556	2	42	0.0454545	1	/	/
chr2	69173448	+			intergenic	6	34	0.15	3	32	0.0857143	1	/	/	8	48	0.142857	6	45	0.117647	1	1	0.130841
chr2	69473164	+	ENSG00000169604	ANTXR1	mRNA	60	566	0.0958466	61	516	0.105719	/	1	/	13	232	0.0530612	11	249	0.0423077	/	/	/
chr2	69547729	-	ENSG00000198380	GFPT1	mRNA	3	53	0.0535714	4	14	0.222222	/	/	/	0	67	0	8	70	0.102564	/	1	/
chr2	69547730	-	ENSG00000198380	GFPT1	mRNA	1	55	0.0178571	4	14	0.222222	/	/	/	0	67	0	8	70	0.102564	/	1	/
chr2	69547738	-	ENSG00000198380	GFPT1	mRNA	3	52	0.0545455	4	16	0.2	/	/	/	1	61	0.016129	8	68	0.105263	/	1	/
chr2	69690834	-	ENSG00000188971	AAK1	mRNA	13	86	0.131313	4	80	0.047619	1	/	/	8	59	0.119403	8	73	0.0987654	1	/	/
chr2	69690835	-	ENSG00000188971	AAK1	mRNA	13	85	0.132653	5	79	0.0595238	1	/	/	7	60	0.104478	7	74	0.0864198	1	/	/
chr2	69690836	-	ENSG00000188971	AAK1	mRNA	14	84	0.142857	5	76	0.0617284	1	/	/	7	60	0.104478	6	73	0.0759494	1	/	/
chr2	69690837	-	ENSG00000188971	AAK1	mRNA	15	80	0.157895	6	75	0.0740741	1	/	/	7	59	0.106061	5	72	0.0649351	1	/	/
chr2	69690847	-	ENSG00000188971	AAK1	mRNA	14	68	0.170732	5	62	0.0746269	1	/	/	6	52	0.103448	6	63	0.0869565	1	/	/
chr2	69690850	-	ENSG00000188971	AAK1	mRNA	10	72	0.121951	5	60	0.0769231	1	/	/	6	51	0.105263	6	61	0.0895522	1	/	/
chr2	69690851	-	ENSG00000188971	AAK1	mRNA	11	73	0.130952	5	63	0.0735294	1	/	/	6	51	0.105263	5	64	0.0724638	1	/	/
chr2	69870045	+			intergenic	25	14	0.641026	15	6	0.714286	1	/	/	13	7	0.65	23	9	0.71875	/	1	/
chr2	70315995	+	ENSG00000169564	PCBP1	mRNA	0	52	0	0	60	0	/	/	/	7	44	0.137255	3	52	0.0545455	1	/	/
chr2	70315996	+	ENSG00000169564	PCBP1	mRNA	2	65	0.0298507	3	71	0.0405405	/	/	/	12	53	0.184615	7	59	0.106061	1	1	0.145038
chr2	70475737	-	ENSG00000116001	TIA1	mRNA	10	59	0.144928	3	68	0.0422535	1	/	/	5	52	0.0877193	8	63	0.112676	/	1	/
chr2	70518415	-	ENSG00000143977	SNRPG	mRNA	17	13	0.566667	18	21	0.461538	1	1	0.507246	8	21	0.275862	16	23	0.410256	/	1	/
chr2	70529178	-	ENSG00000035141	FAM136A	mRNA	23	76	0.232323	18	83	0.178218	1	1	0.205	15	76	0.164835	18	90	0.166667	1	1	0.165829
chr2	70529179	-	ENSG00000035141	FAM136A	mRNA	19	73	0.206522	16	76	0.173913	1	1	0.190217	11	74	0.129412	11	88	0.111111	1	1	0.119565
chr2	71780268	+	ENSG00000135636	DYSF	mRNA	15	29	0.340909	6	27	0.181818	1	1	0.272727	9	20	0.310345	10	21	0.322581	/	1	/
chr2	71780271	-			intergenic	32	46	0.410256	11	33	0.25	1	1	0.352459	25	35	0.416667	20	43	0.31746	1	1	0.365854
chr2	71780296	-			intergenic	11	93	0.105769	7	55	0.112903	1	1	0.108434	5	71	0.0657895	6	78	0.0714286	/	/	/
chr2	71783115	+	ENSG00000135636	DYSF	mRNA	57	214	0.210332	52	149	0.258706	1	1	0.230932	47	182	0.20524	49	180	0.213974	1	1	0.209607
chr2	71795352	+	ENSG00000135636	DYSF	mRNA	29	38	0.432836	31	34	0.476923	1	1	0.454545	30	29	0.508475	48	50	0.489796	1	1	0.496815
chr2	71840487	-			intergenic	55	73	0.429688	53	64	0.452991	1	1	0.440816	72	51	0.585366	75	66	0.531915	1	1	0.556818
chr2	71840493	-			intergenic	38	42	0.475	44	27	0.619718	1	1	0.543046	52	40	0.565217	53	42	0.557895	1	1	0.561497
chr2	71901331	+	ENSG00000135636	DYSF	mRNA	14	64	0.179487	8	56	0.125	1	1	0.15493	3	50	0.0566038	7	42	0.142857	/	1	/
chr2	73171637	-	ENSG00000144040	SFXN5	mRNA	1	39	0.025	1	38	0.025641	/	/	/	2	42	0.0454545	10	53	0.15873	/	1	/
chr2	73171641	-	ENSG00000144040	SFXN5	mRNA	1	40	0.0243902	1	38	0.025641	/	/	/	2	41	0.0465116	9	53	0.145161	/	1	/
chr2	73171657	-	ENSG00000144040	SFXN5	mRNA	1	33	0.0294118	0	37	0	/	/	/	2	33	0.0571429	9	45	0.166667	/	1	/
chr2	73171658	-	ENSG00000144040	SFXN5	mRNA	0	34	0	0	37	0	/	/	/	2	33	0.0571429	10	46	0.178571	/	1	/
chr2	73171659	-	ENSG00000144040	SFXN5	mRNA	0	34	0	0	37	0	/	/	/	1	33	0.0294118	10	46	0.178571	/	1	/
chr2	73171662	-	ENSG00000144040	SFXN5	mRNA	0	32	0	1	33	0.0294118	/	/	/	0	33	0	7	43	0.14	/	1	/
chr2	73171663	-	ENSG00000144040	SFXN5	mRNA	0	32	0	0	33	0	/	/	/	0	32	0	6	43	0.122449	/	1	/
chr2	73301832	-	ENSG00000135631	RAB11FIP5	mRNA	5	21	0.192308	4	24	0.142857	/	/	/	4	21	0.16	6	37	0.139535	/	1	/
chr2	73339812	-	ENSG00000135631	RAB11FIP5	mRNA	36	41	0.467532	26	29	0.472727	1	1	0.469697	20	56	0.263158	22	70	0.23913	1	1	0.25
chr2	73460272	-	ENSG00000135617	PRADC1	mRNA	40	272	0.128205	29	258	0.101045	1	1	0.115192	25	347	0.0672043	38	347	0.0987013	/	/	/
chr2	73460274	-	ENSG00000135617	PRADC1	mRNA	39	270	0.126214	30	246	0.108696	1	1	0.117949	29	332	0.0803324	38	335	0.101877	/	1	/
chr2	73460275	-	ENSG00000135617	PRADC1	mRNA	41	268	0.132686	31	245	0.112319	1	1	0.123077	25	335	0.0694444	40	332	0.107527	/	1	/
chr2	73460277	-	ENSG00000135617	PRADC1	mRNA	42	245	0.146341	32	232	0.121212	1	1	0.134301	26	321	0.074928	34	326	0.0944444	/	/	/
chr2	73460299	-	ENSG00000135617	PRADC1	mRNA	18	94	0.160714	18	75	0.193548	1	1	0.17561	28	113	0.198582	23	104	0.181102	1	1	0.190299
chr2	73460310	-	ENSG00000135617	PRADC1	mRNA	12	77	0.134831	13	63	0.171053	1	1	0.151515	9	100	0.0825688	12	88	0.12	/	1	/
chr2	73460311	-	ENSG00000135617	PRADC1	mRNA	13	78	0.142857	13	66	0.164557	1	1	0.152941	9	111	0.075	13	90	0.126214	/	1	/
chr2	73460313	-	ENSG00000135617	PRADC1	mRNA	11	80	0.120879	13	66	0.164557	1	1	0.141176	9	106	0.0782609	13	87	0.13	/	1	/
chr2	73460316	-	ENSG00000135617	PRADC1	mRNA	12	76	0.136364	12	64	0.157895	1	1	0.146341	10	99	0.0917431	13	86	0.131313	/	1	/
chr2	73460318	-	ENSG00000135617	PRADC1	mRNA	18	70	0.204545	11	65	0.144737	1	1	0.176829	8	101	0.0733945	10	88	0.102041	/	1	/
chr2	73477429	+	ENSG00000135624	CCT7	mRNA	22	147	0.130178	13	126	0.0935252	1	/	/	12	112	0.0967742	10	124	0.0746269	/	/	/
chr2	73479756	+	ENSG00000135624	CCT7	mRNA	26	0	1	17	5	0.772727	/	/	/	27	4	0.870968	28	10	0.736842	1	1	0.797101
chr2	73829386	+	ENSG00000116127	ALMS1	mRNA	11	134	0.0758621	15	112	0.11811	/	1	/	3	112	0.026087	3	123	0.0238095	/	/	/
chr2	74331864	+	ENSG00000187605	TET3	mRNA	2	28	0.0666667	6	16	0.272727	/	/	/	5	31	0.138889	2	35	0.0540541	1	/	/
chr2	74383657	-	ENSG00000114978	MOB1A	mRNA	22	17	0.564103	14	11	0.56	1	/	/	9	13	0.409091	15	12	0.555556	/	/	/
chr2	74438858	+	ENSG00000065911	MTHFD2	mRNA	13	81	0.138298	10	65	0.133333	1	1	0.136095	14	62	0.184211	12	62	0.162162	1	1	0.173333
chr2	74459750	-	ENSG00000188687	SLC4A5	mRNA	10	32	0.238095	4	15	0.210526	1	/	/	2	21	0.0869565	4	22	0.153846	/	/	/
chr2	74459770	-	ENSG00000188687	SLC4A5	mRNA	19	160	0.106145	17	137	0.11039	1	1	0.108108	1	157	0.00632911	13	177	0.0684211	/	/	/
chr2	74462329	+			intergenic	6	34	0.15	1	27	0.0357143	1	/	/	2	32	0.0588235	2	38	0.05	/	/	/
chr2	74466466	-	ENSG00000188687	SLC4A5	mRNA	5	26	0.16129	2	26	0.0714286	1	/	/	1	26	0.037037	7	28	0.2	/	1	/
chr2	74482958	+			intergenic	5	36	0.121951	1	24	0.04	1	/	/	0	24	0	0	23	0	/	/	/
chr2	74491344	+			intergenic	11	35	0.23913	5	28	0.151515	1	1	0.202532	2	35	0.0540541	4	43	0.0851064	/	/	/
chr2	74569610	-	ENSG00000188687	SLC4A5	mRNA	37	442	0.0772443	51	409	0.11087	/	1	/	10	459	0.021322	18	513	0.0338983	/	/	/
chr2	74590206	+			intergenic	3	40	0.0697674	5	32	0.135135	/	1	/	0	30	0	1	36	0.027027	/	/	/
chr2	74590298	-	ENSG00000204843	DCTN1	mRNA	8	54	0.129032	4	76	0.05	1	/	/	5	78	0.060241	11	63	0.148649	/	1	/
chr2	74593491	-	ENSG00000204843	DCTN1	mRNA	9	31	0.225	5	31	0.138889	1	1	0.184211	2	24	0.0769231	9	38	0.191489	/	1	/
chr2	74594985	-	ENSG00000204843	DCTN1	mRNA	6	39	0.133333	0	29	0	1	/	/	0	33	0	1	36	0.027027	/	/	/
chr2	74595917	-	ENSG00000204843	DCTN1	mRNA	6	51	0.105263	1	39	0.025	1	/	/	0	52	0	2	40	0.047619	/	/	/
chr2	74596549	-	ENSG00000204843	DCTN1	mRNA	286	1440	0.165701	258	1321	0.163395	1	1	0.164599	117	1592	0.0684611	136	1698	0.0741549	/	/	/
chr2	74649298	+	ENSG00000005448	WDR54	mRNA	27	525	0.048913	24	448	0.0508475	/	/	/	67	673	0.0905405	76	665	0.102564	/	1	/
chr2	74652835	+	ENSG00000005448	WDR54	mRNA	7	28	0.2	2	21	0.0869565	1	/	/	4	30	0.117647	2	29	0.0645161	/	/	/
chr2	74699148	-	ENSG00000204822	MRPL53	mRNA	4	111	0.0347826	12	81	0.129032	/	1	/	9	92	0.0891089	11	94	0.104762	/	1	/
chr2	74699602	-	ENSG00000204822	MRPL53	mRNA	5	45	0.1	6	34	0.15	1	1	0.122222	5	47	0.0961538	5	51	0.0892857	/	/	/
chr2	74701432	-	ENSG00000135637	CCDC142	mRNA	1	44	0.0222222	6	44	0.12	/	1	/	1	26	0.037037	1	34	0.0285714	/	/	/
chr2	74754189	-	ENSG00000115307	AUP1	mRNA	7	81	0.0795455	12	74	0.139535	/	1	/	11	92	0.106796	10	73	0.120482	1	1	0.112903
chr2	74754191	-	ENSG00000115307	AUP1	mRNA	10	95	0.0952381	11	80	0.120879	/	1	/	17	124	0.120567	5	105	0.0454545	1	/	/
chr2	74754673	-	ENSG00000115307	AUP1	mRNA	21	108	0.162791	18	92	0.163636	1	1	0.16318	25	108	0.18797	24	112	0.176471	1	1	0.182156
chr2	74756750	-	ENSG00000115307	AUP1	mRNA	2	26	0.0714286	1	24	0.04	/	/	/	0	34	0	5	42	0.106383	/	1	/
chr2	74758759	+	ENSG00000115317	HTRA2	mRNA	2	40	0.047619	1	31	0.03125	/	/	/	6	25	0.193548	1	36	0.027027	1	/	/
chr2	75101018	+	ENSG00000159399	HK2	mRNA	6	94	0.06	6	73	0.0759494	/	/	/	2	76	0.025641	7	62	0.101449	/	1	/
chr2	75108835	+	ENSG00000159399	HK2	mRNA	9	58	0.134328	10	44	0.185185	1	1	0.157025	6	57	0.0952381	13	66	0.164557	/	1	/
chr2	75185788	+			intergenic	12	77	0.134831	11	63	0.148649	1	1	0.141104	13	68	0.160494	13	61	0.175676	1	1	0.167742
chr2	85042997	-			intergenic	13	102	0.113043	3	106	0.0275229	1	/	/	4	99	0.038835	12	122	0.0895522	/	/	/
chr2	85133700	+	ENSG00000034510	TMSB10	mRNA	25	72	0.257732	13	85	0.132653	1	1	0.194872	18	80	0.183673	24	101	0.192	1	1	0.188341
chr2	85133703	+	ENSG00000034510	TMSB10	mRNA	2	89	0.021978	14	90	0.134615	/	1	/	5	93	0.0510204	18	103	0.14876	/	1	/
chr2	85133704	+	ENSG00000034510	TMSB10	mRNA	11	80	0.120879	6	93	0.0606061	1	/	/	8	86	0.0851064	8	111	0.0672269	/	/	/
chr2	85133705	+	ENSG00000034510	TMSB10	mRNA	11	80	0.120879	5	90	0.0526316	1	/	/	11	81	0.119565	10	107	0.0854701	1	/	/
chr2	85133706	+	ENSG00000034510	TMSB10	mRNA	0	80	0	7	81	0.0795455	/	/	/	6	72	0.0769231	14	99	0.123894	/	1	/
chr2	85197969	+			intergenic	7	23	0.233333	6	14	0.3	1	/	/	9	23	0.28125	5	25	0.166667	1	1	0.225806
chr2	85197972	+			intergenic	7	25	0.21875	3	22	0.12	1	/	/	6	27	0.181818	6	24	0.2	1	1	0.190476
chr2	85198050	+			intergenic	8	64	0.111111	2	53	0.0363636	1	/	/	6	64	0.0857143	5	56	0.0819672	/	/	/
chr2	85198053	+			intergenic	8	65	0.109589	3	51	0.0555556	1	/	/	6	65	0.084507	5	57	0.0806452	/	/	/
chr2	85198426	+	ENSG00000176407	KCMF1	mRNA	65	635	0.0928571	68	559	0.108453	/	1	/	32	756	0.0406091	30	820	0.0352941	/	/	/
chr2	85199227	+	ENSG00000176407	KCMF1	mRNA	23	17	0.575	12	17	0.413793	1	/	/	7	21	0.25	3	18	0.142857	/	/	/
chr2	85554150	-	ENSG00000152291	TGOLN2	mRNA	228	755	0.231943	174	695	0.20023	1	1	0.217063	144	654	0.180451	195	863	0.18431	1	1	0.182651
chr2	85554151	-	ENSG00000152291	TGOLN2	mRNA	233	751	0.236789	180	695	0.205714	1	1	0.222162	149	651	0.18625	212	849	0.199811	1	1	0.193982
chr2	85554152	-	ENSG00000152291	TGOLN2	mRNA	229	749	0.234151	179	691	0.205747	1	1	0.220779	152	638	0.192405	209	848	0.197729	1	1	0.195452
chr2	85554163	-	ENSG00000152291	TGOLN2	mRNA	196	721	0.21374	170	657	0.205562	1	1	0.209862	132	609	0.178138	189	836	0.18439	1	1	0.181767
chr2	85554164	-	ENSG00000152291	TGOLN2	mRNA	203	710	0.222344	163	659	0.198297	1	1	0.210951	141	603	0.189516	184	847	0.178468	1	1	0.183099
chr2	85554165	-	ENSG00000152291	TGOLN2	mRNA	200	712	0.219298	160	658	0.195599	1	1	0.208092	133	613	0.178284	183	839	0.179061	1	1	0.178733
chr2	85766150	-			intergenic	0	28	0	1	25	0.0384615	/	/	/	1	43	0.0227273	6	36	0.142857	/	1	/
chr2	85766151	-			intergenic	0	28	0	1	26	0.037037	/	/	/	1	42	0.0232558	6	35	0.146341	/	1	/
chr2	85771606	+	ENSG00000168906	MAT2A	mRNA	14	67	0.17284	8	52	0.133333	1	1	0.156028	6	46	0.115385	4	36	0.1	1	/	/
chr2	85777813	-	ENSG00000115486	GGCX	mRNA	4	72	0.0526316	7	48	0.127273	/	1	/	4	41	0.0888889	4	34	0.105263	/	/	/
chr2	85788532	-	ENSG00000115486	GGCX	mRNA	22	216	0.092437	12	171	0.0655738	/	/	/	14	165	0.0782123	20	148	0.119048	/	1	/
chr2	85823638	+	ENSG00000168894	RNF181	mRNA	3	121	0.0241935	12	107	0.10084	/	1	/	9	88	0.0927835	11	96	0.102804	/	1	/
chr2	86253966	-	ENSG00000068654	POLR1A	mRNA	5	30	0.142857	3	24	0.111111	1	/	/	1	14	0.0666667	1	23	0.0416667	/	/	/
chr2	86389107	-	ENSG00000132305	IMMT	mRNA	0	39	0	2	28	0.0666667	/	/	/	5	29	0.147059	0	55	0	1	/	/
[truncated: 14,821 more rows]

## Sheet: Header Information
Header	Description
Chromosome	Chromosome ID
Position	Position of m5C site in Chromosome
Strand	Chromosome Strand
Gene ID	Gene ID for m5C containing gene
Gene Symbol	Gene Symbol for m5C containing gene
Gene Type	Gene Type for m5C containing gene
Methylated C	Number of reads suggesting the cytosine position to be methylated
Non-methylated C	Number of reads suggesting the cytosine position to be non-methylated (converted)
m5C Level	(Methylated C number)/(Methylated C number + Non-methylated C number)
State	Methylation state. Only sites with coverage depth (Methylated C number +Non-methylated C Number) ≥ 30, m5C level ≥ 0.1 and methylated cytosine depth ≥ 5 were considered as credible m5C sites and labeled with "1".
Overall m5C Level	Only sites with methylation (state labeled with "1") in both replicates were recalculated as (Methylated C number in rep1 + Methylated C number in rep2)/(Methylated C number in rep1 + Non-methylated C number in rep1 + Methylated C number in rep2 + Non-methylated C number in rep2) to gain the overall m5C level.
