# Supplementary material for: 5-methylcytosine promotes mRNA export — NSUN2 as the methyltransferase and ALYREF as an m5C reader
Source: Cell Res. 2017 Apr 18;27(5):606–25. doi: 10.1038/cr.2017.55 (PMC5594206; doi:10.1038/cr.2017.55)
Supplement: Supplementary information, Table S3 — Dataset of all identified m5C sites in six mouse tissues (small intestine, heart, muscle, brain, kidney and liver), 3 and 4 week mouse testis samples. [file cr201755x10.xlsx]

## Sheet: Table S3
Supplementary information, Table S3: Dataset of all identified m5C sites in six mouse tissues (small intestine, heart, muscle, brain, kidney and liver), 3 and 4 week mouse testis samples.
Information provided includes m5C coordinates (chromosome, position), the transcript to which the m5C maps (Ensembl gene IDs, gene symbols, gene types), and the detailed methylation information of m5C sites (methylated C number, non-methylated C number, methylation level and methylation state) in two replicates. All chromosome names and coordinates are from Build 10 (mm10) of the mouse genome, ta…

## Sheet: Mouse_6_tissues_total_m5C_sites
						Small-Intestine_8W-BS-rep1			Small-Intestine_8W-BS-rep2			Small-Intestine_8W-BS			Heart_8W-BS-rep1			Heart_8W-BS-rep2			Heart_8W-BS			Muscle_8W-BS-rep1			Muscle_8W-BS-rep2			Muscle_8W-BS			Brain_8W-BS-rep1			Brain_8W-BS-rep2			Brain_8W-BS			Kidney_8W-BS-rep1			Kidney_8W-BS-rep2			Kidney_8W-BS
Chromosome	Position	Strand	Gene ID	Gene Symbol	Gene Type	Methylated C	Non-methylated C	m5C Level	Methylated C	Non-methylated C	m5C Level	State_rep1	State_rep2	Overall m5C Level	Methylated C	Non-methylated C	m5C Level	Methylated C	Non-methylated C	m5C Level	State_rep1	State_rep2	Overall m5C Level	Methylated C	Non-methylated C	m5C Level	Methylated C	Non-methylated C	m5C Level	State_rep1	State_rep2	Overall m5C Level	Methylated C	Non-methylated C	m5C Level	Methylated C	Non-methylated C	m5C Level	State_rep1	State_rep2	Overall m5C Level	Methylated C	Non-methylated C	m5C Level	Methylated C	Non-methylated C	m5C Level	State_rep1	State_rep2
chr1	4492155	-	ENSMUSG00000025902	Sox17	mRNA	2	15	0.117647	4	24	0.142857	/	/	/	34	265	0.113712	41	241	0.14539	1	1	0.129088	16	139	0.103226	14	145	0.0880503	1	/	/	19	99	0.161017	11	87	0.112245	1	1	0.138889	18	134	0.118421	19	105	0.153226	1	1
chr1	4492156	-	ENSMUSG00000025902	Sox17	mRNA	2	15	0.117647	5	23	0.178571	/	/	/	35	262	0.117845	39	244	0.137809	1	1	0.127586	15	137	0.0986842	16	143	0.100629	/	1	/	17	101	0.144068	11	87	0.112245	1	1	0.12963	20	130	0.133333	17	106	0.138211	1	1
chr1	4492169	-	ENSMUSG00000025902	Sox17	mRNA	2	16	0.111111	5	18	0.217391	/	/	/	31	242	0.113553	31	220	0.123506	1	1	0.118321	13	139	0.0855263	17	135	0.111842	/	1	/	16	87	0.15534	4	87	0.043956	1	/	/	19	107	0.150794	15	102	0.128205	1	1
chr1	4492170	-	ENSMUSG00000025902	Sox17	mRNA	2	16	0.111111	5	18	0.217391	/	/	/	33	241	0.120438	32	218	0.128	1	1	0.124046	15	138	0.0980392	14	138	0.0921053	/	/	/	15	88	0.145631	4	87	0.043956	1	/	/	18	108	0.142857	16	101	0.136752	1	1
chr1	4492171	-	ENSMUSG00000025902	Sox17	mRNA	2	16	0.111111	5	18	0.217391	/	/	/	32	243	0.116364	32	220	0.126984	1	1	0.121442	13	139	0.0855263	15	137	0.0986842	/	/	/	17	84	0.168317	4	87	0.043956	1	/	/	17	109	0.134921	16	101	0.136752	1	1
chr1	4492172	-	ENSMUSG00000025902	Sox17	mRNA	2	16	0.111111	5	18	0.217391	/	/	/	30	246	0.108696	30	221	0.119522	1	1	0.113852	13	141	0.0844156	14	137	0.0927152	/	/	/	15	86	0.148515	4	87	0.043956	1	/	/	18	108	0.142857	13	103	0.112069	1	1
chr1	4846147	+	ENSMUSG00000025903	Lypla1	mRNA	43	36	0.544304	30	48	0.384615	1	1	0.464968	12	11	0.521739	5	10	0.333333	/	/	/	0	5	0	4	13	0.235294	/	/	/	0	4	0	0	4	0	/	/	/	11	73	0.130952	15	49	0.234375	1	1
chr1	4846882	+	ENSMUSG00000025903	Lypla1	mRNA	2	9	0.181818	0	10	0	/	/	/	0	7	0	2	1	0.666667	/	/	/	0	0	0	0	1	0	/	/	/	0	0	0	0	3	0	/	/	/	2	19	0.0952381	5	25	0.166667	/	1
chr1	4880384	-	ENSMUSG00000062588	Gm6104	mRNA	5	39	0.113636	2	64	0.030303	1	/	/	10	135	0.0689655	7	151	0.0443038	/	/	/	7	17	0.291667	3	22	0.12	/	/	/	6	87	0.0645161	6	66	0.0833333	/	/	/	11	80	0.120879	5	104	0.0458716	1	/
chr1	4897551	+	ENSMUSG00000033813	Tcea1	mRNA	19	48	0.283582	6	108	0.0526316	1	/	/	3	86	0.0337079	4	75	0.0506329	/	/	/	0	54	0	7	20	0.259259	/	/	/	11	155	0.0662651	16	127	0.111888	/	1	/	9	154	0.0552147	18	160	0.101124	/	1
chr1	5083286	+	ENSMUSG00000033793	Atp6v1h	mRNA	0	5	0	1	8	0.111111	/	/	/	2	4	0.333333	0	3	0	/	/	/	0	3	0	0	5	0	/	/	/	6	42	0.125	3	37	0.075	1	/	/	1	14	0.0666667	2	10	0.166667	/	/
chr1	5095621	+	ENSMUSG00000033793	Atp6v1h	mRNA	0	4	0	0	10	0	/	/	/	0	7	0	0	6	0	/	/	/	0	5	0	0	2	0	/	/	/	2	88	0.0222222	6	52	0.103448	/	1	/	0	39	0	0	41	0	/	/
chr1	5124377	+	ENSMUSG00000033793	Atp6v1h	mRNA	1	12	0.0769231	3	14	0.176471	/	/	/	1	3	0.25	4	2	0.666667	/	/	/	2	9	0.181818	1	1	0.5	/	/	/	20	45	0.307692	9	25	0.264706	1	1	0.292929	11	30	0.268293	8	34	0.190476	1	1
chr1	5133081	+	ENSMUSG00000033793	Atp6v1h	mRNA	0	0	0	0	0	0	/	/	/	0	1	0	0	5	0	/	/	/	0	5	0	0	3	0	/	/	/	1	33	0.0294118	6	37	0.139535	/	1	/	6	15	0.285714	1	20	0.047619	/	/
chr1	6214873	+	ENSMUSG00000025907	Rb1cc1	mRNA	1	50	0.0196078	0	30	0	/	/	/	2	108	0.0181818	4	53	0.0701754	/	/	/	1	81	0.0121951	4	75	0.0506329	/	/	/	2	109	0.018018	4	124	0.03125	/	/	/	3	63	0.0454545	2	65	0.0298507	/	/
chr1	6214875	+	ENSMUSG00000025907	Rb1cc1	mRNA	1	52	0.0188679	2	26	0.0714286	/	/	/	5	106	0.045045	5	53	0.0862069	/	/	/	2	78	0.025	5	72	0.0649351	/	/	/	3	108	0.027027	6	124	0.0461538	/	/	/	3	63	0.0454545	3	64	0.0447761	/	/
chr1	6214876	+	ENSMUSG00000025907	Rb1cc1	mRNA	1	52	0.0188679	1	27	0.0357143	/	/	/	5	107	0.0446429	2	56	0.0344828	/	/	/	2	78	0.025	5	72	0.0649351	/	/	/	4	107	0.036036	5	125	0.0384615	/	/	/	5	61	0.0757576	3	64	0.0447761	/	/
chr1	6214878	+	ENSMUSG00000025907	Rb1cc1	mRNA	1	52	0.0188679	1	26	0.037037	/	/	/	5	107	0.0446429	5	53	0.0862069	/	/	/	2	78	0.025	5	72	0.0649351	/	/	/	4	108	0.0357143	4	125	0.0310078	/	/	/	7	58	0.107692	2	65	0.0298507	1	/
chr1	6214879	+	ENSMUSG00000025907	Rb1cc1	mRNA	1	52	0.0188679	1	26	0.037037	/	/	/	4	107	0.036036	6	51	0.105263	/	1	/	2	78	0.025	4	71	0.0533333	/	/	/	5	105	0.0454545	4	124	0.03125	/	/	/	5	59	0.078125	3	64	0.0447761	/	/
chr1	6214890	+	ENSMUSG00000025907	Rb1cc1	mRNA	1	47	0.0208333	1	24	0.04	/	/	/	7	82	0.0786517	3	41	0.0681818	/	/	/	3	60	0.047619	5	45	0.1	/	1	/	7	98	0.0666667	6	111	0.0512821	/	/	/	6	51	0.105263	2	62	0.03125	1	/
chr1	6214893	+	ENSMUSG00000025907	Rb1cc1	mRNA	3	50	0.0566038	2	24	0.0769231	/	/	/	7	87	0.0744681	5	37	0.119048	/	1	/	3	60	0.047619	5	48	0.0943396	/	/	/	7	99	0.0660377	8	111	0.0672269	/	/	/	5	56	0.0819672	2	65	0.0298507	/	/
chr1	6214896	+	ENSMUSG00000025907	Rb1cc1	mRNA	2	53	0.0363636	1	25	0.0384615	/	/	/	7	88	0.0736842	2	38	0.05	/	/	/	2	60	0.0322581	4	46	0.08	/	/	/	4	103	0.0373832	5	115	0.0416667	/	/	/	5	56	0.0819672	2	65	0.0298507	/	/
chr1	7177729	+			intergenic	7	1	0.875	2	3	0.4	/	/	/	0	1	0	0	1	0	/	/	/	0	0	0	0	0	0	/	/	/	1	0	1	0	1	0	/	/	/	7	3	0.7	4	10	0.285714	/	/
chr1	7177981	+	ENSMUSG00000048538	Gm9826	retrotransposed	4	0	1	2	1	0.666667	/	/	/	1	0	1	0	0	0	/	/	/	0	1	0	0	0	0	/	/	/	0	0	0	0	0	0	/	/	/	7	1	0.875	4	0	1	/	/
chr1	7178004	+	ENSMUSG00000048538	Gm9826	retrotransposed	11	6	0.647059	5	3	0.625	/	/	/	0	1	0	0	2	0	/	/	/	0	1	0	0	2	0	/	/	/	0	0	0	0	1	0	/	/	/	10	12	0.454545	6	7	0.461538	/	/
chr1	7178815	+	ENSMUSG00000048538	Gm9826	retrotransposed	0	8	0	0	4	0	/	/	/	0	1	0	0	1	0	/	/	/	0	1	0	0	2	0	/	/	/	0	4	0	0	1	0	/	/	/	4	36	0.1	3	41	0.0681818	/	/
chr1	7178852	+	ENSMUSG00000048538	Gm9826	retrotransposed	3	5	0.375	3	2	0.6	/	/	/	0	1	0	0	0	0	/	/	/	0	1	0	1	2	0.333333	/	/	/	0	2	0	0	2	0	/	/	/	3	33	0.0833333	2	26	0.0714286	/	/
chr1	7178989	+	ENSMUSG00000048538	Gm9826	retrotransposed	0	3	0	1	3	0.25	/	/	/	0	0	0	0	0	0	/	/	/	0	1	0	0	0	0	/	/	/	0	0	0	0	0	0	/	/	/	1	6	0.142857	1	4	0.2	/	/
chr1	7750576	-			intergenic	0	0	0	0	0	0	/	/	/	47	0	1	50	0	1	1	1	1	0	0	0	0	0	0	/	/	/	0	0	0	0	0	0	/	/	/	0	0	0	0	0	0	/	/
chr1	7750580	-			intergenic	0	0	0	0	0	0	/	/	/	47	0	1	50	0	1	1	1	1	0	0	0	0	0	0	/	/	/	0	0	0	0	0	0	/	/	/	0	0	0	0	0	0	/	/
chr1	7750600	-			intergenic	0	0	0	0	0	0	/	/	/	47	0	1	50	0	1	1	1	1	0	0	0	0	0	0	/	/	/	0	0	0	0	0	0	/	/	/	0	0	0	0	0	0	/	/
chr1	7750601	-			intergenic	0	0	0	0	0	0	/	/	/	47	0	1	50	0	1	1	1	1	0	0	0	0	0	0	/	/	/	0	0	0	0	0	0	/	/	/	0	0	0	0	0	0	/	/
chr1	7750615	-			intergenic	0	0	0	0	0	0	/	/	/	47	0	1	50	0	1	1	1	1	0	0	0	0	0	0	/	/	/	0	0	0	0	0	0	/	/	/	0	0	0	0	0	0	/	/
chr1	7750627	-			intergenic	0	0	0	0	0	0	/	/	/	43	4	0.914894	48	2	0.96	1	1	0.938144	0	0	0	0	0	0	/	/	/	0	0	0	0	0	0	/	/	/	0	0	0	0	0	0	/	/
chr1	7750631	-			intergenic	0	0	0	0	0	0	/	/	/	38	7	0.844444	39	6	0.866667	1	1	0.855556	0	0	0	0	0	0	/	/	/	0	0	0	0	0	0	/	/	/	0	0	0	0	0	0	/	/
chr1	7750649	-			intergenic	0	0	0	0	0	0	/	/	/	31	5	0.861111	32	3	0.914286	1	1	0.887324	0	0	0	0	0	0	/	/	/	0	0	0	0	0	0	/	/	/	0	0	0	0	0	0	/	/
chr1	9236043	+			intergenic	10	1	0.909091	3	3	0.5	/	/	/	10	2	0.833333	8	5	0.615385	/	/	/	3	3	0.5	7	3	0.7	/	/	/	0	1	0	0	0	0	/	/	/	6	9	0.4	7	6	0.538462	/	/
chr1	9236081	+			intergenic	9	2	0.818182	2	4	0.333333	/	/	/	10	1	0.909091	11	2	0.846154	/	/	/	2	4	0.333333	6	5	0.545455	/	/	/	1	0	1	0	0	0	/	/	/	13	15	0.464286	16	13	0.551724	/	/
chr1	9236119	+			intergenic	8	2	0.8	3	3	0.5	/	/	/	7	2	0.777778	5	5	0.5	/	/	/	4	2	0.666667	8	2	0.8	/	/	/	0	1	0	0	0	0	/	/	/	14	14	0.5	14	14	0.5	/	/
chr1	9236157	+			intergenic	0	0	0	0	2	0	/	/	/	1	0	1	1	0	1	/	/	/	2	3	0.4	2	0	1	/	/	/	0	0	0	0	0	0	/	/	/	7	12	0.368421	15	4	0.789474	/	/
chr1	9576472	+	ENSMUSG00000025911	Adhfe1	mRNA	0	0	0	0	0	0	/	/	/	4	19	0.173913	1	20	0.047619	/	/	/	1	10	0.0909091	2	11	0.153846	/	/	/	1	5	0.166667	1	3	0.25	/	/	/	13	70	0.156627	25	79	0.240385	1	1
chr1	9624758	+	ENSMUSG00000067879	3110035E14Rik	mRNA	0	0	0	0	0	0	/	/	/	0	0	0	0	0	0	/	/	/	0	0	0	0	0	0	/	/	/	7	64	0.0985915	11	57	0.161765	/	1	/	0	0	0	0	0	0	/	/
chr1	9624759	+	ENSMUSG00000067879	3110035E14Rik	mRNA	0	0	0	0	0	0	/	/	/	0	0	0	0	0	0	/	/	/	0	0	0	0	0	0	/	/	/	18	74	0.195652	20	74	0.212766	1	1	0.204301	0	0	0	0	0	0	/	/
chr1	9746599	-	ENSMUSG00000045210	Vcpip1	mRNA	1	2	0.333333	0	6	0	/	/	/	1	8	0.111111	4	9	0.307692	/	/	/	0	14	0	0	4	0	/	/	/	5	35	0.125	3	48	0.0588235	1	/	/	2	25	0.0740741	1	12	0.0769231	/	/
chr1	10130026	+	ENSMUSG00000056763	Cspp1	mRNA	0	66	0	0	53	0	/	/	/	1	19	0.05	0	18	0	/	/	/	2	15	0.117647	0	17	0	/	/	/	0	56	0	0	55	0	/	/	/	3	70	0.0410959	4	46	0.08	/	/
chr1	10134157	+	ENSMUSG00000056763	Cspp1	mRNA	0	9	0	0	10	0	/	/	/	0	11	0	1	10	0.0909091	/	/	/	0	6	0	0	9	0	/	/	/	0	30	0	0	38	0	/	/	/	5	35	0.125	2	59	0.0327869	1	/
chr1	10138073	-	ENSMUSG00000067851	Arfgef1	mRNA	5	263	0.0186567	8	176	0.0434783	/	/	/	5	57	0.0806452	5	45	0.1	/	1	/	4	75	0.0506329	9	56	0.138462	/	1	/	3	62	0.0461538	8	77	0.0941176	/	/	/	8	72	0.1	10	52	0.16129	1	1
chr1	10179970	-	ENSMUSG00000067851	Arfgef1	mRNA	0	19	0	1	13	0.0714286	/	/	/	1	42	0.0232558	3	58	0.0491803	/	/	/	0	44	0	2	23	0.08	/	/	/	2	44	0.0434783	5	42	0.106383	/	1	/	2	49	0.0392157	2	30	0.0625	/	/
chr1	10213093	-	ENSMUSG00000067851	Arfgef1	mRNA	4	25	0.137931	7	24	0.225806	/	1	/	2	45	0.0425532	2	39	0.0487805	/	/	/	2	37	0.0512821	1	33	0.0294118	/	/	/	1	37	0.0263158	1	31	0.03125	/	/	/	4	56	0.0666667	0	42	0	/	/
chr1	10232761	-			intergenic	15	532	0.0274223	7	296	0.0231023	/	/	/	27	545	0.0472028	10	463	0.0211416	/	/	/	49	346	0.124051	56	452	0.110236	1	1	0.116279	3	467	0.00638298	3	509	0.00585938	/	/	/	13	792	0.0161491	16	799	0.0196319	/	/
chr1	10232964	-			intergenic	11	51	0.177419	10	25	0.285714	1	1	0.216495	2	52	0.037037	11	53	0.171875	/	1	/	6	35	0.146341	6	46	0.115385	1	1	0.129032	11	47	0.189655	9	65	0.121622	1	1	0.151515	7	93	0.07	13	83	0.135417	/	1
chr1	13160257	-	ENSMUSG00000005886	Ncoa2	mRNA	1	29	0.0333333	0	21	0	/	/	/	0	62	0	3	45	0.0625	/	/	/	3	32	0.0857143	1	10	0.0909091	/	/	/	3	123	0.0238095	14	74	0.159091	/	1	/	8	70	0.102564	3	55	0.0517241	1	/
chr1	13175027	-	ENSMUSG00000005886	Ncoa2	mRNA	0	1	0	1	5	0.166667	/	/	/	0	21	0	3	11	0.214286	/	/	/	1	8	0.111111	2	15	0.117647	/	/	/	2	43	0.0444444	1	20	0.047619	/	/	/	3	15	0.166667	2	19	0.0952381	/	/
chr1	13181228	-	ENSMUSG00000005886	Ncoa2	mRNA	2	5	0.285714	0	4	0	/	/	/	1	48	0.0204082	1	47	0.0208333	/	/	/	0	13	0	0	1	0	/	/	/	2	80	0.0243902	2	84	0.0232558	/	/	/	1	54	0.0181818	1	47	0.0208333	/	/
chr1	13565352	-	ENSMUSG00000025935	Tram1	mRNA	13	45	0.224138	19	43	0.306452	1	1	0.266667	2	17	0.105263	1	12	0.0769231	/	/	/	0	7	0	0	10	0	/	/	/	0	8	0	0	13	0	/	/	/	0	42	0	1	42	0.0232558	/	/
chr1	13626279	-	ENSMUSG00000025937	Lactb2	mRNA	0	2	0	0	1	0	/	/	/	0	0	0	0	0	0	/	/	/	0	1	0	0	2	0	/	/	/	0	0	0	0	2	0	/	/	/	1	46	0.0212766	6	42	0.125	/	1
chr1	16105723	+			intergenic	6	440	0.0134529	4	294	0.0134228	/	/	/	2	98	0.02	1	81	0.0121951	/	/	/	0	59	0	5	45	0.1	/	1	/	5	111	0.0431034	2	151	0.0130719	/	/	/	6	430	0.0137615	13	578	0.0219966	/	/
chr1	16132072	+	ENSMUSG00000025921	Rdh10	mRNA	1	22	0.0434783	3	37	0.075	/	/	/	0	11	0	0	7	0	/	/	/	0	6	0	0	3	0	/	/	/	1	13	0.0714286	1	13	0.0714286	/	/	/	4	55	0.0677966	10	50	0.166667	/	1
chr1	16229850	-	ENSMUSG00000025920	Stau2	mRNA	0	9	0	0	5	0	/	/	/	33	283	0.10443	32	239	0.118081	1	1	0.110733	11	116	0.0866142	9	91	0.09	/	/	/	6	244	0.024	11	259	0.0407407	/	/	/	4	90	0.0425532	1	91	0.0108696	/	/
chr1	16345715	-	ENSMUSG00000025920	Stau2	mRNA	0	2	0	0	1	0	/	/	/	2	133	0.0148148	5	93	0.0510204	/	/	/	5	42	0.106383	1	25	0.0384615	1	/	/	4	122	0.031746	5	109	0.0438596	/	/	/	1	37	0.0263158	1	42	0.0232558	/	/
chr1	16374804	-	ENSMUSG00000025920	Stau2	mRNA	0	14	0	0	4	0	/	/	/	2	56	0.0344828	6	46	0.115385	/	1	/	2	26	0.0714286	2	16	0.111111	/	/	/	3	185	0.0159574	3	145	0.0202703	/	/	/	0	19	0	0	22	0	/	/
chr1	16570798	-	ENSMUSG00000025939	Ube2w	mRNA	2	13	0.133333	2	12	0.142857	/	/	/	5	13	0.277778	7	13	0.35	/	/	/	0	13	0	0	15	0	/	/	/	15	66	0.185185	12	30	0.285714	1	1	0.219512	7	29	0.194444	2	20	0.0909091	1	/
chr1	16665207	-			intergenic	3	41	0.0681818	0	22	0	/	/	/	7	72	0.0886076	0	50	0	/	/	/	2	38	0.05	2	22	0.0833333	/	/	/	4	59	0.0634921	10	55	0.153846	/	1	/	3	47	0.06	4	53	0.0701754	/	/
chr1	16665508	+	ENSMUSG00000025940	Tmem70	mRNA	3	20	0.130435	2	29	0.0645161	/	/	/	4	71	0.0533333	8	49	0.140351	/	1	/	2	36	0.0526316	0	40	0	/	/	/	0	41	0	2	32	0.0588235	/	/	/	4	39	0.0930233	3	44	0.0638298	/	/
chr1	16667765	+	ENSMUSG00000025940	Tmem70	mRNA	3	47	0.06	0	40	0	/	/	/	6	125	0.0458015	9	148	0.0573248	/	/	/	0	104	0	0	63	0	/	/	/	5	58	0.0793651	3	83	0.0348837	/	/	/	6	99	0.0571429	11	98	0.100917	/	1
chr1	16995512	-	ENSMUSG00000042686	Jph1	mRNA	0	0	0	0	0	0	/	/	/	1	4	0.2	0	4	0	/	/	/	6	83	0.0674157	10	65	0.133333	/	1	/	0	2	0	0	0	0	/	/	/	0	0	0	0	0	0	/	/
chr1	17097837	-	ENSMUSG00000042686	Jph1	mRNA	0	0	0	0	0	0	/	/	/	1	8	0.111111	0	3	0	/	/	/	4	32	0.111111	5	33	0.131579	/	1	/	1	14	0.0666667	0	18	0	/	/	/	0	0	0	0	0	0	/	/
chr1	20998689	-	ENSMUSG00000041779	Tram2	mRNA	2	29	0.0645161	1	21	0.0454545	/	/	/	0	9	0	2	6	0.25	/	/	/	0	12	0	0	21	0	/	/	/	0	1	0	0	1	0	/	/	/	1	21	0.0454545	2	23	0.08	/	/
chr1	21243610	+	ENSMUSG00000025934	Gsta3	mRNA	0	1	0	0	0	0	/	/	/	0	4	0	0	4	0	/	/	/	0	0	0	0	0	0	/	/	/	0	1	0	0	0	0	/	/	/	0	3	0	0	3	0	/	/
chr1	21258841	+	ENSMUSG00000025934	Gsta3	mRNA	0	3	0	1	0	1	/	/	/	0	0	0	0	1	0	/	/	/	0	0	0	0	0	0	/	/	/	0	0	0	0	0	0	/	/	/	0	5	0	0	0	0	/	/
chr1	21262913	+	ENSMUSG00000025934	Gsta3	mRNA	0	0	0	0	2	0	/	/	/	0	1	0	0	0	0	/	/	/	0	0	0	0	0	0	/	/	/	0	0	0	0	0	0	/	/	/	0	8	0	1	8	0.111111	/	/
chr1	21262914	+	ENSMUSG00000025934	Gsta3	mRNA	1	0	1	0	2	0	/	/	/	0	1	0	0	1	0	/	/	/	0	0	0	0	0	0	/	/	/	1	0	1	0	0	0	/	/	/	3	5	0.375	7	3	0.7	/	/
chr1	21262916	+	ENSMUSG00000025934	Gsta3	mRNA	0	0	0	0	0	0	/	/	/	0	0	0	0	1	0	/	/	/	0	0	0	0	0	0	/	/	/	0	1	0	0	0	0	/	/	/	0	5	0	2	5	0.285714	/	/
chr1	21457630	-	ENSMUSG00000028033	Kcnq5	mRNA	0	0	0	0	0	0	/	/	/	1	1	0.5	0	0	0	/	/	/	2	1	0.666667	1	4	0.2	/	/	/	8	24	0.25	6	24	0.2	1	1	0.225806	0	0	0	0	0	0	/	/
chr1	21512570	-	ENSMUSG00000028033;ENSMUSG00000082935	Kcnq5;Gm7658	mRNA;pseudogene	0	18	0	0	34	0	/	/	/	1	50	0.0196078	2	76	0.025641	/	/	/	1	35	0.0277778	1	56	0.0175439	/	/	/	0	48	0	0	30	0	/	/	/	3	49	0.0576923	1	57	0.0172414	/	/
chr1	22288520	-	ENSMUSG00000041670	Rims1	mRNA	0	0	0	0	0	0	/	/	/	0	0	0	0	0	0	/	/	/	0	0	0	0	0	0	/	/	/	5	41	0.108696	2	37	0.0512821	1	/	/	0	0	0	0	0	0	/	/
chr1	22533684	-	ENSMUSG00000041670	Rims1	mRNA	0	1	0	0	2	0	/	/	/	0	0	0	0	0	0	/	/	/	0	0	0	0	0	0	/	/	/	102	840	0.10828	74	757	0.0890493	1	/	/	0	0	0	0	0	0	/	/
chr1	23378998	-	ENSMUSG00000026158	Ogfrl1	mRNA	0	8	0	0	4	0	/	/	/	7	22	0.241379	9	38	0.191489	/	1	/	3	4	0.428571	5	6	0.454545	/	/	/	36	127	0.220859	44	91	0.325926	1	1	0.268456	9	9	0.5	6	13	0.315789	/	/
chr1	23383156	-	ENSMUSG00000026158	Ogfrl1	mRNA	1	34	0.0285714	0	11	0	/	/	/	4	137	0.0283688	4	100	0.0384615	/	/	/	1	21	0.0454545	5	30	0.142857	/	1	/	7	395	0.0174129	5	383	0.0128866	/	/	/	4	46	0.08	0	58	0	/	/
chr1	23762145	+	ENSMUSG00000026156	B3gat2	mRNA	0	0	0	0	0	0	/	/	/	0	0	0	0	0	0	/	/	/	0	0	0	1	0	1	/	/	/	8	94	0.0784314	5	105	0.0454545	/	/	/	149	944	0.136322	134	1078	0.110561	1	1
chr1	23762315	+	ENSMUSG00000026156	B3gat2	mRNA	0	0	0	0	0	0	/	/	/	0	0	0	0	0	0	/	/	/	0	1	0	0	0	0	/	/	/	6	52	0.103448	1	57	0.0172414	1	/	/	20	456	0.0420168	21	517	0.0390335	/	/
chr1	23846302	-	ENSMUSG00000026155	Smap1	mRNA	14	81	0.147368	9	146	0.0580645	1	/	/	4	76	0.05	3	53	0.0535714	/	/	/	3	60	0.047619	1	56	0.0175439	/	/	/	19	216	0.0808511	24	261	0.0842105	/	/	/	11	201	0.0518868	15	241	0.0585938	/	/
chr1	23849414	-	ENSMUSG00000026155	Smap1	mRNA	6	64	0.0857143	7	46	0.132075	/	1	/	4	21	0.16	4	19	0.173913	/	/	/	1	23	0.0416667	2	18	0.1	/	/	/	10	78	0.113636	9	94	0.0873786	1	/	/	14	61	0.186667	9	69	0.115385	1	1
chr1	24611532	+			intergenic	0	0	0	0	0	0	/	/	/	19	24	0.44186	18	15	0.545455	1	1	0.486842	1	1	0.5	2	1	0.666667	/	/	/	2	0	1	3	2	0.6	/	/	/	7	10	0.411765	11	7	0.611111	/	/
chr1	24611536	+			intergenic	0	0	0	0	1	0	/	/	/	16	24	0.4	11	17	0.392857	1	/	/	2	0	1	1	3	0.25	/	/	/	1	1	0.5	1	4	0.2	/	/	/	2	13	0.133333	5	14	0.263158	/	/
chr1	24611540	+			intergenic	0	0	0	0	1	0	/	/	/	18	34	0.346154	10	27	0.27027	1	1	0.314607	1	1	0.5	0	4	0	/	/	/	0	2	0	0	5	0	/	/	/	4	15	0.210526	5	17	0.227273	/	/
chr1	24611552	+			intergenic	0	0	0	1	1	0.5	/	/	/	10	48	0.172414	4	34	0.105263	1	/	/	1	3	0.25	0	7	0	/	/	/	0	2	0	0	5	0	/	/	/	2	24	0.0769231	1	25	0.0384615	/	/
chr1	24612480	+			intergenic	0	1	0	0	2	0	/	/	/	6	48	0.111111	2	20	0.0909091	1	/	/	1	5	0.166667	0	5	0	/	/	/	0	3	0	0	0	0	/	/	/	0	18	0	1	28	0.0344828	/	/
chr1	24612481	+			intergenic	0	1	0	0	2	0	/	/	/	6	48	0.111111	1	21	0.0454545	1	/	/	1	5	0.166667	0	5	0	/	/	/	0	3	0	0	0	0	/	/	/	0	17	0	1	26	0.037037	/	/
chr1	24612508	+			intergenic	0	1	0	0	2	0	/	/	/	6	49	0.109091	1	23	0.0416667	1	/	/	1	4	0.2	0	6	0	/	/	/	0	3	0	0	1	0	/	/	/	1	18	0.0526316	2	29	0.0645161	/	/
chr1	24612537	+			intergenic	0	3	0	0	1	0	/	/	/	9	35	0.204545	1	16	0.0588235	1	/	/	1	1	0.5	0	3	0	/	/	/	0	3	0	0	1	0	/	/	/	2	12	0.142857	3	18	0.142857	/	/
chr1	24612604	-	ENSMUSG00000067736	Gm10222	mRNA	4	6	0.4	2	4	0.333333	/	/	/	28	19	0.595745	24	25	0.489796	1	1	0.541667	4	11	0.266667	9	12	0.428571	/	/	/	2	5	0.285714	1	6	0.142857	/	/	/	6	5	0.545455	2	9	0.181818	/	/
chr1	24613273	-			intergenic	0	7	0	0	4	0	/	/	/	5	44	0.102041	1	37	0.0263158	1	/	/	1	13	0.0714286	0	17	0	/	/	/	0	8	0	0	5	0	/	/	/	2	15	0.117647	1	20	0.047619	/	/
chr1	24613359	+			intergenic	0	0	0	0	1	0	/	/	/	1	42	0.0232558	0	31	0	/	/	/	0	1	0	0	1	0	/	/	/	0	4	0	0	4	0	/	/	/	0	18	0	5	27	0.15625	/	1
chr1	24613638	-			intergenic	190	13	0.935961	219	6	0.973333	1	1	0.955607	1659	66	0.961739	1578	46	0.971675	1	1	0.966557	282	19	0.936877	329	21	0.94	1	1	0.938556	155	17	0.901163	125	6	0.954198	1	1	0.924092	515	17	0.968045	556	17	0.970332	1	1
chr1	24613673	-			intergenic	0	8	0	2	5	0.285714	/	/	/	5	47	0.0961538	10	42	0.192308	/	1	/	1	18	0.0526316	1	10	0.0909091	/	/	/	0	13	0	1	7	0.125	/	/	/	0	24	0	1	29	0.0333333	/	/
chr1	24613825	-			intergenic	2	4	0.333333	3	2	0.6	/	/	/	82	41	0.666667	73	29	0.715686	1	1	0.688889	4	8	0.333333	8	13	0.380952	/	/	/	2	5	0.285714	3	3	0.5	/	/	/	11	16	0.407407	12	16	0.428571	/	/
chr1	24615296	-			intergenic	42	0	1	14	1	0.933333	1	/	/	29	4	0.878788	18	4	0.818182	1	/	/	12	0	1	10	1	0.909091	/	/	/	8	0	1	3	0	1	/	/	/	8	0	1	6	2	0.75	/	/
chr1	24678746	+	ENSMUSG00000073725	Lmbrd1	mRNA	2	41	0.0465116	1	30	0.0322581	/	/	/	2	46	0.0416667	0	54	0	/	/	/	0	31	0	2	30	0.0625	/	/	/	5	154	0.0314465	8	124	0.0606061	/	/	/	4	67	0.056338	10	79	0.11236	/	1
chr1	25015603	+			intergenic	1	3	0.25	1	1	0.5	/	/	/	2	3	0.4	0	0	0	/	/	/	1	0	1	2	1	0.666667	/	/	/	0	1	0	0	0	0	/	/	/	8	10	0.444444	9	10	0.473684	/	/
chr1	25015746	+			intergenic	2	2	0.5	10	2	0.833333	/	/	/	10	2	0.833333	5	0	1	/	/	/	3	0	1	3	3	0.5	/	/	/	1	0	1	0	0	0	/	/	/	17	11	0.607143	11	7	0.611111	/	/
chr1	25015784	+			intergenic	7	1	0.875	9	6	0.6	/	/	/	10	1	0.909091	4	1	0.8	/	/	/	4	2	0.666667	5	5	0.5	/	/	/	1	0	1	0	0	0	/	/	/	25	21	0.543478	19	16	0.542857	1	1
chr1	25015822	+			intergenic	6	2	0.75	7	7	0.5	/	/	/	9	1	0.9	5	1	0.833333	/	/	/	2	1	0.666667	4	6	0.4	/	/	/	1	0	1	0	0	0	/	/	/	17	26	0.395349	8	26	0.235294	1	1
chr1	25015860	+			intergenic	3	0	1	1	1	0.5	/	/	/	1	0	1	1	1	0.5	/	/	/	2	0	1	2	2	0.5	/	/	/	0	0	0	0	0	0	/	/	/	7	16	0.304348	9	8	0.529412	/	/
chr1	25830072	-			intergenic	0	0	0	0	0	0	/	/	/	0	0	0	0	0	0	/	/	/	0	0	0	0	0	0	/	/	/	5	29	0.147059	2	32	0.0588235	1	/	/	0	0	0	0	0	0	/	/
chr1	30803703	-	ENSMUSG00000048874	Phf3	mRNA	0	23	0	0	19	0	/	/	/	0	27	0	1	24	0.04	/	/	/	0	18	0	2	14	0.125	/	/	/	2	42	0.0454545	1	38	0.025641	/	/	/	2	23	0.08	0	29	0	/	/
chr1	30944622	-	ENSMUSG00000026064	Ptp4a1	mRNA	3	109	0.0267857	1	33	0.0294118	/	/	/	11	204	0.0511628	12	228	0.05	/	/	/	7	28	0.2	8	27	0.228571	1	1	0.214286	11	152	0.0674847	8	115	0.0650407	/	/	/	2	73	0.0266667	1	79	0.0125	/	/
chr1	30949719	-	ENSMUSG00000026064	Ptp4a1	mRNA	2	171	0.0115607	3	189	0.015625	/	/	/	8	326	0.0239521	12	257	0.0446097	/	/	/	2	66	0.0294118	5	37	0.119048	/	1	/	5	124	0.0387597	2	83	0.0235294	/	/	/	0	47	0	0	47	0	/	/
chr1	31871087	+			intergenic	0	0	0	0	0	0	/	/	/	0	0	0	0	0	0	/	/	/	24	0	1	32	0	1	/	1	/	0	0	0	0	0	0	/	/	/	0	0	0	0	0	0	/	/
chr1	33739350	+	ENSMUSG00000004768	Rab23	mRNA	0	1	0	0	2	0	/	/	/	2	17	0.105263	2	21	0.0869565	/	/	/	0	7	0	1	12	0.0769231	/	/	/	4	47	0.0784314	7	42	0.142857	/	1	/	1	35	0.0277778	2	34	0.0555556	/	/
chr1	34006259	+			intergenic	0	0	0	0	0	0	/	/	/	0	2	0	1	12	0.0769231	/	/	/	0	3	0	0	4	0	/	/	/	12	48	0.2	8	54	0.129032	1	1	0.163934	0	0	0	0	1	0	/	/
chr1	34227891	+	ENSMUSG00000026131	Dst	mRNA	0	0	0	0	0	0	/	/	/	9	25	0.264706	3	10	0.230769	1	/	/	0	8	0	2	9	0.181818	/	/	/	8	10	0.444444	7	11	0.388889	/	/	/	5	5	0.5	3	10	0.230769	/	/
chr1	34227892	+	ENSMUSG00000026131	Dst	mRNA	0	0	0	0	0	0	/	/	/	9	28	0.243243	4	13	0.235294	1	/	/	0	9	0	2	10	0.166667	/	/	/	8	17	0.32	8	13	0.380952	/	/	/	6	5	0.545455	4	10	0.285714	/	/
chr1	34229003	+	ENSMUSG00000026131	Dst	mRNA	0	1	0	0	3	0	/	/	/	10	25	0.285714	11	17	0.392857	1	/	/	10	21	0.322581	11	33	0.25	1	1	0.28	10	33	0.232558	11	36	0.234043	1	1	0.233333	8	17	0.32	0	19	0	/	/
chr1	34237899	+	ENSMUSG00000026131	Dst	mRNA	0	0	0	1	1	0.5	/	/	/	0	6	0	0	5	0	/	/	/	0	5	0	0	0	0	/	/	/	0	2	0	0	3	0	/	/	/	0	7	0	0	8	0	/	/
chr1	34242613	+	ENSMUSG00000026131	Dst	mRNA	0	0	0	0	1	0	/	/	/	7	26	0.212121	11	30	0.268293	1	1	0.243243	8	19	0.296296	9	22	0.290323	/	1	/	4	26	0.133333	13	23	0.361111	/	1	/	3	11	0.214286	3	12	0.2	/	/
chr1	34249621	+	ENSMUSG00000026131	Dst	mRNA	1	82	0.0120482	1	16	0.0588235	/	/	/	20	332	0.0568182	12	250	0.0458015	/	/	/	20	127	0.136054	15	110	0.12	1	1	0.128676	20	344	0.0549451	25	390	0.060241	/	/	/	17	162	0.0949721	16	103	0.134454	/	1
chr1	34260161	+	ENSMUSG00000026131	Dst	mRNA	0	3	0	0	3	0	/	/	/	3	25	0.107143	4	29	0.121212	/	/	/	1	20	0.047619	2	29	0.0645161	/	/	/	4	26	0.133333	5	37	0.119048	/	1	/	2	13	0.133333	1	18	0.0526316	/	/
chr1	34268732	+	ENSMUSG00000026131	Dst	mRNA	0	1	0	0	1	0	/	/	/	2	44	0.0434783	5	35	0.125	/	1	/	1	40	0.0243902	0	36	0	/	/	/	0	32	0	2	51	0.0377358	/	/	/	1	23	0.0416667	0	22	0	/	/
chr1	34284255	+	ENSMUSG00000026131	Dst	mRNA	0	3	0	0	1	0	/	/	/	8	14	0.363636	13	19	0.40625	/	1	/	3	14	0.176471	6	11	0.352941	/	/	/	5	13	0.277778	3	12	0.2	/	/	/	3	9	0.25	1	8	0.111111	/	/
chr1	34284256	+	ENSMUSG00000026131	Dst	mRNA	3	0	1	2	0	1	/	/	/	15	12	0.555556	25	13	0.657895	/	1	/	12	4	0.75	13	8	0.619048	/	/	/	10	7	0.588235	10	5	0.666667	/	/	/	8	3	0.727273	5	2	0.714286	/	/
chr1	34287943	+	ENSMUSG00000026131	Dst	mRNA	0	69	0	1	80	0.0123457	/	/	/	74	783	0.0863477	66	801	0.0761246	/	/	/	55	625	0.0808824	26	322	0.0747126	/	/	/	106	837	0.112407	79	760	0.0941597	1	/	/	2	478	0.00416667	7	558	0.0123894	/	/
chr1	34302947	+	ENSMUSG00000026131	Dst	mRNA	2	8	0.2	0	1	0	/	/	/	1	37	0.0263158	2	41	0.0465116	/	/	/	3	3	0.5	1	4	0.2	/	/	/	8	36	0.181818	2	37	0.0512821	1	/	/	2	24	0.0769231	3	27	0.1	/	/
chr1	34302950	+	ENSMUSG00000026131	Dst	mRNA	2	11	0.153846	0	1	0	/	/	/	4	78	0.0487805	9	69	0.115385	/	1	/	2	5	0.285714	4	7	0.363636	/	/	/	11	63	0.148649	10	57	0.149254	1	1	0.148936	5	42	0.106383	4	53	0.0701754	1	/
chr1	34302951	+	ENSMUSG00000026131	Dst	mRNA	2	10	0.166667	1	0	1	/	/	/	4	58	0.0645161	5	62	0.0746269	/	/	/	2	5	0.285714	4	8	0.333333	/	/	/	10	59	0.144928	3	49	0.0576923	1	/	/	5	33	0.131579	5	29	0.147059	1	1
chr1	34302952	+	ENSMUSG00000026131	Dst	mRNA	0	12	0	0	1	0	/	/	/	1	77	0.0128205	4	76	0.05	/	/	/	0	6	0	0	8	0	/	/	/	0	67	0	2	62	0.03125	/	/	/	1	40	0.0243902	0	50	0	/	/
chr1	34437605	-	ENSMUSG00000042111	Ccdc115	mRNA	0	22	0	0	8	0	/	/	/	2	29	0.0645161	4	20	0.166667	/	/	/	0	21	0	4	16	0.2	/	/	/	3	25	0.107143	4	37	0.097561	/	/	/	5	28	0.151515	7	29	0.194444	1	1
chr1	34439091	-	ENSMUSG00000042111	Ccdc115	mRNA	0	165	0	2	42	0.0454545	/	/	/	4	121	0.032	4	125	0.0310078	/	/	/	4	51	0.0727273	6	28	0.176471	/	1	/	2	144	0.0136986	1	172	0.00578035	/	/	/	0	91	0	2	136	0.0144928	/	/
chr1	34439106	-	ENSMUSG00000042111	Ccdc115	mRNA	6	126	0.0454545	3	70	0.0410959	/	/	/	3	121	0.0241935	4	98	0.0392157	/	/	/	4	74	0.0512821	6	42	0.125	/	1	/	4	120	0.0322581	2	156	0.0126582	/	/	/	9	86	0.0947368	1	120	0.00826446	/	/
chr1	34750606	+	ENSMUSG00000037509	Arhgef4	mRNA	0	0	0	0	0	0	/	/	/	0	0	0	0	0	0	/	/	/	0	0	0	0	0	0	/	/	/	3	65	0.0441176	8	71	0.101266	/	1	/	0	0	0	0	0	0	/	/
chr1	34801994	+	ENSMUSG00000037509	Arhgef4	mRNA	0	1	0	0	0	0	/	/	/	0	0	0	0	0	0	/	/	/	0	1	0	0	1	0	/	/	/	17	129	0.116438	24	102	0.190476	1	1	0.150735	0	0	0	0	1	0	/	/
chr1	34806308	+	ENSMUSG00000037509	Arhgef4	mRNA	0	4	0	0	0	0	/	/	/	0	0	0	0	0	0	/	/	/	0	0	0	0	0	0	/	/	/	11	125	0.0808824	16	107	0.130081	/	1	/	0	0	0	0	2	0	/	/
chr1	34812923	+			intergenic	0	0	0	0	0	0	/	/	/	0	0	0	0	1	0	/	/	/	0	1	0	0	0	0	/	/	/	11	118	0.0852713	10	88	0.102041	/	1	/	0	0	0	0	0	0	/	/
chr1	34815056	-	ENSMUSG00000037503	Fam168b	mRNA	27	191	0.123853	13	242	0.0509804	1	/	/	10	339	0.0286533	11	288	0.0367893	/	/	/	4	257	0.0153257	5	210	0.0232558	/	/	/	49	1587	0.0299511	63	1547	0.0391304	/	/	/	24	448	0.0508475	20	432	0.0442478	/	/
chr1	34842948	+			intergenic	7	32	0.179487	3	12	0.2	1	/	/	0	9	0	3	10	0.230769	/	/	/	2	6	0.25	2	10	0.166667	/	/	/	8	35	0.186047	6	30	0.166667	1	1	0.177215	3	23	0.115385	5	29	0.147059	/	1
chr1	34877619	+	ENSMUSG00000026123	Plekhb2	mRNA	11	19	0.366667	7	34	0.170732	1	1	0.253521	7	33	0.175	3	40	0.0697674	1	/	/	5	19	0.208333	1	23	0.0416667	/	/	/	15	149	0.0914634	24	82	0.226415	/	1	/	19	124	0.132867	16	176	0.0833333	1	/
chr1	34878299	+	ENSMUSG00000026123	Plekhb2	mRNA	0	131	0	0	94	0	/	/	/	0	80	0	1	70	0.0140845	/	/	/	3	24	0.111111	5	30	0.142857	/	1	/	3	183	0.016129	1	147	0.00675676	/	/	/	1	276	0.00361011	1	358	0.00278552	/	/
chr1	34878448	+	ENSMUSG00000026123	Plekhb2	mRNA	4	4	0.5	0	2	0	/	/	/	5	6	0.454545	5	5	0.5	/	/	/	0	1	0	1	1	0.5	/	/	/	2	18	0.1	0	13	0	/	/	/	6	21	0.222222	9	22	0.290323	/	1
chr1	34878894	+	ENSMUSG00000026123	Plekhb2	mRNA	1	221	0.0045045	2	205	0.00966184	/	/	/	17	152	0.100592	19	135	0.123377	1	1	0.111455	3	44	0.0638298	12	49	0.196721	/	1	/	16	280	0.0540541	11	206	0.0506912	/	/	/	5	427	0.0115741	10	462	0.0211864	/	/
chr1	34879132	+	ENSMUSG00000026123	Plekhb2	mRNA	6	34	0.15	5	41	0.108696	1	1	0.127907	0	16	0	0	21	0	/	/	/	1	10	0.0909091	1	7	0.125	/	/	/	8	41	0.163265	8	44	0.153846	1	1	0.158416	10	44	0.185185	16	46	0.258065	1	1
chr1	36068825	+	ENSMUSG00000045216	Hs6st1	mRNA	0	8	0	1	3	0.25	/	/	/	0	3	0	1	1	0.5	/	/	/	0	10	0	0	9	0	/	/	/	1	19	0.05	0	7	0	/	/	/	1	18	0.0526316	2	27	0.0689655	/	/
chr1	36103503	+	ENSMUSG00000045216	Hs6st1	mRNA	1	6	0.142857	0	9	0	/	/	/	0	20	0	0	12	0	/	/	/	1	7	0.125	1	8	0.111111	/	/	/	1	22	0.0434783	4	12	0.25	/	/	/	3	39	0.0714286	6	53	0.101695	/	1
chr1	36104671	+	ENSMUSG00000045216	Hs6st1	mRNA	7	58	0.107692	6	88	0.0638298	1	/	/	4	110	0.0350877	4	126	0.0307692	/	/	/	4	126	0.0307692	6	130	0.0441176	/	/	/	4	250	0.015748	5	224	0.0218341	/	/	/	15	536	0.0272232	23	562	0.0393162	/	/
chr1	36105770	+	ENSMUSG00000045216	Hs6st1	mRNA	3	4	0.428571	1	7	0.125	/	/	/	0	2	0	1	6	0.142857	/	/	/	2	4	0.333333	1	4	0.2	/	/	/	2	4	0.333333	2	7	0.222222	/	/	/	6	15	0.285714	3	18	0.142857	/	/
chr1	36140440	-			intergenic	1	23	0.0416667	0	8	0	/	/	/	8	35	0.186047	4	34	0.105263	1	/	/	8	36	0.181818	9	44	0.169811	1	1	0.175258	0	52	0	3	56	0.0508475	/	/	/	0	18	0	1	16	0.0588235	/	/
chr1	36142060	-	ENSMUSG00000037470	Uggt1	mRNA	1	44	0.0222222	2	37	0.0512821	/	/	/	12	56	0.176471	8	54	0.129032	1	1	0.153846	17	83	0.17	21	76	0.216495	1	1	0.192893	1	86	0.0114943	3	94	0.0309278	/	/	/	5	39	0.113636	1	43	0.0227273	1	/
chr1	36175016	-	ENSMUSG00000037470	Uggt1	mRNA	9	101	0.0818182	5	80	0.0588235	/	/	/	7	106	0.0619469	4	108	0.0357143	/	/	/	2	109	0.018018	4	89	0.0430108	/	/	/	3	100	0.0291262	12	103	0.104348	/	1	/	3	122	0.024	5	151	0.0320513	/	/
chr1	36345856	-	ENSMUSG00000010453	Kansl3	mRNA	0	6	0	0	10	0	/	/	/	4	24	0.142857	9	25	0.264706	/	1	/	4	11	0.266667	2	5	0.285714	/	/	/	4	24	0.142857	5	27	0.15625	/	1	/	3	26	0.103448	0	39	0	/	/
chr1	36348868	-	ENSMUSG00000010453	Kansl3	mRNA	4	53	0.0701754	3	50	0.0566038	/	/	/	5	91	0.0520833	1	67	0.0147059	/	/	/	1	58	0.0169492	3	42	0.0666667	/	/	/	3	91	0.0319149	3	72	0.04	/	/	/	6	123	0.0465116	6	107	0.0530973	/	/
chr1	36420796	-			intergenic	0	16	0	0	11	0	/	/	/	5	37	0.119048	7	42	0.142857	1	1	0.131868	2	42	0.0454545	7	43	0.14	/	1	/	0	93	0	1	108	0.00917431	/	/	/	0	46	0	1	59	0.0166667	/	/
chr1	36445133	-	ENSMUSG00000001143	Lman2l	mRNA	0	1	0	0	3	0	/	/	/	2	34	0.0555556	2	23	0.08	/	/	/	2	14	0.125	1	13	0.0714286	/	/	/	3	18	0.142857	0	20	0	/	/	/	5	43	0.104167	2	48	0.04	1	/
chr1	36507289	+	ENSMUSG00000037408	Cnnm4	mRNA	7	53	0.116667	11	43	0.203704	1	1	0.157895	0	8	0	0	6	0	/	/	/	2	9	0.181818	1	4	0.2	/	/	/	3	13	0.1875	1	18	0.0526316	/	/	/	1	21	0.0454545	1	24	0.04	/	/
chr1	36512255	+	ENSMUSG00000001138	Cnnm3	mRNA	1	30	0.0322581	0	19	0	/	/	/	4	36	0.1	0	23	0	/	/	/	2	35	0.0540541	4	44	0.0833333	/	/	/	2	71	0.0273973	2	46	0.0416667	/	/	/	2	67	0.0289855	1	64	0.0153846	/	/
chr1	36530611	-	ENSMUSG00000067653	Ankrd23	mRNA	0	0	0	0	1	0	/	/	/	0	25	0	1	7	0.125	/	/	/	7	49	0.125	6	63	0.0869565	1	/	/	0	0	0	0	0	0	/	/	/	0	0	0	0	0	0	/	/
chr1	36531448	-	ENSMUSG00000067653	Ankrd23	mRNA	0	0	0	0	0	0	/	/	/	2	16	0.111111	1	15	0.0625	/	/	/	8	58	0.121212	7	60	0.104478	1	1	0.112782	0	0	0	0	0	0	/	/	/	0	0	0	0	0	0	/	/
chr1	36531527	-	ENSMUSG00000067653	Ankrd23	mRNA	3	6	0.333333	0	1	0	/	/	/	16	116	0.121212	21	94	0.182609	1	1	0.149798	3	1023	0.00292398	1	1011	0.000988142	/	/	/	0	1	0	0	0	0	/	/	/	0	1	0	0	1	0	/	/
chr1	36534443	-	ENSMUSG00000067653	Ankrd23	mRNA	0	3	0	0	2	0	/	/	/	11	10	0.52381	6	14	0.3	/	/	/	51	59	0.463636	45	65	0.409091	1	1	0.436364	0	8	0	0	8	0	/	/	/	0	3	0	0	8	0	/	/
chr1	36542797	-	ENSMUSG00000079610	Ankrd39	mRNA	0	29	0	1	32	0.030303	/	/	/	6	54	0.1	1	65	0.0151515	1	/	/	4	61	0.0615385	7	27	0.205882	/	1	/	5	101	0.0471698	3	87	0.0333333	/	/	/	5	81	0.0581395	3	101	0.0288462	/	/
chr1	36549527	-	ENSMUSG00000026121	Sema4c	mRNA	5	31	0.138889	4	21	0.16	1	/	/	19	92	0.171171	18	100	0.152542	1	1	0.161572	11	68	0.139241	10	71	0.123457	1	1	0.13125	16	74	0.177778	17	100	0.145299	1	1	0.15942	13	32	0.288889	18	50	0.264706	1	1
chr1	36549528	-	ENSMUSG00000026121	Sema4c	mRNA	5	30	0.142857	5	20	0.2	1	/	/	20	90	0.181818	18	94	0.160714	1	1	0.171171	12	66	0.153846	11	69	0.1375	1	1	0.14557	19	72	0.208791	19	98	0.162393	1	1	0.182692	12	33	0.266667	18	50	0.264706	1	1
chr1	36549529	-	ENSMUSG00000026121	Sema4c	mRNA	5	30	0.142857	4	21	0.16	1	/	/	19	91	0.172727	16	93	0.146789	1	1	0.159817	9	68	0.116883	12	67	0.151899	1	1	0.134615	18	71	0.202247	18	98	0.155172	1	1	0.17561	13	32	0.288889	17	50	0.253731	1	1
chr1	36549530	-	ENSMUSG00000026121	Sema4c	mRNA	3	29	0.09375	4	20	0.166667	/	/	/	18	91	0.165138	15	92	0.140187	1	1	0.152778	10	67	0.12987	12	67	0.151899	1	1	0.141026	17	72	0.191011	17	99	0.146552	1	1	0.165854	12	33	0.266667	17	50	0.253731	1	1
chr1	36549531	-	ENSMUSG00000026121	Sema4c	mRNA	3	29	0.09375	4	20	0.166667	/	/	/	17	91	0.157407	15	92	0.140187	1	1	0.148837	10	66	0.131579	11	68	0.139241	1	1	0.135484	17	72	0.191011	18	97	0.156522	1	1	0.171569	12	32	0.272727	17	50	0.253731	1	1
chr1	36549532	-	ENSMUSG00000026121	Sema4c	mRNA	3	28	0.0967742	4	22	0.153846	/	/	/	16	94	0.145455	17	91	0.157407	1	1	0.151376	12	67	0.151899	11	68	0.139241	1	1	0.14557	16	73	0.179775	13	100	0.115044	1	1	0.143564	10	36	0.217391	15	53	0.220588	1	1
chr1	36549533	-	ENSMUSG00000026121	Sema4c	mRNA	1	31	0.03125	0	26	0	/	/	/	6	105	0.0540541	3	104	0.0280374	/	/	/	2	76	0.025641	5	74	0.0632911	/	/	/	9	80	0.101124	8	105	0.0707965	1	/	/	2	45	0.0425532	6	61	0.0895522	/	/
chr1	36602123	+	ENSMUSG00000089906	Gm6428	pseudogene	1	28	0.0344828	1	25	0.0384615	/	/	/	4	43	0.0851064	3	29	0.09375	/	/	/	8	27	0.228571	4	32	0.111111	1	/	/	2	30	0.0625	4	24	0.142857	/	/	/	3	23	0.115385	5	13	0.277778	/	/
chr1	36691569	+	ENSMUSG00000061518	Cox5b	mRNA	92	739	0.11071	13	428	0.0294785	1	/	/	260	2496	0.0943396	202	1699	0.10626	/	1	/	14	385	0.0350877	21	500	0.0403071	/	/	/	86	457	0.158379	62	407	0.132196	1	1	0.146245	142	774	0.155022	175	928	0.158658	1	1
chr1	36691817	+	ENSMUSG00000061518	Cox5b	mRNA	3	71	0.0405405	4	67	0.056338	/	/	/	8	76	0.0952381	3	65	0.0441176	/	/	/	2	40	0.047619	5	40	0.111111	/	1	/	3	64	0.0447761	2	43	0.0444444	/	/	/	4	79	0.0481928	5	114	0.0420168	/	/
chr1	36692502	+	ENSMUSG00000061518	Cox5b	mRNA	275	1780	0.13382	190	1531	0.110401	1	1	0.123146	252	6300	0.0384615	210	5627	0.0359774	/	/	/	110	2051	0.0509024	117	717	0.140288	/	1	/	63	1877	0.0324742	68	1939	0.0338814	/	/	/	86	2889	0.0289076	124	3539	0.033852	/	/
chr1	36698469	-			intergenic	76	1109	0.064135	48	869	0.0523446	/	/	/	140	1042	0.118443	140	924	0.131579	1	1	0.124666	346	775	0.308653	303	704	0.300894	1	1	0.304981	29	2745	0.0104542	23	3273	0.00697816	/	/	/	62	1106	0.0530822	69	1362	0.048218	/	/
chr1	36701174	-	ENSMUSG00000037351	Actr1b	mRNA	1	7	0.125	1	6	0.142857	/	/	/	4	20	0.166667	6	35	0.146341	/	1	/	3	19	0.136364	0	10	0	/	/	/	4	77	0.0493827	9	61	0.128571	/	1	/	4	28	0.125	5	35	0.125	/	1
chr1	36792492	-	ENSMUSG00000026116	Tmem131	mRNA	0	9	0	0	25	0	/	/	/	0	41	0	1	48	0.0204082	/	/	/	0	39	0	1	39	0.025	/	/	/	2	64	0.030303	0	81	0	/	/	/	0	49	0	0	46	0	/	/
chr1	37369464	+	ENSMUSG00000026113	Inpp4a	mRNA	0	7	0	1	2	0.333333	/	/	/	2	7	0.222222	0	3	0	/	/	/	1	4	0.2	0	3	0	/	/	/	3	55	0.0517241	7	40	0.148936	/	1	/	0	1	0	0	2	0	/	/
chr1	37372411	+	ENSMUSG00000026113	Inpp4a	mRNA	0	20	0	0	6	0	/	/	/	4	56	0.0666667	2	61	0.031746	/	/	/	1	28	0.0344828	6	10	0.375	/	/	/	15	567	0.0257732	17	542	0.0304114	/	/	/	1	8	0.111111	1	9	0.1	/	/
chr1	37388840	+	ENSMUSG00000026113	Inpp4a	mRNA	2	49	0.0392157	7	56	0.111111	/	1	/	1	147	0.00675676	0	99	0	/	/	/	1	96	0.0103093	3	65	0.0441176	/	/	/	6	796	0.0074813	9	685	0.0129683	/	/	/	1	41	0.0238095	1	45	0.0217391	/	/
chr1	37407560	+	ENSMUSG00000026113	Inpp4a	mRNA	5	31	0.138889	3	31	0.0882353	1	/	/	0	15	0	1	23	0.0416667	/	/	/	2	23	0.08	1	33	0.0294118	/	/	/	4	195	0.0201005	2	193	0.0102564	/	/	/	1	5	0.166667	0	9	0	/	/
chr1	37408822	+	ENSMUSG00000026113	Inpp4a	mRNA	12	149	0.0745342	7	143	0.0466667	/	/	/	41	152	0.212435	29	156	0.156757	1	1	0.185185	40	126	0.240964	43	147	0.226316	1	1	0.233146	136	932	0.127341	109	1013	0.097148	1	/	/	0	50	0	1	51	0.0192308	/	/
chr1	37419154	-	ENSMUSG00000026112	6330578E17Rik	mRNA	0	19	0	0	21	0	/	/	/	1	45	0.0217391	1	53	0.0185185	/	/	/	0	26	0	0	17	0	/	/	/	0	32	0	0	17	0	/	/	/	0	32	0	1	42	0.0232558	/	/
chr1	37440052	-	ENSMUSG00000026110	Mgat4a	mRNA	5	36	0.121951	10	51	0.163934	1	1	0.147059	0	11	0	0	3	0	/	/	/	0	2	0	0	2	0	/	/	/	0	14	0	0	16	0	/	/	/	0	4	0	1	4	0.2	/	/
chr1	37440053	-	ENSMUSG00000026110	Mgat4a	mRNA	8	33	0.195122	4	49	0.0754717	1	/	/	0	8	0	0	3	0	/	/	/	0	1	0	0	1	0	/	/	/	1	9	0.1	0	12	0	/	/	/	0	4	0	0	5	0	/	/
chr1	37441591	-	ENSMUSG00000026110	Mgat4a	mRNA	17	67	0.202381	5	75	0.0625	1	/	/	0	18	0	0	20	0	/	/	/	1	11	0.0833333	0	6	0	/	/	/	0	28	0	0	23	0	/	/	/	0	10	0	3	17	0.15	/	/
chr1	37442428	-	ENSMUSG00000026110	Mgat4a	mRNA	38	270	0.123377	24	205	0.104803	1	1	0.115456	3	12	0.2	3	24	0.111111	/	/	/	3	17	0.15	3	15	0.166667	/	/	/	4	62	0.0606061	6	43	0.122449	/	1	/	6	14	0.3	8	29	0.216216	/	1
chr1	37443409	-	ENSMUSG00000026110	Mgat4a	mRNA	0	50	0	5	45	0.1	/	1	/	0	4	0	0	4	0	/	/	/	0	1	0	1	1	0.5	/	/	/	0	14	0	0	19	0	/	/	/	0	5	0	0	5	0	/	/
chr1	37613444	-	ENSMUSG00000026090	2010300C02Rik	mRNA	6	14	0.3	0	8	0	/	/	/	0	0	0	0	0	0	/	/	/	0	0	0	0	0	0	/	/	/	8	60	0.117647	17	66	0.204819	1	1	0.165563	0	1	0	0	0	0	/	/
chr1	37719669	-	ENSMUSG00000026090	2010300C02Rik	mRNA	8	52	0.133333	7	41	0.145833	1	1	0.138889	0	4	0	1	4	0.2	/	/	/	1	1	0.5	0	0	0	/	/	/	78	1008	0.0718232	69	816	0.0779661	/	/	/	0	3	0	3	5	0.375	/	/
chr1	37719670	-	ENSMUSG00000026090	2010300C02Rik	mRNA	10	50	0.166667	7	42	0.142857	1	1	0.155963	0	5	0	1	4	0.2	/	/	/	1	1	0.5	0	0	0	/	/	/	76	1013	0.0697888	66	821	0.0744081	/	/	/	0	3	0	3	6	0.333333	/	/
chr1	37719673	-	ENSMUSG00000026090	2010300C02Rik	mRNA	7	53	0.116667	6	44	0.12	1	1	0.118182	0	5	0	1	4	0.2	/	/	/	1	1	0.5	0	0	0	/	/	/	71	1030	0.0644868	62	828	0.0696629	/	/	/	0	3	0	3	6	0.333333	/	/
chr1	37719740	-	ENSMUSG00000026090	2010300C02Rik	mRNA	3	23	0.115385	5	25	0.166667	/	1	/	1	7	0.125	1	3	0.25	/	/	/	1	0	1	0	0	0	/	/	/	56	789	0.0662722	54	619	0.0802377	/	/	/	0	4	0	2	6	0.25	/	/
chr1	37719744	-	ENSMUSG00000026090	2010300C02Rik	mRNA	3	25	0.107143	5	25	0.166667	/	1	/	1	7	0.125	1	3	0.25	/	/	/	0	0	0	0	0	0	/	/	/	61	790	0.0716804	59	631	0.0855072	/	/	/	0	4	0	2	6	0.25	/	/
chr1	37720072	-	ENSMUSG00000026090	2010300C02Rik	mRNA	0	0	0	0	0	0	/	/	/	0	0	0	0	0	0	/	/	/	0	0	0	0	0	0	/	/	/	6	28	0.176471	6	17	0.26087	1	/	/	0	0	0	0	0	0	/	/
chr1	37840649	-	ENSMUSG00000060771	Tsga10	mRNA	0	3	0	0	3	0	/	/	/	1	16	0.0588235	2	22	0.0833333	/	/	/	0	17	0	0	8	0	/	/	/	5	56	0.0819672	6	41	0.12766	/	1	/	0	35	0	2	13	0.133333	/	/
chr1	37898307	+	ENSMUSG00000026087	Mrpl30	mRNA	13	97	0.118182	9	61	0.128571	1	1	0.122222	11	46	0.192982	13	44	0.22807	1	1	0.210526	5	53	0.0862069	7	45	0.134615	/	1	/	4	37	0.097561	4	28	0.125	/	/	/	4	24	0.142857	3	15	0.166667	/	/
chr1	38049039	+	ENSMUSG00000026083	Eif5b	mRNA	1	32	0.030303	0	39	0	/	/	/	14	252	0.0526316	14	212	0.0619469	/	/	/	6	159	0.0363636	9	57	0.136364	/	1	/	5	203	0.0240385	2	204	0.00970874	/	/	/	8	149	0.0509554	6	201	0.0289855	/	/
chr1	38055518	-	ENSMUSG00000026082	Rev1	mRNA	10	39	0.204082	0	47	0	1	/	/	19	82	0.188119	17	111	0.132812	1	1	0.157205	3	97	0.03	2	57	0.0338983	/	/	/	11	135	0.0753425	16	143	0.100629	/	1	/	11	82	0.11828	20	102	0.163934	1	1
chr1	38794444	-	ENSMUSG00000048814	Lonrf2	mRNA	0	0	0	0	0	0	/	/	/	0	0	0	1	0	1	/	/	/	0	0	0	0	0	0	/	/	/	3	44	0.0638298	7	23	0.233333	/	1	/	0	0	0	0	0	0	/	/
chr1	38807136	-	ENSMUSG00000048814	Lonrf2	mRNA	0	0	0	0	0	0	/	/	/	0	4	0	0	2	0	/	/	/	0	0	0	0	1	0	/	/	/	10	42	0.192308	7	29	0.194444	1	1	0.193182	0	0	0	0	0	0	/	/
chr1	38835933	-	ENSMUSG00000048814	Lonrf2	mRNA	0	4	0	0	2	0	/	/	/	6	47	0.113208	2	34	0.0555556	1	/	/	2	1	0.666667	1	7	0.125	/	/	/	33	1049	0.0304991	25	1132	0.0216076	/	/	/	0	4	0	0	0	0	/	/
chr1	38836546	-			intergenic	0	0	0	0	0	0	/	/	/	0	1	0	0	1	0	/	/	/	0	0	0	1	2	0.333333	/	/	/	8	30	0.210526	7	19	0.269231	1	/	/	0	0	0	0	0	0	/	/
chr1	38871711	-	ENSMUSG00000026080	Chst10	mRNA	0	0	0	0	0	0	/	/	/	0	2	0	0	0	0	/	/	/	0	0	0	0	0	0	/	/	/	1	36	0.027027	6	32	0.157895	/	1	/	0	0	0	0	0	0	/	/
chr1	38996138	+	ENSMUSG00000026078	Pdcl3	mRNA	6	54	0.1	4	42	0.0869565	1	/	/	3	42	0.0666667	3	46	0.0612245	/	/	/	1	17	0.0555556	1	29	0.0333333	/	/	/	1	23	0.0416667	0	15	0	/	/	/	2	29	0.0645161	2	36	0.0526316	/	/
chr1	39193881	+			intergenic	19	111	0.146154	7	69	0.0921053	1	/	/	2	10	0.166667	5	11	0.3125	/	/	/	1	0	1	0	4	0	/	/	/	54	210	0.204545	52	201	0.205534	1	1	0.205029	1	4	0.2	1	12	0.0769231	/	/
chr1	39193882	+			intergenic	17	113	0.130769	7	69	0.0921053	1	/	/	2	10	0.166667	5	11	0.3125	/	/	/	1	0	1	0	4	0	/	/	/	59	208	0.220974	55	203	0.213178	1	1	0.217143	1	4	0.2	2	11	0.153846	/	/
chr1	39193884	+			intergenic	22	108	0.169231	8	68	0.105263	1	1	0.145631	2	10	0.166667	4	12	0.25	/	/	/	1	0	1	0	4	0	/	/	/	82	188	0.303704	69	191	0.265385	1	1	0.284906	1	4	0.2	2	12	0.142857	/	/
chr1	39193885	+			intergenic	28	105	0.210526	9	70	0.113924	1	1	0.174528	2	10	0.166667	5	11	0.3125	/	/	/	1	0	1	1	4	0.2	/	/	/	93	193	0.325175	74	193	0.277154	1	1	0.301989	1	4	0.2	4	11	0.266667	/	/
chr1	39193886	+			intergenic	25	108	0.18797	10	71	0.123457	1	1	0.163551	2	10	0.166667	5	12	0.294118	/	/	/	1	0	1	1	4	0.2	/	/	/	92	194	0.321678	74	192	0.278195	1	1	0.300725	1	4	0.2	4	12	0.25	/	/
chr1	39193888	+			intergenic	26	108	0.19403	11	70	0.135802	1	1	0.172093	2	11	0.153846	5	12	0.294118	/	/	/	1	0	1	1	4	0.2	/	/	/	98	189	0.341463	77	195	0.283088	1	1	0.313059	1	3	0.25	4	11	0.266667	/	/
chr1	39193889	+			intergenic	26	108	0.19403	12	69	0.148148	1	1	0.176744	2	11	0.153846	5	12	0.294118	/	/	/	1	0	1	1	4	0.2	/	/	/	95	190	0.333333	76	194	0.281481	1	1	0.308108	1	3	0.25	5	11	0.3125	/	/
chr1	39193891	+			intergenic	21	111	0.159091	8	73	0.0987654	1	/	/	2	11	0.153846	4	13	0.235294	/	/	/	0	1	0	0	5	0	/	/	/	72	211	0.254417	59	207	0.221805	1	1	0.238616	1	3	0.25	3	14	0.176471	/	/
chr1	39193892	+			intergenic	21	106	0.165354	8	69	0.103896	1	1	0.142157	2	11	0.153846	3	13	0.1875	/	/	/	0	1	0	0	5	0	/	/	/	68	212	0.242857	54	206	0.207692	1	1	0.225926	1	3	0.25	3	14	0.176471	/	/
chr1	39193941	+			intergenic	26	33	0.440678	11	36	0.234043	1	1	0.349057	2	3	0.4	3	6	0.333333	/	/	/	0	0	0	0	3	0	/	/	/	63	108	0.368421	49	82	0.374046	1	1	0.370861	1	4	0.2	3	9	0.25	/	/
chr1	39193944	+			intergenic	33	24	0.578947	14	34	0.291667	1	1	0.447619	2	3	0.4	3	6	0.333333	/	/	/	0	0	0	1	2	0.333333	/	/	/	75	96	0.438596	59	71	0.453846	1	1	0.445183	1	4	0.2	4	8	0.333333	/	/
chr1	39193951	+			intergenic	22	34	0.392857	11	33	0.25	1	1	0.33	2	3	0.4	3	6	0.333333	/	/	/	0	0	0	1	2	0.333333	/	/	/	44	109	0.287582	34	85	0.285714	1	1	0.286765	1	4	0.2	1	9	0.1	/	/
chr1	39478510	-	ENSMUSG00000003134	Tbc1d8	mRNA	2	113	0.0173913	5	64	0.0724638	/	/	/	1	66	0.0149254	2	57	0.0338983	/	/	/	2	69	0.028169	10	60	0.142857	/	1	/	10	150	0.0625	9	171	0.05	/	/	/	1	36	0.027027	2	25	0.0740741	/	/
chr1	39478633	-	ENSMUSG00000003134	Tbc1d8	mRNA	4	23	0.148148	2	12	0.142857	/	/	/	0	22	0	1	19	0.05	/	/	/	1	19	0.05	10	23	0.30303	/	1	/	3	74	0.038961	6	75	0.0740741	/	/	/	0	4	0	1	15	0.0625	/	/
chr1	39552173	-	ENSMUSG00000048234	Rnf149	mRNA	3	45	0.0625	3	62	0.0461538	/	/	/	1	29	0.0333333	1	37	0.0263158	/	/	/	2	33	0.0571429	4	36	0.1	/	/	/	12	125	0.0875912	9	91	0.09	/	/	/	37	260	0.124579	41	351	0.104592	1	1
chr1	39620905	-	ENSMUSG00000050967	Creg2	mRNA	0	0	0	0	0	0	/	/	/	0	0	0	0	0	0	/	/	/	0	1	0	0	1	0	/	/	/	14	78	0.152174	16	83	0.161616	1	1	0.157068	0	0	0	0	0	0	/	/
chr1	40024665	+	ENSMUSG00000026074	Map4k4	mRNA	0	53	0	0	83	0	/	/	/	25	157	0.137363	19	146	0.115152	1	1	0.126801	1	60	0.0163934	0	31	0	/	/	/	30	170	0.15	27	178	0.131707	1	1	0.140741	3	50	0.0566038	1	61	0.016129	/	/
chr1	40774156	-	ENSMUSG00000041945	Mfsd9	mRNA	1	24	0.04	2	24	0.0769231	/	/	/	0	4	0	0	2	0	/	/	/	0	0	0	0	4	0	/	/	/	1	9	0.1	1	9	0.1	/	/	/	5	87	0.0543478	11	91	0.107843	/	1
chr1	40781555	-	ENSMUSG00000041945	Mfsd9	mRNA	0	9	0	3	6	0.333333	/	/	/	0	0	0	0	3	0	/	/	/	0	0	0	0	3	0	/	/	/	1	3	0.25	0	2	0	/	/	/	8	22	0.266667	7	27	0.205882	1	1
chr1	40807690	+	ENSMUSG00000079588	Tmem182	mRNA	0	0	0	0	0	0	/	/	/	9	340	0.025788	15	345	0.0416667	/	/	/	30	375	0.0740741	25	199	0.111607	/	1	/	0	0	0	0	0	0	/	/	/	1	3	0.25	0	4	0	/	/
chr1	40856150	+			intergenic	0	0	0	0	0	0	/	/	/	34	149	0.185792	35	126	0.217391	1	1	0.200581	65	182	0.263158	58	213	0.214022	1	1	0.237452	0	0	0	0	0	0	/	/	/	0	2	0	0	0	0	/	/
chr1	42697108	+	ENSMUSG00000093436	Gm20646	sense_overlapping	0	0	0	0	0	0	/	/	/	0	0	0	0	0	0	/	/	/	0	0	0	0	0	0	/	/	/	2	57	0.0338983	7	44	0.137255	/	1	/	2	30	0.0625	3	21	0.125	/	/
chr1	42697388	-			intergenic	0	0	0	0	0	0	/	/	/	0	0	0	0	0	0	/	/	/	0	0	0	0	0	0	/	/	/	6	31	0.162162	4	21	0.16	1	/	/	2	1	0.666667	0	2	0	/	/
chr1	42697389	-			intergenic	0	0	0	0	0	0	/	/	/	0	0	0	0	0	0	/	/	/	0	0	0	0	0	0	/	/	/	6	31	0.162162	4	21	0.16	1	/	/	1	2	0.333333	1	1	0.5	/	/
chr1	42697390	+	ENSMUSG00000045515;ENSMUSG00000093436	Pou3f3;Gm20646	mRNA;sense_overlapping	0	0	0	0	0	0	/	/	/	0	0	0	0	0	0	/	/	/	0	1	0	0	0	0	/	/	/	164	494	0.24924	171	488	0.259484	1	1	0.254366	186	487	0.276374	195	539	0.265668	1	1
chr1	42697391	+	ENSMUSG00000045515;ENSMUSG00000093436	Pou3f3;Gm20646	mRNA;sense_overlapping	0	0	0	0	0	0	/	/	/	0	0	0	0	0	0	/	/	/	0	1	0	0	0	0	/	/	/	171	493	0.25753	178	488	0.267267	1	1	0.262406	188	487	0.278519	198	539	0.268657	1	1
chr1	42697392	-			intergenic	0	0	0	0	0	0	/	/	/	0	0	0	0	0	0	/	/	/	0	0	0	0	0	0	/	/	/	6	32	0.157895	5	20	0.2	1	/	/	2	1	0.666667	1	1	0.5	/	/
chr1	42697393	+	ENSMUSG00000045515;ENSMUSG00000093436	Pou3f3;Gm20646	mRNA;sense_overlapping	0	0	0	0	0	0	/	/	/	0	0	0	0	0	0	/	/	/	0	1	0	0	0	0	/	/	/	170	508	0.250737	179	505	0.261696	1	1	0.256241	193	507	0.275714	206	554	0.271053	1	1
chr1	42697394	+	ENSMUSG00000045515;ENSMUSG00000093436	Pou3f3;Gm20646	mRNA;sense_overlapping	0	0	0	0	0	0	/	/	/	0	0	0	0	0	0	/	/	/	0	1	0	0	0	0	/	/	/	172	513	0.251095	179	507	0.260933	1	1	0.256018	200	502	0.2849	207	555	0.271654	1	1
chr1	42697401	-			intergenic	0	0	0	0	0	0	/	/	/	0	0	0	0	0	0	/	/	/	0	0	0	0	0	0	/	/	/	5	32	0.135135	5	22	0.185185	1	/	/	2	1	0.666667	1	3	0.25	/	/
chr1	42697402	-			intergenic	0	0	0	0	0	0	/	/	/	0	0	0	0	0	0	/	/	/	0	0	0	0	0	0	/	/	/	5	32	0.135135	5	23	0.178571	1	/	/	2	1	0.666667	1	3	0.25	/	/
chr1	42697403	+	ENSMUSG00000045515;ENSMUSG00000093436	Pou3f3;Gm20646	mRNA;sense_overlapping	0	0	0	0	0	0	/	/	/	0	0	0	0	0	0	/	/	/	0	1	0	0	0	0	/	/	/	189	511	0.27	197	487	0.288012	1	1	0.278902	215	488	0.305832	217	552	0.282185	1	1
chr1	42697404	-			intergenic	0	0	0	0	0	0	/	/	/	0	0	0	0	0	0	/	/	/	0	0	0	0	0	0	/	/	/	5	32	0.135135	5	24	0.172414	1	/	/	2	1	0.666667	1	3	0.25	/	/
chr1	42697405	-			intergenic	0	0	0	0	0	0	/	/	/	0	0	0	0	0	0	/	/	/	0	0	0	0	0	0	/	/	/	5	31	0.138889	5	24	0.172414	1	/	/	2	1	0.666667	1	3	0.25	/	/
chr1	42697406	+	ENSMUSG00000045515;ENSMUSG00000093436	Pou3f3;Gm20646	mRNA;sense_overlapping	0	0	0	0	0	0	/	/	/	0	0	0	0	0	0	/	/	/	0	1	0	0	0	0	/	/	/	185	502	0.269287	191	484	0.282963	1	1	0.276065	207	478	0.30219	215	527	0.289757	1	1
chr1	42697407	+	ENSMUSG00000045515;ENSMUSG00000093436	Pou3f3;Gm20646	mRNA;sense_overlapping	0	0	0	0	0	0	/	/	/	0	0	0	0	0	0	/	/	/	0	1	0	0	0	0	/	/	/	178	504	0.260997	182	491	0.270431	1	1	0.265683	196	488	0.28655	201	536	0.272727	1	1
chr1	42697715	+	ENSMUSG00000045515;ENSMUSG00000093436	Pou3f3;Gm20646	mRNA;sense_overlapping	0	0	0	0	0	0	/	/	/	0	0	0	0	0	0	/	/	/	0	0	0	0	0	0	/	/	/	84	817	0.0932297	88	697	0.112102	/	1	/	43	653	0.0617816	48	788	0.0574163	/	/
chr1	42697717	+	ENSMUSG00000045515;ENSMUSG00000093436	Pou3f3;Gm20646	mRNA;sense_overlapping	0	0	0	0	0	0	/	/	/	0	0	0	0	0	0	/	/	/	0	0	0	0	0	0	/	/	/	107	832	0.113951	104	714	0.127139	1	1	0.120091	55	667	0.0761773	63	807	0.0724138	/	/
chr1	42697718	+	ENSMUSG00000045515;ENSMUSG00000093436	Pou3f3;Gm20646	mRNA;sense_overlapping	0	0	0	0	0	0	/	/	/	0	0	0	0	0	0	/	/	/	0	0	0	0	0	0	/	/	/	103	836	0.109691	105	714	0.128205	1	1	0.118316	61	664	0.0841379	56	816	0.0642202	/	/
chr1	42697720	+	ENSMUSG00000045515;ENSMUSG00000093436	Pou3f3;Gm20646	mRNA;sense_overlapping	0	0	0	0	0	0	/	/	/	0	0	0	0	0	0	/	/	/	0	0	0	0	0	0	/	/	/	117	837	0.122642	112	718	0.13494	1	1	0.128363	58	680	0.0785908	72	821	0.0806271	/	/
chr1	42697721	+	ENSMUSG00000045515;ENSMUSG00000093436	Pou3f3;Gm20646	mRNA;sense_overlapping	0	0	0	0	0	0	/	/	/	0	0	0	0	0	0	/	/	/	0	0	0	0	0	0	/	/	/	119	833	0.125	117	715	0.140625	1	1	0.132287	59	677	0.080163	74	823	0.0824972	/	/
chr1	42697723	+	ENSMUSG00000045515;ENSMUSG00000093436	Pou3f3;Gm20646	mRNA;sense_overlapping	0	0	0	0	0	0	/	/	/	0	0	0	2	0	1	/	/	/	0	0	0	0	0	0	/	/	/	112	858	0.115464	96	744	0.114286	1	1	0.114917	52	693	0.0697987	59	846	0.0651934	/	/
chr1	42697724	+	ENSMUSG00000045515;ENSMUSG00000093436	Pou3f3;Gm20646	mRNA;sense_overlapping	0	0	0	0	0	0	/	/	/	0	0	0	2	0	1	/	/	/	0	0	0	0	0	0	/	/	/	113	854	0.116856	100	737	0.119474	1	1	0.118071	59	685	0.0793011	57	850	0.0628445	/	/
chr1	42699674	+	ENSMUSG00000045515;ENSMUSG00000093436	Pou3f3;Gm20646	mRNA;sense_overlapping	0	0	0	0	0	0	/	/	/	0	0	0	0	0	0	/	/	/	0	0	0	0	0	0	/	/	/	6	45	0.117647	3	18	0.142857	1	/	/	1	55	0.0178571	2	50	0.0384615	/	/
chr1	42887763	+	ENSMUSG00000060679	Mrps9	mRNA	0	20	0	6	16	0.272727	/	/	/	10	102	0.0892857	14	106	0.116667	/	1	/	3	44	0.0638298	1	8	0.111111	/	/	/	4	52	0.0714286	2	50	0.0384615	/	/	/	1	59	0.0166667	6	67	0.0821918	/	/
chr1	42887767	+	ENSMUSG00000060679	Mrps9	mRNA	0	43	0	7	36	0.162791	/	1	/	9	145	0.0584416	10	163	0.0578035	/	/	/	3	56	0.0508475	0	18	0	/	/	/	2	68	0.0285714	3	61	0.046875	/	/	/	2	72	0.027027	4	97	0.039604	/	/
chr1	42903329	+	ENSMUSG00000060679	Mrps9	mRNA	7	48	0.127273	2	71	0.0273973	1	/	/	14	278	0.0479452	11	239	0.044	/	/	/	5	87	0.0543478	3	13	0.1875	/	/	/	3	120	0.0243902	4	107	0.036036	/	/	/	7	111	0.059322	8	117	0.064	/	/
chr1	42905506	+	ENSMUSG00000060679	Mrps9	mRNA	1	25	0.0384615	3	22	0.12	/	/	/	8	48	0.142857	7	43	0.14	1	1	0.141509	2	20	0.0909091	2	13	0.133333	/	/	/	2	30	0.0625	1	21	0.0454545	/	/	/	0	32	0	0	23	0	/	/
chr1	43113812	+	ENSMUSG00000010290	AI597479	mRNA	0	27	0	2	23	0.08	/	/	/	1	107	0.00925926	0	82	0	/	/	/	1	74	0.0133333	2	76	0.025641	/	/	/	3	135	0.0217391	3	125	0.0234375	/	/	/	2	42	0.0454545	0	50	0	/	/
chr1	43123462	-	ENSMUSG00000008136	Fhl2	mRNA	0	0	0	0	1	0	/	/	/	9	40	0.183673	3	25	0.107143	1	/	/	0	0	0	0	0	0	/	/	/	0	0	0	0	0	0	/	/	/	0	1	0	0	0	0	/	/
chr1	43141690	-	ENSMUSG00000008136	Fhl2	mRNA	0	0	0	0	0	0	/	/	/	8	35	0.186047	1	36	0.027027	1	/	/	0	0	0	0	0	0	/	/	/	0	3	0	0	2	0	/	/	/	0	0	0	0	1	0	/	/
chr1	43141695	-	ENSMUSG00000008136	Fhl2	mRNA	0	0	0	0	0	0	/	/	/	16	107	0.130081	19	102	0.157025	1	1	0.143443	0	0	0	0	0	0	/	/	/	0	7	0	0	2	0	/	/	/	0	2	0	0	1	0	/	/
chr1	43163865	-	ENSMUSG00000008136	Fhl2	mRNA	1	60	0.0163934	1	77	0.0128205	/	/	/	2	99	0.019802	0	87	0	/	/	/	0	10	0	0	6	0	/	/	/	4	214	0.0183486	3	139	0.0211268	/	/	/	1	38	0.025641	5	39	0.113636	/	1
chr1	44110821	-	ENSMUSG00000026047	Kdelc1	mRNA	1	12	0.0769231	0	12	0	/	/	/	1	66	0.0149254	3	61	0.046875	/	/	/	0	33	0	0	22	0	/	/	/	0	38	0	0	22	0	/	/	/	0	35	0	6	47	0.113208	/	1
chr1	44167694	+	ENSMUSG00000026048	Ercc5	mRNA	0	12	0	0	10	0	/	/	/	4	60	0.0625	6	51	0.105263	/	1	/	4	43	0.0851064	0	67	0	/	/	/	2	65	0.0298507	1	68	0.0144928	/	/	/	3	44	0.0638298	3	42	0.0666667	/	/
chr1	45325820	+	ENSMUSG00000026043	Col3a1	mRNA	20	201	0.0904977	11	187	0.0555556	/	/	/	41	706	0.0548862	32	634	0.048048	/	/	/	116	2164	0.0508772	147	1072	0.120591	/	1	/	0	7	0	2	7	0.222222	/	/	/	5	86	0.0549451	4	85	0.0449438	/	/
chr1	45340915	+	ENSMUSG00000026043	Col3a1	mRNA	54	875	0.058127	28	628	0.0426829	/	/	/	114	2165	0.0500219	109	1877	0.0548842	/	/	/	680	6475	0.0950384	509	4536	0.100892	/	1	/	1	48	0.0204082	0	28	0	/	/	/	20	247	0.0749064	11	315	0.0337423	/	/
chr1	45347117	+	ENSMUSG00000026043	Col3a1	mRNA	0	0	0	0	1	0	/	/	/	7	7	0.5	9	10	0.473684	/	/	/	31	41	0.430556	44	41	0.517647	1	1	0.477707	0	0	0	0	2	0	/	/	/	0	2	0	3	1	0.75	/	/
chr1	45347710	+	ENSMUSG00000026043	Col3a1	mRNA	0	20	0	3	24	0.111111	/	/	/	12	162	0.0689655	12	150	0.0740741	/	/	/	67	739	0.0831266	43	337	0.113158	/	1	/	0	6	0	0	5	0	/	/	/	2	30	0.0625	2	25	0.0740741	/	/
chr1	46832558	-	ENSMUSG00000025986	Slc39a10	mRNA	0	0	0	0	0	0	/	/	/	0	6	0	0	2	0	/	/	/	0	2	0	0	1	0	/	/	/	6	39	0.133333	9	44	0.169811	1	1	0.153061	0	15	0	2	11	0.153846	/	/
chr1	46896405	-			intergenic	0	11	0	0	24	0	/	/	/	1	19	0.05	0	22	0	/	/	/	1	9	0.1	0	17	0	/	/	/	6	50	0.107143	3	43	0.0652174	1	/	/	3	25	0.107143	1	20	0.047619	/	/
chr1	49310846	-			intergenic	1	8	0.111111	2	19	0.0952381	/	/	/	4	11	0.266667	5	8	0.384615	/	/	/	0	5	0	1	4	0.2	/	/	/	8	29	0.216216	7	42	0.142857	1	1	0.174419	4	17	0.190476	5	17	0.227273	/	/
chr1	49310849	-			intergenic	0	11	0	5	16	0.238095	/	/	/	3	14	0.176471	3	11	0.214286	/	/	/	0	5	0	0	6	0	/	/	/	13	24	0.351351	14	35	0.285714	1	1	0.313953	7	16	0.304348	3	21	0.125	/	/
chr1	49310852	-			intergenic	2	9	0.181818	4	18	0.181818	/	/	/	7	11	0.388889	4	11	0.266667	/	/	/	0	6	0	1	6	0.142857	/	/	/	14	26	0.35	15	35	0.3	1	1	0.322222	3	20	0.130435	5	20	0.2	/	/
chr1	49310855	-			intergenic	1	11	0.0833333	2	20	0.0909091	/	/	/	6	12	0.333333	2	14	0.125	/	/	/	1	5	0.166667	3	4	0.428571	/	/	/	8	31	0.205128	6	48	0.111111	1	1	0.150538	4	20	0.166667	4	22	0.153846	/	/
chr1	49310858	-			intergenic	2	11	0.153846	5	18	0.217391	/	/	/	2	16	0.111111	4	12	0.25	/	/	/	1	5	0.166667	3	4	0.428571	/	/	/	10	30	0.25	8	49	0.140351	1	1	0.185567	2	22	0.0833333	1	24	0.04	/	/
chr1	49310859	-			intergenic	5	8	0.384615	11	12	0.478261	/	/	/	4	14	0.222222	4	12	0.25	/	/	/	4	3	0.571429	3	4	0.428571	/	/	/	9	32	0.219512	12	44	0.214286	1	1	0.216495	6	18	0.25	13	12	0.52	/	/
chr1	49310861	-			intergenic	0	13	0	3	22	0.12	/	/	/	6	12	0.333333	3	13	0.1875	/	/	/	2	5	0.285714	1	6	0.142857	/	/	/	8	33	0.195122	17	41	0.293103	1	1	0.252525	10	15	0.4	5	19	0.208333	/	/
chr1	49310864	-			intergenic	2	11	0.153846	4	21	0.16	/	/	/	5	13	0.277778	4	13	0.235294	/	/	/	0	7	0	2	5	0.285714	/	/	/	13	30	0.302326	15	43	0.258621	1	1	0.277228	3	22	0.12	2	24	0.0769231	/	/
chr1	49310867	-			intergenic	0	14	0	1	24	0.04	/	/	/	7	12	0.368421	4	14	0.222222	/	/	/	1	6	0.142857	2	5	0.285714	/	/	/	8	34	0.190476	6	52	0.103448	1	1	0.14	3	22	0.12	5	21	0.192308	/	/
chr1	49310870	-			intergenic	4	10	0.285714	4	20	0.166667	/	/	/	5	14	0.263158	5	14	0.263158	/	/	/	1	6	0.142857	2	5	0.285714	/	/	/	9	36	0.2	8	52	0.133333	1	1	0.161905	6	19	0.24	3	23	0.115385	/	/
chr1	49310873	-			intergenic	1	13	0.0714286	3	22	0.12	/	/	/	4	15	0.210526	3	16	0.157895	/	/	/	1	6	0.142857	1	6	0.142857	/	/	/	11	34	0.244444	17	43	0.283333	1	1	0.266667	10	14	0.416667	4	22	0.153846	/	/
chr1	49310876	-			intergenic	2	12	0.142857	6	20	0.230769	/	/	/	3	16	0.157895	5	14	0.263158	/	/	/	0	7	0	0	7	0	/	/	/	15	30	0.333333	16	44	0.266667	1	1	0.295238	2	23	0.08	5	21	0.192308	/	/
chr1	49310879	-			intergenic	0	13	0	2	24	0.0769231	/	/	/	3	18	0.142857	2	16	0.111111	/	/	/	0	7	0	2	5	0.285714	/	/	/	11	33	0.25	6	54	0.1	1	1	0.163462	3	21	0.125	4	21	0.16	/	/
chr1	49310882	-			intergenic	3	10	0.230769	2	24	0.0769231	/	/	/	3	18	0.142857	3	15	0.166667	/	/	/	0	7	0	1	6	0.142857	/	/	/	8	36	0.181818	9	51	0.15	1	1	0.163462	3	21	0.125	4	21	0.16	/	/
chr1	49310885	-			intergenic	2	11	0.153846	5	21	0.192308	/	/	/	9	12	0.428571	4	14	0.222222	/	/	/	1	6	0.142857	0	7	0	/	/	/	11	32	0.255814	18	42	0.3	1	1	0.281553	8	16	0.333333	5	20	0.2	/	/
chr1	49310888	-			intergenic	1	12	0.0769231	2	24	0.0769231	/	/	/	3	18	0.142857	5	12	0.294118	/	/	/	0	7	0	0	7	0	/	/	/	16	28	0.363636	17	42	0.288136	1	1	0.320388	4	21	0.16	3	21	0.125	/	/
chr1	49310891	-			intergenic	2	11	0.153846	4	22	0.153846	/	/	/	5	16	0.238095	5	12	0.294118	/	/	/	1	6	0.142857	3	4	0.428571	/	/	/	9	34	0.209302	7	52	0.118644	1	1	0.156863	5	20	0.2	7	17	0.291667	/	/
chr1	49310894	-			intergenic	0	14	0	2	24	0.0769231	/	/	/	2	19	0.0952381	4	13	0.235294	/	/	/	0	7	0	2	5	0.285714	/	/	/	7	37	0.159091	11	48	0.186441	1	1	0.174757	3	22	0.12	2	21	0.0869565	/	/
chr1	49310897	-			intergenic	2	12	0.142857	4	22	0.153846	/	/	/	6	15	0.285714	3	14	0.176471	/	/	/	1	6	0.142857	2	5	0.285714	/	/	/	9	35	0.204545	17	41	0.293103	1	1	0.254902	7	18	0.28	6	17	0.26087	/	/
chr1	49310900	-			intergenic	0	14	0	3	23	0.115385	/	/	/	2	16	0.111111	5	12	0.294118	/	/	/	0	7	0	1	6	0.142857	/	/	/	16	28	0.363636	18	39	0.315789	1	1	0.336634	5	21	0.192308	4	19	0.173913	/	/
chr1	49310903	-			intergenic	2	12	0.142857	2	24	0.0769231	/	/	/	4	12	0.25	4	12	0.25	/	/	/	1	6	0.142857	4	3	0.571429	/	/	/	10	33	0.232558	4	53	0.0701754	1	/	/	7	20	0.259259	3	19	0.136364	/	/
chr1	49310906	-			intergenic	2	12	0.142857	4	22	0.153846	/	/	/	3	13	0.1875	4	12	0.25	/	/	/	0	7	0	1	6	0.142857	/	/	/	8	33	0.195122	13	43	0.232143	1	1	0.216495	3	23	0.115385	4	17	0.190476	/	/
chr1	49310909	-			intergenic	2	12	0.142857	3	23	0.115385	/	/	/	6	9	0.4	3	11	0.214286	/	/	/	1	6	0.142857	2	5	0.285714	/	/	/	10	29	0.25641	16	38	0.296296	1	1	0.27957	4	22	0.153846	4	17	0.190476	/	/
chr1	49310912	-			intergenic	1	12	0.0769231	3	23	0.115385	/	/	/	1	14	0.0666667	5	9	0.357143	/	/	/	0	7	0	0	7	0	/	/	/	12	26	0.315789	13	39	0.25	1	1	0.277778	1	24	0.04	4	17	0.190476	/	/
chr1	49310915	-			intergenic	2	11	0.153846	4	22	0.153846	/	/	/	5	10	0.333333	5	8	0.384615	/	/	/	1	6	0.142857	4	3	0.571429	/	/	/	10	24	0.294118	4	47	0.0784314	1	/	/	4	21	0.16	5	16	0.238095	/	/
chr1	49310918	-			intergenic	0	13	0	2	24	0.0769231	/	/	/	2	13	0.133333	1	11	0.0833333	/	/	/	1	6	0.142857	1	6	0.142857	/	/	/	3	29	0.09375	7	40	0.148936	/	1	/	5	18	0.217391	1	19	0.05	/	/
chr1	49310921	-			intergenic	3	9	0.25	4	22	0.153846	/	/	/	4	9	0.307692	4	8	0.333333	/	/	/	1	6	0.142857	3	4	0.428571	/	/	/	9	23	0.28125	13	33	0.282609	1	1	0.282051	5	17	0.227273	4	16	0.2	/	/
chr1	49310924	-			intergenic	0	12	0	3	23	0.115385	/	/	/	2	11	0.153846	3	7	0.3	/	/	/	2	5	0.285714	1	6	0.142857	/	/	/	9	22	0.290323	8	34	0.190476	1	1	0.232877	1	20	0.047619	2	18	0.1	/	/
chr1	49310927	-			intergenic	2	9	0.181818	1	25	0.0384615	/	/	/	5	8	0.384615	3	6	0.333333	/	/	/	0	7	0	4	3	0.571429	/	/	/	10	21	0.322581	5	34	0.128205	1	1	0.214286	3	17	0.15	5	15	0.25	/	/
chr1	49310930	-			intergenic	0	10	0	1	23	0.0416667	/	/	/	0	12	0	1	8	0.111111	/	/	/	2	5	0.285714	1	6	0.142857	/	/	/	3	22	0.12	7	29	0.194444	/	1	/	2	18	0.1	1	18	0.0526316	/	/
chr1	49310934	-			intergenic	4	5	0.444444	10	11	0.47619	/	/	/	4	8	0.333333	1	8	0.111111	/	/	/	3	4	0.428571	2	5	0.285714	/	/	/	3	22	0.12	5	27	0.15625	/	1	/	2	17	0.105263	6	13	0.315789	/	/
chr1	49310936	-			intergenic	0	8	0	3	18	0.142857	/	/	/	1	11	0.0833333	1	6	0.142857	/	/	/	0	7	0	0	7	0	/	/	/	4	18	0.181818	6	25	0.193548	/	1	/	2	16	0.111111	4	15	0.210526	/	/
chr1	49310938	-			intergenic	1	6	0.142857	3	18	0.142857	/	/	/	1	11	0.0833333	0	6	0	/	/	/	2	4	0.333333	1	4	0.2	/	/	/	5	15	0.25	10	20	0.333333	/	1	/	8	9	0.470588	3	16	0.157895	/	/
chr1	51300769	+	ENSMUSG00000045954	Sdpr	mRNA	1	2	0.333333	0	2	0	/	/	/	3	24	0.111111	5	25	0.166667	/	1	/	2	16	0.111111	1	10	0.0909091	/	/	/	0	2	0	0	2	0	/	/	/	1	3	0.25	0	8	0	/	/
chr1	51301468	+	ENSMUSG00000045954	Sdpr	mRNA	1	16	0.0588235	1	11	0.0833333	/	/	/	31	136	0.185629	30	108	0.217391	1	1	0.2	14	73	0.16092	10	75	0.117647	1	1	0.139535	4	6	0.4	0	6	0	/	/	/	4	14	0.222222	9	22	0.290323	/	1
chr1	51757206	-	ENSMUSG00000018417	Myo1b	mRNA	0	7	0	0	4	0	/	/	/	2	11	0.153846	0	7	0	/	/	/	1	6	0.142857	4	2	0.666667	/	/	/	6	20	0.230769	2	8	0.2	/	/	/	2	8	0.2	2	8	0.2	/	/
chr1	51757207	-	ENSMUSG00000018417	Myo1b	mRNA	0	7	0	0	2	0	/	/	/	1	10	0.0909091	0	4	0	/	/	/	0	6	0	0	5	0	/	/	/	1	23	0.0416667	0	9	0	/	/	/	0	10	0	1	9	0.1	/	/
chr1	52123120	+	ENSMUSG00000026104	Stat1	mRNA	0	25	0	0	25	0	/	/	/	3	13	0.1875	3	12	0.2	/	/	/	0	11	0	0	4	0	/	/	/	2	12	0.142857	3	11	0.214286	/	/	/	6	10	0.375	5	5	0.5	/	/
chr1	52147298	+	ENSMUSG00000026104	Stat1	mRNA	0	92	0	1	136	0.00729927	/	/	/	3	67	0.0428571	2	60	0.0322581	/	/	/	1	51	0.0192308	7	23	0.233333	/	1	/	1	47	0.0208333	2	38	0.05	/	/	/	6	57	0.0952381	1	50	0.0196078	/	/
chr1	52153869	+	ENSMUSG00000026104	Stat1	mRNA	8	68	0.105263	4	90	0.0425532	1	/	/	0	31	0	0	36	0	/	/	/	0	31	0	0	16	0	/	/	/	0	24	0	1	24	0.04	/	/	/	0	26	0	0	19	0	/	/
chr1	52490208	-	ENSMUSG00000002881	Nab1	mRNA	0	30	0	0	30	0	/	/	/	3	75	0.0384615	0	55	0	/	/	/	0	29	0	5	28	0.151515	/	1	/	3	56	0.0508475	5	47	0.0961538	/	/	/	3	87	0.0333333	6	78	0.0714286	/	/
chr1	52657203	-	ENSMUSG00000041439	Mfsd6	mRNA	3	15	0.166667	5	27	0.15625	/	1	/	2	41	0.0465116	3	32	0.0857143	/	/	/	0	7	0	0	10	0	/	/	/	2	106	0.0185185	7	135	0.0492958	/	/	/	3	24	0.111111	1	35	0.0277778	/	/
chr1	52658461	-	ENSMUSG00000041439	Mfsd6	mRNA	13	51	0.203125	5	57	0.0806452	1	/	/	2	70	0.0277778	4	80	0.047619	/	/	/	1	50	0.0196078	0	21	0	/	/	/	4	299	0.0132013	5	238	0.0205761	/	/	/	0	51	0	0	60	0	/	/
chr1	52925266	-	ENSMUSG00000043629	1700019D03Rik	mRNA	0	2	0	0	4	0	/	/	/	0	4	0	0	3	0	/	/	/	1	10	0.0909091	0	6	0	/	/	/	3	30	0.0909091	7	26	0.212121	/	1	/	0	0	0	0	0	0	/	/
chr1	53348019	-	ENSMUSG00000026095	Asnsd1	mRNA	3	109	0.0267857	2	104	0.0188679	/	/	/	79	281	0.219444	61	283	0.177326	1	1	0.198864	142	237	0.37467	148	290	0.3379	1	1	0.354957	0	80	0	0	82	0	/	/	/	1	158	0.00628931	0	199	0	/	/
chr1	53348190	-	ENSMUSG00000026095	Asnsd1	mRNA	0	18	0	0	25	0	/	/	/	11	66	0.142857	8	50	0.137931	1	1	0.140741	3	72	0.04	7	70	0.0909091	/	/	/	0	12	0	0	13	0	/	/	/	0	22	0	1	26	0.037037	/	/
chr1	53352555	-	ENSMUSG00000026095	Asnsd1	mRNA	2	298	0.00666667	0	242	0	/	/	/	29	578	0.0477759	26	526	0.0471014	/	/	/	62	592	0.0948012	53	410	0.114471	/	1	/	0	147	0	0	161	0	/	/	/	0	271	0	1	299	0.00333333	/	/
chr1	53913349	-	ENSMUSG00000042807	Hecw2	mRNA	0	0	0	0	0	0	/	/	/	1	6	0.142857	0	4	0	/	/	/	0	2	0	0	1	0	/	/	/	6	32	0.157895	5	30	0.142857	1	1	0.150685	0	2	0	0	0	0	/	/
chr1	53914536	-	ENSMUSG00000042807	Hecw2	mRNA	0	0	0	0	0	0	/	/	/	2	13	0.133333	3	7	0.3	/	/	/	0	7	0	0	3	0	/	/	/	4	64	0.0588235	10	37	0.212766	/	1	/	0	3	0	0	3	0	/	/
chr1	53914537	-	ENSMUSG00000042807	Hecw2	mRNA	0	0	0	0	0	0	/	/	/	2	13	0.133333	3	7	0.3	/	/	/	0	7	0	0	3	0	/	/	/	5	63	0.0735294	9	38	0.191489	/	1	/	0	3	0	0	4	0	/	/
chr1	53914538	-	ENSMUSG00000042807	Hecw2	mRNA	0	0	0	0	0	0	/	/	/	2	13	0.133333	3	7	0.3	/	/	/	0	7	0	0	3	0	/	/	/	4	63	0.0597015	10	37	0.212766	/	1	/	0	3	0	0	4	0	/	/
chr1	53914539	-	ENSMUSG00000042807	Hecw2	mRNA	0	0	0	0	0	0	/	/	/	2	13	0.133333	3	7	0.3	/	/	/	0	7	0	0	3	0	/	/	/	4	62	0.0606061	10	37	0.212766	/	1	/	0	3	0	0	4	0	/	/
chr1	55052885	+	ENSMUSG00000025981	Coq10b	mRNA	17	166	0.0928962	16	77	0.172043	/	1	/	38	162	0.19	28	140	0.166667	1	1	0.179348	11	33	0.25	8	37	0.177778	1	1	0.213483	14	119	0.105263	13	120	0.0977444	1	/	/	34	172	0.165049	43	195	0.180672	1	1
chr1	55079102	-	ENSMUSG00000025980	Hspd1	mRNA	10	123	0.075188	3	121	0.0241935	/	/	/	19	117	0.139706	8	114	0.0655738	1	/	/	3	64	0.0447761	2	49	0.0392157	/	/	/	0	54	0	3	47	0.06	/	/	/	7	154	0.0434783	8	142	0.0533333	/	/
chr1	55081662	-	ENSMUSG00000025980	Hspd1	mRNA	68	439	0.134122	34	248	0.120567	1	1	0.129278	104	828	0.111588	100	777	0.114025	1	1	0.112769	25	231	0.0976562	23	169	0.119792	/	1	/	32	364	0.0808081	46	410	0.100877	/	1	/	157	1319	0.106369	170	1517	0.100771	1	1
chr1	55081730	-	ENSMUSG00000025980	Hspd1	mRNA	4	135	0.028777	7	138	0.0482759	/	/	/	32	370	0.079602	24	330	0.0677966	/	/	/	13	107	0.108333	16	88	0.153846	1	1	0.129464	10	132	0.0704225	20	122	0.140845	/	1	/	37	584	0.0595813	59	594	0.0903522	/	/
chr1	55086761	-	ENSMUSG00000025980	Hspd1	mRNA	0	0	0	0	1	0	/	/	/	4	6	0.4	13	3	0.8125	/	/	/	6	2	0.75	5	3	0.625	/	/	/	6	7	0.461538	8	5	0.615385	/	/	/	23	7	0.766667	32	10	0.761905	1	1
chr1	55089075	+	ENSMUSG00000073676	Hspe1	mRNA	1	22	0.0434783	1	23	0.0416667	/	/	/	1	37	0.0263158	1	30	0.0322581	/	/	/	2	11	0.153846	0	8	0	/	/	/	1	30	0.0322581	2	17	0.105263	/	/	/	5	28	0.151515	0	55	0	1	/
chr1	55127786	+	ENSMUSG00000089670	Gm16581	pseudogene	0	19	0	0	26	0	/	/	/	3	51	0.0555556	2	49	0.0392157	/	/	/	1	65	0.0151515	5	68	0.0684932	/	/	/	8	110	0.0677966	4	86	0.0444444	/	/	/	2	74	0.0263158	4	79	0.0481928	/	/
chr1	55171986	-	ENSMUSG00000025978	Rftn2	mRNA	1	7	0.125	1	4	0.2	/	/	/	1	24	0.04	2	19	0.0952381	/	/	/	2	10	0.166667	1	1	0.5	/	/	/	10	79	0.11236	10	97	0.0934579	1	/	/	0	4	0	3	4	0.428571	/	/
chr1	55444954	-	ENSMUSG00000073674	Gm6644	pseudogene	0	1	0	0	3	0	/	/	/	6	36	0.142857	3	36	0.0769231	1	/	/	2	32	0.0588235	2	25	0.0740741	/	/	/	0	16	0	1	8	0.111111	/	/	/	1	21	0.0454545	1	20	0.047619	/	/
chr1	57377887	+	ENSMUSG00000038323	1700066M21Rik	mRNA	6	32	0.157895	5	21	0.192308	1	/	/	13	26	0.333333	11	24	0.314286	1	1	0.324324	13	25	0.342105	13	19	0.40625	1	1	0.371429	60	312	0.16129	43	264	0.140065	1	1	0.151694	29	80	0.266055	26	85	0.234234	1	1
chr1	57377940	+	ENSMUSG00000038323	1700066M21Rik	mRNA	0	3	0	0	6	0	/	/	/	0	10	0	1	3	0.25	/	/	/	0	3	0	0	4	0	/	/	/	0	58	0	1	59	0.0166667	/	/	/	0	19	0	1	16	0.0588235	/	/
chr1	58073057	+	ENSMUSG00000063558	Aox1	mRNA	0	0	0	0	0	0	/	/	/	6	27	0.181818	2	23	0.08	1	/	/	1	11	0.0833333	3	16	0.157895	/	/	/	1	5	0.166667	0	3	0	/	/	/	0	0	0	0	0	0	/	/
chr1	58152551	+	ENSMUSG00000064294	Aox3	mRNA	0	0	0	0	0	0	/	/	/	0	0	0	0	0	0	/	/	/	0	0	0	0	0	0	/	/	/	0	0	0	0	0	0	/	/	/	0	0	0	0	0	0	/	/
chr1	58167593	+	ENSMUSG00000064294	Aox3	mRNA	0	0	0	0	0	0	/	/	/	0	0	0	0	0	0	/	/	/	0	0	0	0	0	0	/	/	/	0	0	0	0	1	0	/	/	/	0	0	0	0	0	0	/	/
chr1	58200725	+			intergenic	0	0	0	0	0	0	/	/	/	0	0	0	0	0	0	/	/	/	0	0	0	0	0	0	/	/	/	0	0	0	0	0	0	/	/	/	0	0	0	0	0	0	/	/
chr1	58400719	+	ENSMUSG00000051223	Bzw1	mRNA	2	3	0.4	1	5	0.166667	/	/	/	4	21	0.16	1	18	0.0526316	/	/	/	0	11	0	0	5	0	/	/	/	3	37	0.075	10	33	0.232558	/	1	/	4	31	0.114286	3	27	0.1	/	/
chr1	58434427	-	ENSMUSG00000026035	Ppil3	mRNA	0	43	0	0	48	0	/	/	/	0	56	0	1	48	0.0204082	/	/	/	0	39	0	0	12	0	/	/	/	0	73	0	1	72	0.0136986	/	/	/	0	40	0	0	46	0	/	/
chr1	58646599	+			intergenic	4	38	0.0952381	2	21	0.0869565	/	/	/	4	49	0.0754717	8	33	0.195122	/	1	/	2	23	0.08	4	37	0.097561	/	/	/	7	74	0.0864198	7	77	0.0833333	/	/	/	3	26	0.103448	6	31	0.162162	/	1
chr1	58753915	+	ENSMUSG00000026031	Cflar	mRNA	5	43	0.104167	0	53	0	1	/	/	0	85	0	2	72	0.027027	/	/	/	1	60	0.0163934	0	85	0	/	/	/	0	25	0	0	23	0	/	/	/	2	153	0.0129032	3	172	0.0171429	/	/
chr1	58846691	+	ENSMUSG00000026029	Casp8	mRNA	0	835	0	4	569	0.0069808	/	/	/	4	66	0.0571429	7	62	0.101449	/	1	/	0	57	0	1	30	0.0322581	/	/	/	1	26	0.037037	0	20	0	/	/	/	6	272	0.0215827	8	262	0.0296296	/	/
chr1	58919229	-	ENSMUSG00000026028	Trak2	mRNA	1	11	0.0833333	0	25	0	/	/	/	6	330	0.0178571	3	330	0.00900901	/	/	/	1	176	0.00564972	5	40	0.111111	/	1	/	5	398	0.0124069	5	382	0.0129199	/	/	/	4	299	0.0132013	6	308	0.0191083	/	/
chr1	58973415	-	ENSMUSG00000026028	Trak2	mRNA	0	13	0	1	13	0.0714286	/	/	/	2	58	0.0333333	7	51	0.12069	/	1	/	3	38	0.0731707	1	34	0.0285714	/	/	/	5	99	0.0480769	7	86	0.0752688	/	/	/	8	65	0.109589	15	92	0.140187	1	1
chr1	59352458	-			intergenic	10	7	0.588235	4	19	0.173913	/	/	/	2	8	0.2	0	8	0	/	/	/	1	5	0.166667	1	0	1	/	/	/	1	18	0.0526316	9	28	0.243243	/	1	/	6	11	0.352941	4	9	0.307692	/	/
chr1	59352462	-			intergenic	6	18	0.25	6	28	0.176471	/	1	/	2	8	0.2	0	11	0	/	/	/	3	9	0.25	1	0	1	/	/	/	1	20	0.047619	11	30	0.268293	/	1	/	4	18	0.181818	4	14	0.222222	/	/
chr1	59352466	-			intergenic	11	21	0.34375	22	24	0.478261	1	1	0.423077	3	9	0.25	3	8	0.272727	/	/	/	5	9	0.357143	1	0	1	/	/	/	6	19	0.24	10	40	0.2	/	1	/	12	12	0.5	6	17	0.26087	/	/
chr1	59352470	-			intergenic	14	24	0.368421	16	38	0.296296	1	1	0.326087	1	11	0.0833333	1	11	0.0833333	/	/	/	5	12	0.294118	0	1	0	/	/	/	4	32	0.111111	9	45	0.166667	/	1	/	8	22	0.266667	6	20	0.230769	1	/
chr1	59352474	-			intergenic	9	32	0.219512	16	45	0.262295	1	1	0.245098	3	11	0.214286	1	14	0.0666667	/	/	/	6	15	0.285714	0	1	0	/	/	/	8	33	0.195122	12	46	0.206897	1	1	0.20202	5	26	0.16129	7	22	0.241379	1	/
chr1	59352478	-			intergenic	18	29	0.382979	33	36	0.478261	1	1	0.439655	3	11	0.214286	4	14	0.222222	/	/	/	6	18	0.25	0	1	0	/	/	/	7	36	0.162791	18	42	0.3	1	1	0.242718	16	18	0.470588	9	20	0.310345	1	/
chr1	59352482	-			intergenic	23	25	0.479167	16	54	0.228571	1	1	0.330508	1	13	0.0714286	3	16	0.157895	/	/	/	7	18	0.28	0	1	0	/	/	/	9	43	0.173077	10	52	0.16129	1	1	0.166667	12	23	0.342857	6	23	0.206897	1	/
chr1	59352486	-			intergenic	17	37	0.314815	22	58	0.275	1	1	0.291045	2	13	0.133333	2	17	0.105263	/	/	/	8	19	0.296296	1	0	1	/	/	/	7	51	0.12069	14	51	0.215385	1	1	0.170732	4	32	0.111111	11	24	0.314286	/	1
chr1	59352490	-			intergenic	21	34	0.381818	43	44	0.494253	1	1	0.450704	3	11	0.214286	5	15	0.25	/	/	/	5	22	0.185185	0	1	0	/	/	/	9	53	0.145161	12	55	0.179104	1	1	0.162791	14	25	0.358974	12	25	0.324324	1	1
chr1	59352494	-			intergenic	21	36	0.368421	25	67	0.271739	1	1	0.308725	1	14	0.0666667	2	18	0.1	/	/	/	5	22	0.185185	1	1	0.5	/	/	/	14	54	0.205882	15	53	0.220588	1	1	0.213235	12	32	0.272727	16	25	0.390244	1	1
chr1	59352498	-			intergenic	17	43	0.283333	30	66	0.3125	1	1	0.301282	3	15	0.166667	3	19	0.136364	/	/	/	10	17	0.37037	0	2	0	/	/	/	12	59	0.169014	18	53	0.253521	1	1	0.211268	8	38	0.173913	11	30	0.268293	1	1
chr1	59352502	-			intergenic	21	39	0.35	45	56	0.445545	1	1	0.409938	3	15	0.166667	5	17	0.227273	/	/	/	6	21	0.222222	0	2	0	/	/	/	18	56	0.243243	17	58	0.226667	1	1	0.234899	20	29	0.408163	12	29	0.292683	1	1
chr1	59352503	-			intergenic	30	30	0.5	42	61	0.407767	1	1	0.441718	3	15	0.166667	6	16	0.272727	/	/	/	13	14	0.481481	2	0	1	/	/	/	36	38	0.486486	35	41	0.460526	1	1	0.473333	23	26	0.469388	20	22	0.47619	1	1
chr1	59352506	-			intergenic	22	39	0.360656	34	72	0.320755	1	1	0.335329	5	13	0.277778	7	15	0.318182	/	/	/	6	22	0.214286	1	1	0.5	/	/	/	15	60	0.2	18	59	0.233766	1	1	0.217105	11	39	0.22	11	31	0.261905	1	1
chr1	59352507	-			intergenic	22	41	0.349206	37	71	0.342593	1	1	0.345029	5	13	0.277778	2	20	0.0909091	/	/	/	13	15	0.464286	1	1	0.5	/	/	/	33	42	0.44	31	46	0.402597	1	1	0.421053	20	30	0.4	23	19	0.547619	1	1
chr1	59352510	-			intergenic	18	46	0.28125	30	80	0.272727	1	1	0.275862	4	15	0.210526	3	19	0.136364	/	/	/	5	24	0.172414	0	2	0	/	/	/	17	60	0.220779	20	58	0.25641	1	1	0.23871	7	47	0.12963	14	29	0.325581	1	1
chr1	59352511	-			intergenic	35	30	0.538462	56	54	0.509091	1	1	0.52	5	14	0.263158	4	18	0.181818	/	/	/	10	19	0.344828	1	1	0.5	/	/	/	38	39	0.493506	30	48	0.384615	1	1	0.43871	34	20	0.62963	19	25	0.431818	1	1
chr1	59352514	-			intergenic	23	43	0.348485	49	65	0.429825	1	1	0.4	6	13	0.315789	4	18	0.181818	/	/	/	4	24	0.142857	0	2	0	/	/	/	17	63	0.2125	24	55	0.303797	1	1	0.257862	17	37	0.314815	11	32	0.255814	1	1
chr1	59352515	-			intergenic	38	28	0.575758	47	67	0.412281	1	1	0.472222	4	15	0.210526	4	18	0.181818	/	/	/	11	18	0.37931	2	0	1	/	/	/	33	47	0.4125	30	50	0.375	1	1	0.39375	25	29	0.462963	20	23	0.465116	1	1
chr1	59352518	-			intergenic	24	42	0.363636	40	77	0.34188	1	1	0.349727	2	17	0.105263	9	13	0.409091	/	/	/	5	24	0.172414	2	0	1	/	/	/	11	68	0.139241	22	63	0.258824	1	1	0.20122	15	38	0.283019	11	33	0.25	1	1
chr1	59352519	-			intergenic	27	39	0.409091	39	80	0.327731	1	1	0.356757	5	14	0.263158	2	19	0.0952381	/	/	/	14	15	0.482759	1	1	0.5	/	/	/	40	40	0.5	41	45	0.476744	1	1	0.487952	17	36	0.320755	18	25	0.418605	1	1
chr1	59352522	-			intergenic	17	48	0.261538	27	95	0.221311	1	1	0.235294	8	11	0.421053	3	20	0.130435	/	/	/	3	26	0.103448	0	2	0	/	/	/	13	68	0.160494	22	64	0.255814	1	1	0.209581	16	38	0.296296	12	33	0.266667	1	1
chr1	59352526	-			intergenic	26	39	0.4	52	72	0.419355	1	1	0.412698	3	16	0.157895	6	17	0.26087	/	/	/	7	22	0.241379	1	1	0.5	/	/	/	18	63	0.222222	21	66	0.241379	1	1	0.232143	24	31	0.436364	7	40	0.148936	1	1
chr1	59352530	-			intergenic	25	36	0.409836	38	84	0.311475	1	1	0.344262	3	16	0.157895	7	17	0.291667	/	/	/	3	25	0.107143	1	1	0.5	/	/	/	14	70	0.166667	21	65	0.244186	1	1	0.205882	15	40	0.272727	12	35	0.255319	1	1
chr1	59352534	-			intergenic	20	41	0.327869	29	94	0.235772	1	1	0.266304	7	13	0.35	1	22	0.0434783	/	/	/	6	23	0.206897	0	2	0	/	/	/	18	64	0.219512	22	63	0.258824	1	1	0.239521	11	44	0.2	9	38	0.191489	1	1
chr1	59352538	-			intergenic	22	38	0.366667	49	69	0.415254	1	1	0.398876	6	14	0.3	7	15	0.318182	/	/	/	7	22	0.241379	0	2	0	/	/	/	18	60	0.230769	26	57	0.313253	1	1	0.273292	21	35	0.375	5	41	0.108696	1	1
chr1	59352542	-			intergenic	25	33	0.431034	35	82	0.299145	1	1	0.342857	5	15	0.25	5	17	0.227273	/	/	/	8	21	0.275862	1	1	0.5	/	/	/	10	68	0.128205	19	62	0.234568	1	1	0.18239	20	35	0.363636	11	35	0.23913	1	1
chr1	59352544	-			intergenic	20	38	0.344828	49	69	0.415254	1	1	0.392045	4	16	0.2	9	12	0.428571	/	/	/	8	21	0.275862	0	2	0	/	/	/	27	50	0.350649	26	54	0.325	1	1	0.33758	24	31	0.436364	12	36	0.25	1	1
chr1	59352546	-			intergenic	13	40	0.245283	26	92	0.220339	1	1	0.22807	8	12	0.4	3	18	0.142857	/	/	/	5	24	0.172414	0	2	0	/	/	/	19	58	0.246753	21	57	0.269231	1	1	0.258065	16	39	0.290909	14	34	0.291667	1	1
chr1	59352548	-			intergenic	21	32	0.396226	40	77	0.34188	1	1	0.358824	1	19	0.05	9	11	0.45	/	/	/	6	21	0.222222	1	1	0.5	/	/	/	23	54	0.298701	23	54	0.298701	1	1	0.298701	18	37	0.327273	10	38	0.208333	1	1
chr1	59352550	-			intergenic	18	34	0.346154	51	64	0.443478	1	1	0.413174	7	13	0.35	1	18	0.0526316	/	/	/	5	22	0.185185	0	2	0	/	/	/	21	55	0.276316	27	50	0.350649	1	1	0.313725	16	39	0.290909	9	38	0.191489	1	1
chr1	59352554	-			intergenic	23	26	0.469388	41	69	0.372727	1	1	0.402516	5	15	0.25	5	14	0.263158	/	/	/	8	19	0.296296	1	1	0.5	/	/	/	20	55	0.266667	21	56	0.272727	1	1	0.269737	17	37	0.314815	13	31	0.295455	1	1
chr1	59352556	-			intergenic	22	27	0.44898	48	62	0.436364	1	1	0.440252	5	13	0.277778	9	10	0.473684	/	/	/	5	22	0.185185	0	2	0	/	/	/	31	45	0.407895	22	54	0.289474	1	1	0.348684	21	33	0.388889	18	26	0.409091	1	1
chr1	59352558	-			intergenic	19	28	0.404255	31	81	0.276786	1	1	0.314465	9	9	0.5	10	8	0.555556	/	/	/	4	22	0.153846	0	2	0	/	/	/	24	55	0.303797	28	49	0.363636	1	1	0.333333	16	38	0.296296	12	32	0.272727	1	1
chr1	59352560	-			intergenic	30	24	0.555556	47	64	0.423423	1	1	0.466667	5	14	0.263158	10	10	0.5	/	/	/	14	14	0.5	1	1	0.5	/	/	/	34	45	0.43038	20	52	0.277778	1	1	0.357616	21	33	0.388889	15	27	0.357143	1	1
chr1	59352562	-			intergenic	5	54	0.0847458	24	93	0.205128	/	1	/	5	14	0.263158	5	15	0.25	/	/	/	4	25	0.137931	1	1	0.5	/	/	/	19	56	0.253333	13	60	0.178082	1	1	0.216216	6	48	0.111111	11	32	0.255814	1	1
chr1	59352564	-			intergenic	10	49	0.169492	34	84	0.288136	1	1	0.248588	3	14	0.176471	6	15	0.285714	/	/	/	4	24	0.142857	0	2	0	/	/	/	18	57	0.24	17	59	0.223684	1	1	0.231788	17	35	0.326923	18	28	0.391304	1	1
chr1	59352566	-			intergenic	42	24	0.636364	66	58	0.532258	1	1	0.568421	10	10	0.5	5	18	0.217391	/	/	/	12	14	0.461538	1	1	0.5	/	/	/	25	48	0.342466	24	53	0.311688	1	1	0.326667	17	36	0.320755	17	34	0.333333	1	1
chr1	59352568	-			intergenic	18	48	0.272727	40	86	0.31746	1	1	0.302083	4	16	0.2	9	15	0.375	/	/	/	10	20	0.333333	0	2	0	1	/	/	21	55	0.276316	21	63	0.25	1	1	0.2625	23	34	0.403509	17	32	0.346939	1	1
chr1	59352572	-			intergenic	39	27	0.590909	55	64	0.462185	1	1	0.508108	3	15	0.166667	6	15	0.285714	/	/	/	11	16	0.407407	1	1	0.5	/	/	/	17	55	0.236111	19	59	0.24359	1	1	0.24	16	37	0.301887	16	32	0.333333	1	1
chr1	59352576	-			intergenic	40	26	0.606061	44	73	0.376068	1	1	0.459016	4	14	0.222222	4	17	0.190476	/	/	/	12	15	0.444444	1	1	0.5	/	/	/	18	52	0.257143	21	56	0.272727	1	1	0.265306	18	33	0.352941	13	33	0.282609	1	1
chr1	59352582	-			intergenic	12	54	0.181818	32	84	0.275862	1	1	0.241758	7	11	0.388889	2	20	0.0909091	/	/	/	10	17	0.37037	0	2	0	/	/	/	24	46	0.342857	25	51	0.328947	1	1	0.335616	12	39	0.235294	12	34	0.26087	1	1
chr1	59352586	-			intergenic	12	52	0.1875	29	85	0.254386	1	1	0.230337	3	15	0.166667	6	16	0.272727	/	/	/	9	18	0.333333	0	2	0	/	/	/	21	47	0.308824	20	56	0.263158	1	1	0.284722	12	41	0.226415	8	38	0.173913	1	1
chr1	59352590	-			intergenic	36	28	0.5625	51	63	0.447368	1	1	0.488764	8	10	0.444444	12	10	0.545455	/	/	/	5	22	0.185185	1	1	0.5	/	/	/	20	51	0.28169	22	54	0.289474	1	1	0.285714	16	37	0.301887	12	34	0.26087	1	1
chr1	59352594	-			intergenic	34	30	0.53125	44	69	0.389381	1	1	0.440678	6	12	0.333333	1	21	0.0454545	/	/	/	9	18	0.333333	1	1	0.5	/	/	/	20	54	0.27027	24	53	0.311688	1	1	0.291391	14	39	0.264151	13	33	0.282609	1	1
chr1	59352598	-			intergenic	14	51	0.215385	32	82	0.280702	1	1	0.256983	5	13	0.277778	6	16	0.272727	/	/	/	7	19	0.269231	0	1	0	/	/	/	18	55	0.246575	21	55	0.276316	1	1	0.261745	12	40	0.230769	8	37	0.177778	1	1
chr1	59352602	-			intergenic	36	29	0.553846	49	62	0.441441	1	1	0.482955	5	13	0.277778	7	15	0.318182	/	/	/	6	20	0.230769	0	1	0	/	/	/	21	53	0.283784	22	53	0.293333	1	1	0.288591	19	32	0.372549	10	34	0.227273	1	1
chr1	59352606	-			intergenic	17	48	0.261538	30	80	0.272727	1	1	0.268571	8	10	0.444444	3	19	0.136364	/	/	/	9	17	0.346154	0	1	0	/	/	/	20	56	0.263158	26	48	0.351351	1	1	0.306667	15	37	0.288462	7	37	0.159091	1	1
chr1	59352608	-			intergenic	32	32	0.5	47	63	0.427273	1	1	0.454023	3	15	0.166667	5	17	0.227273	/	/	/	9	17	0.346154	0	1	0	/	/	/	15	60	0.2	15	61	0.197368	1	1	0.198675	21	31	0.403846	10	34	0.227273	1	1
chr1	59352612	-			intergenic	19	44	0.301587	29	85	0.254386	1	1	0.271186	4	14	0.222222	2	21	0.0869565	/	/	/	5	22	0.185185	0	1	0	/	/	/	15	61	0.197368	15	62	0.194805	1	1	0.196078	12	39	0.235294	17	28	0.377778	1	1
chr1	59352616	-			intergenic	10	50	0.166667	26	87	0.230088	1	1	0.208092	0	17	0	4	19	0.173913	/	/	/	5	22	0.185185	0	1	0	/	/	/	22	55	0.285714	16	60	0.210526	1	1	0.248366	9	42	0.176471	11	35	0.23913	1	1
chr1	59352620	-			intergenic	31	28	0.525424	49	63	0.4375	1	1	0.467836	5	12	0.294118	9	14	0.391304	/	/	/	7	20	0.259259	0	1	0	/	/	/	20	55	0.266667	18	55	0.246575	1	1	0.256757	22	29	0.431373	12	34	0.26087	1	1
chr1	59352624	-			intergenic	19	38	0.333333	28	84	0.25	1	1	0.278107	2	15	0.117647	5	18	0.217391	/	/	/	7	20	0.259259	0	1	0	/	/	/	15	59	0.202703	14	58	0.194444	1	1	0.19863	12	37	0.244898	12	34	0.26087	1	1
chr1	59352628	-			intergenic	11	39	0.22	29	83	0.258929	1	1	0.246914	1	16	0.0588235	4	17	0.190476	/	/	/	5	21	0.192308	0	1	0	/	/	/	20	53	0.273973	20	52	0.277778	1	1	0.275862	13	36	0.265306	9	34	0.209302	1	1
chr1	59352632	-			intergenic	23	27	0.46	51	63	0.447368	1	1	0.45122	3	13	0.1875	4	17	0.190476	/	/	/	10	16	0.384615	0	1	0	/	/	/	19	52	0.267606	18	53	0.253521	1	1	0.260563	17	30	0.361702	13	31	0.295455	1	1
chr1	59352636	-			intergenic	16	29	0.355556	33	74	0.308411	1	1	0.322368	3	13	0.1875	0	19	0	/	/	/	8	18	0.307692	0	1	0	/	/	/	13	55	0.191176	16	53	0.231884	1	1	0.211679	11	35	0.23913	10	33	0.232558	1	1
chr1	59352640	-			intergenic	8	33	0.195122	29	74	0.281553	1	1	0.256944	2	15	0.117647	3	16	0.157895	/	/	/	7	17	0.291667	0	0	0	/	/	/	20	48	0.294118	14	53	0.208955	1	1	0.251852	14	34	0.291667	8	32	0.2	1	1
chr1	59352644	-			intergenic	15	26	0.365854	34	65	0.343434	1	1	0.35	2	15	0.117647	4	15	0.210526	/	/	/	9	15	0.375	0	0	0	/	/	/	14	54	0.205882	12	55	0.179104	1	1	0.192593	17	31	0.354167	8	27	0.228571	1	1
chr1	59352648	-			intergenic	15	24	0.384615	24	72	0.25	1	1	0.288889	4	13	0.235294	1	15	0.0625	/	/	/	7	14	0.333333	0	0	0	/	/	/	7	55	0.112903	23	42	0.353846	1	1	0.23622	14	33	0.297872	8	28	0.222222	1	1
chr1	59352652	-			intergenic	5	32	0.135135	26	71	0.268041	1	1	0.231343	3	14	0.176471	3	11	0.214286	/	/	/	4	15	0.210526	0	0	0	/	/	/	15	44	0.254237	20	44	0.3125	1	1	0.284553	6	39	0.133333	8	27	0.228571	1	1
chr1	59352656	-			intergenic	14	21	0.4	33	59	0.358696	1	1	0.370079	2	16	0.111111	3	11	0.214286	/	/	/	4	13	0.235294	0	0	0	/	/	/	12	46	0.206897	14	47	0.229508	1	1	0.218487	15	27	0.357143	8	24	0.25	1	1
chr1	59352660	-			intergenic	13	18	0.419355	22	62	0.261905	1	1	0.304348	5	11	0.3125	1	11	0.0833333	/	/	/	2	14	0.125	0	0	0	/	/	/	12	44	0.214286	16	43	0.271186	1	1	0.243478	9	30	0.230769	11	20	0.354839	1	1
chr1	59352664	-			intergenic	3	21	0.125	19	57	0.25	/	1	/	3	11	0.214286	3	8	0.272727	/	/	/	2	11	0.153846	0	0	0	/	/	/	15	38	0.283019	13	45	0.224138	1	1	0.252252	9	31	0.225	5	23	0.178571	1	/
chr1	59352668	-			intergenic	4	14	0.222222	28	43	0.394366	/	1	/	2	11	0.153846	2	9	0.181818	/	/	/	1	11	0.0833333	0	0	0	/	/	/	8	39	0.170213	12	42	0.222222	1	1	0.19802	17	21	0.447368	11	13	0.458333	1	/
chr1	59352672	-			intergenic	9	5	0.642857	16	42	0.275862	/	1	/	3	9	0.25	0	8	0	/	/	/	3	5	0.375	0	0	0	/	/	/	9	35	0.204545	12	36	0.25	1	1	0.228261	5	29	0.147059	10	13	0.434783	1	/
chr1	59352676	-			intergenic	2	6	0.25	13	29	0.309524	/	1	/	0	7	0	3	4	0.428571	/	/	/	4	2	0.666667	0	0	0	/	/	/	17	20	0.459459	12	20	0.375	1	1	0.42029	4	20	0.166667	5	11	0.3125	/	/
chr1	59352680	-			intergenic	0	3	0	7	24	0.225806	/	1	/	0	2	0	2	3	0.4	/	/	/	0	2	0	0	0	0	/	/	/	7	17	0.291667	6	13	0.315789	/	/	/	5	12	0.294118	6	6	0.5	/	/
chr1	59352681	-			intergenic	3	0	1	14	16	0.466667	/	1	/	1	1	0.5	3	2	0.6	/	/	/	1	1	0.5	0	0	0	/	/	/	5	18	0.217391	6	13	0.315789	/	/	/	7	10	0.411765	6	5	0.545455	/	/
chr1	59352684	-			intergenic	2	0	1	8	22	0.266667	/	1	/	0	1	0	1	3	0.25	/	/	/	0	2	0	0	0	0	/	/	/	7	15	0.318182	5	12	0.294118	/	/	/	3	12	0.2	1	9	0.1	/	/
chr1	59717026	+			intergenic	0	1	0	1	0	1	/	/	/	0	1	0	0	0	0	/	/	/	0	4	0	0	1	0	/	/	/	1	28	0.0344828	5	25	0.166667	/	1	/	1	3	0.25	0	0	0	/	/
chr1	59763748	+			intergenic	0	4	0	0	6	0	/	/	/	2	32	0.0588235	0	20	0	/	/	/	0	38	0	5	40	0.111111	/	1	/	3	41	0.0681818	3	35	0.0789474	/	/	/	0	22	0	1	24	0.04	/	/
chr1	59763754	+			intergenic	0	4	0	0	6	0	/	/	/	2	32	0.0588235	1	18	0.0526316	/	/	/	0	39	0	5	38	0.116279	/	1	/	3	40	0.0697674	3	35	0.0789474	/	/	/	0	22	0	2	22	0.0833333	/	/
chr1	59842748	+	ENSMUSG00000067336	Bmpr2	mRNA	5	23	0.178571	1	25	0.0384615	/	/	/	8	150	0.0506329	7	136	0.048951	/	/	/	5	157	0.0308642	10	84	0.106383	/	1	/	11	235	0.0447154	8	243	0.0318725	/	/	/	2	94	0.0208333	2	80	0.0243902	/	/
chr1	60488481	-	ENSMUSG00000026014	Raph1	mRNA	1	6	0.142857	1	2	0.333333	/	/	/	4	24	0.142857	5	29	0.147059	/	1	/	0	7	0	1	8	0.111111	/	/	/	0	23	0	1	13	0.0714286	/	/	/	0	3	0	0	2	0	/	/
chr1	62821832	-			intergenic	0	0	0	0	0	0	/	/	/	0	0	0	0	0	0	/	/	/	0	0	0	0	0	0	/	/	/	0	0	0	0	0	0	/	/	/	8	45	0.150943	2	54	0.0357143	1	/
chr1	63143814	-	ENSMUSG00000025968	Ndufs1	mRNA	4	8	0.333333	3	11	0.214286	/	/	/	28	81	0.256881	25	85	0.227273	1	1	0.242009	4	34	0.105263	12	23	0.342857	/	1	/	8	23	0.258065	10	17	0.37037	1	/	/	11	27	0.289474	9	29	0.236842	1	1
chr1	63177147	+	ENSMUSG00000025967	Eef1b2	mRNA	2	77	0.0253165	1	89	0.0111111	/	/	/	15	63	0.192308	8	61	0.115942	1	1	0.156463	1	33	0.0294118	2	52	0.037037	/	/	/	5	54	0.0847458	2	35	0.0540541	/	/	/	7	69	0.0921053	4	69	0.0547945	/	/
chr1	63177151	+	ENSMUSG00000025967	Eef1b2	mRNA	7	117	0.0564516	4	132	0.0294118	/	/	/	18	104	0.147541	5	97	0.0490196	1	/	/	2	41	0.0465116	4	68	0.0555556	/	/	/	5	81	0.0581395	2	46	0.0416667	/	/	/	10	98	0.0925926	6	103	0.0550459	/	/
chr1	64601377	+	ENSMUSG00000025958	Creb1	mRNA	0	12	0	0	8	0	/	/	/	3	23	0.115385	2	28	0.0666667	/	/	/	4	25	0.137931	2	30	0.0625	/	/	/	9	51	0.15	3	42	0.0666667	1	/	/	2	26	0.0714286	0	33	0	/	/
chr1	64736501	-	ENSMUSG00000045005	Fzd5	mRNA	3	302	0.00983607	5	178	0.0273224	/	/	/	0	18	0	0	17	0	/	/	/	2	14	0.125	0	8	0	/	/	/	0	11	0	0	7	0	/	/	/	1	33	0.0294118	6	48	0.111111	/	1
chr1	64994620	-	ENSMUSG00000084416	Rpl10a-ps1	pseudogene	5	28	0.151515	6	24	0.2	1	1	0.174603	0	8	0	0	18	0	/	/	/	0	18	0	0	7	0	/	/	/	0	12	0	0	23	0	/	/	/	0	11	0	0	7	0	/	/
chr1	65166214	-	ENSMUSG00000025950	Idh1	mRNA	1	21	0.0454545	0	21	0	/	/	/	0	12	0	0	11	0	/	/	/	0	1	0	0	1	0	/	/	/	0	2	0	1	4	0.2	/	/	/	1	41	0.0238095	2	37	0.0512821	/	/
chr1	65171254	-	ENSMUSG00000025950	Idh1	mRNA	0	7	0	1	5	0.166667	/	/	/	3	4	0.428571	1	5	0.166667	/	/	/	0	2	0	0	2	0	/	/	/	0	4	0	0	4	0	/	/	/	5	30	0.142857	5	35	0.125	1	1
chr1	65171255	-	ENSMUSG00000025950	Idh1	mRNA	1	3	0.25	0	2	0	/	/	/	3	10	0.230769	3	8	0.272727	/	/	/	0	3	0	0	7	0	/	/	/	0	6	0	1	4	0.2	/	/	/	8	22	0.266667	3	47	0.06	1	/
chr1	65175254	-	ENSMUSG00000025950	Idh1	mRNA	0	8	0	1	11	0.0833333	/	/	/	0	12	0	1	8	0.111111	/	/	/	0	5	0	0	3	0	/	/	/	0	6	0	0	8	0	/	/	/	6	30	0.166667	0	38	0	1	/
chr1	66406498	+	ENSMUSG00000015222	Mtap2	mRNA	0	0	0	0	0	0	/	/	/	0	2	0	0	1	0	/	/	/	0	1	0	0	0	0	/	/	/	2	56	0.0344828	6	46	0.115385	/	1	/	0	1	0	0	1	0	/	/
chr1	66416341	+	ENSMUSG00000015222	Mtap2	mRNA	0	0	0	0	0	0	/	/	/	0	0	0	0	0	0	/	/	/	0	0	0	0	0	0	/	/	/	5	46	0.0980392	8	36	0.181818	/	1	/	0	0	0	0	0	0	/	/
chr1	66441951	+	ENSMUSG00000015222	Mtap2	mRNA	0	0	0	0	0	0	/	/	/	0	0	0	0	0	0	/	/	/	0	0	0	0	0	0	/	/	/	1	41	0.0238095	6	45	0.117647	/	1	/	0	0	0	0	2	0	/	/
chr1	66441955	+	ENSMUSG00000015222	Mtap2	mRNA	0	0	0	0	0	0	/	/	/	0	0	0	0	0	0	/	/	/	0	0	0	0	1	0	/	/	/	3	46	0.0612245	5	45	0.1	/	1	/	0	1	0	0	2	0	/	/
chr1	66569919	+	ENSMUSG00000055567	Unc80	mRNA	0	0	0	0	0	0	/	/	/	0	0	0	0	1	0	/	/	/	0	0	0	0	0	0	/	/	/	12	71	0.144578	22	81	0.213592	1	1	0.182796	0	0	0	0	0	0	/	/
chr1	66619463	+	ENSMUSG00000055567	Unc80	mRNA	0	3	0	0	1	0	/	/	/	0	0	0	0	0	0	/	/	/	0	0	0	0	0	0	/	/	/	123	609	0.168033	163	569	0.222678	1	1	0.195355	0	0	0	0	0	0	/	/
chr1	66636934	+	ENSMUSG00000055567	Unc80	mRNA	0	0	0	0	0	0	/	/	/	0	0	0	0	0	0	/	/	/	0	0	0	0	0	0	/	/	/	4	64	0.0588235	6	48	0.111111	/	1	/	0	0	0	0	0	0	/	/
chr1	66685641	+	ENSMUSG00000055567	Unc80	mRNA	0	0	0	0	0	0	/	/	/	0	0	0	0	0	0	/	/	/	0	0	0	0	0	0	/	/	/	95	485	0.163793	84	501	0.14359	1	1	0.153648	0	0	0	0	0	0	/	/
chr1	66802134	-			intergenic	0	1	0	0	2	0	/	/	/	3	11	0.214286	2	8	0.2	/	/	/	2	9	0.181818	1	16	0.0588235	/	/	/	0	8	0	0	9	0	/	/	/	3	30	0.0909091	6	34	0.15	/	1
chr1	66838341	-	ENSMUSG00000026003	Acadl	mRNA	2	200	0.00990099	0	209	0	/	/	/	58	3066	0.0185659	63	2799	0.0220126	/	/	/	12	616	0.0191083	17	151	0.10119	/	1	/	0	137	0	0	111	0	/	/	/	13	854	0.0149942	10	1152	0.00860585	/	/
chr1	66849329	-	ENSMUSG00000026003;ENSMUSG00000082769	Acadl;Gm15793	mRNA;pseudogene	55	10	0.846154	97	10	0.906542	1	1	0.883721	97	9	0.915094	89	9	0.908163	1	1	0.911765	111	10	0.917355	107	7	0.938596	1	1	0.92766	103	11	0.903509	115	9	0.927419	1	1	0.915966	71	10	0.876543	76	5	0.938272	1	1
chr1	66854625	-	ENSMUSG00000026003	Acadl	mRNA	24	335	0.0668524	24	290	0.0764331	/	/	/	159	2595	0.0577342	169	2497	0.0633908	/	/	/	47	622	0.0702541	36	198	0.153846	/	1	/	9	117	0.0714286	15	109	0.120968	/	1	/	92	837	0.0990312	89	965	0.0844402	/	/
chr1	66863273	-	ENSMUSG00000026003	Acadl	mRNA	8	16	0.333333	7	35	0.166667	/	1	/	56	204	0.215385	53	165	0.243119	1	1	0.228033	7	24	0.225806	13	34	0.276596	1	1	0.25641	0	5	0	3	8	0.272727	/	/	/	20	118	0.144928	21	93	0.184211	1	1
chr1	66924564	-	ENSMUSG00000061816	Myl1	mRNA	0	0	0	0	0	0	/	/	/	0	0	0	0	1	0	/	/	/	6	40	0.130435	3	41	0.0681818	1	/	/	0	0	0	0	0	0	/	/	/	0	0	0	0	0	0	/	/
chr1	66924568	-	ENSMUSG00000061816	Myl1	mRNA	0	0	0	0	0	0	/	/	/	0	0	0	0	1	0	/	/	/	8	23	0.258065	9	26	0.257143	1	1	0.257576	0	0	0	0	0	0	/	/	/	0	0	0	0	0	0	/	/
chr1	66924569	-	ENSMUSG00000061816	Myl1	mRNA	0	0	0	0	0	0	/	/	/	0	0	0	0	0	0	/	/	/	6	21	0.222222	6	27	0.181818	/	1	/	0	0	0	0	0	0	/	/	/	0	0	0	0	0	0	/	/
chr1	66926526	-	ENSMUSG00000061816	Myl1	mRNA	0	1	0	0	0	0	/	/	/	2	3	0.4	4	2	0.666667	/	/	/	349	132	0.725572	405	157	0.720641	1	1	0.722915	0	0	0	0	0	0	/	/	/	0	0	0	0	0	0	/	/
chr1	66926710	-	ENSMUSG00000061816	Myl1	mRNA	0	0	0	0	0	0	/	/	/	2	7	0.222222	4	8	0.333333	/	/	/	463	753	0.380757	448	789	0.362167	1	1	0.371382	0	0	0	0	0	0	/	/	/	0	0	0	0	0	0	/	/
chr1	66926711	-	ENSMUSG00000061816	Myl1	mRNA	0	0	0	0	0	0	/	/	/	3	3	0.5	4	3	0.571429	/	/	/	270	579	0.318021	301	570	0.34558	1	1	0.331977	0	0	0	0	0	0	/	/	/	0	0	0	0	0	0	/	/
chr1	66933565	-	ENSMUSG00000061816	Myl1	mRNA	0	0	0	0	0	0	/	/	/	0	0	0	0	3	0	/	/	/	7	53	0.116667	4	88	0.0434783	1	/	/	0	1	0	0	0	0	/	/	/	0	0	0	0	0	0	/	/
chr1	67004358	-	ENSMUSG00000026000	Lancl1	mRNA	0	0	0	2	1	0.666667	/	/	/	2	3	0.4	5	3	0.625	/	/	/	5	3	0.625	2	0	1	/	/	/	6	16	0.272727	6	29	0.171429	/	1	/	2	3	0.4	2	8	0.2	/	/
chr1	67142861	+	ENSMUSG00000025991	Cps1	mRNA	0	1	0	0	0	0	/	/	/	0	0	0	0	0	0	/	/	/	0	0	0	0	0	0	/	/	/	0	0	0	0	0	0	/	/	/	0	0	0	0	0	0	/	/
chr1	67160862	+	ENSMUSG00000025991	Cps1	mRNA	3	4	0.428571	7	9	0.4375	/	/	/	0	0	0	0	0	0	/	/	/	0	0	0	0	0	0	/	/	/	0	0	0	0	0	0	/	/	/	0	0	0	0	0	0	/	/
chr1	67160883	+	ENSMUSG00000025991	Cps1	mRNA	0	6	0	0	0	0	/	/	/	0	0	0	0	0	0	/	/	/	0	0	0	0	0	0	/	/	/	0	0	0	0	0	0	/	/	/	0	0	0	0	0	0	/	/
chr1	67176906	+	ENSMUSG00000025991	Cps1	mRNA	0	4	0	1	6	0.142857	/	/	/	0	0	0	0	0	0	/	/	/	0	0	0	0	0	0	/	/	/	0	0	0	0	0	0	/	/	/	0	0	0	0	0	0	/	/
chr1	67204501	+	ENSMUSG00000025991	Cps1	mRNA	3	1	0.75	0	3	0	/	/	/	0	0	0	0	0	0	/	/	/	0	0	0	0	0	0	/	/	/	0	0	0	0	0	0	/	/	/	0	0	0	0	0	0	/	/
chr1	67204504	+	ENSMUSG00000025991	Cps1	mRNA	4	24	0.142857	3	30	0.0909091	/	/	/	0	0	0	0	0	0	/	/	/	0	0	0	0	0	0	/	/	/	0	0	0	0	0	0	/	/	/	0	0	0	0	0	0	/	/
chr1	67204505	+	ENSMUSG00000025991	Cps1	mRNA	10	15	0.4	18	15	0.545455	/	1	/	0	0	0	0	0	0	/	/	/	0	0	0	0	0	0	/	/	/	0	0	0	0	0	0	/	/	/	0	0	0	0	0	0	/	/
chr1	67215445	+	ENSMUSG00000025991	Cps1	mRNA	0	1	0	0	10	0	/	/	/	0	0	0	0	0	0	/	/	/	0	0	0	0	0	0	/	/	/	0	0	0	0	0	0	/	/	/	0	0	0	0	0	0	/	/
chr1	67215446	+	ENSMUSG00000025991	Cps1	mRNA	0	3	0	0	13	0	/	/	/	0	0	0	0	0	0	/	/	/	0	0	0	0	0	0	/	/	/	0	0	0	0	0	0	/	/	/	0	0	0	0	0	0	/	/
chr1	67215447	+	ENSMUSG00000025991	Cps1	mRNA	0	5	0	1	12	0.0769231	/	/	/	0	0	0	0	0	0	/	/	/	0	0	0	0	0	0	/	/	/	0	0	0	0	0	0	/	/	/	0	0	0	0	0	0	/	/
chr1	67228334	+	ENSMUSG00000025991	Cps1	mRNA	0	0	0	0	1	0	/	/	/	0	0	0	0	0	0	/	/	/	0	0	0	0	0	0	/	/	/	0	0	0	0	0	0	/	/	/	0	0	0	0	0	0	/	/
chr1	67229499	+	ENSMUSG00000025991	Cps1	mRNA	0	6	0	0	3	0	/	/	/	0	0	0	0	0	0	/	/	/	0	0	0	0	0	0	/	/	/	0	0	0	0	0	0	/	/	/	0	0	0	0	0	0	/	/
chr1	67229504	+	ENSMUSG00000025991	Cps1	mRNA	18	31	0.367347	0	29	0	1	/	/	0	0	0	0	0	0	/	/	/	0	0	0	0	0	0	/	/	/	0	0	0	0	0	0	/	/	/	0	0	0	0	0	0	/	/
chr1	68033131	-	ENSMUSG00000062209	Erbb4	mRNA	0	0	0	0	0	0	/	/	/	0	18	0	0	11	0	/	/	/	0	1	0	0	0	0	/	/	/	9	79	0.102273	3	107	0.0272727	1	/	/	0	32	0	0	30	0	/	/
chr1	71597376	-	ENSMUSG00000026193	Fn1	mRNA	0	0	0	1	0	1	/	/	/	2	0	1	1	2	0.333333	/	/	/	2	7	0.222222	2	2	0.5	/	/	/	0	1	0	0	3	0	/	/	/	0	0	0	0	0	0	/	/
chr1	71627165	-	ENSMUSG00000026193	Fn1	mRNA	2	2	0.5	0	6	0	/	/	/	15	41	0.267857	12	34	0.26087	1	1	0.264706	1	71	0.0138889	1	1	0.5	/	/	/	4	31	0.114286	5	31	0.138889	/	1	/	1	10	0.0909091	0	6	0	/	/
chr1	71652977	-	ENSMUSG00000026193	Fn1	mRNA	0	3	0	0	3	0	/	/	/	8	49	0.140351	4	50	0.0740741	1	/	/	5	55	0.0833333	9	80	0.101124	/	1	/	1	25	0.0384615	3	25	0.107143	/	/	/	0	9	0	0	6	0	/	/
chr1	72159940	-	ENSMUSG00000039395	Mreg	mRNA	1	49	0.02	0	48	0	/	/	/	60	372	0.138889	46	329	0.122667	1	1	0.131351	54	323	0.143236	40	402	0.0904977	1	/	/	0	86	0	0	96	0	/	/	/	2	63	0.0307692	0	84	0	/	/
chr1	72212189	-	ENSMUSG00000039395	Mreg	mRNA	1	41	0.0238095	6	39	0.133333	/	1	/	23	292	0.0730159	27	252	0.0967742	/	/	/	21	212	0.0901288	24	295	0.0752351	/	/	/	4	34	0.105263	3	20	0.130435	/	/	/	3	65	0.0441176	9	55	0.140625	/	1
chr1	72212190	-	ENSMUSG00000039395	Mreg	mRNA	1	41	0.0238095	7	38	0.155556	/	1	/	24	290	0.0764331	25	251	0.0905797	/	/	/	21	212	0.0901288	24	294	0.0754717	/	/	/	4	34	0.105263	3	20	0.130435	/	/	/	3	65	0.0441176	12	51	0.190476	/	1
chr1	72212193	-	ENSMUSG00000039395	Mreg	mRNA	3	42	0.0666667	7	43	0.14	/	1	/	22	302	0.0679012	26	255	0.0925267	/	/	/	21	214	0.0893617	24	291	0.0761905	/	/	/	4	39	0.0930233	4	20	0.166667	/	/	/	3	65	0.0441176	9	54	0.142857	/	1
chr1	72212195	-	ENSMUSG00000039395	Mreg	mRNA	3	41	0.0681818	8	42	0.16	/	1	/	25	293	0.0786164	29	248	0.104693	/	1	/	22	213	0.093617	23	285	0.0746753	/	/	/	4	38	0.0952381	3	21	0.125	/	/	/	3	64	0.0447761	9	53	0.145161	/	1
chr1	72212196	-	ENSMUSG00000039395	Mreg	mRNA	2	42	0.0454545	7	42	0.142857	/	1	/	24	292	0.0759494	27	246	0.0989011	/	/	/	22	213	0.093617	24	284	0.0779221	/	/	/	4	38	0.0952381	3	21	0.125	/	/	/	3	63	0.0454545	11	51	0.177419	/	1
chr1	72212224	-	ENSMUSG00000039395	Mreg	mRNA	1	26	0.037037	6	20	0.230769	/	/	/	13	132	0.0896552	14	126	0.1	/	1	/	13	105	0.110169	16	133	0.107383	1	1	0.108614	1	22	0.0434783	3	12	0.2	/	/	/	2	25	0.0740741	6	35	0.146341	/	1
chr1	72212227	-	ENSMUSG00000039395	Mreg	mRNA	1	23	0.0416667	3	20	0.130435	/	/	/	12	132	0.0833333	12	115	0.0944882	/	/	/	10	98	0.0925926	15	119	0.11194	/	1	/	1	22	0.0434783	3	11	0.214286	/	/	/	2	24	0.0769231	4	32	0.111111	/	/
chr1	72212229	-	ENSMUSG00000039395	Mreg	mRNA	1	23	0.0416667	4	17	0.190476	/	/	/	12	128	0.0857143	12	108	0.1	/	1	/	6	92	0.0612245	14	115	0.108527	/	1	/	2	21	0.0869565	2	10	0.166667	/	/	/	1	25	0.0384615	6	28	0.176471	/	1
chr1	72212230	-	ENSMUSG00000039395	Mreg	mRNA	0	23	0	2	19	0.0952381	/	/	/	11	127	0.0797101	10	107	0.0854701	/	/	/	6	92	0.0612245	10	117	0.0787402	/	/	/	1	22	0.0434783	1	11	0.0833333	/	/	/	2	23	0.08	4	30	0.117647	/	/
chr1	72262054	-	ENSMUSG00000026189	Pecr	mRNA	0	3	0	0	1	0	/	/	/	0	3	0	0	4	0	/	/	/	2	1	0.666667	0	1	0	/	/	/	0	1	0	0	3	0	/	/	/	9	94	0.0873786	9	116	0.072	/	/
chr1	72262061	-	ENSMUSG00000026189	Pecr	mRNA	2	0	1	0	0	0	/	/	/	0	0	0	0	0	0	/	/	/	0	2	0	1	0	1	/	/	/	0	0	0	0	0	0	/	/	/	20	28	0.416667	11	31	0.261905	1	1
chr1	72284089	-	ENSMUSG00000026189	Pecr	mRNA	0	4	0	0	2	0	/	/	/	0	3	0	0	0	0	/	/	/	1	2	0.333333	1	1	0.5	/	/	/	0	2	0	0	4	0	/	/	/	16	177	0.0829016	13	203	0.0601852	/	/
chr1	72536145	-	ENSMUSG00000039372	2016-03-04	mRNA	0	0	0	0	1	0	/	/	/	0	0	0	0	1	0	/	/	/	0	0	0	0	0	0	/	/	/	6	49	0.109091	10	54	0.15625	1	1	0.134454	0	0	0	0	1	0	/	/
chr1	72591139	+	ENSMUSG00000039354	Smarcal1	mRNA	1	15	0.0625	0	17	0	/	/	/	0	54	0	0	44	0	/	/	/	2	22	0.0833333	5	33	0.131579	/	1	/	8	105	0.0707965	4	87	0.043956	/	/	/	1	40	0.0243902	3	47	0.06	/	/
chr1	72632993	+	ENSMUSG00000039354	Smarcal1	mRNA	0	10	0	2	8	0.2	/	/	/	8	49	0.140351	5	41	0.108696	1	1	0.126214	0	54	0	1	36	0.027027	/	/	/	2	76	0.025641	2	74	0.0263158	/	/	/	0	33	0	0	24	0	/	/
chr1	72852304	+	ENSMUSG00000039323	Igfbp2	mRNA	0	0	0	0	0	0	/	/	/	0	0	0	0	0	0	/	/	/	0	0	0	0	0	0	/	/	/	0	1	0	2	0	1	/	/	/	0	0	0	0	0	0	/	/
chr1	72858759	-	ENSMUSG00000026185	Igfbp5	mRNA	1	0	1	1	2	0.333333	/	/	/	6	4	0.6	1	2	0.333333	/	/	/	18	12	0.6	19	11	0.633333	1	1	0.616667	1	6	0.142857	1	4	0.2	/	/	/	1	8	0.111111	2	4	0.333333	/	/
chr1	72858973	-	ENSMUSG00000026185	Igfbp5	mRNA	0	0	0	0	4	0	/	/	/	0	46	0	6	52	0.103448	/	1	/	1	174	0.00571429	3	177	0.0166667	/	/	/	1	67	0.0147059	1	33	0.0294118	/	/	/	2	72	0.027027	2	113	0.0173913	/	/
chr1	72859208	-	ENSMUSG00000026185	Igfbp5	mRNA	0	11	0	0	2	0	/	/	/	3	31	0.0882353	1	42	0.0232558	/	/	/	19	95	0.166667	14	96	0.127273	1	1	0.147321	3	28	0.0967742	2	24	0.0769231	/	/	/	5	54	0.0847458	3	46	0.0612245	/	/
chr1	72860046	-	ENSMUSG00000026185	Igfbp5	mRNA	0	2	0	3	3	0.5	/	/	/	4	18	0.181818	1	42	0.0232558	/	/	/	24	151	0.137143	12	142	0.0779221	1	/	/	4	42	0.0869565	2	32	0.0588235	/	/	/	4	51	0.0727273	7	60	0.104478	/	1
chr1	73912551	-	ENSMUSG00000055322	Tns1	mRNA	0	1	0	0	1	0	/	/	/	5	29	0.147059	6	32	0.157895	1	1	0.152778	1	8	0.111111	1	6	0.142857	/	/	/	0	3	0	0	4	0	/	/	/	2	23	0.08	9	21	0.3	/	1
chr1	73913076	-	ENSMUSG00000055322	Tns1	mRNA	2	71	0.0273973	1	97	0.0102041	/	/	/	390	3044	0.11357	336	2821	0.10643	1	1	0.11015	64	1089	0.0555074	78	1207	0.0607004	/	/	/	3	128	0.0229008	2	152	0.012987	/	/	/	60	3415	0.0172662	66	3375	0.0191805	/	/
chr1	73913137	-	ENSMUSG00000055322	Tns1	mRNA	0	12	0	2	24	0.0769231	/	/	/	22	838	0.0255814	15	773	0.0190355	/	/	/	11	323	0.0329341	19	370	0.0488432	/	/	/	0	30	0	5	31	0.138889	/	1	/	16	711	0.0220083	23	779	0.0286783	/	/
chr1	73913147	-	ENSMUSG00000055322	Tns1	mRNA	1	2	0.333333	2	10	0.166667	/	/	/	66	293	0.183844	64	258	0.198758	1	1	0.190896	18	157	0.102857	15	168	0.0819672	1	/	/	1	13	0.0714286	2	14	0.125	/	/	/	43	262	0.140984	56	313	0.151762	1	1
chr1	73913150	-	ENSMUSG00000055322	Tns1	mRNA	0	2	0	0	7	0	/	/	/	22	193	0.102326	11	178	0.0582011	1	/	/	1	129	0.00769231	4	135	0.028777	/	/	/	0	12	0	1	11	0.0833333	/	/	/	12	201	0.056338	16	236	0.0634921	/	/
chr1	73914253	-	ENSMUSG00000055322	Tns1	mRNA	0	1	0	1	0	1	/	/	/	16	60	0.210526	7	68	0.0933333	1	/	/	4	33	0.108108	8	29	0.216216	/	1	/	2	1	0.666667	2	5	0.285714	/	/	/	12	75	0.137931	7	56	0.111111	1	1
chr1	73925560	-	ENSMUSG00000055322	Tns1	mRNA	0	1	0	0	0	0	/	/	/	9	76	0.105882	6	69	0.08	1	/	/	2	25	0.0740741	2	31	0.0606061	/	/	/	0	4	0	1	6	0.142857	/	/	/	5	60	0.0769231	3	84	0.0344828	/	/
chr1	73933114	-	ENSMUSG00000055322	Tns1	mRNA	1	0	1	0	1	0	/	/	/	6	30	0.166667	5	38	0.116279	1	1	0.139241	1	8	0.111111	1	9	0.1	/	/	/	0	3	0	1	8	0.111111	/	/	/	9	44	0.169811	5	48	0.0943396	1	/
chr1	73941959	-	ENSMUSG00000055322	Tns1	mRNA	0	6	0	1	1	0.5	/	/	/	22	154	0.125	12	131	0.0839161	1	/	/	7	49	0.125	9	35	0.204545	1	1	0.16	0	9	0	1	3	0.25	/	/	/	14	158	0.0813953	20	162	0.10989	/	1
chr1	73941984	-	ENSMUSG00000055322	Tns1	mRNA	7	22	0.241379	5	16	0.238095	/	/	/	182	751	0.19507	167	730	0.186176	1	1	0.19071	19	250	0.070632	20	112	0.151515	/	1	/	4	42	0.0869565	1	19	0.05	/	/	/	190	775	0.196891	162	838	0.162	1	1
chr1	73942109	-	ENSMUSG00000055322	Tns1	mRNA	0	13	0	1	9	0.1	/	/	/	33	147	0.183333	39	143	0.214286	1	1	0.198895	7	36	0.162791	9	36	0.2	1	1	0.181818	1	4	0.2	0	4	0	/	/	/	40	107	0.272109	38	121	0.238994	1	1
chr1	73942110	-	ENSMUSG00000055322	Tns1	mRNA	2	0	1	0	1	0	/	/	/	10	56	0.151515	14	68	0.170732	1	1	0.162162	1	19	0.05	0	25	0	/	/	/	1	1	0.5	0	1	0	/	/	/	12	45	0.210526	10	48	0.172414	1	1
chr1	73942111	-	ENSMUSG00000055322	Tns1	mRNA	0	6	0	0	3	0	/	/	/	7	33	0.175	8	45	0.150943	1	1	0.16129	1	14	0.0666667	2	14	0.125	/	/	/	0	2	0	1	0	1	/	/	/	3	15	0.166667	5	18	0.217391	/	/
chr1	73945812	-	ENSMUSG00000055322	Tns1	mRNA	0	1	0	0	1	0	/	/	/	9	50	0.152542	2	48	0.04	1	/	/	1	49	0.02	2	70	0.0277778	/	/	/	0	3	0	0	0	0	/	/	/	2	46	0.0416667	1	30	0.0322581	/	/
chr1	73953137	-	ENSMUSG00000055322	Tns1	mRNA	1	3	0.25	0	6	0	/	/	/	30	210	0.125	17	223	0.0708333	1	/	/	11	79	0.122222	7	118	0.056	1	/	/	1	10	0.0909091	0	7	0	/	/	/	18	213	0.0779221	25	239	0.094697	/	/
chr1	73953578	-	ENSMUSG00000055322	Tns1	mRNA	0	0	0	0	0	0	/	/	/	4	46	0.08	0	39	0	/	/	/	0	26	0	0	16	0	/	/	/	0	4	0	0	1	0	/	/	/	7	46	0.132075	3	43	0.0652174	1	/
chr1	73995286	-	ENSMUSG00000055322	Tns1	mRNA	0	0	0	0	1	0	/	/	/	3	37	0.075	1	39	0.025	/	/	/	0	12	0	1	14	0.0666667	/	/	/	0	4	0	0	0	0	/	/	/	1	56	0.0175439	6	47	0.113208	/	1
chr1	73995292	-	ENSMUSG00000055322	Tns1	mRNA	0	0	0	0	0	0	/	/	/	2	22	0.0833333	2	41	0.0465116	/	/	/	0	7	0	1	10	0.0909091	/	/	/	0	2	0	0	1	0	/	/	/	3	49	0.0576923	7	46	0.132075	/	1
chr1	74068975	-	ENSMUSG00000055322	Tns1	mRNA	0	0	0	0	0	0	/	/	/	6	51	0.105263	1	36	0.027027	1	/	/	2	8	0.2	0	10	0	/	/	/	0	0	0	0	0	0	/	/	/	2	109	0.018018	1	109	0.00909091	/	/
chr1	74236511	+	ENSMUSG00000006304	Arpc2	mRNA	0	11	0	0	8	0	/	/	/	0	16	0	2	12	0.142857	/	/	/	2	10	0.166667	0	13	0	/	/	/	5	80	0.0588235	3	105	0.0277778	/	/	/	1	23	0.0416667	5	30	0.142857	/	1
chr1	74267884	+	ENSMUSG00000006304	Arpc2	mRNA	6	37	0.139535	1	49	0.02	1	/	/	0	25	0	0	20	0	/	/	/	0	10	0	0	19	0	/	/	/	1	52	0.0188679	2	49	0.0392157	/	/	/	5	21	0.192308	4	50	0.0740741	/	/
chr1	74295224	-	ENSMUSG00000006301	Tmbim1	mRNA	4	62	0.0606061	4	65	0.057971	/	/	/	5	28	0.151515	1	29	0.0333333	1	/	/	2	22	0.0833333	0	26	0	/	/	/	0	26	0	0	28	0	/	/	/	3	16	0.157895	5	9	0.357143	/	/
chr1	74351839	+	ENSMUSG00000026179	Pnkd	mRNA	8	62	0.114286	15	43	0.258621	1	1	0.179688	57	475	0.107143	60	424	0.123967	1	1	0.115157	28	174	0.138614	13	163	0.0738636	1	/	/	226	1900	0.106303	285	2045	0.122318	1	1	0.114677	88	614	0.125356	96	621	0.133891	1	1
chr1	74351840	+	ENSMUSG00000026179	Pnkd	mRNA	8	63	0.112676	15	43	0.258621	1	1	0.178295	53	480	0.0994371	65	424	0.132924	/	1	/	26	176	0.128713	14	164	0.0786517	1	/	/	229	1917	0.10671	282	2067	0.120051	1	1	0.113682	88	618	0.124646	96	626	0.132964	1	1
chr1	74351850	+	ENSMUSG00000026179	Pnkd	mRNA	10	74	0.119048	15	48	0.238095	1	1	0.170068	61	514	0.106087	65	480	0.119266	1	1	0.1125	28	195	0.125561	18	185	0.08867	1	/	/	247	2116	0.104528	322	2313	0.122201	1	1	0.113846	91	676	0.118644	107	692	0.133917	1	1
chr1	74351851	+	ENSMUSG00000026179	Pnkd	mRNA	9	75	0.107143	15	50	0.230769	1	1	0.161074	67	518	0.11453	69	477	0.126374	1	1	0.120248	29	195	0.129464	19	191	0.0904762	1	/	/	259	2137	0.108097	323	2355	0.120612	1	1	0.114702	95	685	0.121795	106	703	0.131026	1	1
chr1	74351852	+	ENSMUSG00000026179	Pnkd	mRNA	9	77	0.104651	15	51	0.227273	1	1	0.157895	68	526	0.114478	68	489	0.122083	1	1	0.118158	33	200	0.141631	20	199	0.0913242	1	/	/	266	2183	0.108616	331	2377	0.12223	1	1	0.115765	97	696	0.12232	109	719	0.131643	1	1
chr1	74351853	+	ENSMUSG00000026179	Pnkd	mRNA	10	76	0.116279	15	54	0.217391	1	1	0.16129	65	537	0.107973	69	493	0.122776	1	1	0.11512	31	202	0.133047	20	203	0.0896861	1	/	/	262	2204	0.106245	328	2399	0.120279	1	1	0.113614	97	698	0.122013	114	724	0.136038	1	1
chr1	74392010	-			intergenic	1	37	0.0263158	3	22	0.12	/	/	/	2	15	0.117647	1	22	0.0434783	/	/	/	1	10	0.0909091	0	20	0	/	/	/	0	9	0	0	9	0	/	/	/	0	48	0	0	33	0	/	/
chr1	74392070	-			intergenic	0	20	0	0	12	0	/	/	/	1	6	0.142857	1	7	0.125	/	/	/	0	3	0	0	9	0	/	/	/	1	4	0.2	1	3	0.25	/	/	/	6	25	0.193548	1	21	0.0454545	1	/
chr1	74393324	+	ENSMUSG00000026176	Ctdsp1	mRNA	11	70	0.135802	7	98	0.0666667	1	/	/	31	196	0.136564	21	192	0.0985915	1	/	/	27	205	0.116379	26	2	0.928571	1	/	/	8	55	0.126984	7	59	0.106061	1	1	0.116279	32	210	0.132231	26	220	0.105691	1	1
chr1	74393367	+	ENSMUSG00000026176	Ctdsp1	mRNA	247	361	0.40625	111	377	0.227459	1	1	0.326642	140	596	0.190217	136	511	0.210201	1	1	0.199566	129	470	0.215359	127	288	0.306024	1	1	0.252465	33	148	0.18232	28	155	0.153005	1	1	0.167582	170	599	0.221066	156	563	0.216968	1	1
chr1	74393368	+	ENSMUSG00000026176	Ctdsp1	mRNA	247	366	0.402936	112	385	0.225352	1	1	0.323423	140	604	0.188172	142	508	0.218462	1	1	0.202296	130	484	0.211726	127	294	0.301663	1	1	0.248309	33	158	0.172775	27	156	0.147541	1	1	0.160428	173	603	0.222938	153	578	0.209302	1	1
chr1	74393369	+	ENSMUSG00000026176	Ctdsp1	mRNA	251	369	0.404839	110	392	0.219124	1	1	0.321747	143	610	0.189907	139	522	0.210287	1	1	0.199434	138	487	0.2208	131	296	0.306792	1	1	0.255703	38	157	0.194872	30	156	0.16129	1	1	0.178478	170	616	0.216285	159	589	0.212567	1	1
chr1	74393370	+	ENSMUSG00000026176	Ctdsp1	mRNA	236	425	0.357035	100	420	0.192308	1	1	0.284505	116	655	0.150454	113	572	0.164964	1	1	0.15728	118	523	0.184087	103	325	0.240654	1	1	0.206735	28	171	0.140704	28	163	0.146597	1	1	0.14359	154	656	0.190123	139	624	0.182176	1	1
chr1	74393389	+	ENSMUSG00000026176	Ctdsp1	mRNA	379	383	0.497375	180	395	0.313043	1	1	0.4181	187	637	0.226942	186	543	0.255144	1	1	0.24018	182	506	0.264535	152	320	0.322034	1	1	0.287931	50	183	0.214592	40	158	0.20202	1	1	0.208817	223	635	0.259907	219	606	0.265455	1	1
chr1	74393391	+	ENSMUSG00000026176	Ctdsp1	mRNA	375	396	0.486381	168	413	0.289157	1	1	0.401627	189	647	0.226077	181	555	0.245924	1	1	0.235369	175	518	0.252525	148	326	0.312236	1	1	0.276778	51	186	0.21519	38	162	0.19	1	1	0.203661	214	647	0.248548	221	604	0.267879	1	1
chr1	74393392	+	ENSMUSG00000026176	Ctdsp1	mRNA	376	400	0.484536	174	409	0.298456	1	1	0.404709	188	651	0.224076	182	557	0.246279	1	1	0.234474	177	517	0.255043	154	322	0.323529	1	1	0.282906	48	188	0.20339	42	160	0.207921	1	1	0.205479	217	643	0.252326	219	608	0.264813	1	1
chr1	74393393	+	ENSMUSG00000026176	Ctdsp1	mRNA	374	397	0.485084	172	408	0.296552	1	1	0.404145	188	637	0.227879	185	554	0.250338	1	1	0.238491	175	513	0.25436	150	331	0.31185	1	1	0.278015	45	187	0.193966	38	161	0.190955	1	1	0.192575	222	631	0.260258	208	613	0.25335	1	1
chr1	74393394	+	ENSMUSG00000026176	Ctdsp1	mRNA	280	481	0.367937	128	442	0.224561	1	1	0.306536	149	663	0.183498	137	588	0.188966	1	1	0.186077	131	549	0.192647	119	362	0.247401	1	1	0.215332	31	197	0.135965	28	167	0.14359	1	1	0.13948	169	672	0.200951	163	640	0.202989	1	1
chr1	74393889	+	ENSMUSG00000026176	Ctdsp1	mRNA	8	63	0.112676	9	57	0.136364	1	1	0.124088	10	126	0.0735294	11	102	0.0973451	/	/	/	12	86	0.122449	13	27	0.325	1	1	0.181159	4	30	0.117647	2	26	0.0714286	/	/	/	15	104	0.12605	27	121	0.182432	1	1
chr1	74396164	+	ENSMUSG00000026176	Ctdsp1	mRNA	13	27	0.325	14	21	0.4	1	1	0.36	53	49	0.519608	60	33	0.645161	1	1	0.579487	56	42	0.571429	67	33	0.67	1	1	0.621212	5	7	0.416667	3	13	0.1875	/	/	/	16	49	0.246154	18	55	0.246575	1	1
chr1	74425526	+	ENSMUSG00000026175	Vil1	mRNA	8	30	0.210526	7	22	0.241379	1	/	/	0	0	0	0	0	0	/	/	/	0	0	0	0	0	0	/	/	/	0	0	0	0	0	0	/	/	/	0	2	0	2	1	0.666667	/	/
chr1	74427235	+	ENSMUSG00000026175	Vil1	mRNA	10	29	0.25641	11	35	0.23913	1	1	0.247059	0	0	0	0	0	0	/	/	/	0	0	0	0	0	0	/	/	/	0	0	0	0	0	0	/	/	/	1	3	0.25	3	5	0.375	/	/
chr1	74427236	+	ENSMUSG00000026175	Vil1	mRNA	3	48	0.0588235	8	37	0.177778	/	1	/	0	0	0	0	0	0	/	/	/	0	0	0	0	0	0	/	/	/	0	0	0	0	0	0	/	/	/	1	2	0.333333	0	11	0	/	/
chr1	74427237	+	ENSMUSG00000026175	Vil1	mRNA	21	37	0.362069	15	46	0.245902	1	1	0.302521	0	0	0	0	0	0	/	/	/	0	0	0	0	0	0	/	/	/	0	0	0	0	0	0	/	/	/	2	2	0.5	4	5	0.444444	/	/
chr1	74434930	+	ENSMUSG00000026175	Vil1	mRNA	5	54	0.0847458	8	41	0.163265	/	1	/	0	0	0	0	0	0	/	/	/	0	0	0	0	0	0	/	/	/	0	0	0	0	0	0	/	/	/	0	8	0	1	6	0.142857	/	/
chr1	74435298	+	ENSMUSG00000026175	Vil1	mRNA	7	28	0.2	0	31	0	1	/	/	0	0	0	0	0	0	/	/	/	0	0	0	0	0	0	/	/	/	0	0	0	0	0	0	/	/	/	0	5	0	0	3	0	/	/
chr1	74557713	+	ENSMUSG00000026173	Plcd4	mRNA	0	0	0	0	0	0	/	/	/	0	0	0	0	0	0	/	/	/	1	30	0.0322581	10	43	0.188679	/	1	/	0	7	0	1	9	0.1	/	/	/	0	5	0	0	0	0	/	/
chr1	74560420	+	ENSMUSG00000026173	Plcd4	mRNA	0	0	0	0	0	0	/	/	/	0	0	0	0	0	0	/	/	/	6	25	0.193548	6	21	0.222222	1	/	/	2	4	0.333333	0	5	0	/	/	/	0	2	0	0	1	0	/	/
chr1	74563586	+	ENSMUSG00000026173	Plcd4	mRNA	0	0	0	0	0	0	/	/	/	0	0	0	0	0	0	/	/	/	31	271	0.102649	25	154	0.139665	1	1	0.116424	4	48	0.0769231	3	48	0.0588235	/	/	/	0	6	0	0	4	0	/	/
chr1	74565128	+	ENSMUSG00000026173	Plcd4	mRNA	0	0	0	0	0	0	/	/	/	0	0	0	0	0	0	/	/	/	7	62	0.101449	4	39	0.0930233	1	/	/	1	17	0.0555556	0	10	0	/	/	/	0	2	0	0	3	0	/	/
chr1	74570038	-	ENSMUSG00000026135	Zfp142	mRNA	0	7	0	0	5	0	/	/	/	2	26	0.0714286	1	24	0.04	/	/	/	1	11	0.0833333	0	16	0	/	/	/	1	60	0.0163934	8	59	0.119403	/	1	/	4	11	0.266667	2	17	0.105263	/	/
chr1	74735431	+	ENSMUSG00000026170	Cyp27a1	mRNA	22	579	0.0366057	7	402	0.0171149	/	/	/	3	103	0.0283019	6	79	0.0705882	/	/	/	19	348	0.0517711	11	68	0.139241	/	1	/	2	21	0.0869565	2	23	0.08	/	/	/	11	183	0.056701	18	166	0.0978261	/	/
chr1	74735872	+	ENSMUSG00000026170	Cyp27a1	mRNA	18	108	0.142857	19	155	0.109195	1	1	0.123333	8	90	0.0816327	1	72	0.0136986	/	/	/	16	193	0.076555	20	182	0.0990099	/	/	/	1	12	0.0769231	2	21	0.0869565	/	/	/	10	96	0.0943396	9	113	0.0737705	/	/
chr1	74735994	+	ENSMUSG00000026170	Cyp27a1	mRNA	4	59	0.0634921	8	71	0.101266	/	1	/	0	55	0	0	53	0	/	/	/	6	203	0.0287081	2	42	0.0454545	/	/	/	1	20	0.047619	1	25	0.0384615	/	/	/	3	109	0.0267857	5	133	0.0362319	/	/
chr1	74735997	+	ENSMUSG00000026170	Cyp27a1	mRNA	26	58	0.309524	31	69	0.31	1	1	0.309783	10	53	0.15873	3	49	0.0576923	1	/	/	31	198	0.135371	37	39	0.486842	1	1	0.222951	1	19	0.05	4	25	0.137931	/	/	/	15	102	0.128205	17	130	0.115646	1	1
chr1	74736677	+	ENSMUSG00000026170	Cyp27a1	mRNA	17	10	0.62963	8	10	0.444444	/	/	/	2	7	0.222222	0	5	0	/	/	/	10	10	0.5	6	16	0.272727	/	/	/	0	0	0	0	0	0	/	/	/	2	3	0.4	4	9	0.307692	/	/
chr1	74737033	+	ENSMUSG00000026170	Cyp27a1	mRNA	13	71	0.154762	0	64	0	1	/	/	0	11	0	0	6	0	/	/	/	3	44	0.0638298	5	18	0.217391	/	/	/	0	5	0	1	5	0.166667	/	/	/	0	26	0	0	20	0	/	/
chr1	74737086	+	ENSMUSG00000026170	Cyp27a1	mRNA	2	1	0.666667	0	0	0	/	/	/	2	0	1	0	0	0	/	/	/	0	0	0	0	0	0	/	/	/	0	0	0	0	0	0	/	/	/	1	0	1	3	0	1	/	/
chr1	74741164	-	ENSMUSG00000006542	Prkag3	mRNA	0	4	0	0	3	0	/	/	/	0	5	0	0	6	0	/	/	/	69	445	0.134241	69	373	0.156109	1	1	0.144351	0	0	0	0	0	0	/	/	/	0	36	0	1	27	0.0357143	/	/
chr1	74744565	-	ENSMUSG00000006542	Prkag3	mRNA	0	1	0	0	0	0	/	/	/	0	2	0	0	2	0	/	/	/	27	180	0.130435	47	153	0.235	1	1	0.181818	0	0	0	2	2	0.5	/	/	/	2	6	0.25	6	9	0.4	/	/
chr1	74747458	-	ENSMUSG00000006542	Prkag3	mRNA	0	0	0	0	1	0	/	/	/	0	5	0	0	2	0	/	/	/	3	111	0.0263158	11	24	0.314286	/	1	/	0	0	0	0	0	0	/	/	/	0	6	0	0	12	0	/	/
chr1	74748916	-	ENSMUSG00000006542	Prkag3	mRNA	0	0	0	0	1	0	/	/	/	0	4	0	0	5	0	/	/	/	3	36	0.0769231	8	23	0.258065	/	1	/	0	0	0	0	0	0	/	/	/	0	25	0	5	32	0.135135	/	1
chr1	75136498	-	ENSMUSG00000033159	1810031K17Rik	mRNA	0	18	0	1	30	0.0322581	/	/	/	1	32	0.030303	0	23	0	/	/	/	0	25	0	0	25	0	/	/	/	0	21	0	2	16	0.111111	/	/	/	3	71	0.0405405	10	74	0.119048	/	1
chr1	75144300	+	ENSMUSG00000049339	Fam134a	mRNA	2	60	0.0322581	1	31	0.03125	/	/	/	1	16	0.0588235	1	26	0.037037	/	/	/	0	15	0	1	16	0.0588235	/	/	/	8	91	0.0808081	6	96	0.0588235	/	/	/	7	54	0.114754	3	88	0.032967	1	/
chr1	75147383	+	ENSMUSG00000049339	Fam134a	mRNA	0	1	0	3	5	0.375	/	/	/	2	4	0.333333	1	4	0.2	/	/	/	0	2	0	0	3	0	/	/	/	9	28	0.243243	6	9	0.4	1	/	/	6	10	0.375	8	17	0.32	/	/
chr1	75172796	-	ENSMUSG00000026198	Abcb6	mRNA	3	8	0.272727	0	0	0	/	/	/	2	9	0.181818	4	3	0.571429	/	/	/	1	5	0.166667	1	3	0.25	/	/	/	2	6	0.25	0	10	0	/	/	/	3	17	0.15	4	15	0.210526	/	/
chr1	75172797	-	ENSMUSG00000026198	Abcb6	mRNA	4	9	0.307692	0	0	0	/	/	/	1	10	0.0909091	1	8	0.111111	/	/	/	0	7	0	1	4	0.2	/	/	/	1	8	0.111111	6	4	0.6	/	/	/	7	18	0.28	9	17	0.346154	/	/
chr1	75180994	-	ENSMUSG00000033124	Atg9a	mRNA	2	2	0.5	4	8	0.333333	/	/	/	4	16	0.2	4	16	0.2	/	/	/	2	22	0.0833333	3	25	0.107143	/	/	/	7	34	0.170732	1	18	0.0526316	1	/	/	0	6	0	1	7	0.125	/	/
chr1	75181469	-	ENSMUSG00000033124	Atg9a	mRNA	3	10	0.230769	4	13	0.235294	/	/	/	1	28	0.0344828	2	16	0.111111	/	/	/	5	25	0.166667	5	28	0.151515	1	1	0.15873	5	25	0.166667	5	15	0.25	1	/	/	1	15	0.0625	4	13	0.235294	/	/
chr1	75181867	-	ENSMUSG00000033124	Atg9a	mRNA	2	23	0.08	0	27	0	/	/	/	3	37	0.075	0	39	0	/	/	/	0	70	0	0	67	0	/	/	/	3	78	0.037037	1	76	0.012987	/	/	/	1	40	0.0243902	1	40	0.0243902	/	/
chr1	75186528	-	ENSMUSG00000033124	Atg9a	mRNA	7	45	0.134615	5	57	0.0806452	1	/	/	6	85	0.0659341	2	76	0.025641	/	/	/	5	117	0.0409836	2	127	0.0155039	/	/	/	10	142	0.0657895	8	99	0.0747664	/	/	/	1	49	0.02	2	63	0.0307692	/	/
chr1	75190114	-	ENSMUSG00000033124	Atg9a	mRNA	3	5	0.375	0	0	0	/	/	/	6	24	0.2	4	14	0.222222	1	/	/	3	2	0.6	0	0	0	/	/	/	8	24	0.25	6	18	0.25	1	/	/	3	13	0.1875	9	9	0.5	/	/
chr1	75210638	-	ENSMUSG00000026200	Glb1l	mRNA	2	19	0.0952381	0	5	0	/	/	/	0	15	0	1	17	0.0555556	/	/	/	2	9	0.181818	0	3	0	/	/	/	3	32	0.0857143	2	43	0.0444444	/	/	/	0	34	0	6	32	0.157895	/	1
chr1	75210873	+	ENSMUSG00000026201	Stk16	mRNA	16	63	0.202532	9	34	0.209302	1	1	0.204918	4	35	0.102564	5	16	0.238095	/	/	/	4	10	0.285714	1	13	0.0714286	/	/	/	7	45	0.134615	10	45	0.181818	1	1	0.158879	15	72	0.172414	17	62	0.21519	1	1
chr1	75210879	+	ENSMUSG00000026201	Stk16	mRNA	12	205	0.0552995	8	148	0.0512821	/	/	/	1	71	0.0138889	4	44	0.0833333	/	/	/	1	27	0.0357143	6	38	0.136364	/	1	/	3	119	0.0245902	8	113	0.0661157	/	/	/	13	183	0.0663265	19	209	0.0833333	/	/
chr1	75214041	+	ENSMUSG00000026201	Stk16	mRNA	1	78	0.0126582	5	95	0.05	/	/	/	3	73	0.0394737	1	52	0.0188679	/	/	/	2	25	0.0740741	1	23	0.0416667	/	/	/	8	72	0.1	3	89	0.0326087	1	/	/	7	229	0.029661	15	260	0.0545455	/	/
chr1	75216503	-	ENSMUSG00000026202	Tuba4a	mRNA	1	58	0.0169492	0	44	0	/	/	/	47	1134	0.0397968	35	1089	0.0311388	/	/	/	64	933	0.0641926	65	742	0.0805452	/	/	/	50	874	0.0541126	48	675	0.06639	/	/	/	13	249	0.0496183	29	257	0.101399	/	1
chr1	75217279	-	ENSMUSG00000026202	Tuba4a	mRNA	1	4	0.2	0	3	0	/	/	/	15	63	0.192308	8	58	0.121212	1	1	0.159722	7	74	0.0864198	10	36	0.217391	/	1	/	7	74	0.0864198	5	56	0.0819672	/	/	/	1	11	0.0833333	1	13	0.0714286	/	/
chr1	75217282	-	ENSMUSG00000026202	Tuba4a	mRNA	1	5	0.166667	1	4	0.2	/	/	/	10	75	0.117647	5	74	0.0632911	1	/	/	5	70	0.0666667	11	51	0.177419	/	1	/	3	64	0.0447761	3	63	0.0454545	/	/	/	0	11	0	1	14	0.0666667	/	/
chr1	75219238	-	ENSMUSG00000026202	Tuba4a	mRNA	2	13	0.133333	1	7	0.125	/	/	/	19	164	0.103825	17	136	0.111111	1	1	0.107143	33	89	0.270492	17	86	0.165049	1	1	0.222222	12	83	0.126316	16	103	0.134454	1	1	0.130841	5	37	0.119048	3	31	0.0882353	1	/
chr1	75219249	-	ENSMUSG00000026202	Tuba4a	mRNA	1	6	0.142857	0	2	0	/	/	/	12	47	0.20339	7	38	0.155556	1	1	0.182692	20	34	0.37037	18	32	0.36	1	1	0.365385	5	39	0.113636	15	54	0.217391	1	1	0.176991	1	14	0.0666667	6	10	0.375	/	/
chr1	75243537	+	ENSMUSG00000026203	Dnajb2	mRNA	0	9	0	0	5	0	/	/	/	2	71	0.0273973	0	66	0	/	/	/	0	41	0	5	33	0.131579	/	1	/	1	92	0.0107527	2	65	0.0298507	/	/	/	1	16	0.0588235	2	22	0.0833333	/	/
chr1	75245536	+			intergenic	3	29	0.09375	0	29	0	/	/	/	15	276	0.0515464	12	261	0.043956	/	/	/	2	156	0.0126582	5	163	0.0297619	/	/	/	25	290	0.0793651	20	232	0.0793651	/	/	/	1	95	0.0104167	15	127	0.105634	/	1
chr1	75247363	-	ENSMUSG00000026204	Ptprn	mRNA	5	23	0.178571	3	16	0.157895	/	/	/	40	57	0.412371	42	45	0.482759	1	1	0.445652	0	0	0	0	0	0	/	/	/	1075	2091	0.339545	1208	2251	0.349234	1	1	0.344604	0	3	0	0	0	0	/	/
chr1	75251753	-	ENSMUSG00000026204	Ptprn	mRNA	5	18	0.217391	3	26	0.103448	/	/	/	0	7	0	0	9	0	/	/	/	0	0	0	0	0	0	/	/	/	783	4940	0.136816	796	4619	0.146999	1	1	0.141767	0	3	0	0	4	0	/	/
chr1	75251924	-	ENSMUSG00000026204	Ptprn	mRNA	0	0	0	0	1	0	/	/	/	0	0	0	0	0	0	/	/	/	0	0	0	0	0	0	/	/	/	10	78	0.113636	2	101	0.0194175	1	/	/	0	1	0	0	0	0	/	/
chr1	75252278	-	ENSMUSG00000026204	Ptprn	mRNA	0	1	0	0	0	0	/	/	/	0	0	0	0	0	0	/	/	/	0	0	0	0	0	0	/	/	/	24	86	0.218182	24	55	0.303797	1	1	0.253968	0	0	0	0	0	0	/	/
chr1	75258384	-	ENSMUSG00000026204	Ptprn	mRNA	0	2	0	0	1	0	/	/	/	1	0	1	0	0	0	/	/	/	0	0	0	0	0	0	/	/	/	28	187	0.130233	40	171	0.189573	1	1	0.159624	0	0	0	0	0	0	/	/
chr1	75258388	-	ENSMUSG00000026204	Ptprn	mRNA	0	1	0	0	0	0	/	/	/	1	0	1	0	0	0	/	/	/	0	0	0	0	0	0	/	/	/	26	100	0.206349	35	96	0.267176	1	1	0.237354	0	0	0	0	0	0	/	/
chr1	75258390	-	ENSMUSG00000026204	Ptprn	mRNA	0	1	0	0	0	0	/	/	/	0	0	0	0	0	0	/	/	/	0	0	0	0	0	0	/	/	/	8	65	0.109589	9	42	0.176471	1	1	0.137097	0	0	0	0	0	0	/	/
chr1	75258503	-	ENSMUSG00000026204	Ptprn	mRNA	1	0	1	0	1	0	/	/	/	0	0	0	0	0	0	/	/	/	0	0	0	0	0	0	/	/	/	7	77	0.0833333	10	64	0.135135	/	1	/	0	0	0	0	0	0	/	/
chr1	75278271	-	ENSMUSG00000033061	Resp18	mRNA	0	1	0	0	6	0	/	/	/	0	0	0	0	0	0	/	/	/	0	0	0	0	0	0	/	/	/	38	315	0.107649	23	271	0.0782313	1	/	/	0	0	0	0	0	0	/	/
chr1	75309469	-	ENSMUSG00000026209	Dnpep	mRNA	6	52	0.103448	5	69	0.0675676	1	/	/	3	86	0.0337079	3	66	0.0434783	/	/	/	1	36	0.027027	2	36	0.0526316	/	/	/	3	47	0.06	2	36	0.0526316	/	/	/	1	44	0.0222222	5	74	0.0632911	/	/
chr1	75312465	-	ENSMUSG00000026209	Dnpep	mRNA	39	471	0.0764706	24	281	0.0786885	/	/	/	18	264	0.0638298	16	188	0.0784314	/	/	/	9	120	0.0697674	7	47	0.12963	/	1	/	9	144	0.0588235	7	146	0.0457516	/	/	/	4	161	0.0242424	11	209	0.05	/	/
chr1	75317377	-	ENSMUSG00000026209	Dnpep	mRNA	2	76	0.025641	0	44	0	/	/	/	6	148	0.038961	6	112	0.0508475	/	/	/	2	87	0.0224719	0	75	0	/	/	/	3	102	0.0285714	5	102	0.046729	/	/	/	6	43	0.122449	0	64	0	1	/
chr1	75317381	-	ENSMUSG00000026209	Dnpep	mRNA	3	60	0.047619	1	34	0.0285714	/	/	/	6	112	0.0508475	6	86	0.0652174	/	/	/	2	66	0.0294118	1	55	0.0178571	/	/	/	3	89	0.0326087	5	87	0.0543478	/	/	/	5	30	0.142857	1	49	0.02	1	/
chr1	75360493	+	ENSMUSG00000026208	Des	mRNA	1	4	0.2	0	4	0	/	/	/	24	314	0.0710059	14	205	0.0639269	/	/	/	19	100	0.159664	35	147	0.192308	1	1	0.179402	0	0	0	0	0	0	/	/	/	0	0	0	0	1	0	/	/
chr1	75362559	+	ENSMUSG00000026208	Des	mRNA	23	2	0.92	12	3	0.8	/	/	/	89	17	0.839623	98	14	0.875	1	1	0.857798	138	20	0.873418	145	20	0.878788	1	1	0.876161	0	0	0	0	0	0	/	/	/	1	0	1	1	0	1	/	/
chr1	75362562	+	ENSMUSG00000026208	Des	mRNA	13	13	0.5	12	4	0.75	/	/	/	88	51	0.633094	84	46	0.646154	1	1	0.639405	133	62	0.682051	127	58	0.686486	1	1	0.684211	0	0	0	0	0	0	/	/	/	0	0	0	2	0	1	/	/
chr1	75365348	+	ENSMUSG00000026208	Des	mRNA	0	17	0	0	18	0	/	/	/	14	338	0.0397727	11	314	0.0338462	/	/	/	21	444	0.0451613	8	57	0.123077	/	1	/	0	1	0	0	0	0	/	/	/	0	2	0	0	3	0	/	/
chr1	75367132	+	ENSMUSG00000026208	Des	mRNA	0	4	0	1	1	0.5	/	/	/	10	25	0.285714	11	20	0.354839	1	1	0.318182	5	14	0.263158	14	15	0.482759	/	/	/	0	0	0	0	0	0	/	/	/	0	0	0	0	0	0	/	/
chr1	75367203	+	ENSMUSG00000026208	Des	mRNA	1	36	0.027027	1	30	0.0322581	/	/	/	209	471	0.307353	162	415	0.280763	1	1	0.295147	260	389	0.400616	297	501	0.37218	1	1	0.384934	0	2	0	0	2	0	/	/	/	0	8	0	0	4	0	/	/
chr1	75367308	+	ENSMUSG00000026208	Des	mRNA	2	2	0.5	0	2	0	/	/	/	6	26	0.1875	5	17	0.227273	1	/	/	5	28	0.151515	4	29	0.121212	1	/	/	0	0	0	0	0	0	/	/	/	0	0	0	0	0	0	/	/
chr1	75367309	+	ENSMUSG00000026208	Des	mRNA	0	2	0	1	1	0.5	/	/	/	4	26	0.133333	3	18	0.142857	/	/	/	7	20	0.259259	8	23	0.258065	/	1	/	0	0	0	0	0	0	/	/	/	0	0	0	0	0	0	/	/
chr1	75367310	+	ENSMUSG00000026208	Des	mRNA	0	1	0	0	3	0	/	/	/	9	26	0.257143	5	25	0.166667	1	1	0.215385	4	28	0.125	8	36	0.181818	/	1	/	0	0	0	0	0	0	/	/	/	0	0	0	0	0	0	/	/
chr1	75367402	+	ENSMUSG00000026208	Des	mRNA	8	2699	0.0029553	14	1379	0.0100503	/	/	/	3751	11792	0.241331	3004	9459	0.241033	1	1	0.241198	5109	10533	0.326621	5004	10306	0.326845	1	1	0.326732	0	14	0	0	21	0	/	/	/	0	72	0	0	91	0	/	/
chr1	75367487	+	ENSMUSG00000026208	Des	mRNA	0	9	0	1	6	0.142857	/	/	/	4	43	0.0851064	2	24	0.0769231	/	/	/	1	50	0.0196078	6	51	0.105263	/	1	/	0	1	0	0	0	0	/	/	/	1	0	1	0	0	0	/	/
chr1	75372695	-	ENSMUSG00000085653	Gm15179	antisense	0	0	0	0	0	0	/	/	/	0	3	0	0	3	0	/	/	/	1	22	0.0434783	6	25	0.193548	/	1	/	0	0	0	0	0	0	/	/	/	0	0	0	0	0	0	/	/
chr1	75378472	+	ENSMUSG00000026207	Speg	mRNA	0	0	0	0	0	0	/	/	/	55	211	0.206767	42	163	0.204878	1	1	0.205945	22	98	0.183333	30	132	0.185185	1	1	0.184397	0	1	0	0	0	0	/	/	/	0	0	0	0	0	0	/	/
chr1	75388590	+	ENSMUSG00000026207	Speg	mRNA	0	1	0	0	2	0	/	/	/	0	65	0	3	55	0.0517241	/	/	/	5	86	0.0549451	0	93	0	/	/	/	4	85	0.0449438	6	54	0.1	/	1	/	0	1	0	1	4	0.2	/	/
chr1	75410553	+	ENSMUSG00000026207	Speg	mRNA	0	1	0	0	0	0	/	/	/	3	13	0.1875	6	23	0.206897	/	/	/	8	31	0.205128	5	26	0.16129	1	1	0.185714	1	2	0.333333	2	4	0.333333	/	/	/	0	0	0	0	0	0	/	/
chr1	75423012	+	ENSMUSG00000026207	Speg	mRNA	0	1	0	0	1	0	/	/	/	4	63	0.0597015	2	39	0.0487805	/	/	/	12	66	0.153846	6	68	0.0810811	1	/	/	1	32	0.030303	1	26	0.037037	/	/	/	0	1	0	0	0	0	/	/
chr1	75429547	+	ENSMUSG00000026207	Speg	mRNA	0	5	0	0	2	0	/	/	/	14	313	0.0428135	19	279	0.0637584	/	/	/	31	446	0.0649895	23	149	0.133721	/	1	/	3	140	0.020979	3	97	0.03	/	/	/	2	6	0.25	0	9	0	/	/
chr1	75430864	+	ENSMUSG00000026207	Speg	mRNA	0	1	0	0	0	0	/	/	/	4	53	0.0701754	7	48	0.127273	/	1	/	9	148	0.0573248	5	44	0.102041	/	1	/	4	34	0.105263	1	20	0.047619	/	/	/	1	2	0.333333	0	0	0	/	/
chr1	75474979	-	ENSMUSG00000032997	Chpf	mRNA	0	7	0	0	5	0	/	/	/	1	43	0.0227273	2	35	0.0540541	/	/	/	2	18	0.1	2	16	0.111111	/	/	/	5	181	0.0268817	8	124	0.0606061	/	/	/	1	23	0.0416667	5	34	0.128205	/	1
chr1	75475846	-	ENSMUSG00000032997	Chpf	mRNA	7	85	0.076087	4	79	0.0481928	/	/	/	50	268	0.157233	42	230	0.154412	1	1	0.155932	11	64	0.146667	5	94	0.0505051	1	/	/	84	798	0.0952381	87	752	0.103695	/	1	/	3	208	0.014218	7	204	0.0331754	/	/
chr1	75478875	-	ENSMUSG00000032997	Chpf	mRNA	7	220	0.030837	14	97	0.126126	/	1	/	26	370	0.0656566	19	227	0.0772358	/	/	/	5	79	0.0595238	6	123	0.0465116	/	/	/	83	1403	0.0558546	110	1383	0.0736772	/	/	/	12	236	0.0483871	22	246	0.0820896	/	/
chr1	75478878	-	ENSMUSG00000032997	Chpf	mRNA	6	214	0.0272727	15	95	0.136364	/	1	/	29	367	0.0732323	20	221	0.0829876	/	/	/	5	77	0.0609756	9	120	0.0697674	/	/	/	83	1372	0.0570447	116	1351	0.0790729	/	/	/	17	229	0.0691057	25	242	0.093633	/	/
chr1	75478879	-	ENSMUSG00000032997	Chpf	mRNA	5	215	0.0227273	14	96	0.127273	/	1	/	30	364	0.0761421	22	217	0.0920502	/	/	/	6	76	0.0731707	7	121	0.0546875	/	/	/	82	1369	0.0565127	112	1351	0.076555	/	/	/	17	231	0.0685484	21	244	0.0792453	/	/
chr1	75478925	-	ENSMUSG00000032997	Chpf	mRNA	8	156	0.0487805	11	97	0.101852	/	1	/	24	296	0.075	16	189	0.0780488	/	/	/	2	76	0.025641	9	111	0.075	/	/	/	74	1065	0.0649693	97	1075	0.0827645	/	/	/	24	202	0.106195	25	213	0.105042	1	1
chr1	75485904	-	ENSMUSG00000026211	Obsl1	mRNA	1	0	1	0	1	0	/	/	/	5	67	0.0694444	7	47	0.12963	/	1	/	7	34	0.170732	7	32	0.179487	1	1	0.175	0	2	0	1	4	0.2	/	/	/	0	7	0	0	5	0	/	/
chr1	75525879	+	ENSMUSG00000026213	Stk11ip	mRNA	1	3	0.25	0	4	0	/	/	/	2	13	0.133333	4	13	0.235294	/	/	/	1	6	0.142857	3	3	0.5	/	/	/	5	26	0.16129	4	19	0.173913	1	/	/	1	12	0.0769231	1	18	0.0526316	/	/
chr1	75530000	+	ENSMUSG00000026213	Stk11ip	mRNA	5	27	0.15625	2	23	0.08	1	/	/	2	58	0.0333333	0	57	0	/	/	/	1	52	0.0188679	1	17	0.0555556	/	/	/	3	110	0.0265487	5	88	0.0537634	/	/	/	2	67	0.0289855	3	69	0.0416667	/	/
chr1	75546538	+	ENSMUSG00000006576	Slc4a3	mRNA	0	2	0	0	2	0	/	/	/	5	95	0.05	6	61	0.0895522	/	/	/	0	1	0	0	6	0	/	/	/	18	156	0.103448	21	168	0.111111	1	1	0.107438	3	9	0.25	2	24	0.0769231	/	/
chr1	75546539	+	ENSMUSG00000006576	Slc4a3	mRNA	0	2	0	0	2	0	/	/	/	7	93	0.07	7	60	0.104478	/	1	/	0	1	0	0	6	0	/	/	/	18	155	0.104046	22	168	0.115789	1	1	0.110193	2	10	0.166667	4	22	0.153846	/	/
chr1	75546541	+	ENSMUSG00000006576	Slc4a3	mRNA	0	2	0	0	2	0	/	/	/	11	89	0.11	8	58	0.121212	1	1	0.114458	0	1	0	1	5	0.166667	/	/	/	26	148	0.149425	28	161	0.148148	1	1	0.14876	2	10	0.166667	5	21	0.192308	/	/
chr1	75546543	+	ENSMUSG00000006576	Slc4a3	mRNA	0	2	0	0	2	0	/	/	/	12	88	0.12	8	59	0.119403	1	1	0.11976	0	1	0	1	5	0.166667	/	/	/	26	149	0.148571	29	161	0.152632	1	1	0.150685	3	9	0.25	5	22	0.185185	/	/
chr1	75546544	+	ENSMUSG00000006576	Slc4a3	mRNA	1	1	0.5	0	2	0	/	/	/	12	87	0.121212	8	59	0.119403	1	1	0.120482	0	1	0	1	6	0.142857	/	/	/	26	151	0.146893	28	164	0.145833	1	1	0.146341	3	9	0.25	5	22	0.185185	/	/
chr1	75546545	+	ENSMUSG00000006576	Slc4a3	mRNA	1	2	0.333333	0	2	0	/	/	/	12	88	0.12	10	58	0.147059	1	1	0.130952	0	1	0	1	6	0.142857	/	/	/	31	155	0.166667	30	165	0.153846	1	1	0.160105	3	9	0.25	5	22	0.185185	/	/
chr1	75546546	+	ENSMUSG00000006576	Slc4a3	mRNA	1	2	0.333333	1	1	0.5	/	/	/	12	89	0.118812	11	59	0.157143	1	1	0.134503	0	1	0	1	6	0.142857	/	/	/	34	155	0.179894	31	165	0.158163	1	1	0.168831	4	9	0.307692	6	21	0.222222	/	/
chr1	75546572	+	ENSMUSG00000006576	Slc4a3	mRNA	2	1	0.666667	1	2	0.333333	/	/	/	14	91	0.133333	12	55	0.179104	1	1	0.151163	1	1	0.5	1	6	0.142857	/	/	/	40	150	0.210526	40	163	0.197044	1	1	0.203562	3	7	0.3	8	21	0.275862	/	/
chr1	75546574	+	ENSMUSG00000006576	Slc4a3	mRNA	1	2	0.333333	1	2	0.333333	/	/	/	14	90	0.134615	13	54	0.19403	1	1	0.157895	1	1	0.5	1	6	0.142857	/	/	/	40	152	0.208333	39	164	0.192118	1	1	0.2	4	6	0.4	7	22	0.241379	/	/
chr1	75546577	+	ENSMUSG00000006576	Slc4a3	mRNA	0	3	0	1	2	0.333333	/	/	/	7	96	0.0679612	11	56	0.164179	/	1	/	1	1	0.5	0	7	0	/	/	/	30	163	0.15544	26	177	0.128079	1	1	0.141414	3	6	0.333333	3	26	0.103448	/	/
chr1	75547791	+	ENSMUSG00000006576	Slc4a3	mRNA	1	2	0.333333	1	0	1	/	/	/	36	152	0.191489	24	147	0.140351	1	1	0.167131	2	5	0.285714	0	4	0	/	/	/	4	15	0.210526	3	14	0.176471	/	/	/	9	32	0.219512	5	31	0.138889	1	1
chr1	75548902	+	ENSMUSG00000006576	Slc4a3	mRNA	0	5	0	1	6	0.142857	/	/	/	31	248	0.111111	21	274	0.0711864	1	/	/	2	15	0.117647	1	20	0.047619	/	/	/	54	629	0.079063	39	539	0.067474	/	/	/	2	52	0.037037	0	74	0	/	/
chr1	75551798	+	ENSMUSG00000006576	Slc4a3	mRNA	1	17	0.0555556	3	6	0.333333	/	/	/	452	2370	0.16017	385	2118	0.153815	1	1	0.157183	1	40	0.0243902	0	37	0	/	/	/	18	1434	0.0123967	19	1463	0.0128205	/	/	/	4	117	0.0330579	5	118	0.0406504	/	/
chr1	75554508	+	ENSMUSG00000006576	Slc4a3	mRNA	1	2	0.333333	1	3	0.25	/	/	/	68	341	0.166259	63	265	0.192073	1	1	0.177748	1	6	0.142857	3	6	0.333333	/	/	/	37	193	0.16087	24	129	0.156863	1	1	0.159269	1	11	0.0833333	1	16	0.0588235	/	/
chr1	75554512	+	ENSMUSG00000006576	Slc4a3	mRNA	0	3	0	1	4	0.2	/	/	/	85	514	0.141903	65	398	0.140389	1	1	0.141243	1	10	0.0909091	3	10	0.230769	/	/	/	32	284	0.101266	22	201	0.0986547	1	/	/	1	16	0.0588235	1	22	0.0434783	/	/
chr1	75554639	+	ENSMUSG00000006576	Slc4a3	mRNA	2	0	1	1	0	1	/	/	/	91	113	0.446078	78	109	0.417112	1	1	0.432225	1	0	1	3	0	1	/	/	/	44	107	0.291391	36	64	0.36	1	1	0.318725	1	6	0.142857	2	12	0.142857	/	/
chr1	75557357	+	ENSMUSG00000006576	Slc4a3	mRNA	0	0	0	0	2	0	/	/	/	21	195	0.0972222	52	194	0.211382	/	1	/	3	12	0.2	3	3	0.5	/	/	/	16	157	0.0924855	21	122	0.146853	/	1	/	3	12	0.2	1	9	0.1	/	/
chr1	78499123	-	ENSMUSG00000090486	BC035947	mRNA	0	0	0	0	0	0	/	/	/	0	0	0	0	0	0	/	/	/	0	0	0	0	1	0	/	/	/	0	1	0	0	0	0	/	/	/	5	40	0.111111	0	33	0	1	/
chr1	79435934	-	ENSMUSG00000050711	Scg2	mRNA	5	43	0.104167	5	23	0.178571	1	/	/	0	0	0	0	0	0	/	/	/	0	0	0	0	0	0	/	/	/	32	816	0.0377358	34	753	0.043202	/	/	/	0	0	0	0	0	0	/	/
chr1	79436968	-	ENSMUSG00000050711	Scg2	mRNA	0	3	0	3	2	0.6	/	/	/	1	0	1	0	0	0	/	/	/	0	0	0	0	0	0	/	/	/	41	176	0.18894	49	145	0.252577	1	1	0.218978	0	0	0	0	0	0	/	/
chr1	79607242	-	ENSMUSG00000054702	Ap1s3	mRNA	10	48	0.172414	11	41	0.211538	1	1	0.190909	2	16	0.111111	0	23	0	/	/	/	2	22	0.0833333	2	17	0.105263	/	/	/	12	38	0.24	9	51	0.15	1	1	0.190909	2	15	0.117647	1	20	0.047619	/	/
chr1	79607243	-	ENSMUSG00000054702	Ap1s3	mRNA	12	46	0.206897	12	39	0.235294	1	1	0.220183	2	16	0.111111	1	21	0.0454545	/	/	/	3	21	0.125	5	14	0.263158	/	/	/	12	37	0.244898	12	47	0.20339	1	1	0.222222	2	15	0.117647	1	20	0.047619	/	/
chr1	79607248	-	ENSMUSG00000054702	Ap1s3	mRNA	13	39	0.25	15	32	0.319149	1	1	0.282828	3	15	0.166667	1	19	0.05	/	/	/	6	16	0.272727	5	11	0.3125	/	/	/	13	34	0.276596	12	44	0.214286	1	1	0.242718	2	15	0.117647	2	18	0.1	/	/
chr1	79607251	-	ENSMUSG00000054702	Ap1s3	mRNA	33	13	0.717391	27	17	0.613636	1	1	0.666667	2	13	0.133333	4	16	0.2	/	/	/	6	14	0.3	4	9	0.307692	/	/	/	23	19	0.547619	25	26	0.490196	1	1	0.516129	5	7	0.416667	4	15	0.210526	/	/
chr1	79607252	-	ENSMUSG00000054702	Ap1s3	mRNA	35	12	0.744681	29	15	0.659091	1	1	0.703297	3	12	0.2	6	14	0.3	/	/	/	9	11	0.45	5	8	0.384615	/	/	/	23	18	0.560976	28	25	0.528302	1	1	0.542553	5	7	0.416667	5	14	0.263158	/	/
chr1	79607261	-	ENSMUSG00000054702	Ap1s3	mRNA	32	3	0.914286	30	2	0.9375	1	1	0.925373	4	1	0.8	6	2	0.75	/	/	/	11	1	0.916667	7	1	0.875	/	/	/	26	4	0.866667	31	2	0.939394	1	1	0.904762	7	1	0.875	6	3	0.666667	/	/
chr1	79607262	-	ENSMUSG00000054702	Ap1s3	mRNA	33	2	0.942857	27	4	0.870968	1	1	0.909091	4	0	1	4	4	0.5	/	/	/	11	1	0.916667	4	3	0.571429	/	/	/	24	6	0.8	25	8	0.757576	1	1	0.777778	6	1	0.857143	6	3	0.666667	/	/
chr1	79607266	-	ENSMUSG00000054702	Ap1s3	mRNA	31	1	0.96875	31	1	0.96875	1	1	0.96875	4	1	0.8	7	0	1	/	/	/	11	1	0.916667	7	0	1	/	/	/	25	3	0.892857	32	0	1	/	1	/	5	0	1	8	0	1	/	/
chr1	79607268	-	ENSMUSG00000054702	Ap1s3	mRNA	31	2	0.939394	31	1	0.96875	1	1	0.953846	3	2	0.6	7	0	1	/	/	/	11	1	0.916667	7	0	1	/	/	/	26	3	0.896552	26	3	0.896552	/	/	/	5	0	1	7	1	0.875	/	/
chr1	79607270	-	ENSMUSG00000054702	Ap1s3	mRNA	29	4	0.878788	29	2	0.935484	1	1	0.90625	5	0	1	7	0	1	/	/	/	10	2	0.833333	7	0	1	/	/	/	24	5	0.827586	28	2	0.933333	/	1	/	4	1	0.8	6	1	0.857143	/	/
chr1	79607271	-	ENSMUSG00000054702	Ap1s3	mRNA	29	4	0.878788	29	2	0.935484	1	1	0.90625	4	1	0.8	6	1	0.857143	/	/	/	7	3	0.7	7	0	1	/	/	/	25	4	0.862069	25	4	0.862069	/	/	/	4	1	0.8	6	1	0.857143	/	/
chr1	79607278	-	ENSMUSG00000054702	Ap1s3	mRNA	4	31	0.114286	4	30	0.117647	/	/	/	0	11	0	0	9	0	/	/	/	2	13	0.133333	1	5	0.166667	/	/	/	5	27	0.15625	2	35	0.0540541	1	/	/	1	7	0.125	0	14	0	/	/
chr1	79607279	-	ENSMUSG00000054702	Ap1s3	mRNA	4	31	0.114286	4	29	0.121212	/	/	/	0	11	0	0	9	0	/	/	/	2	13	0.133333	1	5	0.166667	/	/	/	5	27	0.15625	3	34	0.0810811	1	/	/	1	7	0.125	1	13	0.0714286	/	/
chr1	79607314	+			intergenic	1	79	0.0125	2	52	0.037037	/	/	/	1	78	0.0126582	1	43	0.0227273	/	/	/	4	26	0.133333	2	30	0.0625	/	/	/	9	109	0.0762712	13	92	0.12381	/	1	/	2	39	0.0487805	0	51	0	/	/
chr1	79607322	+			intergenic	1	28	0.0344828	1	10	0.0909091	/	/	/	0	34	0	0	18	0	/	/	/	2	12	0.142857	0	18	0	/	/	/	4	67	0.056338	5	42	0.106383	/	1	/	1	5	0.166667	0	18	0	/	/
chr1	79704119	-	ENSMUSG00000073643	Wdfy1	mRNA	22	143	0.133333	10	102	0.0892857	1	/	/	4	42	0.0869565	2	35	0.0540541	/	/	/	4	42	0.0869565	5	53	0.0862069	/	/	/	7	100	0.0654206	7	94	0.0693069	/	/	/	13	117	0.1	10	104	0.0877193	1	/
chr1	79704125	-	ENSMUSG00000073643	Wdfy1	mRNA	19	125	0.131944	12	90	0.117647	1	1	0.126016	7	44	0.137255	2	33	0.0571429	1	/	/	3	41	0.0681818	5	53	0.0862069	/	/	/	8	96	0.0769231	6	92	0.0612245	/	/	/	15	115	0.115385	10	104	0.0877193	1	/
chr1	79776140	+	ENSMUSG00000026248	Mrpl44	mRNA	0	7	0	0	8	0	/	/	/	0	69	0	0	91	0	/	/	/	0	23	0	5	31	0.138889	/	1	/	0	20	0	0	12	0	/	/	/	2	62	0.03125	1	54	0.0181818	/	/
chr1	79778081	+	ENSMUSG00000026248	Mrpl44	mRNA	0	19	0	1	24	0.04	/	/	/	6	152	0.0379747	10	115	0.08	/	/	/	4	88	0.0434783	4	93	0.0412371	/	/	/	5	65	0.0714286	9	44	0.169811	/	1	/	8	122	0.0615385	8	140	0.0540541	/	/
chr1	79780959	+	ENSMUSG00000026248	Mrpl44	mRNA	1	12	0.0769231	2	12	0.142857	/	/	/	5	33	0.131579	6	33	0.153846	1	1	0.142857	2	10	0.166667	3	6	0.333333	/	/	/	3	9	0.25	3	6	0.333333	/	/	/	2	13	0.133333	3	16	0.157895	/	/
chr1	79922771	-	ENSMUSG00000067106	Gm5529	retrotransposed	2	25	0.0740741	4	48	0.0769231	/	/	/	0	16	0	0	10	0	/	/	/	0	9	0	0	3	0	/	/	/	0	23	0	1	16	0.0588235	/	/	/	5	55	0.0833333	7	54	0.114754	/	1
chr1	79923190	-	ENSMUSG00000067106	Gm5529	retrotransposed	8	8	0.5	3	26	0.103448	/	/	/	1	7	0.125	2	7	0.222222	/	/	/	0	2	0	0	0	0	/	/	/	0	6	0	2	15	0.117647	/	/	/	14	33	0.297872	11	25	0.305556	1	1
chr1	80304117	-	ENSMUSG00000004364	Cul3	mRNA	0	19	0	0	10	0	/	/	/	0	45	0	0	52	0	/	/	/	0	98	0	1	21	0.0454545	/	/	/	0	43	0	1	41	0.0238095	/	/	/	5	34	0.128205	1	56	0.0175439	1	/
chr1	82234199	-	ENSMUSG00000055980	Irs1	mRNA	0	9	0	0	4	0	/	/	/	7	76	0.0843373	5	58	0.0793651	/	/	/	27	229	0.105469	17	208	0.0755556	1	/	/	1	49	0.02	0	50	0	/	/	/	1	28	0.0344828	2	54	0.0357143	/	/
chr1	82451447	-			intergenic	0	0	0	0	0	0	/	/	/	0	5	0	1	2	0.333333	/	/	/	0	0	0	0	2	0	/	/	/	0	0	0	0	0	0	/	/	/	10	26	0.277778	2	22	0.0833333	1	/
chr1	82451574	-			intergenic	0	1	0	0	1	0	/	/	/	0	2	0	0	1	0	/	/	/	0	1	0	0	0	0	/	/	/	0	0	0	0	0	0	/	/	/	5	39	0.113636	1	72	0.0136986	1	/
chr1	82453835	-	ENSMUSG00000067158	Col4a4	mRNA	0	3	0	0	0	0	/	/	/	1	93	0.0106383	5	79	0.0595238	/	/	/	1	39	0.025	5	39	0.113636	/	1	/	0	16	0	0	6	0	/	/	/	21	1351	0.0153061	34	1441	0.0230508	/	/
chr1	82492617	-	ENSMUSG00000067158	Col4a4	mRNA	0	0	0	0	0	0	/	/	/	0	2	0	0	1	0	/	/	/	0	1	0	0	2	0	/	/	/	0	0	0	0	0	0	/	/	/	7	19	0.269231	6	27	0.181818	/	1
chr1	82725054	+	ENSMUSG00000026150	Mff	mRNA	1	27	0.0357143	0	21	0	/	/	/	2	72	0.027027	8	56	0.125	/	1	/	0	28	0	1	26	0.037037	/	/	/	3	94	0.0309278	0	75	0	/	/	/	2	54	0.0357143	1	60	0.0163934	/	/
chr1	82725056	+	ENSMUSG00000026150	Mff	mRNA	1	12	0.0769231	0	9	0	/	/	/	2	34	0.0555556	5	31	0.138889	/	1	/	0	19	0	1	19	0.05	/	/	/	5	52	0.0877193	4	43	0.0851064	/	/	/	0	38	0	0	36	0	/	/
chr1	82728188	+	ENSMUSG00000026150	Mff	mRNA	0	49	0	1	39	0.025	/	/	/	4	126	0.0307692	8	117	0.064	/	/	/	3	188	0.0157068	2	178	0.0111111	/	/	/	4	137	0.0283688	6	168	0.0344828	/	/	/	3	52	0.0545455	11	53	0.171875	/	1
chr1	82839646	+	ENSMUSG00000026159	Agfg1	mRNA	10	155	0.0606061	7	117	0.0564516	/	/	/	1	77	0.0128205	1	55	0.0178571	/	/	/	1	61	0.016129	10	98	0.0925926	/	/	/	16	236	0.0634921	7	200	0.0338164	/	/	/	5	95	0.05	10	136	0.0684932	/	/
chr1	84406055	-	ENSMUSG00000036766	Dner	mRNA	0	0	0	0	0	0	/	/	/	0	0	0	0	0	0	/	/	/	0	0	0	0	0	0	/	/	/	18	5	0.782609	24	12	0.666667	/	1	/	0	0	0	0	0	0	/	/
chr1	84445571	-	ENSMUSG00000036766	Dner	mRNA	0	0	0	0	0	0	/	/	/	0	0	0	0	0	0	/	/	/	0	0	0	0	0	0	/	/	/	28	51	0.35443	27	49	0.355263	1	1	0.354839	0	0	0	0	0	0	/	/
chr1	84731761	-	ENSMUSG00000026219	Trip12	mRNA	10	35	0.222222	7	47	0.12963	1	1	0.171717	16	128	0.111111	11	105	0.0948276	1	/	/	12	119	0.0916031	9	47	0.160714	/	1	/	12	148	0.075	8	128	0.0588235	/	/	/	7	158	0.0424242	10	145	0.0645161	/	/
chr1	84743156	-	ENSMUSG00000026219	Trip12	mRNA	1	45	0.0217391	2	34	0.0555556	/	/	/	3	26	0.103448	3	30	0.0909091	/	/	/	1	40	0.0243902	5	15	0.25	/	/	/	5	34	0.128205	2	43	0.0444444	1	/	/	3	39	0.0714286	5	37	0.119048	/	1
chr1	84747313	-	ENSMUSG00000026219	Trip12	mRNA	0	14	0	0	9	0	/	/	/	3	52	0.0545455	3	53	0.0535714	/	/	/	0	50	0	2	42	0.0454545	/	/	/	1	54	0.0181818	2	51	0.0377358	/	/	/	3	50	0.0566038	7	50	0.122807	/	1
chr1	84776319	-	ENSMUSG00000026219	Trip12	mRNA	0	32	0	1	24	0.04	/	/	/	4	185	0.021164	5	142	0.0340136	/	/	/	2	97	0.020202	7	31	0.184211	/	1	/	2	162	0.0121951	6	169	0.0342857	/	/	/	5	190	0.025641	7	182	0.037037	/	/
chr1	84776392	-	ENSMUSG00000026219	Trip12	mRNA	0	2	0	1	2	0.333333	/	/	/	4	8	0.333333	4	3	0.571429	/	/	/	5	7	0.416667	2	5	0.285714	/	/	/	4	7	0.363636	3	3	0.5	/	/	/	12	14	0.461538	10	9	0.526316	/	/
chr1	84906422	-	ENSMUSG00000026220	Slc16a14	mRNA	0	0	0	0	0	0	/	/	/	0	0	0	0	0	0	/	/	/	1	1	0.5	0	0	0	/	/	/	0	2	0	2	5	0.285714	/	/	/	24	14	0.631579	25	14	0.641026	1	1
chr1	84906657	-	ENSMUSG00000026220	Slc16a14	mRNA	0	0	0	0	0	0	/	/	/	0	2	0	0	0	0	/	/	/	0	0	0	0	1	0	/	/	/	3	27	0.1	2	23	0.08	/	/	/	19	225	0.0778689	35	263	0.11745	/	1
chr1	84907224	-	ENSMUSG00000026220	Slc16a14	mRNA	0	0	0	0	0	0	/	/	/	0	1	0	0	0	0	/	/	/	0	0	0	0	0	0	/	/	/	1	7	0.125	1	8	0.111111	/	/	/	12	54	0.181818	11	69	0.1375	1	1
chr1	85012598	+	ENSMUSG00000064281	Rpl19-ps1	pseudogene	15	11	0.576923	17	19	0.472222	/	1	/	8	9	0.470588	7	10	0.411765	/	/	/	5	6	0.454545	2	10	0.166667	/	/	/	9	17	0.346154	9	11	0.45	/	/	/	4	17	0.190476	10	10	0.5	/	/
chr1	85578080	-	ENSMUSG00000070034	Sp110	mRNA	0	22	0	0	18	0	/	/	/	6	26	0.1875	3	26	0.103448	1	/	/	1	12	0.0769231	0	16	0	/	/	/	0	3	0	0	3	0	/	/	/	1	11	0.0833333	0	10	0	/	/
chr1	85849090	+	ENSMUSG00000036707	Cab39	mRNA	5	45	0.1	10	78	0.113636	1	1	0.108696	12	145	0.0764331	10	112	0.0819672	/	/	/	15	216	0.0649351	17	134	0.112583	/	1	/	22	269	0.0756014	21	196	0.0967742	/	/	/	9	126	0.0666667	9	139	0.0608108	/	/
chr1	85849095	+	ENSMUSG00000036707	Cab39	mRNA	11	55	0.166667	25	101	0.198413	1	1	0.1875	20	173	0.103627	18	133	0.119205	1	1	0.110465	29	266	0.0983051	35	175	0.166667	/	1	/	27	321	0.0775862	34	233	0.127341	/	1	/	18	149	0.107784	19	160	0.106145	1	1
chr1	85894785	+	ENSMUSG00000026223	Itm2c	mRNA	139	676	0.170552	84	391	0.176842	1	1	0.172868	101	616	0.140865	91	576	0.136432	1	1	0.138728	54	313	0.147139	48	130	0.269663	1	1	0.187156	1038	6981	0.129443	1105	7483	0.128668	1	1	0.129042	99	634	0.135061	101	760	0.117305	1	1
chr1	85903021	+	ENSMUSG00000026223	Itm2c	mRNA	164	52	0.759259	97	38	0.718519	1	1	0.74359	124	47	0.725146	94	41	0.696296	1	1	0.712418	61	23	0.72619	66	17	0.795181	1	1	0.760479	1157	553	0.676608	1242	494	0.715438	1	1	0.696169	113	40	0.738562	112	51	0.687117	1	1
chr1	85903022	+	ENSMUSG00000026223	Itm2c	mRNA	176	42	0.807339	98	32	0.753846	1	1	0.787356	129	41	0.758824	100	35	0.740741	1	1	0.75082	64	17	0.790123	69	14	0.831325	1	1	0.810976	1189	498	0.704801	1264	440	0.741784	1	1	0.723385	115	41	0.737179	114	48	0.703704	1	1
chr1	85903023	+	ENSMUSG00000026223	Itm2c	mRNA	166	50	0.768519	99	32	0.755725	1	1	0.763689	135	36	0.789474	97	35	0.734848	1	1	0.765677	63	18	0.777778	66	19	0.776471	1	1	0.777108	1204	483	0.713693	1264	428	0.747045	1	1	0.730394	116	39	0.748387	118	40	0.746835	1	1
chr1	85903025	+	ENSMUSG00000026223	Itm2c	mRNA	166	49	0.772093	98	33	0.748092	1	1	0.763006	133	37	0.782353	95	40	0.703704	1	1	0.747541	62	19	0.765432	66	19	0.776471	1	1	0.771084	1185	492	0.706619	1264	415	0.752829	1	1	0.729738	116	46	0.716049	116	43	0.72956	1	1
chr1	85903027	+	ENSMUSG00000026223	Itm2c	mRNA	163	513	0.241124	98	402	0.196	1	1	0.221939	121	435	0.217626	94	428	0.180077	1	1	0.199443	60	292	0.170455	65	103	0.386905	1	1	0.240385	1195	5250	0.185415	1246	4735	0.208326	1	1	0.196443	110	403	0.214425	110	478	0.187075	1	1
chr1	85903028	+	ENSMUSG00000026223	Itm2c	mRNA	158	517	0.234074	98	404	0.195219	1	1	0.217502	125	433	0.224014	100	424	0.19084	1	1	0.207948	59	292	0.168091	66	102	0.392857	1	1	0.240848	1171	5290	0.181241	1201	4796	0.200267	1	1	0.1904	111	404	0.215534	100	489	0.169779	1	1
chr1	85906997	+	ENSMUSG00000026223	Itm2c	mRNA	1	0	1	7	0	1	/	/	/	2	0	1	4	0	1	/	/	/	1	0	1	0	0	0	/	/	/	19	3	0.863636	31	0	1	/	1	/	3	0	1	1	0	1	/	/
chr1	85907671	+	ENSMUSG00000026223	Itm2c	mRNA	3	1	0.75	0	0	0	/	/	/	0	1	0	2	0	1	/	/	/	0	0	0	2	0	1	/	/	/	29	12	0.707317	33	9	0.785714	1	1	0.746988	2	0	1	5	0	1	/	/
chr1	85907834	+	ENSMUSG00000026223	Itm2c	mRNA	4	69	0.0547945	1	37	0.0263158	/	/	/	22	55	0.285714	10	44	0.185185	1	1	0.244275	9	37	0.195652	9	39	0.1875	1	1	0.191489	57	889	0.0602537	47	704	0.0625832	/	/	/	10	80	0.111111	2	98	0.02	1	/
chr1	86015967	-			intergenic	5	107	0.0446429	0	55	0	/	/	/	0	136	0	3	104	0.0280374	/	/	/	2	59	0.0327869	3	71	0.0405405	/	/	/	4	63	0.0597015	3	74	0.038961	/	/	/	3	69	0.0416667	1	70	0.0140845	/	/
chr1	86064651	+	ENSMUSG00000026229	Psmd1	mRNA	0	34	0	1	20	0.047619	/	/	/	5	45	0.1	2	40	0.047619	1	/	/	2	27	0.0689655	0	28	0	/	/	/	1	34	0.0285714	3	45	0.0625	/	/	/	1	23	0.0416667	1	32	0.030303	/	/
chr1	86076003	+	ENSMUSG00000026229	Psmd1	mRNA	1	38	0.025641	6	34	0.15	/	1	/	12	94	0.113208	10	84	0.106383	1	1	0.11	12	136	0.0810811	13	66	0.164557	/	1	/	10	102	0.0892857	16	97	0.141593	/	1	/	13	43	0.232143	9	40	0.183673	1	1
chr1	86350574	-	ENSMUSG00000026234	Ncl	mRNA	3	13	0.1875	0	21	0	/	/	/	1	5	0.166667	2	5	0.285714	/	/	/	1	11	0.0833333	2	4	0.333333	/	/	/	5	14	0.263158	2	7	0.222222	/	/	/	4	9	0.307692	0	15	0	/	/
chr1	86356190	-	ENSMUSG00000026234	Ncl	mRNA	27	113	0.192857	28	101	0.217054	1	1	0.204461	9	157	0.0542169	11	120	0.0839695	/	/	/	13	101	0.114035	15	24	0.384615	1	1	0.183007	15	229	0.0614754	26	211	0.109705	/	1	/	19	159	0.106742	19	174	0.0984456	1	/
chr1	86857302	+	ENSMUSG00000053333	Dis3l2	mRNA	0	15	0	0	13	0	/	/	/	1	19	0.05	0	29	0	/	/	/	2	21	0.0869565	3	17	0.15	/	/	/	0	45	0	7	35	0.166667	/	1	/	1	37	0.0263158	3	53	0.0535714	/	/
chr1	86908927	-	ENSMUSG00000084106	Gm6136	pseudogene	8	34	0.190476	7	44	0.137255	1	1	0.16129	5	11	0.3125	3	17	0.15	/	/	/	3	28	0.0967742	1	18	0.0526316	/	/	/	3	22	0.12	2	16	0.111111	/	/	/	1	17	0.0555556	3	28	0.0967742	/	/
chr1	86909048	-	ENSMUSG00000084106	Gm6136	pseudogene	7	40	0.148936	1	123	0.00806452	1	/	/	3	146	0.0201342	5	134	0.0359712	/	/	/	1	147	0.00675676	1	158	0.00628931	/	/	/	0	238	0	2	136	0.0144928	/	/	/	2	161	0.0122699	3	218	0.0135747	/	/
chr1	87099374	-	ENSMUSG00000079440	Alpi	mRNA	276	1296	0.175573	1	1263	0.000791139	1	/	/	0	0	0	0	0	0	/	/	/	0	0	0	0	0	0	/	/	/	0	0	0	0	0	0	/	/	/	0	0	0	0	0	0	/	/
chr1	87099378	-	ENSMUSG00000079440	Alpi	mRNA	246	1035	0.192037	1	1207	0.000827815	1	/	/	0	0	0	0	0	0	/	/	/	0	0	0	0	0	0	/	/	/	0	0	0	0	0	0	/	/	/	0	0	0	0	0	0	/	/
chr1	87101051	-	ENSMUSG00000079440	Alpi	mRNA	7	61	0.102941	4	63	0.0597015	1	/	/	0	0	0	0	0	0	/	/	/	0	0	0	0	0	0	/	/	/	0	0	0	0	0	0	/	/	/	0	0	0	0	0	0	/	/
chr1	87101580	+			intergenic	50	441	0.101833	30	253	0.106007	1	1	0.103359	0	0	0	0	0	0	/	/	/	0	0	0	0	0	0	/	/	/	0	0	0	0	0	0	/	/	/	0	0	0	0	0	0	/	/
chr1	87126304	+	ENSMUSG00000036500	Akp3	mRNA	5	19	0.208333	5	30	0.142857	/	1	/	0	0	0	0	0	0	/	/	/	0	0	0	0	0	0	/	/	/	0	0	0	0	0	0	/	/	/	0	0	0	0	0	0	/	/
chr1	87126305	+	ENSMUSG00000036500	Akp3	mRNA	9	12	0.428571	8	28	0.222222	/	1	/	0	0	0	0	0	0	/	/	/	0	0	0	0	0	0	/	/	/	0	0	0	0	0	0	/	/	/	0	0	0	0	0	0	/	/
chr1	87127126	+	ENSMUSG00000036500	Akp3	mRNA	117	249	0.319672	83	122	0.404878	1	1	0.350263	0	0	0	0	0	0	/	/	/	0	0	0	0	0	0	/	/	/	0	0	0	0	0	0	/	/	/	0	0	0	0	0	0	/	/
chr1	87127523	+	ENSMUSG00000036500	Akp3	mRNA	11	79	0.122222	4	52	0.0714286	1	/	/	0	0	0	0	0	0	/	/	/	0	0	0	0	0	0	/	/	/	0	0	0	0	0	0	/	/	/	0	0	0	0	0	0	/	/
chr1	87127526	+	ENSMUSG00000036500	Akp3	mRNA	200	89	0.692042	127	57	0.690217	1	1	0.691332	0	0	0	0	0	0	/	/	/	0	0	0	0	0	0	/	/	/	0	0	0	0	0	0	/	/	/	0	0	0	0	0	0	/	/
chr1	87128468	+			intergenic	3	26	0.103448	5	38	0.116279	/	1	/	0	0	0	0	0	0	/	/	/	0	0	0	0	0	0	/	/	/	0	0	0	0	0	0	/	/	/	0	0	0	0	0	0	/	/
chr1	87240085	+	ENSMUSG00000026254	Eif4e2	mRNA	0	6	0	0	9	0	/	/	/	5	32	0.135135	1	17	0.0555556	1	/	/	0	14	0	2	25	0.0740741	/	/	/	1	26	0.037037	3	26	0.103448	/	/	/	3	13	0.1875	1	28	0.0344828	/	/
chr1	87419177	+	ENSMUSG00000048000	Gigyf2	mRNA	1	12	0.0769231	0	6	0	/	/	/	3	9	0.25	1	6	0.142857	/	/	/	0	9	0	0	1	0	/	/	/	6	21	0.222222	3	17	0.15	/	/	/	4	11	0.266667	7	33	0.175	/	1
chr1	87486180	-	ENSMUSG00000026259	Ngef	mRNA	16	81	0.164948	11	64	0.146667	1	1	0.156977	0	1	0	0	0	0	/	/	/	0	0	0	0	0	0	/	/	/	169	444	0.275693	215	496	0.302391	1	1	0.29003	32	64	0.333333	42	113	0.270968	1	1
chr1	87718189	+	ENSMUSG00000026288	Inpp5d	mRNA	1	41	0.0238095	2	38	0.05	/	/	/	1	43	0.0227273	0	36	0	/	/	/	2	31	0.0606061	0	21	0	/	/	/	1	75	0.0131579	6	51	0.105263	/	1	/	3	24	0.111111	0	33	0	/	/
chr1	87719351	+	ENSMUSG00000026288	Inpp5d	mRNA	1	52	0.0188679	1	27	0.0357143	/	/	/	2	10	0.166667	1	8	0.111111	/	/	/	3	8	0.272727	1	5	0.166667	/	/	/	9	25	0.264706	5	32	0.135135	1	1	0.197183	0	8	0	0	3	0	/	/
chr1	87926230	+	ENSMUSG00000070738	Dgkd	mRNA	1	29	0.0333333	6	41	0.12766	/	1	/	4	30	0.117647	2	31	0.0606061	/	/	/	3	22	0.12	2	11	0.153846	/	/	/	6	55	0.0983607	6	62	0.0882353	/	/	/	5	35	0.125	6	47	0.113208	1	1
chr1	87926231	+	ENSMUSG00000070738	Dgkd	mRNA	1	32	0.030303	7	43	0.14	/	1	/	4	31	0.114286	2	31	0.0606061	/	/	/	3	22	0.12	2	12	0.142857	/	/	/	6	57	0.0952381	6	65	0.084507	/	/	/	5	36	0.121951	7	48	0.127273	1	1
chr1	87926235	+	ENSMUSG00000070738	Dgkd	mRNA	1	144	0.00689655	6	132	0.0434783	/	/	/	4	79	0.0481928	2	97	0.020202	/	/	/	3	71	0.0405405	2	43	0.0444444	/	/	/	6	179	0.0324324	5	183	0.0265957	/	/	/	5	102	0.046729	6	128	0.0447761	/	/
chr1	87934403	+	ENSMUSG00000070738	Dgkd	mRNA	6	50	0.107143	3	58	0.0491803	1	/	/	5	72	0.0649351	0	63	0	/	/	/	1	36	0.027027	4	1	0.8	/	/	/	0	124	0	3	98	0.029703	/	/	/	2	62	0.03125	3	108	0.027027	/	/
chr1	87946636	-	ENSMUSG00000005501	Usp40	mRNA	2	30	0.0625	1	27	0.0357143	/	/	/	3	27	0.1	4	30	0.117647	/	/	/	1	14	0.0666667	2	16	0.111111	/	/	/	2	24	0.0769231	2	20	0.0909091	/	/	/	3	27	0.1	7	39	0.152174	/	1
chr1	88107704	+	ENSMUSG00000090145;ENSMUSG00000054545;ENSMUSG00000090124;ENSMUSG00000089675;ENSMUSG00000090175;ENSMUSG00000090165	Ugt1a6b;Ugt1a6a;Ugt1a7c;Ugt1a8;Ugt1a9;Ugt1a10	mRNA;mRNA;mRNA;mRNA;mRNA;mRNA	0	0	0	0	0	0	/	/	/	0	1	0	0	0	0	/	/	/	0	1	0	0	0	0	/	/	/	0	0	0	0	0	0	/	/	/	0	4	0	1	7	0.125	/	/
chr1	88138704	+	ENSMUSG00000054545;ENSMUSG00000090124;ENSMUSG00000090145;ENSMUSG00000089675;ENSMUSG00000090175;ENSMUSG00000090165	Ugt1a6a;Ugt1a7c;Ugt1a6b;Ugt1a8;Ugt1a9;Ugt1a10	mRNA;mRNA;mRNA;mRNA;mRNA;mRNA	0	5	0	1	3	0.25	/	/	/	0	1	0	1	2	0.333333	/	/	/	0	2	0	1	0	1	/	/	/	1	1	0.5	0	0	0	/	/	/	0	4	0	3	4	0.428571	/	/
chr1	88139236	+	ENSMUSG00000054545;ENSMUSG00000090124;ENSMUSG00000090145;ENSMUSG00000089675;ENSMUSG00000090175;ENSMUSG00000090165	Ugt1a6a;Ugt1a7c;Ugt1a6b;Ugt1a8;Ugt1a9;Ugt1a10	mRNA;mRNA;mRNA;mRNA;mRNA;mRNA	1	2	0.333333	1	10	0.0909091	/	/	/	1	6	0.142857	1	7	0.125	/	/	/	0	5	0	0	0	0	/	/	/	0	7	0	0	5	0	/	/	/	6	18	0.25	6	30	0.166667	/	1
chr1	88212038	+	ENSMUSG00000089960;ENSMUSG00000090171;ENSMUSG00000090124;ENSMUSG00000089943;ENSMUSG00000054545;ENSMUSG00000090145;ENSMUSG00000089675;ENSMUSG00000090175;ENSMUSG00000090165	Ugt1a1;Ugt1a2;Ugt1a7c;Ugt1a5;Ugt1a6a;Ugt1a6b;Ugt1a8;Ugt1a9;Ugt1a10	mRNA;mRNA;mRNA;mRNA;mRNA;mRNA;mRNA;mRNA;mRNA	0	1	0	3	7	0.3	/	/	/	0	0	0	0	0	0	/	/	/	0	0	0	0	0	0	/	/	/	0	0	0	0	0	0	/	/	/	0	0	0	0	0	0	/	/
chr1	88212323	+	ENSMUSG00000089960;ENSMUSG00000090171;ENSMUSG00000090124;ENSMUSG00000089943;ENSMUSG00000054545;ENSMUSG00000090145;ENSMUSG00000089675;ENSMUSG00000090175;ENSMUSG00000090165	Ugt1a1;Ugt1a2;Ugt1a7c;Ugt1a5;Ugt1a6a;Ugt1a6b;Ugt1a8;Ugt1a9;Ugt1a10	mRNA;mRNA;mRNA;mRNA;mRNA;mRNA;mRNA;mRNA;mRNA	0	2	0	0	2	0	/	/	/	0	0	0	0	0	0	/	/	/	0	0	0	0	0	0	/	/	/	0	0	0	0	0	0	/	/	/	0	0	0	0	0	0	/	/
chr1	88218308	+	ENSMUSG00000090171;ENSMUSG00000090124;ENSMUSG00000089960;ENSMUSG00000090175;ENSMUSG00000089943;ENSMUSG00000054545;ENSMUSG00000090145;ENSMUSG00000089675;ENSMUSG00000090165	Ugt1a2;Ugt1a7c;Ugt1a1;Ugt1a9;Ugt1a5;Ugt1a6a;Ugt1a6b;Ugt1a8;Ugt1a10	mRNA;mRNA;mRNA;mRNA;mRNA;mRNA;mRNA;mRNA;mRNA	21	107	0.164062	12	158	0.0705882	1	/	/	0	6	0	1	0	1	/	/	/	0	0	0	2	5	0.285714	/	/	/	0	2	0	1	1	0.5	/	/	/	26	191	0.119816	23	205	0.100877	1	1
chr1	88218778	+	ENSMUSG00000090171;ENSMUSG00000090124;ENSMUSG00000089960;ENSMUSG00000090175;ENSMUSG00000089943;ENSMUSG00000054545;ENSMUSG00000090145;ENSMUSG00000089675;ENSMUSG00000090165	Ugt1a2;Ugt1a7c;Ugt1a1;Ugt1a9;Ugt1a5;Ugt1a6a;Ugt1a6b;Ugt1a8;Ugt1a10	mRNA;mRNA;mRNA;mRNA;mRNA;mRNA;mRNA;mRNA;mRNA	8	320	0.0243902	5	251	0.0195312	/	/	/	0	2	0	0	1	0	/	/	/	0	1	0	0	1	0	/	/	/	0	0	0	0	1	0	/	/	/	8	142	0.0533333	6	116	0.0491803	/	/
chr1	88218946	+	ENSMUSG00000090171;ENSMUSG00000090124;ENSMUSG00000089960;ENSMUSG00000090175;ENSMUSG00000089943;ENSMUSG00000054545;ENSMUSG00000090145;ENSMUSG00000089675;ENSMUSG00000090165	Ugt1a2;Ugt1a7c;Ugt1a1;Ugt1a9;Ugt1a5;Ugt1a6a;Ugt1a6b;Ugt1a8;Ugt1a10	mRNA;mRNA;mRNA;mRNA;mRNA;mRNA;mRNA;mRNA;mRNA	14	72	0.162791	6	43	0.122449	1	1	0.148148	0	0	0	0	0	0	/	/	/	0	0	0	0	0	0	/	/	/	0	0	0	0	0	0	/	/	/	2	11	0.153846	1	2	0.333333	/	/
chr1	88418396	+	ENSMUSG00000026295	Spp2	mRNA	0	0	0	0	0	0	/	/	/	0	0	0	0	0	0	/	/	/	0	0	0	0	0	0	/	/	/	0	0	0	0	0	0	/	/	/	3	59	0.0483871	3	70	0.0410959	/	/
chr1	88700277	-	ENSMUSG00000049866	Arl4c	mRNA	1	6	0.142857	0	5	0	/	/	/	1	4	0.2	0	3	0	/	/	/	0	2	0	0	2	0	/	/	/	3	43	0.0652174	11	24	0.314286	/	1	/	1	8	0.111111	1	7	0.125	/	/
chr1	89454999	+	ENSMUSG00000055013	Agap1	mRNA	10	166	0.0568182	6	93	0.0606061	/	/	/	7	59	0.106061	3	61	0.046875	1	/	/	2	29	0.0645161	4	41	0.0888889	/	/	/	1	202	0.00492611	5	220	0.0222222	/	/	/	9	174	0.0491803	16	188	0.0784314	/	/
chr1	89889410	+	ENSMUSG00000055013	Agap1	mRNA	0	24	0	1	18	0.0526316	/	/	/	5	38	0.116279	1	35	0.0277778	1	/	/	0	19	0	2	24	0.0769231	/	/	/	7	167	0.0402299	12	135	0.0816327	/	/	/	6	71	0.0779221	4	96	0.04	/	/
chr1	89893321	+	ENSMUSG00000055013	Agap1	mRNA	0	0	0	0	6	0	/	/	/	1	8	0.111111	0	14	0	/	/	/	0	3	0	0	7	0	/	/	/	5	33	0.131579	3	19	0.136364	1	/	/	2	4	0.333333	1	16	0.0588235	/	/
chr1	90610096	+	ENSMUSG00000034432	Cops8	mRNA	1	57	0.0172414	2	50	0.0384615	/	/	/	5	515	0.00961538	9	429	0.0205479	/	/	/	1	293	0.00340136	11	75	0.127907	/	1	/	7	588	0.0117647	5	582	0.00851789	/	/	/	0	270	0	9	307	0.028481	/	/
chr1	90969386	-	ENSMUSG00000026304	Rab17	mRNA	45	475	0.0865385	36	296	0.108434	/	1	/	2	20	0.0909091	5	18	0.217391	/	/	/	0	0	0	0	0	0	/	/	/	0	0	0	0	0	0	/	/	/	40	387	0.0936768	33	404	0.0755149	/	/
chr1	91116448	+	ENSMUSG00000026305	Lrrfip1	mRNA	2	14	0.125	2	39	0.0487805	/	/	/	3	15	0.166667	2	15	0.117647	/	/	/	3	14	0.176471	0	13	0	/	/	/	0	2	0	1	5	0.166667	/	/	/	5	21	0.192308	4	33	0.108108	/	/
chr1	91116670	+	ENSMUSG00000026305	Lrrfip1	mRNA	5	23	0.178571	5	30	0.142857	/	1	/	1	9	0.1	0	3	0	/	/	/	0	9	0	0	7	0	/	/	/	0	8	0	0	4	0	/	/	/	0	11	0	3	21	0.125	/	/
chr1	91180047	+	ENSMUSG00000034353	Ramp1	mRNA	1	8	0.111111	1	6	0.142857	/	/	/	2	12	0.142857	0	13	0	/	/	/	5	10	0.333333	3	6	0.333333	/	/	/	8	63	0.112676	7	47	0.12963	1	1	0.12	1	2	0.333333	0	0	0	/	/
chr1	91224748	+			intergenic	1	14	0.0666667	0	17	0	/	/	/	2	26	0.0714286	0	13	0	/	/	/	4	44	0.0833333	5	43	0.104167	/	1	/	5	89	0.0531915	1	111	0.00892857	/	/	/	0	2	0	0	3	0	/	/
chr1	91254249	+	ENSMUSG00000034343	Ube2f	mRNA	4	62	0.0606061	1	52	0.0188679	/	/	/	5	22	0.185185	2	29	0.0645161	/	/	/	0	46	0	2	46	0.0416667	/	/	/	1	41	0.0238095	0	31	0	/	/	/	0	27	0	2	38	0.05	/	/
chr1	91287725	+			intergenic	1	9	0.1	2	9	0.181818	/	/	/	21	22	0.488372	12	20	0.375	1	1	0.44	31	38	0.449275	52	37	0.58427	1	1	0.525316	18	82	0.18	14	82	0.145833	1	1	0.163265	5	32	0.135135	2	19	0.0952381	1	/
chr1	91302865	+	ENSMUSG00000026307	Scly	mRNA	15	91	0.141509	6	96	0.0588235	1	/	/	5	91	0.0520833	7	90	0.0721649	/	/	/	0	59	0	2	18	0.1	/	/	/	7	114	0.0578512	6	108	0.0526316	/	/	/	33	722	0.0437086	31	932	0.0321911	/	/
chr1	91302866	+	ENSMUSG00000026307	Scly	mRNA	10	83	0.107527	6	89	0.0631579	1	/	/	1	92	0.0107527	2	88	0.0222222	/	/	/	2	57	0.0338983	1	17	0.0555556	/	/	/	0	115	0	3	107	0.0272727	/	/	/	13	721	0.0177112	12	929	0.0127524	/	/
chr1	91357401	+	ENSMUSG00000026308	Klhl30	mRNA	0	1	0	0	0	0	/	/	/	2	48	0.04	0	43	0	/	/	/	2	71	0.0273973	9	24	0.272727	/	1	/	0	0	0	0	0	0	/	/	/	0	0	0	0	2	0	/	/
chr1	91361563	+	ENSMUSG00000026308	Klhl30	mRNA	0	2	0	1	0	1	/	/	/	6	24	0.2	7	7	0.5	1	/	/	4	23	0.148148	8	21	0.275862	/	/	/	0	0	0	0	0	0	/	/	/	0	0	0	0	0	0	/	/
chr1	91411935	-	ENSMUSG00000067071	Hes6	mRNA	12	38	0.24	8	26	0.235294	1	1	0.238095	1	18	0.0526316	2	21	0.0869565	/	/	/	0	12	0	0	7	0	/	/	/	0	20	0	2	20	0.0909091	/	/	/	4	42	0.0869565	3	50	0.0566038	/	/
chr1	91417815	-	ENSMUSG00000055866	Per2	mRNA	0	59	0	2	37	0.0512821	/	/	/	5	54	0.0847458	3	35	0.0789474	/	/	/	0	24	0	1	27	0.0357143	/	/	/	2	36	0.0526316	3	31	0.0882353	/	/	/	5	43	0.104167	5	31	0.138889	1	1
chr1	91420470	-	ENSMUSG00000055866	Per2	mRNA	13	96	0.119266	5	86	0.0549451	1	/	/	4	111	0.0347826	3	81	0.0357143	/	/	/	2	102	0.0192308	7	38	0.155556	/	1	/	5	125	0.0384615	4	118	0.0327869	/	/	/	3	125	0.0234375	3	147	0.02	/	/
chr1	91424369	-	ENSMUSG00000055866	Per2	mRNA	2	17	0.105263	2	15	0.117647	/	/	/	9	18	0.333333	7	14	0.333333	/	/	/	0	13	0	1	11	0.0833333	/	/	/	10	33	0.232558	7	18	0.28	1	/	/	4	10	0.285714	8	14	0.363636	/	/
chr1	91433397	-	ENSMUSG00000055866	Per2	mRNA	4	42	0.0869565	7	41	0.145833	/	1	/	8	129	0.0583942	7	123	0.0538462	/	/	/	3	78	0.037037	1	48	0.0204082	/	/	/	6	156	0.037037	6	132	0.0434783	/	/	/	14	150	0.0853659	11	157	0.0654762	/	/
chr1	91931261	-			intergenic	0	7	0	0	8	0	/	/	/	4	21	0.16	6	23	0.206897	/	/	/	5	21	0.192308	0	28	0	/	/	/	9	33	0.214286	8	29	0.216216	1	1	0.21519	1	9	0.1	1	8	0.111111	/	/
chr1	91931624	-			intergenic	0	5	0	3	8	0.272727	/	/	/	5	31	0.138889	6	29	0.171429	1	1	0.15493	3	33	0.0833333	2	23	0.08	/	/	/	8	39	0.170213	10	18	0.357143	1	/	/	2	9	0.181818	5	5	0.5	/	/
chr1	91933357	-	ENSMUSG00000026313	Hdac4	mRNA	0	6	0	0	6	0	/	/	/	0	8	0	0	15	0	/	/	/	2	14	0.125	1	14	0.0666667	/	/	/	5	29	0.147059	2	21	0.0869565	1	/	/	0	1	0	0	2	0	/	/
chr1	92439553	-	ENSMUSG00000026260	Ndufa10	mRNA	0	46	0	5	33	0.131579	/	1	/	17	153	0.1	7	125	0.0530303	1	/	/	1	29	0.0333333	2	35	0.0540541	/	/	/	0	21	0	3	18	0.142857	/	/	/	4	48	0.0769231	0	50	0	/	/
chr1	92439787	-	ENSMUSG00000026260	Ndufa10	mRNA	5	141	0.0342466	3	126	0.0232558	/	/	/	60	355	0.144578	47	389	0.107798	1	1	0.125734	18	191	0.0861244	25	165	0.131579	/	1	/	13	122	0.0962963	14	98	0.125	/	1	/	22	148	0.129412	29	153	0.159341	1	1
chr1	92439788	-	ENSMUSG00000026260	Ndufa10	mRNA	5	155	0.03125	2	142	0.0138889	/	/	/	58	383	0.131519	43	423	0.0922747	1	/	/	17	200	0.078341	20	171	0.104712	/	1	/	12	125	0.0875912	14	107	0.115702	/	1	/	22	154	0.125	29	160	0.153439	1	1
chr1	92439827	-	ENSMUSG00000026260	Ndufa10	mRNA	1	17	0.0555556	0	18	0	/	/	/	9	41	0.18	1	60	0.0163934	1	/	/	1	12	0.0769231	2	11	0.153846	/	/	/	1	13	0.0714286	5	12	0.294118	/	/	/	5	23	0.178571	0	42	0	/	/
chr1	92439828	-	ENSMUSG00000026260	Ndufa10	mRNA	1	82	0.0120482	4	42	0.0869565	/	/	/	5	165	0.0294118	7	158	0.0424242	/	/	/	0	43	0	2	27	0.0689655	/	/	/	1	51	0.0192308	2	47	0.0408163	/	/	/	2	79	0.0246914	2	87	0.0224719	/	/
chr1	92439832	-	ENSMUSG00000026260	Ndufa10	mRNA	12	95	0.11215	12	49	0.196721	1	1	0.142857	39	184	0.174888	37	180	0.170507	1	1	0.172727	8	40	0.166667	18	28	0.391304	1	1	0.276596	10	53	0.15873	9	46	0.163636	1	1	0.161017	19	84	0.184466	24	93	0.205128	1	1
chr1	92469865	-	ENSMUSG00000026260	Ndufa10	mRNA	86	636	0.119114	83	799	0.0941043	1	/	/	3097	4649	0.399819	2726	4242	0.391217	1	1	0.395746	784	1395	0.359798	393	651	0.376437	1	1	0.365188	239	1601	0.129891	247	1447	0.145809	1	1	0.137521	323	2514	0.113853	358	2871	0.11087	1	1
chr1	92641955	-	ENSMUSG00000073616	Myeov2	mRNA	17	155	0.0988372	7	88	0.0736842	/	/	/	23	180	0.1133	21	155	0.119318	1	1	0.116095	8	55	0.126984	15	48	0.238095	1	1	0.18254	27	177	0.132353	28	191	0.127854	1	1	0.130024	24	151	0.137143	30	157	0.160428	1	1
chr1	92641960	-	ENSMUSG00000073616	Myeov2	mRNA	5	47	0.0961538	3	25	0.107143	/	/	/	11	51	0.177419	9	37	0.195652	1	1	0.185185	1	14	0.0666667	9	10	0.473684	/	/	/	14	62	0.184211	16	84	0.16	1	1	0.170455	10	52	0.16129	17	55	0.236111	1	1
chr1	92856978	+	ENSMUSG00000034220	Gpc1	mRNA	0	1	0	0	0	0	/	/	/	4	44	0.0833333	10	51	0.163934	/	1	/	5	41	0.108696	5	29	0.147059	1	1	0.125	4	18	0.181818	1	17	0.0555556	/	/	/	0	1	0	1	2	0.333333	/	/
chr1	92858038	+	ENSMUSG00000034220	Gpc1	mRNA	0	0	0	0	0	0	/	/	/	6	37	0.139535	5	33	0.131579	1	1	0.135802	7	40	0.148936	8	23	0.258065	1	1	0.192308	0	8	0	2	18	0.1	/	/	/	1	0	1	0	1	0	/	/
chr1	92859489	+	ENSMUSG00000034220	Gpc1	mRNA	0	1	0	0	1	0	/	/	/	4	32	0.111111	5	26	0.16129	/	1	/	1	26	0.037037	5	21	0.192308	/	/	/	0	13	0	0	7	0	/	/	/	1	1	0.5	0	1	0	/	/
chr1	92907137	+	ENSMUSG00000047067	Dusp28	mRNA	8	76	0.0952381	9	63	0.125	/	1	/	6	285	0.0206186	10	209	0.0456621	/	/	/	5	212	0.0230415	6	220	0.0265487	/	/	/	13	339	0.0369318	15	312	0.0458716	/	/	/	5	200	0.0243902	9	244	0.0355731	/	/
chr1	92911482	+	ENSMUSG00000026269	Rnpepl1	mRNA	9	65	0.121622	6	52	0.103448	1	1	0.113636	2	115	0.017094	2	113	0.0173913	/	/	/	0	49	0	3	37	0.075	/	/	/	0	48	0	1	24	0.04	/	/	/	5	151	0.0320513	4	194	0.020202	/	/
chr1	92915157	+	ENSMUSG00000026269	Rnpepl1	mRNA	8	32	0.2	2	26	0.0714286	1	/	/	5	83	0.0568182	2	73	0.0266667	/	/	/	2	36	0.0526316	2	23	0.08	/	/	/	0	29	0	1	25	0.0384615	/	/	/	4	84	0.0454545	9	80	0.101124	/	1
chr1	92915811	+	ENSMUSG00000026269	Rnpepl1	mRNA	4	53	0.0701754	6	38	0.136364	/	1	/	3	31	0.0882353	2	29	0.0645161	/	/	/	1	24	0.04	1	27	0.0357143	/	/	/	0	27	0	2	30	0.0625	/	/	/	2	42	0.0454545	6	60	0.0909091	/	/
chr1	92917721	+	ENSMUSG00000026269	Rnpepl1	mRNA	2	25	0.0740741	0	33	0	/	/	/	1	31	0.03125	1	38	0.025641	/	/	/	4	27	0.129032	3	4	0.428571	/	/	/	0	17	0	1	11	0.0833333	/	/	/	3	54	0.0526316	12	75	0.137931	/	1
chr1	92917734	+	ENSMUSG00000026269	Rnpepl1	mRNA	5	21	0.192308	0	25	0	/	/	/	1	25	0.0384615	2	27	0.0689655	/	/	/	0	18	0	1	2	0.333333	/	/	/	0	12	0	0	7	0	/	/	/	11	42	0.207547	8	62	0.114286	1	1
chr1	92918096	+	ENSMUSG00000026269	Rnpepl1	mRNA	7	57	0.109375	4	44	0.0833333	1	/	/	2	54	0.0357143	3	48	0.0588235	/	/	/	3	31	0.0882353	3	14	0.176471	/	/	/	0	15	0	2	9	0.181818	/	/	/	2	53	0.0363636	3	69	0.0416667	/	/
chr1	92918347	+	ENSMUSG00000026269	Rnpepl1	mRNA	5	80	0.0588235	1	62	0.015873	/	/	/	1	38	0.025641	5	33	0.131579	/	1	/	0	12	0	2	11	0.153846	/	/	/	2	49	0.0392157	2	44	0.0434783	/	/	/	4	46	0.08	1	41	0.0238095	/	/
chr1	92918967	+	ENSMUSG00000026269	Rnpepl1	mRNA	8	34	0.190476	6	24	0.2	1	1	0.194444	10	29	0.25641	3	20	0.130435	1	/	/	3	20	0.130435	3	5	0.375	/	/	/	1	9	0.1	2	13	0.133333	/	/	/	3	40	0.0697674	4	34	0.105263	/	/
chr1	92918968	+	ENSMUSG00000026269	Rnpepl1	mRNA	8	22	0.266667	4	18	0.181818	1	/	/	5	20	0.2	2	15	0.117647	/	/	/	3	13	0.1875	1	6	0.142857	/	/	/	0	9	0	2	11	0.153846	/	/	/	7	28	0.2	7	34	0.170732	1	1
chr1	92919831	+	ENSMUSG00000026269	Rnpepl1	mRNA	13	16	0.448276	12	17	0.413793	/	/	/	63	15	0.807692	49	6	0.890909	1	1	0.842105	60	13	0.821918	81	6	0.931034	1	1	0.88125	2	4	0.333333	1	4	0.2	/	/	/	37	25	0.596774	34	17	0.666667	1	1
chr1	92934993	+	ENSMUSG00000026270	Capn10	mRNA	1	53	0.0185185	4	48	0.0769231	/	/	/	7	37	0.159091	1	28	0.0344828	1	/	/	1	20	0.047619	1	15	0.0625	/	/	/	7	166	0.0404624	5	153	0.0316456	/	/	/	6	115	0.0495868	8	140	0.0540541	/	/
chr1	92943733	+	ENSMUSG00000026270	Capn10	mRNA	4	82	0.0465116	1	56	0.0175439	/	/	/	6	40	0.130435	8	25	0.242424	1	1	0.177215	6	21	0.222222	7	27	0.205882	/	1	/	3	128	0.0229008	7	126	0.0526316	/	/	/	2	135	0.0145985	5	169	0.0287356	/	/
chr1	93012034	+	ENSMUSG00000045091	Aqp12	mRNA	3	16	0.157895	5	30	0.142857	/	1	/	0	0	0	0	0	0	/	/	/	0	0	0	0	0	0	/	/	/	0	0	0	0	0	0	/	/	/	0	0	0	0	0	0	/	/
chr1	93017348	-	ENSMUSG00000014602	Kif1a	mRNA	0	1	0	0	0	0	/	/	/	0	0	0	0	0	0	/	/	/	0	1	0	0	0	0	/	/	/	15	68	0.180723	2	46	0.0416667	1	/	/	0	0	0	0	0	0	/	/
chr1	93018460	-	ENSMUSG00000014602	Kif1a	mRNA	0	0	0	2	0	1	/	/	/	1	0	1	0	0	0	/	/	/	0	0	0	0	2	0	/	/	/	55	498	0.0994575	73	389	0.158009	/	1	/	0	0	0	0	0	0	/	/
chr1	93022393	-	ENSMUSG00000014602	Kif1a	mRNA	0	0	0	0	0	0	/	/	/	0	0	0	0	0	0	/	/	/	0	0	0	0	0	0	/	/	/	7	26	0.212121	1	33	0.0294118	1	/	/	0	0	0	0	0	0	/	/
chr1	93022397	-	ENSMUSG00000014602	Kif1a	mRNA	0	0	0	0	0	0	/	/	/	0	0	0	0	2	0	/	/	/	0	0	0	0	0	0	/	/	/	12	103	0.104348	18	59	0.233766	1	1	0.15625	0	0	0	0	0	0	/	/
chr1	93023079	-	ENSMUSG00000014602	Kif1a	mRNA	0	0	0	0	0	0	/	/	/	0	1	0	0	0	0	/	/	/	0	0	0	0	0	0	/	/	/	10	30	0.25	10	22	0.3125	1	1	0.277778	0	0	0	0	0	0	/	/
chr1	93052507	-	ENSMUSG00000014602	Kif1a	mRNA	0	0	0	0	0	0	/	/	/	0	0	0	0	0	0	/	/	/	0	1	0	0	0	0	/	/	/	10	64	0.135135	4	51	0.0727273	1	/	/	0	0	0	0	0	0	/	/
chr1	93101863	-	ENSMUSG00000014602	Kif1a	mRNA	0	0	0	0	0	0	/	/	/	1	1	0.5	0	1	0	/	/	/	0	1	0	0	0	0	/	/	/	11	117	0.0859375	22	137	0.138365	/	1	/	0	0	0	0	0	0	/	/
chr1	93302744	-	ENSMUSG00000026273	Mterfd2	mRNA	0	17	0	0	10	0	/	/	/	4	40	0.0909091	1	25	0.0384615	/	/	/	1	21	0.0454545	1	11	0.0833333	/	/	/	2	43	0.0444444	6	52	0.103448	/	1	/	1	27	0.0357143	5	50	0.0909091	/	/
chr1	93365042	+	ENSMUSG00000026275	Ppp1r7	mRNA	2	21	0.0869565	8	24	0.25	/	1	/	7	25	0.21875	0	15	0	1	/	/	10	15	0.4	5	9	0.357143	/	/	/	5	48	0.0943396	10	41	0.196078	/	1	/	4	19	0.173913	1	11	0.0833333	/	/
chr1	93406927	-	ENSMUSG00000034088	Hdlbp	mRNA	19	8	0.703704	13	9	0.590909	/	/	/	21	13	0.617647	32	13	0.711111	1	1	0.670886	11	16	0.407407	18	11	0.62069	/	/	/	16	23	0.410256	10	8	0.555556	1	/	/	13	9	0.590909	14	7	0.666667	/	/
chr1	93407101	-	ENSMUSG00000034088	Hdlbp	mRNA	1	10	0.0909091	1	11	0.0833333	/	/	/	9	45	0.166667	2	39	0.0487805	1	/	/	0	21	0	1	23	0.0416667	/	/	/	2	33	0.0571429	0	35	0	/	/	/	2	23	0.08	2	25	0.0740741	/	/
chr1	93408012	-	ENSMUSG00000034088	Hdlbp	mRNA	74	1050	0.0658363	53	1102	0.0458874	/	/	/	146	1327	0.0991174	141	1172	0.107388	/	1	/	24	563	0.0408859	29	676	0.0411348	/	/	/	12	411	0.0283688	14	410	0.0330189	/	/	/	40	759	0.0500626	37	841	0.0421412	/	/
chr1	93408135	-	ENSMUSG00000034088	Hdlbp	mRNA	20	33	0.377358	13	20	0.393939	1	1	0.383721	18	45	0.285714	20	48	0.294118	1	1	0.290076	9	16	0.36	5	34	0.128205	/	1	/	4	29	0.121212	9	11	0.45	/	/	/	11	27	0.289474	22	15	0.594595	1	1
chr1	93408136	-	ENSMUSG00000034088	Hdlbp	mRNA	6	48	0.111111	4	28	0.125	1	/	/	9	59	0.132353	11	64	0.146667	1	1	0.13986	4	24	0.142857	0	39	0	/	/	/	2	32	0.0588235	2	19	0.0952381	/	/	/	7	36	0.162791	6	36	0.142857	1	1
chr1	93408366	-	ENSMUSG00000034088	Hdlbp	mRNA	16	94	0.145455	7	95	0.0686275	1	/	/	11	71	0.134146	9	63	0.125	1	1	0.12987	7	66	0.0958904	8	51	0.135593	/	1	/	4	31	0.114286	6	29	0.171429	/	1	/	9	47	0.160714	10	41	0.196078	1	1
chr1	93414808	-	ENSMUSG00000034088	Hdlbp	mRNA	42	15	0.736842	26	8	0.764706	1	1	0.747253	21	9	0.7	18	8	0.692308	1	/	/	6	9	0.4	9	5	0.642857	/	/	/	2	7	0.222222	5	4	0.555556	/	/	/	13	6	0.684211	13	4	0.764706	/	/
chr1	93420125	-	ENSMUSG00000034088	Hdlbp	mRNA	0	1	0	1	6	0.142857	/	/	/	4	26	0.133333	1	30	0.0322581	/	/	/	2	14	0.125	0	12	0	/	/	/	1	6	0.142857	0	4	0	/	/	/	4	10	0.285714	4	17	0.190476	/	/
chr1	93429437	-	ENSMUSG00000034088	Hdlbp	mRNA	2	25	0.0740741	1	56	0.0175439	/	/	/	12	343	0.0338028	13	333	0.0375723	/	/	/	5	149	0.0324675	14	36	0.28	/	1	/	7	100	0.0654206	4	107	0.036036	/	/	/	12	188	0.06	8	203	0.0379147	/	/
chr1	93429440	-	ENSMUSG00000034088	Hdlbp	mRNA	1	21	0.0454545	1	50	0.0196078	/	/	/	3	319	0.00931677	9	304	0.028754	/	/	/	3	141	0.0208333	7	31	0.184211	/	1	/	3	94	0.0309278	1	100	0.00990099	/	/	/	8	177	0.0432432	6	193	0.0301508	/	/
chr1	93437191	-	ENSMUSG00000034088	Hdlbp	mRNA	1	7	0.125	0	16	0	/	/	/	2	46	0.0416667	5	26	0.16129	/	1	/	0	20	0	0	18	0	/	/	/	1	10	0.0909091	0	13	0	/	/	/	1	18	0.0526316	0	26	0	/	/
chr1	93497337	+	ENSMUSG00000026276	2016-09-02	mRNA	25	19	0.568182	18	10	0.642857	1	/	/	32	10	0.761905	37	14	0.72549	1	1	0.741935	20	8	0.714286	27	7	0.794118	/	1	/	11	10	0.52381	19	5	0.791667	/	/	/	11	11	0.5	12	10	0.545455	/	/
chr1	93499131	+	ENSMUSG00000026276	2016-09-02	mRNA	11	30	0.268293	0	32	0	1	/	/	5	81	0.0581395	8	62	0.114286	/	1	/	0	68	0	0	14	0	/	/	/	0	48	0	1	32	0.030303	/	/	/	2	55	0.0350877	5	57	0.0806452	/	/
chr1	93600018	+	ENSMUSG00000034066	Farp2	mRNA	15	90	0.142857	11	48	0.186441	1	1	0.158537	46	68	0.403509	20	77	0.206186	1	1	0.312796	10	23	0.30303	3	10	0.230769	1	/	/	7	35	0.166667	8	28	0.222222	1	1	0.192308	31	100	0.236641	16	112	0.125	1	1
chr1	93686592	+	ENSMUSG00000026278	Bok	mRNA	1	11	0.0833333	0	10	0	/	/	/	0	11	0	0	7	0	/	/	/	0	2	0	1	4	0.2	/	/	/	8	108	0.0689655	15	110	0.12	/	1	/	3	48	0.0588235	0	70	0	/	/
chr1	93695485	+	ENSMUSG00000026278	Bok	mRNA	1	4	0.2	0	4	0	/	/	/	0	8	0	0	8	0	/	/	/	0	3	0	0	5	0	/	/	/	292	53	0.846377	326	53	0.860158	1	1	0.853591	6	29	0.171429	8	44	0.153846	1	1
chr1	93754459	-	ENSMUSG00000026279	Thap4	mRNA	5	25	0.166667	1	5	0.166667	1	/	/	3	20	0.130435	3	22	0.12	/	/	/	2	3	0.4	3	0	1	/	/	/	0	19	0	0	23	0	/	/	/	5	38	0.116279	9	41	0.18	1	1
chr1	93754581	-	ENSMUSG00000026279	Thap4	mRNA	9	107	0.0775862	13	57	0.185714	/	1	/	15	80	0.157895	10	70	0.125	1	1	0.142857	5	36	0.121951	3	51	0.0555556	1	/	/	1	44	0.0222222	1	48	0.0204082	/	/	/	15	82	0.154639	27	71	0.27551	1	1
chr1	93780873	+	ENSMUSG00000026280	Atg4b	mRNA	6	18	0.25	1	30	0.0322581	/	/	/	10	65	0.133333	6	75	0.0740741	1	/	/	5	42	0.106383	6	8	0.428571	1	/	/	10	120	0.0769231	8	115	0.0650407	/	/	/	10	92	0.0980392	13	104	0.111111	/	1
chr1	94469217	-			intergenic	1	20	0.047619	2	20	0.0909091	/	/	/	5	43	0.104167	3	25	0.107143	1	/	/	3	33	0.0833333	2	44	0.0434783	/	/	/	2	29	0.0645161	2	35	0.0540541	/	/	/	0	24	0	2	33	0.0571429	/	/
chr1	95313989	+	ENSMUSG00000051185	Fam174a	mRNA	0	5	0	0	4	0	/	/	/	2	55	0.0350877	4	42	0.0869565	/	/	/	12	47	0.20339	8	66	0.108108	1	1	0.150376	3	85	0.0340909	3	84	0.0344828	/	/	/	2	34	0.0555556	1	62	0.015873	/	/
chr1	97755914	-	ENSMUSG00000040648	Ppip5k2	mRNA	10	57	0.149254	8	92	0.08	1	/	/	14	402	0.0336538	22	379	0.0548628	/	/	/	1	7	0.125	0	2	0	/	/	/	1	47	0.0208333	0	52	0	/	/	/	3	32	0.0857143	9	63	0.125	/	1
chr1	97755918	-	ENSMUSG00000040648	Ppip5k2	mRNA	10	50	0.166667	9	91	0.09	1	/	/	13	377	0.0333333	22	336	0.0614525	/	/	/	1	7	0.125	0	1	0	/	/	/	0	45	0	0	52	0	/	/	/	3	33	0.0833333	9	62	0.126761	/	1
chr1	97786194	+	ENSMUSG00000026333	Gin1	mRNA	4	31	0.114286	7	40	0.148936	/	1	/	3	50	0.0566038	3	58	0.0491803	/	/	/	1	22	0.0434783	0	22	0	/	/	/	0	30	0	2	29	0.0645161	/	/	/	1	36	0.027027	1	45	0.0217391	/	/
chr1	97821844	-	ENSMUSG00000026335	Pam	mRNA	1	7	0.125	1	8	0.111111	/	/	/	33	136	0.195266	23	125	0.155405	1	1	0.176656	0	10	0	0	13	0	/	/	/	4	39	0.0930233	7	23	0.233333	/	1	/	6	31	0.162162	3	29	0.09375	1	/
chr1	97840871	-	ENSMUSG00000026335	Pam	mRNA	0	2	0	0	1	0	/	/	/	4	249	0.0158103	3	248	0.0119522	/	/	/	0	17	0	0	8	0	/	/	/	0	63	0	1	46	0.0212766	/	/	/	0	37	0	5	36	0.121951	/	1
chr1	100226750	-			intergenic	0	0	0	0	0	0	/	/	/	8	57	0.123077	5	49	0.0925926	1	/	/	0	2	0	0	0	0	/	/	/	0	1	0	0	0	0	/	/	/	0	0	0	0	0	0	/	/
chr1	100226752	-			intergenic	0	0	0	0	0	0	/	/	/	8	52	0.133333	6	44	0.12	1	1	0.127273	0	2	0	0	0	0	/	/	/	0	1	0	0	0	0	/	/	/	0	0	0	0	0	0	/	/
chr1	100226753	-			intergenic	0	0	0	0	0	0	/	/	/	5	52	0.0877193	5	44	0.102041	/	1	/	0	2	0	0	0	0	/	/	/	0	1	0	0	0	0	/	/	/	0	0	0	0	0	0	/	/
chr1	100226755	-			intergenic	0	0	0	0	0	0	/	/	/	6	53	0.101695	4	47	0.0784314	1	/	/	0	2	0	0	0	0	/	/	/	0	1	0	0	0	0	/	/	/	0	0	0	0	0	0	/	/
chr1	104993989	+	ENSMUSG00000050840	Cdh20	mRNA	0	0	0	0	1	0	/	/	/	2	13	0.133333	6	19	0.24	/	/	/	0	0	0	0	0	0	/	/	/	48	225	0.175824	37	224	0.141762	1	1	0.159176	0	0	0	0	0	0	/	/
chr1	104993992	+	ENSMUSG00000050840	Cdh20	mRNA	0	0	0	0	1	0	/	/	/	3	13	0.1875	6	19	0.24	/	/	/	0	0	0	0	0	0	/	/	/	49	231	0.175	37	231	0.13806	1	1	0.156934	0	0	0	0	0	0	/	/
chr1	104994057	+	ENSMUSG00000050840	Cdh20	mRNA	0	0	0	0	1	0	/	/	/	4	18	0.181818	5	21	0.192308	/	/	/	0	0	0	0	4	0	/	/	/	30	251	0.106762	33	237	0.122222	1	1	0.114338	0	0	0	0	2	0	/	/
chr1	104994058	+	ENSMUSG00000050840	Cdh20	mRNA	0	0	0	0	1	0	/	/	/	3	19	0.136364	3	23	0.115385	/	/	/	0	0	0	0	4	0	/	/	/	34	245	0.121864	35	233	0.130597	1	1	0.126143	0	0	0	0	2	0	/	/
chr1	104994060	+	ENSMUSG00000050840	Cdh20	mRNA	0	0	0	0	1	0	/	/	/	3	19	0.136364	3	23	0.115385	/	/	/	0	0	0	0	4	0	/	/	/	30	259	0.103806	37	238	0.134545	1	1	0.118794	0	0	0	0	2	0	/	/
chr1	104994061	+	ENSMUSG00000050840	Cdh20	mRNA	0	0	0	0	1	0	/	/	/	3	19	0.136364	3	23	0.115385	/	/	/	0	0	0	0	4	0	/	/	/	30	262	0.10274	36	241	0.129964	1	1	0.115993	0	0	0	0	2	0	/	/
chr1	104994062	+	ENSMUSG00000050840	Cdh20	mRNA	0	0	0	0	1	0	/	/	/	3	19	0.136364	3	23	0.115385	/	/	/	0	0	0	0	4	0	/	/	/	30	263	0.102389	37	241	0.133094	1	1	0.117338	0	0	0	0	2	0	/	/
chr1	104994063	+	ENSMUSG00000050840	Cdh20	mRNA	0	0	0	0	1	0	/	/	/	3	19	0.136364	4	22	0.153846	/	/	/	0	0	0	0	4	0	/	/	/	30	263	0.102389	37	241	0.133094	1	1	0.117338	0	0	0	0	2	0	/	/
chr1	104994064	+	ENSMUSG00000050840	Cdh20	mRNA	0	0	0	0	1	0	/	/	/	3	19	0.136364	3	23	0.115385	/	/	/	0	0	0	0	4	0	/	/	/	31	265	0.10473	37	240	0.133574	1	1	0.118674	0	0	0	0	2	0	/	/
chr1	105356892	+			intergenic	1	20	0.047619	1	10	0.0909091	/	/	/	0	1	0	0	1	0	/	/	/	0	0	0	0	0	0	/	/	/	1	24	0.04	3	29	0.09375	/	/	/	6	25	0.193548	9	28	0.243243	1	1
chr1	105695478	+	ENSMUSG00000026319	2310035C23Rik	mRNA	6	18	0.25	3	16	0.157895	/	/	/	4	17	0.190476	1	18	0.0526316	/	/	/	0	10	0	1	6	0.142857	/	/	/	5	57	0.0806452	6	46	0.115385	/	1	/	3	25	0.107143	1	33	0.0294118	/	/
chr1	105719485	+	ENSMUSG00000026319	2310035C23Rik	mRNA	0	3	0	1	1	0.5	/	/	/	0	5	0	1	3	0.25	/	/	/	1	7	0.125	1	2	0.333333	/	/	/	14	25	0.358974	11	18	0.37931	1	/	/	3	3	0.5	1	4	0.2	/	/
chr1	105808162	+	ENSMUSG00000026321	Tnfrsf11a	mRNA	9	53	0.145161	7	76	0.0843373	1	/	/	1	23	0.0416667	0	15	0	/	/	/	1	5	0.166667	0	8	0	/	/	/	4	25	0.137931	1	30	0.0322581	/	/	/	3	12	0.2	3	16	0.157895	/	/
chr1	106032165	+	ENSMUSG00000038866	Zcchc2	mRNA	1	15	0.0625	2	9	0.181818	/	/	/	0	20	0	1	18	0.0526316	/	/	/	1	29	0.0333333	0	25	0	/	/	/	5	38	0.116279	2	29	0.0645161	1	/	/	1	32	0.030303	2	23	0.08	/	/
chr1	106171917	-			intergenic	0	4	0	0	4	0	/	/	/	0	12	0	2	8	0.2	/	/	/	0	1	0	1	3	0.25	/	/	/	6	44	0.12	2	32	0.0588235	1	/	/	0	6	0	1	5	0.166667	/	/
chr1	106171920	-			intergenic	0	4	0	0	4	0	/	/	/	0	12	0	3	8	0.272727	/	/	/	0	1	0	1	3	0.25	/	/	/	6	43	0.122449	3	32	0.0857143	1	/	/	0	6	0	1	5	0.166667	/	/
chr1	106171923	-			intergenic	0	4	0	0	4	0	/	/	/	0	12	0	3	8	0.272727	/	/	/	0	1	0	1	3	0.25	/	/	/	6	43	0.122449	3	32	0.0857143	1	/	/	0	6	0	1	5	0.166667	/	/
chr1	106171926	-			intergenic	0	4	0	0	4	0	/	/	/	0	11	0	3	8	0.272727	/	/	/	0	1	0	1	3	0.25	/	/	/	5	44	0.102041	3	31	0.0882353	1	/	/	0	6	0	1	5	0.166667	/	/
chr1	106172074	+	ENSMUSG00000044340	Phlpp1	mRNA	3	20	0.130435	0	14	0	/	/	/	2	56	0.0344828	0	27	0	/	/	/	3	23	0.115385	2	34	0.0555556	/	/	/	9	222	0.038961	7	224	0.030303	/	/	/	6	44	0.12	1	52	0.0188679	1	/
chr1	106172077	+	ENSMUSG00000044340	Phlpp1	mRNA	3	19	0.136364	0	13	0	/	/	/	2	57	0.0338983	0	28	0	/	/	/	3	25	0.107143	2	36	0.0526316	/	/	/	12	214	0.0530973	8	225	0.0343348	/	/	/	7	42	0.142857	1	53	0.0185185	1	/
chr1	106172080	+	ENSMUSG00000044340	Phlpp1	mRNA	3	20	0.130435	0	12	0	/	/	/	2	60	0.0322581	0	28	0	/	/	/	3	25	0.107143	2	37	0.0512821	/	/	/	10	232	0.0413223	9	239	0.0362903	/	/	/	6	43	0.122449	2	56	0.0344828	1	/
chr1	106172083	+	ENSMUSG00000044340	Phlpp1	mRNA	4	21	0.16	0	13	0	/	/	/	2	64	0.030303	0	27	0	/	/	/	3	26	0.103448	2	41	0.0465116	/	/	/	9	247	0.0351562	10	255	0.0377358	/	/	/	6	47	0.113208	3	62	0.0461538	1	/
chr1	106172188	+	ENSMUSG00000044340	Phlpp1	mRNA	1	22	0.0434783	0	12	0	/	/	/	5	51	0.0892857	1	22	0.0434783	/	/	/	0	40	0	5	36	0.121951	/	1	/	13	301	0.0414013	8	276	0.028169	/	/	/	1	49	0.02	2	67	0.0289855	/	/
chr1	106287043	+	ENSMUSG00000044340	Phlpp1	mRNA	5	8	0.384615	3	14	0.176471	/	/	/	10	54	0.15625	2	50	0.0384615	1	/	/	5	33	0.131579	5	21	0.192308	1	/	/	30	228	0.116279	22	200	0.0990991	1	/	/	4	26	0.133333	7	41	0.145833	/	1
chr1	106389757	+	ENSMUSG00000044340	Phlpp1	mRNA	0	15	0	0	13	0	/	/	/	8	53	0.131148	2	53	0.0363636	1	/	/	1	42	0.0232558	3	25	0.107143	/	/	/	9	293	0.0298013	10	223	0.0429185	/	/	/	3	35	0.0789474	0	50	0	/	/
chr1	106392667	+	ENSMUSG00000044340	Phlpp1	mRNA	2	7	0.222222	2	11	0.153846	/	/	/	7	27	0.205882	4	27	0.129032	1	/	/	3	29	0.09375	4	18	0.181818	/	/	/	20	148	0.119048	21	106	0.165354	1	1	0.138983	5	17	0.227273	4	23	0.148148	/	/
chr1	106791726	-	ENSMUSG00000009907	Vps4b	mRNA	1	3	0.25	1	10	0.0909091	/	/	/	0	6	0	0	12	0	/	/	/	1	10	0.0909091	0	0	0	/	/	/	1	7	0.125	0	18	0	/	/	/	3	10	0.230769	7	24	0.225806	/	1
chr1	118297330	-			intergenic	0	4	0	0	1	0	/	/	/	0	9	0	1	5	0.166667	/	/	/	1	6	0.142857	0	9	0	/	/	/	3	34	0.0810811	9	61	0.128571	/	1	/	0	7	0	0	4	0	/	/
chr1	118299331	-	ENSMUSG00000026374	Tsn	mRNA	4	15	0.210526	1	17	0.0555556	/	/	/	1	20	0.047619	1	7	0.125	/	/	/	1	14	0.0666667	2	13	0.133333	/	/	/	6	30	0.166667	4	38	0.0952381	1	/	/	0	18	0	1	22	0.0434783	/	/
chr1	118321861	+	ENSMUSG00000026377	Mki67ip	mRNA	3	30	0.0909091	1	14	0.0666667	/	/	/	5	8	0.384615	1	14	0.0666667	/	/	/	4	8	0.333333	7	13	0.35	/	/	/	1	19	0.05	5	19	0.208333	/	/	/	3	15	0.166667	3	24	0.111111	/	/
chr1	118606941	+	ENSMUSG00000064302	Clasp1	mRNA	0	5	0	1	9	0.1	/	/	/	32	139	0.187135	34	142	0.193182	1	1	0.190202	10	44	0.185185	9	20	0.310345	1	/	/	10	87	0.103093	16	72	0.181818	1	1	0.140541	3	8	0.272727	7	10	0.411765	/	/
chr1	118607110	+	ENSMUSG00000064302	Clasp1	mRNA	0	0	0	0	3	0	/	/	/	16	110	0.126984	17	78	0.178947	1	1	0.149321	4	16	0.2	4	11	0.266667	/	/	/	7	44	0.137255	12	52	0.1875	1	1	0.165217	0	9	0	0	9	0	/	/
chr1	118607114	+	ENSMUSG00000064302	Clasp1	mRNA	0	3	0	1	4	0.2	/	/	/	10	134	0.0694444	11	98	0.100917	/	1	/	4	19	0.173913	3	15	0.166667	/	/	/	9	53	0.145161	6	62	0.0882353	1	/	/	0	10	0	0	11	0	/	/
chr1	119471244	-	ENSMUSG00000004451	Ralb	mRNA	9	110	0.0756303	1	72	0.0136986	/	/	/	1	25	0.0384615	5	19	0.208333	/	/	/	1	22	0.0434783	2	17	0.105263	/	/	/	3	15	0.166667	0	13	0	/	/	/	5	34	0.128205	2	33	0.0571429	1	/
chr1	119526609	+	ENSMUSG00000037015	Tmem185b	pseudogene	1	15	0.0625	1	20	0.047619	/	/	/	1	31	0.03125	0	27	0	/	/	/	0	7	0	0	10	0	/	/	/	2	41	0.0465116	0	20	0	/	/	/	2	40	0.047619	6	31	0.162162	/	1
chr1	119648841	-	ENSMUSG00000026383	Epb4.1l5	mRNA	0	2	0	0	3	0	/	/	/	0	6	0	1	1	0.5	/	/	/	1	0	1	0	0	0	/	/	/	0	1	0	0	1	0	/	/	/	7	24	0.225806	4	20	0.166667	1	/
chr1	119687730	-	ENSMUSG00000026384	Ptpn4	mRNA	0	7	0	1	5	0.166667	/	/	/	5	85	0.0555556	7	59	0.106061	/	1	/	0	55	0	3	40	0.0697674	/	/	/	11	265	0.0398551	13	250	0.0494297	/	/	/	3	75	0.0384615	4	65	0.057971	/	/
chr1	119691780	-	ENSMUSG00000026384	Ptpn4	mRNA	0	3	0	0	2	0	/	/	/	6	58	0.09375	6	54	0.1	/	1	/	0	55	0	4	29	0.121212	/	/	/	9	154	0.0552147	11	170	0.0607735	/	/	/	1	58	0.0169492	4	47	0.0784314	/	/
chr1	119802374	-	ENSMUSG00000026384	Ptpn4	mRNA	0	0	0	1	1	0.5	/	/	/	1	20	0.047619	0	16	0	/	/	/	0	18	0	0	0	0	/	/	/	8	72	0.1	4	54	0.0689655	1	/	/	2	13	0.133333	2	17	0.105263	/	/
chr1	119837159	-	ENSMUSG00000026384	Ptpn4	mRNA	9	10	0.473684	7	10	0.411765	/	/	/	85	49	0.634328	56	52	0.518519	1	1	0.582645	44	40	0.52381	29	29	0.5	1	1	0.514085	101	193	0.343537	94	160	0.370079	1	1	0.355839	60	73	0.451128	56	50	0.528302	1	1
chr1	120067809	-	ENSMUSG00000050777	Tmem37	mRNA	0	15	0	0	18	0	/	/	/	0	1	0	0	0	0	/	/	/	0	2	0	0	1	0	/	/	/	0	0	0	0	1	0	/	/	/	2	16	0.111111	1	26	0.037037	/	/
chr1	120067962	-	ENSMUSG00000050777	Tmem37	mRNA	35	158	0.181347	27	218	0.110204	1	1	0.141553	3	10	0.230769	1	7	0.125	/	/	/	1	22	0.0434783	5	21	0.192308	/	/	/	0	2	0	0	1	0	/	/	/	23	126	0.154362	34	188	0.153153	1	1
chr1	120113536	-	ENSMUSG00000026385	Dbi	mRNA	4	48	0.0769231	4	29	0.121212	/	/	/	2	15	0.117647	1	29	0.0333333	/	/	/	0	10	0	0	8	0	/	/	/	0	25	0	0	39	0	/	/	/	6	43	0.122449	7	69	0.0921053	1	/
chr1	120113540	-	ENSMUSG00000026385	Dbi	mRNA	6	47	0.113208	5	26	0.16129	1	1	0.130952	1	14	0.0666667	1	23	0.0416667	/	/	/	0	8	0	0	7	0	/	/	/	2	23	0.08	0	38	0	/	/	/	10	42	0.192308	9	61	0.128571	1	1
chr1	120113541	-	ENSMUSG00000026385	Dbi	mRNA	2	1	0.666667	2	6	0.25	/	/	/	2	0	1	2	1	0.666667	/	/	/	0	0	0	0	0	0	/	/	/	3	0	1	2	1	0.666667	/	/	/	1	7	0.125	6	5	0.545455	/	/
chr1	120241509	-	ENSMUSG00000026389	Steap3	mRNA	1	3	0.25	2	3	0.4	/	/	/	11	38	0.22449	16	47	0.253968	1	1	0.241071	8	25	0.242424	15	23	0.394737	1	1	0.323944	3	4	0.428571	1	5	0.166667	/	/	/	2	5	0.285714	5	9	0.357143	/	/
chr1	120243896	-	ENSMUSG00000026389	Steap3	mRNA	0	4	0	2	1	0.666667	/	/	/	6	52	0.103448	6	49	0.109091	1	1	0.106195	7	56	0.111111	5	45	0.1	1	1	0.106195	3	13	0.1875	3	4	0.428571	/	/	/	0	6	0	4	12	0.25	/	/
chr1	120244021	-	ENSMUSG00000026389	Steap3	mRNA	0	1	0	2	9	0.181818	/	/	/	9	112	0.0743802	9	125	0.0671642	/	/	/	9	80	0.101124	8	91	0.0808081	1	/	/	6	21	0.222222	4	11	0.266667	/	/	/	1	19	0.05	4	27	0.129032	/	/
chr1	121504799	+	ENSMUSG00000026339	Ccdc93	mRNA	3	79	0.0365854	2	55	0.0350877	/	/	/	8	51	0.135593	6	45	0.117647	1	1	0.127273	4	42	0.0869565	3	49	0.0576923	/	/	/	1	68	0.0144928	9	73	0.109756	/	1	/	6	63	0.0869565	3	73	0.0394737	/	/
chr1	125394089	-	ENSMUSG00000026341	Actr3	mRNA	4	139	0.027972	0	32	0	/	/	/	1	49	0.02	1	50	0.0196078	/	/	/	1	18	0.0526316	1	20	0.047619	/	/	/	2	108	0.0181818	1	115	0.00862069	/	/	/	0	56	0	2	65	0.0298507	/	/
chr1	125405874	-	ENSMUSG00000026341	Actr3	mRNA	2	19	0.0952381	10	30	0.25	/	1	/	1	21	0.0454545	3	11	0.214286	/	/	/	3	9	0.25	0	6	0	/	/	/	6	39	0.133333	8	26	0.235294	1	1	0.177215	1	16	0.0588235	2	18	0.1	/	/
chr1	125416345	-	ENSMUSG00000026341	Actr3	mRNA	9	952	0.00936524	16	137	0.104575	/	1	/	5	111	0.0431034	2	79	0.0246914	/	/	/	0	23	0	0	15	0	/	/	/	11	188	0.0552764	6	242	0.0241935	/	/	/	9	160	0.0532544	8	131	0.057554	/	/
chr1	125562497	+	ENSMUSG00000026342	Slc35f5	mRNA	0	18	0	7	30	0.189189	/	1	/	10	77	0.114943	6	56	0.0967742	1	/	/	0	12	0	1	9	0.1	/	/	/	1	7	0.125	1	9	0.1	/	/	/	8	23	0.258065	4	35	0.102564	1	/
chr1	125562625	+	ENSMUSG00000026342	Slc35f5	mRNA	2	121	0.0162602	6	90	0.0625	/	/	/	14	221	0.0595745	11	230	0.0456432	/	/	/	0	26	0	1	3	0.25	/	/	/	0	35	0	0	21	0	/	/	/	10	84	0.106383	2	78	0.025	1	/
chr1	125872976	-	ENSMUSG00000026344	Lypd1	mRNA	0	1	0	0	0	0	/	/	/	0	4	0	1	1	0.5	/	/	/	0	0	0	0	1	0	/	/	/	49	230	0.175627	27	196	0.121076	1	1	0.151394	0	1	0	0	1	0	/	/
chr1	127491235	-	ENSMUSG00000026347	Tmem163	mRNA	0	2	0	0	1	0	/	/	/	16	34	0.32	11	27	0.289474	1	1	0.306818	0	0	0	0	1	0	/	/	/	15	130	0.103448	20	117	0.145985	1	1	0.124113	1	11	0.0833333	0	7	0	/	/
chr1	127714483	-			intergenic	0	0	0	0	0	0	/	/	/	0	0	0	0	0	0	/	/	/	0	0	0	0	0	0	/	/	/	0	0	0	0	0	0	/	/	/	3	62	0.0461538	9	76	0.105882	/	1
chr1	127714490	-			intergenic	0	0	0	0	0	0	/	/	/	0	0	0	0	0	0	/	/	/	0	0	0	0	0	0	/	/	/	0	0	0	0	0	0	/	/	/	11	53	0.171875	16	66	0.195122	1	1
chr1	127714494	-			intergenic	0	0	0	0	0	0	/	/	/	0	0	0	0	0	0	/	/	/	0	0	0	0	0	0	/	/	/	0	0	0	0	0	0	/	/	/	15	49	0.234375	18	63	0.222222	1	1
chr1	127714498	-			intergenic	0	0	0	0	0	0	/	/	/	0	0	0	0	0	0	/	/	/	0	0	0	0	0	0	/	/	/	0	0	0	0	0	0	/	/	/	14	46	0.233333	15	54	0.217391	1	1
chr1	127714502	-			intergenic	0	0	0	0	0	0	/	/	/	0	0	0	0	0	0	/	/	/	0	0	0	0	0	0	/	/	/	0	0	0	0	0	0	/	/	/	7	48	0.127273	10	53	0.15873	1	1
chr1	127714505	-			intergenic	0	0	0	0	0	0	/	/	/	0	0	0	0	0	0	/	/	/	0	0	0	0	0	0	/	/	/	0	0	0	0	0	0	/	/	/	9	41	0.18	9	53	0.145161	1	1
chr1	127803233	+	ENSMUSG00000026349	Ccnt2	mRNA	0	38	0	0	32	0	/	/	/	0	43	0	0	49	0	/	/	/	0	65	0	0	60	0	/	/	/	0	88	0	0	87	0	/	/	/	0	34	0	0	30	0	/	/
chr1	127918266	+	ENSMUSG00000036104	Rab3gap1	mRNA	2	24	0.0769231	1	17	0.0555556	/	/	/	4	31	0.114286	3	28	0.0967742	/	/	/	2	35	0.0540541	2	8	0.2	/	/	/	2	68	0.0285714	5	53	0.0862069	/	/	/	1	31	0.03125	7	25	0.21875	/	1
chr1	127938282	+	ENSMUSG00000036104	Rab3gap1	mRNA	2	29	0.0645161	0	14	0	/	/	/	8	72	0.1	3	52	0.0545455	1	/	/	1	37	0.0263158	2	5	0.285714	/	/	/	3	122	0.024	3	116	0.0252101	/	/	/	7	81	0.0795455	3	81	0.0357143	/	/
chr1	128181855	+	ENSMUSG00000056211	R3hdm1	mRNA	0	9	0	0	10	0	/	/	/	0	62	0	0	57	0	/	/	/	7	86	0.0752688	5	32	0.135135	/	1	/	6	226	0.0258621	5	245	0.02	/	/	/	3	35	0.0789474	0	37	0	/	/
chr1	128211202	+	ENSMUSG00000056211	R3hdm1	mRNA	0	1	0	0	0	0	/	/	/	0	11	0	0	13	0	/	/	/	0	9	0	0	11	0	/	/	/	3	41	0.0681818	5	29	0.147059	/	1	/	1	3	0.25	1	4	0.2	/	/
chr1	128211329	+	ENSMUSG00000056211	R3hdm1	mRNA	0	1	0	0	2	0	/	/	/	0	8	0	2	11	0.153846	/	/	/	0	16	0	0	15	0	/	/	/	6	44	0.12	7	40	0.148936	1	1	0.134021	0	9	0	0	12	0	/	/
chr1	128277795	+	ENSMUSG00000026353	Ubxn4	mRNA	0	9	0	1	6	0.142857	/	/	/	0	31	0	1	26	0.037037	/	/	/	2	34	0.0555556	1	29	0.0333333	/	/	/	4	39	0.0930233	0	29	0	/	/	/	5	39	0.113636	4	31	0.114286	1	/
chr1	128285239	-	ENSMUSG00000026354	Lct	mRNA	7	41	0.145833	0	28	0	1	/	/	0	0	0	0	0	0	/	/	/	0	0	0	0	0	0	/	/	/	0	0	0	0	0	0	/	/	/	0	0	0	0	0	0	/	/
chr1	128285297	-	ENSMUSG00000026354	Lct	mRNA	11	99	0.1	3	89	0.0326087	1	/	/	0	0	0	0	0	0	/	/	/	0	0	0	0	0	0	/	/	/	0	1	0	0	0	0	/	/	/	0	0	0	0	0	0	/	/
chr1	128293819	-	ENSMUSG00000026354	Lct	mRNA	5	35	0.125	0	46	0	1	/	/	0	0	0	0	0	0	/	/	/	0	0	0	0	0	0	/	/	/	0	0	0	0	0	0	/	/	/	0	0	0	0	0	0	/	/
chr1	128293825	-	ENSMUSG00000026354	Lct	mRNA	53	128	0.292818	30	129	0.188679	1	1	0.244118	0	0	0	0	0	0	/	/	/	0	0	0	0	0	0	/	/	/	0	0	0	0	0	0	/	/	/	0	0	0	0	0	0	/	/
chr1	128294117	-	ENSMUSG00000026354	Lct	mRNA	9	29	0.236842	4	20	0.166667	1	/	/	0	0	0	0	0	0	/	/	/	0	0	0	0	0	0	/	/	/	0	0	0	0	0	0	/	/	/	0	0	0	0	0	0	/	/
chr1	128294329	-	ENSMUSG00000026354	Lct	mRNA	16	107	0.130081	14	108	0.114754	1	1	0.122449	0	0	0	0	0	0	/	/	/	0	0	0	0	0	0	/	/	/	0	0	0	0	0	0	/	/	/	0	0	0	0	0	0	/	/
chr1	128309370	-	ENSMUSG00000026354	Lct	mRNA	8	38	0.173913	8	14	0.363636	1	/	/	0	0	0	0	0	0	/	/	/	0	0	0	0	0	0	/	/	/	0	0	0	0	1	0	/	/	/	0	0	0	0	0	0	/	/
chr1	128339354	-	ENSMUSG00000026355	Mcm6	mRNA	7	28	0.2	0	24	0	1	/	/	0	12	0	0	10	0	/	/	/	0	9	0	0	0	0	/	/	/	1	11	0.0833333	0	9	0	/	/	/	0	31	0	0	24	0	/	/
chr1	128359583	-	ENSMUSG00000026355	Mcm6	mRNA	10	49	0.169492	2	28	0.0666667	1	/	/	1	8	0.111111	0	10	0	/	/	/	0	3	0	0	6	0	/	/	/	0	4	0	2	12	0.142857	/	/	/	0	14	0	0	20	0	/	/
chr1	130452493	-	ENSMUSG00000026399	Cd55	mRNA	0	16	0	0	32	0	/	/	/	2	41	0.0465116	2	45	0.0425532	/	/	/	4	258	0.0152672	4	182	0.0215054	/	/	/	0	22	0	0	19	0	/	/	/	0	42	0	7	58	0.107692	/	1
chr1	130456865	-	ENSMUSG00000026399	Cd55	mRNA	1	5	0.166667	0	6	0	/	/	/	5	12	0.294118	4	19	0.173913	/	/	/	11	71	0.134146	9	21	0.3	1	1	0.178571	0	4	0	1	4	0.2	/	/	/	1	12	0.0769231	4	22	0.153846	/	/
chr1	130642948	-	ENSMUSG00000026405	C4bp	mRNA	0	0	0	0	0	0	/	/	/	0	0	0	0	0	0	/	/	/	0	0	0	0	0	0	/	/	/	0	0	0	0	0	0	/	/	/	0	0	0	0	0	0	/	/
chr1	130642949	-	ENSMUSG00000026405	C4bp	mRNA	0	0	0	0	0	0	/	/	/	0	0	0	0	0	0	/	/	/	0	0	0	0	0	0	/	/	/	0	0	0	0	0	0	/	/	/	0	0	0	0	0	0	/	/
chr1	130648402	-	ENSMUSG00000026405	C4bp	mRNA	0	0	0	0	0	0	/	/	/	0	0	0	0	0	0	/	/	/	0	0	0	0	0	0	/	/	/	0	0	0	0	0	0	/	/	/	0	0	0	0	0	0	/	/
chr1	130661630	-	ENSMUSG00000026405	C4bp	mRNA	0	1	0	0	0	0	/	/	/	0	0	0	0	0	0	/	/	/	0	0	0	0	0	0	/	/	/	0	0	0	0	0	0	/	/	/	0	0	0	0	0	0	/	/
chr1	130694379	-	ENSMUSG00000026409	Pfkfb2	mRNA	0	9	0	0	18	0	/	/	/	7	40	0.148936	3	25	0.107143	1	/	/	0	8	0	0	5	0	/	/	/	0	19	0	0	11	0	/	/	/	0	14	0	1	24	0.04	/	/
chr1	130699227	-	ENSMUSG00000026409	Pfkfb2	mRNA	1	15	0.0625	0	11	0	/	/	/	4	56	0.0666667	7	35	0.166667	/	1	/	1	14	0.0666667	0	5	0	/	/	/	1	35	0.0277778	0	31	0	/	/	/	0	24	0	0	17	0	/	/
chr1	130846323	+	ENSMUSG00000026417	Pigr	mRNA	7	30	0.189189	11	42	0.207547	1	1	0.2	0	0	0	0	0	0	/	/	/	0	0	0	0	0	0	/	/	/	0	0	0	0	0	0	/	/	/	2	1	0.666667	0	3	0	/	/
chr1	130846324	+	ENSMUSG00000026417	Pigr	mRNA	29	39	0.426471	40	38	0.512821	1	1	0.472603	0	0	0	0	0	0	/	/	/	0	0	0	0	0	0	/	/	/	0	0	0	0	0	0	/	/	/	2	4	0.333333	4	0	1	/	/
chr1	130850921	+	ENSMUSG00000026417	Pigr	mRNA	88	610	0.126074	102	368	0.217021	1	1	0.162671	0	3	0	0	1	0	/	/	/	0	0	0	0	0	0	/	/	/	0	0	0	0	0	0	/	/	/	5	24	0.172414	4	19	0.173913	/	/
chr1	130851084	+	ENSMUSG00000026417	Pigr	mRNA	12	223	0.0510638	15	146	0.0931677	/	/	/	0	0	0	0	0	0	/	/	/	0	0	0	0	0	0	/	/	/	0	0	0	0	0	0	/	/	/	0	4	0	1	6	0.142857	/	/
chr1	131053867	-	ENSMUSG00000016528	Mapkapk2	mRNA	0	16	0	0	24	0	/	/	/	2	79	0.0246914	2	67	0.0289855	/	/	/	5	26	0.16129	4	41	0.0888889	1	/	/	0	8	0	0	3	0	/	/	/	0	21	0	0	30	0	/	/
chr1	131058769	-	ENSMUSG00000016528	Mapkapk2	mRNA	1	27	0.0357143	0	28	0	/	/	/	6	110	0.0517241	4	116	0.0333333	/	/	/	4	44	0.0833333	7	52	0.118644	/	1	/	1	10	0.0909091	0	9	0	/	/	/	3	21	0.125	1	34	0.0285714	/	/
chr1	131164502	+	ENSMUSG00000026427	Eif2d	mRNA	1	98	0.010101	0	57	0	/	/	/	4	93	0.0412371	1	50	0.0196078	/	/	/	1	48	0.0204082	2	56	0.0344828	/	/	/	2	72	0.027027	0	63	0	/	/	/	1	55	0.0178571	3	57	0.05	/	/
chr1	131272186	-	ENSMUSG00000042349	Ikbke	mRNA	31	263	0.105442	8	109	0.0683761	1	/	/	2	10	0.166667	0	14	0	/	/	/	2	9	0.181818	0	7	0	/	/	/	0	7	0	0	9	0	/	/	/	1	28	0.0344828	0	24	0	/	/
chr1	131272191	-	ENSMUSG00000042349	Ikbke	mRNA	32	249	0.113879	6	102	0.0555556	1	/	/	2	10	0.166667	0	14	0	/	/	/	0	9	0	0	6	0	/	/	/	0	7	0	0	10	0	/	/	/	1	28	0.0344828	0	24	0	/	/
chr1	131272192	-	ENSMUSG00000042349	Ikbke	mRNA	30	250	0.107143	7	101	0.0648148	1	/	/	2	10	0.166667	0	14	0	/	/	/	0	9	0	0	6	0	/	/	/	0	7	0	0	10	0	/	/	/	1	29	0.0333333	0	24	0	/	/
chr1	131273387	-	ENSMUSG00000042349	Ikbke	mRNA	14	74	0.159091	5	56	0.0819672	1	/	/	2	5	0.285714	0	2	0	/	/	/	0	7	0	0	2	0	/	/	/	0	2	0	0	3	0	/	/	/	0	13	0	0	10	0	/	/
chr1	131289139	-	ENSMUSG00000026425	Srgap2	mRNA	0	0	0	0	1	0	/	/	/	0	25	0	0	16	0	/	/	/	0	11	0	0	20	0	/	/	/	7	59	0.106061	7	59	0.106061	1	1	0.106061	0	15	0	2	15	0.117647	/	/
chr1	131816995	+	ENSMUSG00000042251	Pm20d1	mRNA	62	389	0.137472	44	233	0.158845	1	1	0.145604	50	41	0.549451	30	53	0.361446	1	1	0.45977	0	0	0	3	0	1	/	/	/	6	7	0.461538	11	4	0.733333	/	/	/	184	141	0.566154	193	167	0.536111	1	1
chr1	131830873	+	ENSMUSG00000013275	Slc41a1	mRNA	1	15	0.0625	0	11	0	/	/	/	11	90	0.108911	2	95	0.0206186	1	/	/	4	102	0.0377358	6	70	0.0789474	/	/	/	3	127	0.0230769	7	108	0.0608696	/	/	/	3	29	0.09375	3	37	0.075	/	/
chr1	131847053	+	ENSMUSG00000013275	Slc41a1	mRNA	1	7	0.125	0	15	0	/	/	/	4	158	0.0246914	3	128	0.0229008	/	/	/	6	105	0.0540541	3	122	0.024	/	/	/	0	120	0	2	134	0.0147059	/	/	/	1	46	0.0212766	5	42	0.106383	/	1
chr1	131867650	+	ENSMUSG00000026433	Rab7l1	mRNA	1	9	0.1	0	15	0	/	/	/	4	28	0.125	0	27	0	/	/	/	0	22	0	1	24	0.04	/	/	/	0	18	0	2	15	0.117647	/	/	/	0	50	0	2	55	0.0350877	/	/
chr1	131872768	+	ENSMUSG00000026433	Rab7l1	mRNA	0	17	0	1	15	0.0625	/	/	/	1	37	0.0263158	2	25	0.0740741	/	/	/	0	22	0	2	19	0.0952381	/	/	/	0	14	0	0	9	0	/	/	/	4	43	0.0851064	2	49	0.0392157	/	/
chr1	131977878	+	ENSMUSG00000026435	Slc45a3	mRNA	0	2	0	0	1	0	/	/	/	0	13	0	1	15	0.0625	/	/	/	0	5	0	0	2	0	/	/	/	0	2	0	0	4	0	/	/	/	0	79	0	7	108	0.0608696	/	/
chr1	132029726	+			intergenic	9	19	0.321429	5	34	0.128205	/	1	/	2	60	0.0322581	6	42	0.125	/	1	/	4	30	0.117647	6	45	0.117647	/	1	/	0	10	0	1	17	0.0555556	/	/	/	2	23	0.08	0	36	0	/	/
chr1	132037966	-	ENSMUSG00000059149	Mfsd4	mRNA	0	4	0	3	12	0.2	/	/	/	2	0	1	0	2	0	/	/	/	1	4	0.2	2	3	0.4	/	/	/	9	93	0.0882353	8	82	0.0888889	/	/	/	11	100	0.0990991	26	97	0.211382	/	1
chr1	132053616	-	ENSMUSG00000059149	Mfsd4	mRNA	3	3	0.5	1	7	0.125	/	/	/	1	3	0.25	0	2	0	/	/	/	1	9	0.1	0	5	0	/	/	/	7	103	0.0636364	7	120	0.0551181	/	/	/	10	111	0.0826446	15	119	0.11194	/	1
chr1	132115525	-	ENSMUSG00000026437	Cdk18	mRNA	16	11	0.592593	9	23	0.28125	/	1	/	3	13	0.1875	2	8	0.2	/	/	/	0	0	0	0	0	0	/	/	/	3	21	0.125	3	19	0.136364	/	/	/	5	13	0.277778	9	17	0.346154	/	/
chr1	132118927	-	ENSMUSG00000026437	Cdk18	mRNA	13	302	0.0412698	3	233	0.0127119	/	/	/	1	41	0.0238095	4	36	0.1	/	/	/	0	8	0	1	4	0.2	/	/	/	7	58	0.107692	3	57	0.05	1	/	/	2	79	0.0246914	6	85	0.0659341	/	/
chr1	132139550	-	ENSMUSG00000026437	Cdk18	mRNA	22	304	0.0674847	14	200	0.0654206	/	/	/	8	64	0.111111	7	64	0.0985915	1	/	/	1	13	0.0714286	0	8	0	/	/	/	2	86	0.0227273	6	94	0.06	/	/	/	11	181	0.0572917	13	152	0.0787879	/	/
chr1	132139560	-	ENSMUSG00000026437	Cdk18	mRNA	16	254	0.0592593	13	177	0.0684211	/	/	/	4	67	0.056338	7	57	0.109375	/	1	/	1	11	0.0833333	1	7	0.125	/	/	/	2	83	0.0235294	5	86	0.0549451	/	/	/	10	168	0.0561798	7	142	0.0469799	/	/
chr1	132139561	-	ENSMUSG00000026437	Cdk18	mRNA	16	247	0.0608365	9	175	0.048913	/	/	/	4	65	0.057971	7	55	0.112903	/	1	/	1	11	0.0833333	0	7	0	/	/	/	2	77	0.0253165	4	86	0.0444444	/	/	/	10	160	0.0588235	8	137	0.0551724	/	/
chr1	132139562	-	ENSMUSG00000026437	Cdk18	mRNA	18	243	0.0689655	13	172	0.0702703	/	/	/	5	64	0.0724638	8	54	0.129032	/	1	/	1	11	0.0833333	0	7	0	/	/	/	2	74	0.0263158	3	87	0.0333333	/	/	/	9	160	0.0532544	6	137	0.041958	/	/
chr1	132332114	+	ENSMUSG00000009772	Nuak2	mRNA	0	8	0	0	10	0	/	/	/	0	1	0	0	1	0	/	/	/	0	0	0	0	2	0	/	/	/	0	3	0	0	0	0	/	/	/	5	41	0.108696	3	38	0.0731707	1	/
chr1	132332117	+	ENSMUSG00000009772	Nuak2	mRNA	0	13	0	0	14	0	/	/	/	0	4	0	0	6	0	/	/	/	1	1	0.5	0	3	0	/	/	/	0	4	0	0	1	0	/	/	/	10	83	0.107527	12	103	0.104348	1	1
chr1	132356352	-	ENSMUSG00000042066	Tmcc2	mRNA	0	0	0	0	0	0	/	/	/	8	0	1	8	0	1	/	/	/	11	1	0.916667	11	0	1	/	/	/	36	3	0.923077	34	5	0.871795	1	1	0.897436	1	0	1	5	1	0.833333	/	/
chr1	132357333	-	ENSMUSG00000042066	Tmcc2	mRNA	0	8	0	0	7	0	/	/	/	1	47	0.0208333	3	45	0.0625	/	/	/	7	60	0.104478	11	54	0.169231	1	1	0.136364	3	303	0.00980392	2	341	0.0058309	/	/	/	0	9	0	0	5	0	/	/
chr1	132380666	-	ENSMUSG00000042066	Tmcc2	mRNA	0	7	0	0	2	0	/	/	/	10	97	0.0934579	3	71	0.0405405	/	/	/	39	93	0.295455	26	59	0.305882	1	1	0.299539	24	601	0.0384	34	535	0.059754	/	/	/	0	9	0	0	11	0	/	/
chr1	132391625	-			intergenic	0	0	0	0	0	0	/	/	/	0	28	0	1	32	0.030303	/	/	/	2	41	0.0465116	7	36	0.162791	/	1	/	6	223	0.0262009	7	151	0.0443038	/	/	/	2	3	0.4	0	4	0	/	/
chr1	132417868	+	ENSMUSG00000042046	Dstyk	mRNA	0	7	0	0	2	0	/	/	/	1	22	0.0434783	1	17	0.0555556	/	/	/	0	14	0	0	7	0	/	/	/	7	58	0.107692	5	53	0.0862069	1	/	/	0	23	0	2	20	0.0909091	/	/
chr1	132434100	+	ENSMUSG00000042046	Dstyk	mRNA	0	4	0	0	1	0	/	/	/	1	12	0.0769231	1	10	0.0909091	/	/	/	0	8	0	0	1	0	/	/	/	7	36	0.162791	5	36	0.121951	1	1	0.142857	1	10	0.0909091	2	11	0.153846	/	/
chr1	132434101	+	ENSMUSG00000042046	Dstyk	mRNA	1	3	0.25	0	1	0	/	/	/	1	12	0.0769231	1	10	0.0909091	/	/	/	0	8	0	0	1	0	/	/	/	7	36	0.162791	4	37	0.097561	1	/	/	1	10	0.0909091	2	10	0.166667	/	/
chr1	132519238	-	ENSMUSG00000053024	Cntn2	mRNA	0	0	0	0	0	0	/	/	/	1	5	0.166667	0	2	0	/	/	/	0	0	0	0	0	0	/	/	/	4	36	0.1	8	26	0.235294	/	1	/	0	0	0	0	1	0	/	/
chr1	132528200	-	ENSMUSG00000053024	Cntn2	mRNA	0	0	0	0	0	0	/	/	/	0	2	0	0	3	0	/	/	/	0	0	0	0	0	0	/	/	/	10	76	0.116279	3	71	0.0405405	1	/	/	0	0	0	0	0	0	/	/
chr1	132565684	-	ENSMUSG00000026442	Nfasc	mRNA	4	0	1	0	0	0	/	/	/	0	1	0	0	0	0	/	/	/	0	2	0	0	2	0	/	/	/	51	240	0.175258	53	245	0.177852	1	1	0.17657	0	0	0	0	0	0	/	/
chr1	132565691	-	ENSMUSG00000026442	Nfasc	mRNA	0	0	0	0	0	0	/	/	/	0	1	0	0	0	0	/	/	/	0	2	0	0	1	0	/	/	/	19	170	0.100529	13	181	0.0670103	1	/	/	0	0	0	0	0	0	/	/
chr1	132642678	-	ENSMUSG00000026442	Nfasc	mRNA	0	0	0	0	1	0	/	/	/	0	1	0	0	0	0	/	/	/	0	0	0	0	0	0	/	/	/	8	72	0.1	5	74	0.0632911	1	/	/	0	0	0	0	0	0	/	/
chr1	132986704	-			intergenic	2	7	0.222222	5	37	0.119048	/	1	/	5	47	0.0961538	2	28	0.0666667	/	/	/	5	29	0.147059	8	40	0.166667	1	1	0.158537	13	54	0.19403	9	36	0.2	1	1	0.196429	10	44	0.185185	10	33	0.232558	1	1
chr1	132987380	-			intergenic	4	39	0.0930233	3	29	0.09375	/	/	/	7	22	0.241379	6	15	0.285714	/	/	/	4	23	0.148148	4	24	0.142857	/	/	/	7	43	0.14	7	31	0.184211	1	1	0.159091	2	20	0.0909091	5	23	0.178571	/	/
chr1	133011102	-	ENSMUSG00000054387	Mdm4	mRNA	0	16	0	0	18	0	/	/	/	2	28	0.0666667	0	19	0	/	/	/	3	23	0.115385	0	15	0	/	/	/	0	27	0	3	35	0.0789474	/	/	/	5	38	0.116279	1	22	0.0434783	1	/
chr1	133138595	+	ENSMUSG00000046062	Ppp1r15b	mRNA	0	50	0	1	47	0.0208333	/	/	/	0	31	0	1	24	0.04	/	/	/	0	14	0	0	19	0	/	/	/	0	44	0	1	27	0.0357143	/	/	/	2	55	0.0350877	2	48	0.04	/	/
chr1	133266574	+	ENSMUSG00000041757	Plekha6	mRNA	5	65	0.0714286	1	47	0.0208333	/	/	/	33	119	0.217105	27	85	0.241071	1	1	0.227273	1	21	0.0454545	0	7	0	/	/	/	28	143	0.163743	21	162	0.114754	1	1	0.138418	8	197	0.0390244	15	209	0.0669643	/	/
chr1	133294696	+	ENSMUSG00000041757	Plekha6	mRNA	15	206	0.0678733	8	90	0.0816327	/	/	/	12	199	0.056872	14	131	0.0965517	/	/	/	1	19	0.05	1	23	0.0416667	/	/	/	12	359	0.032345	22	342	0.0604396	/	/	/	32	277	0.10356	35	298	0.105105	1	1
chr1	133298993	+	ENSMUSG00000041757	Plekha6	mRNA	1	2	0.333333	1	8	0.111111	/	/	/	6	29	0.171429	9	38	0.191489	1	1	0.182927	2	3	0.4	1	0	1	/	/	/	8	35	0.186047	7	27	0.205882	1	1	0.194805	5	46	0.0980392	13	44	0.22807	/	1
chr1	133298994	+	ENSMUSG00000041757	Plekha6	mRNA	0	3	0	1	9	0.1	/	/	/	7	45	0.134615	11	58	0.15942	1	1	0.14876	2	6	0.25	2	6	0.25	/	/	/	6	52	0.103448	8	33	0.195122	1	1	0.141414	7	67	0.0945946	16	67	0.192771	/	1
chr1	133298998	+	ENSMUSG00000041757	Plekha6	mRNA	0	4	0	1	12	0.0769231	/	/	/	7	50	0.122807	10	60	0.142857	1	1	0.133858	2	7	0.222222	2	7	0.222222	/	/	/	5	58	0.0793651	8	37	0.177778	/	1	/	6	80	0.0697674	14	77	0.153846	/	1
chr1	133299032	+	ENSMUSG00000041757	Plekha6	mRNA	6	51	0.105263	0	38	0	1	/	/	5	193	0.0252525	5	197	0.0247525	/	/	/	0	43	0	0	47	0	/	/	/	2	165	0.011976	2	163	0.0121212	/	/	/	11	258	0.0408922	8	271	0.0286738	/	/
chr1	133302905	+	ENSMUSG00000041757	Plekha6	mRNA	0	41	0	1	36	0.027027	/	/	/	1	68	0.0144928	0	68	0	/	/	/	0	14	0	1	18	0.0526316	/	/	/	0	123	0	1	81	0.0121951	/	/	/	0	123	0	4	90	0.0425532	/	/
chr1	133358935	+	ENSMUSG00000070645	Ren1	mRNA	0	0	0	0	0	0	/	/	/	0	0	0	0	0	0	/	/	/	0	0	0	0	0	0	/	/	/	0	1	0	0	0	0	/	/	/	7	18	0.28	18	17	0.514286	/	1
chr1	133379853	+	ENSMUSG00000070644	Etnk2	mRNA	0	0	0	0	0	0	/	/	/	0	3	0	0	2	0	/	/	/	0	0	0	0	1	0	/	/	/	1	19	0.05	2	14	0.125	/	/	/	5	39	0.113636	0	25	0	1	/
chr1	133380119	+	ENSMUSG00000070644	Etnk2	mRNA	0	0	0	0	2	0	/	/	/	0	1	0	0	1	0	/	/	/	0	1	0	0	1	0	/	/	/	5	14	0.263158	3	11	0.214286	/	/	/	2	19	0.0952381	6	36	0.142857	/	1
chr1	133382725	-	ENSMUSG00000070643	Sox13	mRNA	5	44	0.102041	5	34	0.128205	1	1	0.113636	3	29	0.09375	3	20	0.130435	/	/	/	2	19	0.0952381	1	37	0.0263158	/	/	/	1	8	0.111111	0	13	0	/	/	/	3	39	0.0714286	2	32	0.0588235	/	/
chr1	133383131	-	ENSMUSG00000070643	Sox13	mRNA	1	47	0.0208333	5	60	0.0769231	/	/	/	12	76	0.136364	11	76	0.126437	1	1	0.131429	3	26	0.103448	4	48	0.0769231	/	/	/	4	34	0.105263	2	27	0.0689655	/	/	/	14	98	0.125	16	195	0.0758294	1	/
chr1	133424032	-	ENSMUSG00000070643	Sox13	mRNA	15	277	0.0513699	10	244	0.0393701	/	/	/	2	94	0.0208333	4	98	0.0392157	/	/	/	2	62	0.03125	3	68	0.0422535	/	/	/	0	81	0	2	65	0.0298507	/	/	/	17	214	0.0735931	11	245	0.0429688	/	/
chr1	133424217	-	ENSMUSG00000070643	Sox13	mRNA	36	230	0.135338	16	121	0.116788	1	1	0.129032	15	69	0.178571	6	43	0.122449	1	1	0.157895	7	50	0.122807	10	52	0.16129	1	1	0.142857	9	35	0.204545	10	46	0.178571	1	1	0.19	18	122	0.128571	25	144	0.147929	1	1
chr1	133424221	-	ENSMUSG00000070643	Sox13	mRNA	47	251	0.157718	24	127	0.15894	1	1	0.158129	15	82	0.154639	5	48	0.0943396	1	/	/	7	51	0.12069	9	58	0.134328	1	1	0.128	11	43	0.203704	10	50	0.166667	1	1	0.184211	21	134	0.135484	24	151	0.137143	1	1
chr1	133424229	-	ENSMUSG00000070643	Sox13	mRNA	46	268	0.146497	27	126	0.176471	1	1	0.156317	14	89	0.135922	5	51	0.0892857	1	/	/	7	56	0.111111	9	64	0.123288	1	1	0.117647	8	46	0.148148	10	57	0.149254	1	1	0.14876	20	143	0.122699	23	156	0.128492	1	1
chr1	133424230	-	ENSMUSG00000070643	Sox13	mRNA	49	272	0.152648	24	134	0.151899	1	1	0.152401	14	95	0.12844	5	56	0.0819672	1	/	/	7	57	0.109375	10	67	0.12987	1	1	0.120567	8	48	0.142857	11	59	0.157143	1	1	0.150794	19	153	0.110465	22	166	0.117021	1	1
chr1	133424232	-	ENSMUSG00000070643	Sox13	mRNA	46	272	0.144654	22	134	0.141026	1	1	0.14346	14	98	0.125	5	57	0.0806452	1	/	/	7	57	0.109375	9	68	0.116883	1	1	0.113475	8	47	0.145455	10	58	0.147059	1	1	0.146341	20	151	0.116959	20	173	0.103627	1	1
chr1	133424233	-	ENSMUSG00000070643	Sox13	mRNA	48	271	0.15047	22	134	0.141026	1	1	0.147368	14	98	0.125	5	57	0.0806452	1	/	/	7	56	0.111111	8	69	0.103896	1	1	0.107143	8	45	0.150943	10	58	0.147059	1	1	0.14876	20	152	0.116279	22	171	0.11399	1	1
chr1	133424234	-	ENSMUSG00000070643	Sox13	mRNA	40	279	0.125392	19	137	0.121795	1	1	0.124211	13	99	0.116071	5	56	0.0819672	1	/	/	7	56	0.111111	8	69	0.103896	1	1	0.107143	7	46	0.132075	10	58	0.147059	1	1	0.140496	17	155	0.0988372	19	173	0.0989583	/	/
chr1	133424410	-			intergenic	12	69	0.148148	1	37	0.0263158	1	/	/	4	13	0.235294	2	17	0.105263	/	/	/	2	13	0.133333	1	18	0.0526316	/	/	/	0	7	0	0	7	0	/	/	/	2	26	0.0714286	0	42	0	/	/
chr1	133424414	-			intergenic	11	60	0.15493	0	30	0	1	/	/	3	12	0.2	2	14	0.125	/	/	/	2	8	0.2	1	15	0.0625	/	/	/	0	6	0	0	6	0	/	/	/	2	24	0.0769231	0	40	0	/	/
chr1	133620217	-	ENSMUSG00000026464;ENSMUSG00000094410	Zc3h11a;Zbed6	mRNA;mRNA	3	292	0.0101695	6	177	0.0327869	/	/	/	7	53	0.116667	4	37	0.097561	1	/	/	7	107	0.0614035	3	85	0.0340909	/	/	/	7	65	0.0972222	8	94	0.0784314	/	/	/	5	51	0.0892857	8	36	0.181818	/	1
chr1	133620499	-	ENSMUSG00000026464;ENSMUSG00000094410	Zc3h11a;Zbed6	mRNA;mRNA	0	11	0	1	33	0.0294118	/	/	/	1	23	0.0416667	1	28	0.0344828	/	/	/	1	33	0.0294118	0	30	0	/	/	/	2	33	0.0571429	2	23	0.08	/	/	/	2	17	0.105263	0	20	0	/	/
chr1	133624659	-	ENSMUSG00000026464;ENSMUSG00000094410	Zc3h11a;Zbed6	mRNA;mRNA	5	39	0.113636	3	53	0.0535714	1	/	/	1	75	0.0131579	2	61	0.031746	/	/	/	3	76	0.0379747	3	66	0.0434783	/	/	/	2	83	0.0235294	1	89	0.0111111	/	/	/	2	56	0.0344828	3	28	0.0967742	/	/
chr1	133658456	-	ENSMUSG00000094410;ENSMUSG00000026464	Zbed6;Zc3h11a	mRNA;mRNA	2	15	0.117647	0	8	0	/	/	/	5	54	0.0847458	3	52	0.0545455	/	/	/	5	105	0.0454545	3	102	0.0285714	/	/	/	9	54	0.142857	3	61	0.046875	1	/	/	2	31	0.0606061	3	39	0.0714286	/	/
chr1	133659730	-	ENSMUSG00000026464;ENSMUSG00000094410	Zc3h11a;Zbed6	mRNA;mRNA	4	19	0.173913	0	13	0	/	/	/	1	58	0.0169492	0	40	0	/	/	/	5	67	0.0694444	4	51	0.0727273	/	/	/	2	32	0.0588235	5	43	0.104167	/	1	/	2	29	0.0645161	3	23	0.115385	/	/
chr1	133661148	-	ENSMUSG00000026464;ENSMUSG00000094410	Zc3h11a;Zbed6	mRNA;mRNA	30	6	0.833333	10	8	0.555556	1	/	/	31	7	0.815789	21	3	0.875	1	/	/	42	17	0.711864	53	31	0.630952	1	1	0.664336	19	14	0.575758	23	10	0.69697	1	1	0.636364	14	11	0.56	14	9	0.608696	/	/
chr1	133661149	-	ENSMUSG00000026464;ENSMUSG00000094410	Zc3h11a;Zbed6	mRNA;mRNA	30	6	0.833333	13	5	0.722222	1	/	/	31	7	0.815789	22	2	0.916667	1	/	/	44	15	0.745763	60	24	0.714286	1	1	0.727273	19	14	0.575758	26	7	0.787879	1	1	0.681818	16	9	0.64	14	9	0.608696	/	/
chr1	133661150	-	ENSMUSG00000026464;ENSMUSG00000094410	Zc3h11a;Zbed6	mRNA;mRNA	31	5	0.861111	11	6	0.647059	1	/	/	32	6	0.842105	22	2	0.916667	1	/	/	45	14	0.762712	58	24	0.707317	1	1	0.730496	21	12	0.636364	27	6	0.818182	1	1	0.727273	15	9	0.625	13	10	0.565217	/	/
chr1	133661152	-	ENSMUSG00000026464;ENSMUSG00000094410	Zc3h11a;Zbed6	mRNA;mRNA	32	2	0.941176	10	3	0.769231	1	/	/	31	2	0.939394	22	0	1	1	/	/	45	3	0.9375	57	6	0.904762	1	1	0.918919	20	3	0.869565	27	2	0.931034	/	/	/	15	1	0.9375	13	4	0.764706	/	/
chr1	133661154	-	ENSMUSG00000026464;ENSMUSG00000094410	Zc3h11a;Zbed6	mRNA;mRNA	33	1	0.970588	11	2	0.846154	1	/	/	32	2	0.941176	22	0	1	1	/	/	47	1	0.979167	57	8	0.876923	1	1	0.920354	21	2	0.913043	27	1	0.964286	/	/	/	15	1	0.9375	14	3	0.823529	/	/
chr1	133661155	-	ENSMUSG00000026464;ENSMUSG00000094410	Zc3h11a;Zbed6	mRNA;mRNA	31	1	0.96875	10	3	0.769231	1	/	/	32	1	0.969697	20	1	0.952381	1	/	/	44	3	0.93617	58	6	0.90625	1	1	0.918919	20	2	0.909091	25	2	0.925926	/	/	/	15	1	0.9375	13	5	0.722222	/	/
chr1	133661156	-	ENSMUSG00000026464;ENSMUSG00000094410	Zc3h11a;Zbed6	mRNA;mRNA	30	2	0.9375	11	2	0.846154	1	/	/	29	4	0.878788	21	0	1	1	/	/	42	5	0.893617	52	12	0.8125	1	1	0.846847	19	3	0.863636	23	4	0.851852	/	/	/	14	2	0.875	16	2	0.888889	/	/
chr1	133661157	-	ENSMUSG00000026464;ENSMUSG00000094410	Zc3h11a;Zbed6	mRNA;mRNA	19	13	0.59375	7	6	0.538462	1	/	/	19	14	0.575758	10	11	0.47619	1	/	/	30	17	0.638298	43	21	0.671875	1	1	0.657658	11	11	0.5	20	7	0.740741	/	/	/	12	4	0.75	9	9	0.5	/	/
chr1	133661178	-	ENSMUSG00000026464;ENSMUSG00000094410	Zc3h11a;Zbed6	mRNA;mRNA	13	5	0.722222	8	6	0.571429	/	/	/	21	7	0.75	16	4	0.8	/	/	/	37	10	0.787234	41	16	0.719298	1	1	0.75	17	10	0.62963	18	10	0.642857	/	/	/	6	7	0.461538	14	8	0.636364	/	/
chr1	133701791	+			intergenic	2	4	0.333333	6	21	0.222222	/	/	/	3	2	0.6	1	3	0.25	/	/	/	0	3	0	2	7	0.222222	/	/	/	7	13	0.35	11	19	0.366667	/	1	/	3	14	0.176471	5	11	0.3125	/	/
chr1	133701796	+			intergenic	2	4	0.333333	10	19	0.344828	/	/	/	0	5	0	1	4	0.2	/	/	/	2	1	0.666667	3	6	0.333333	/	/	/	9	12	0.428571	10	24	0.294118	/	1	/	7	10	0.411765	11	6	0.647059	/	/
chr1	133701799	+			intergenic	2	3	0.4	9	20	0.310345	/	/	/	4	1	0.8	2	3	0.4	/	/	/	1	2	0.333333	1	8	0.111111	/	/	/	5	17	0.227273	10	23	0.30303	/	1	/	6	11	0.352941	3	14	0.176471	/	/
chr1	133701800	+			intergenic	2	3	0.4	12	19	0.387097	/	1	/	1	4	0.2	0	5	0	/	/	/	2	1	0.666667	5	5	0.5	/	/	/	7	15	0.318182	8	26	0.235294	/	1	/	10	7	0.588235	9	7	0.5625	/	/
chr1	133701803	+			intergenic	2	3	0.4	9	23	0.28125	/	1	/	3	2	0.6	2	4	0.333333	/	/	/	0	3	0	5	6	0.454545	/	/	/	6	16	0.272727	11	23	0.323529	/	1	/	4	13	0.235294	4	13	0.235294	/	/
chr1	133701806	+			intergenic	2	3	0.4	11	21	0.34375	/	1	/	0	5	0	4	2	0.666667	/	/	/	1	2	0.333333	4	7	0.363636	/	/	/	8	14	0.363636	15	20	0.428571	/	1	/	7	10	0.411765	8	9	0.470588	/	/
chr1	133701809	+			intergenic	2	3	0.4	6	25	0.193548	/	1	/	1	4	0.2	1	6	0.142857	/	/	/	0	3	0	4	7	0.363636	/	/	/	9	13	0.409091	11	24	0.314286	/	1	/	5	12	0.294118	1	16	0.0588235	/	/
chr1	133701812	+			intergenic	3	2	0.6	8	23	0.258065	/	1	/	1	4	0.2	0	7	0	/	/	/	2	1	0.666667	8	3	0.727273	/	/	/	8	14	0.363636	6	29	0.171429	/	1	/	7	10	0.411765	10	7	0.588235	/	/
chr1	133701815	+			intergenic	2	3	0.4	6	25	0.193548	/	1	/	3	2	0.6	3	4	0.428571	/	/	/	1	2	0.333333	3	9	0.25	/	/	/	4	19	0.173913	12	24	0.333333	/	1	/	5	12	0.294118	3	13	0.1875	/	/
chr1	133701818	+			intergenic	1	4	0.2	5	25	0.166667	/	1	/	0	5	0	3	4	0.428571	/	/	/	0	3	0	2	10	0.166667	/	/	/	8	15	0.347826	15	21	0.416667	/	1	/	8	9	0.470588	8	9	0.470588	/	/
chr1	133701821	+			intergenic	2	3	0.4	3	27	0.1	/	/	/	1	4	0.2	1	6	0.142857	/	/	/	0	3	0	5	7	0.416667	/	/	/	6	17	0.26087	13	23	0.361111	/	1	/	5	11	0.3125	4	13	0.235294	/	/
chr1	133701824	+			intergenic	1	4	0.2	7	23	0.233333	/	1	/	1	4	0.2	0	7	0	/	/	/	2	1	0.666667	2	10	0.166667	/	/	/	7	16	0.304348	8	28	0.222222	/	1	/	7	10	0.411765	6	11	0.352941	/	/
chr1	133701827	+			intergenic	2	3	0.4	8	22	0.266667	/	1	/	2	3	0.4	3	5	0.375	/	/	/	1	2	0.333333	4	8	0.333333	/	/	/	6	17	0.26087	15	22	0.405405	/	1	/	5	12	0.294118	4	12	0.25	/	/
chr1	133701830	+			intergenic	2	3	0.4	3	27	0.1	/	/	/	0	5	0	4	4	0.5	/	/	/	0	3	0	4	8	0.333333	/	/	/	7	16	0.304348	13	25	0.342105	/	1	/	5	12	0.294118	7	8	0.466667	/	/
chr1	133701833	+			intergenic	2	3	0.4	6	24	0.2	/	1	/	3	2	0.6	1	7	0.125	/	/	/	0	3	0	3	9	0.25	/	/	/	6	17	0.26087	12	26	0.315789	/	1	/	3	12	0.2	4	10	0.285714	/	/
chr1	133701836	+			intergenic	2	3	0.4	7	23	0.233333	/	1	/	1	4	0.2	0	8	0	/	/	/	2	1	0.666667	6	6	0.5	/	/	/	7	16	0.304348	7	31	0.184211	/	1	/	7	8	0.466667	5	9	0.357143	/	/
chr1	133701839	+			intergenic	3	2	0.6	5	25	0.166667	/	1	/	2	3	0.4	4	4	0.5	/	/	/	0	3	0	2	9	0.181818	/	/	/	5	18	0.217391	13	26	0.333333	/	1	/	6	9	0.4	4	10	0.285714	/	/
chr1	133701842	+			intergenic	1	3	0.25	9	21	0.3	/	1	/	0	5	0	6	2	0.75	/	/	/	2	1	0.666667	7	4	0.636364	/	/	/	12	11	0.521739	14	25	0.358974	/	1	/	5	10	0.333333	8	6	0.571429	/	/
chr1	133701845	+			intergenic	0	5	0	3	27	0.1	/	/	/	2	3	0.4	2	6	0.25	/	/	/	0	3	0	1	10	0.0909091	/	/	/	7	16	0.304348	11	28	0.282051	/	1	/	4	11	0.266667	3	11	0.214286	/	/
chr1	133701848	+			intergenic	2	3	0.4	9	21	0.3	/	1	/	1	4	0.2	1	7	0.125	/	/	/	1	2	0.333333	7	4	0.636364	/	/	/	11	12	0.478261	10	29	0.25641	/	1	/	8	6	0.571429	4	10	0.285714	/	/
chr1	133701851	+			intergenic	3	2	0.6	4	26	0.133333	/	/	/	1	4	0.2	3	5	0.375	/	/	/	0	3	0	4	6	0.4	/	/	/	9	12	0.428571	18	21	0.461538	/	1	/	4	10	0.285714	3	11	0.214286	/	/
chr1	133701852	+			intergenic	2	3	0.4	17	13	0.566667	/	1	/	1	4	0.2	0	8	0	/	/	/	2	1	0.666667	7	4	0.636364	/	/	/	7	15	0.318182	10	29	0.25641	/	1	/	7	7	0.5	2	12	0.142857	/	/
chr1	133701854	+			intergenic	1	4	0.2	10	21	0.322581	/	1	/	1	4	0.2	3	5	0.375	/	/	/	1	2	0.333333	6	5	0.545455	/	/	/	7	14	0.333333	14	24	0.368421	/	1	/	6	7	0.461538	10	4	0.714286	/	/
chr1	133701855	+			intergenic	4	1	0.8	12	19	0.387097	/	1	/	1	4	0.2	4	4	0.5	/	/	/	2	1	0.666667	4	7	0.363636	/	/	/	10	11	0.47619	21	18	0.538462	/	1	/	5	8	0.384615	2	12	0.142857	/	/
chr1	133701857	+			intergenic	1	4	0.2	5	26	0.16129	/	1	/	2	3	0.4	2	6	0.25	/	/	/	1	2	0.333333	2	9	0.181818	/	/	/	6	15	0.285714	11	28	0.282051	/	1	/	4	9	0.307692	2	12	0.142857	/	/
chr1	133701858	+			intergenic	1	4	0.2	15	16	0.483871	/	1	/	1	4	0.2	3	5	0.375	/	/	/	1	2	0.333333	5	6	0.454545	/	/	/	4	17	0.190476	12	27	0.307692	/	1	/	6	6	0.5	9	5	0.642857	/	/
chr1	133701860	+			intergenic	2	3	0.4	7	24	0.225806	/	1	/	1	4	0.2	1	7	0.125	/	/	/	1	2	0.333333	5	6	0.454545	/	/	/	8	13	0.380952	7	32	0.179487	/	1	/	4	8	0.333333	4	10	0.285714	/	/
chr1	133701861	+			intergenic	2	3	0.4	13	18	0.419355	/	1	/	2	3	0.4	3	5	0.375	/	/	/	2	1	0.666667	3	8	0.272727	/	/	/	5	16	0.238095	11	28	0.282051	/	1	/	1	11	0.0833333	2	12	0.142857	/	/
chr1	133701863	+			intergenic	3	2	0.6	6	25	0.193548	/	1	/	1	3	0.25	4	4	0.5	/	/	/	1	2	0.333333	5	6	0.454545	/	/	/	10	11	0.47619	19	20	0.487179	/	1	/	6	6	0.5	2	12	0.142857	/	/
chr1	133701864	+			intergenic	3	2	0.6	15	16	0.483871	/	1	/	1	3	0.25	1	7	0.125	/	/	/	2	1	0.666667	5	6	0.454545	/	/	/	7	14	0.333333	9	30	0.230769	/	1	/	6	5	0.545455	4	10	0.285714	/	/
chr1	133701866	+			intergenic	4	1	0.8	8	23	0.258065	/	1	/	1	3	0.25	4	4	0.5	/	/	/	1	2	0.333333	7	4	0.636364	/	/	/	7	14	0.333333	12	27	0.307692	/	1	/	5	6	0.454545	10	4	0.714286	/	/
chr1	133701867	+			intergenic	2	3	0.4	15	16	0.483871	/	1	/	1	3	0.25	3	5	0.375	/	/	/	2	1	0.666667	5	6	0.454545	/	/	/	12	9	0.571429	23	16	0.589744	/	1	/	3	7	0.3	3	11	0.214286	/	/
chr1	133701869	+			intergenic	1	4	0.2	7	24	0.225806	/	1	/	2	2	0.5	2	6	0.25	/	/	/	1	2	0.333333	4	7	0.363636	/	/	/	5	16	0.238095	9	29	0.236842	/	1	/	4	6	0.4	2	12	0.142857	/	/
chr1	133701870	+			intergenic	3	2	0.6	16	14	0.533333	/	1	/	1	3	0.25	3	5	0.375	/	/	/	2	1	0.666667	7	4	0.636364	/	/	/	7	14	0.333333	12	26	0.315789	/	1	/	6	4	0.6	9	5	0.642857	/	/
chr1	133701872	+			intergenic	2	3	0.4	6	25	0.193548	/	1	/	0	4	0	1	7	0.125	/	/	/	2	1	0.666667	6	5	0.545455	/	/	/	7	14	0.333333	10	28	0.263158	/	1	/	6	4	0.6	3	11	0.214286	/	/
chr1	133701873	+			intergenic	2	3	0.4	12	19	0.387097	/	1	/	2	2	0.5	2	6	0.25	/	/	/	1	2	0.333333	0	11	0	/	/	/	5	16	0.238095	11	27	0.289474	/	1	/	2	8	0.2	3	11	0.214286	/	/
chr1	133701875	+			intergenic	0	5	0	6	25	0.193548	/	1	/	1	2	0.333333	2	4	0.333333	/	/	/	1	2	0.333333	4	7	0.363636	/	/	/	12	9	0.571429	21	16	0.567568	/	1	/	4	6	0.4	2	12	0.142857	/	/
chr1	133701876	+			intergenic	2	3	0.4	15	16	0.483871	/	1	/	0	4	0	0	7	0	/	/	/	3	0	1	7	4	0.636364	/	/	/	5	15	0.25	6	30	0.166667	/	1	/	6	4	0.6	3	10	0.230769	/	/
chr1	133701878	+			intergenic	2	3	0.4	9	22	0.290323	/	1	/	2	2	0.5	4	3	0.571429	/	/	/	1	2	0.333333	4	7	0.363636	/	/	/	4	16	0.2	12	23	0.342857	/	1	/	5	5	0.5	9	4	0.692308	/	/
chr1	133701881	+			intergenic	1	4	0.2	8	23	0.258065	/	1	/	1	2	0.333333	1	5	0.166667	/	/	/	0	3	0	4	7	0.363636	/	/	/	7	13	0.35	7	29	0.194444	/	1	/	3	7	0.3	3	9	0.25	/	/
chr1	133702674	+			intergenic	4	1	0.8	18	13	0.580645	/	1	/	0	4	0	3	4	0.428571	/	/	/	2	1	0.666667	6	5	0.545455	/	/	/	4	16	0.2	12	24	0.333333	/	1	/	4	5	0.444444	7	5	0.583333	/	/
chr1	134037546	+	ENSMUSG00000041559	Fmod	mRNA	0	0	0	0	0	0	/	/	/	1	11	0.0833333	0	13	0	/	/	/	16	71	0.183908	9	75	0.107143	1	1	0.146199	0	8	0	2	7	0.222222	/	/	/	0	1	0	0	7	0	/	/
chr1	134193807	+	ENSMUSG00000042451	Mybph	mRNA	0	0	0	0	0	0	/	/	/	0	0	0	0	0	0	/	/	/	10	20	0.333333	8	24	0.25	1	1	0.290323	0	0	0	0	0	0	/	/	/	0	0	0	0	0	0	/	/
chr1	134193808	+	ENSMUSG00000042451	Mybph	mRNA	0	0	0	0	0	0	/	/	/	0	0	0	0	0	0	/	/	/	7	30	0.189189	8	41	0.163265	1	1	0.174419	0	0	0	0	0	0	/	/	/	0	0	0	0	0	0	/	/
chr1	134193811	+	ENSMUSG00000042451	Mybph	mRNA	0	0	0	0	0	0	/	/	/	0	0	0	0	0	0	/	/	/	12	32	0.272727	15	43	0.258621	1	1	0.264706	0	0	0	0	0	0	/	/	/	0	0	0	0	0	0	/	/
chr1	134199302	-	ENSMUSG00000042429	Adora1	mRNA	0	2	0	1	4	0.2	/	/	/	0	1	0	1	2	0.333333	/	/	/	0	1	0	1	1	0.5	/	/	/	9	35	0.204545	7	50	0.122807	1	1	0.158416	1	1	0.5	1	1	0.5	/	/
chr1	134199947	+	ENSMUSG00000042451	Mybph	mRNA	0	0	0	0	0	0	/	/	/	0	0	0	0	0	0	/	/	/	75	283	0.209497	68	321	0.174807	1	1	0.191432	0	0	0	0	0	0	/	/	/	0	0	0	0	0	0	/	/
chr1	134200473	-	ENSMUSG00000042429	Adora1	mRNA	0	1	0	0	1	0	/	/	/	0	6	0	0	12	0	/	/	/	0	2	0	1	3	0.25	/	/	/	6	101	0.0560748	13	106	0.109244	/	1	/	1	2	0.333333	0	3	0	/	/
chr1	134203491	-	ENSMUSG00000042429	Adora1	mRNA	4	28	0.125	1	17	0.0555556	/	/	/	4	220	0.0178571	6	191	0.0304569	/	/	/	2	31	0.0606061	1	25	0.0384615	/	/	/	38	1182	0.0311475	64	1345	0.0454223	/	/	/	8	37	0.177778	2	39	0.0487805	1	/
chr1	134291676	+	ENSMUSG00000026459	Myog	mRNA	0	0	0	0	0	0	/	/	/	0	0	0	0	1	0	/	/	/	6	46	0.115385	3	29	0.09375	1	/	/	0	0	0	0	2	0	/	/	/	0	0	0	0	0	0	/	/
chr1	134347260	-	ENSMUSG00000042305	Tmem183a	mRNA	1	57	0.0172414	0	54	0	/	/	/	0	16	0	1	13	0.0714286	/	/	/	2	9	0.181818	0	14	0	/	/	/	1	52	0.0188679	2	55	0.0350877	/	/	/	3	64	0.0447761	10	85	0.105263	/	1
chr1	134347265	-	ENSMUSG00000042305	Tmem183a	mRNA	1	46	0.0212766	1	49	0.02	/	/	/	1	15	0.0625	1	12	0.0769231	/	/	/	2	8	0.2	0	14	0	/	/	/	2	48	0.04	3	52	0.0545455	/	/	/	3	59	0.0483871	9	81	0.1	/	1
chr1	134360874	-	ENSMUSG00000042305	Tmem183a	mRNA	39	99	0.282609	11	71	0.134146	1	1	0.227273	1	10	0.0909091	2	13	0.133333	/	/	/	1	3	0.25	2	5	0.285714	/	/	/	5	42	0.106383	4	53	0.0701754	1	/	/	19	68	0.218391	9	89	0.0918367	1	/
chr1	134406307	+	ENSMUSG00000026456	Cyb5r1	mRNA	1	3	0.25	1	8	0.111111	/	/	/	2	21	0.0869565	4	21	0.16	/	/	/	8	25	0.242424	8	20	0.285714	1	/	/	0	6	0	2	7	0.222222	/	/	/	2	14	0.125	2	15	0.117647	/	/
chr1	134422979	+	ENSMUSG00000026457	Adipor1	mRNA	0	8	0	0	8	0	/	/	/	2	30	0.0625	2	39	0.0487805	/	/	/	7	40	0.148936	0	44	0	1	/	/	0	15	0	0	19	0	/	/	/	0	35	0	1	37	0.0263158	/	/
chr1	134423058	+	ENSMUSG00000026457	Adipor1	mRNA	1	8	0.111111	0	12	0	/	/	/	2	25	0.0740741	1	24	0.04	/	/	/	0	39	0	3	36	0.0769231	/	/	/	0	10	0	0	10	0	/	/	/	1	19	0.05	1	21	0.0454545	/	/
chr1	134423064	+	ENSMUSG00000026457	Adipor1	mRNA	2	73	0.0266667	1	28	0.0344828	/	/	/	7	163	0.0411765	2	158	0.0125	/	/	/	6	64	0.0857143	5	30	0.142857	/	1	/	0	50	0	1	74	0.0133333	/	/	/	3	124	0.023622	1	146	0.00680272	/	/
chr1	134424021	+	ENSMUSG00000026457	Adipor1	mRNA	1	15	0.0625	1	6	0.142857	/	/	/	0	32	0	2	26	0.0714286	/	/	/	0	23	0	1	6	0.142857	/	/	/	0	9	0	1	8	0.111111	/	/	/	8	22	0.266667	3	21	0.125	1	/
chr1	134428175	+	ENSMUSG00000026457	Adipor1	mRNA	3	66	0.0434783	9	80	0.101124	/	1	/	17	433	0.0377778	17	349	0.0464481	/	/	/	18	262	0.0642857	22	254	0.0797101	/	/	/	2	118	0.0166667	7	100	0.0654206	/	/	/	12	241	0.0474308	20	282	0.0662252	/	/
chr1	134431054	+	ENSMUSG00000026457	Adipor1	mRNA	0	115	0	1	97	0.0102041	/	/	/	20	186	0.0970874	10	153	0.0613497	/	/	/	23	150	0.132948	27	152	0.150838	1	1	0.142045	1	62	0.015873	1	64	0.0153846	/	/	/	1	131	0.00757576	1	128	0.00775194	/	/
chr1	134431231	+	ENSMUSG00000026457	Adipor1	mRNA	2	4	0.333333	0	7	0	/	/	/	7	34	0.170732	7	24	0.225806	1	1	0.194444	3	12	0.2	2	7	0.222222	/	/	/	0	12	0	1	4	0.2	/	/	/	1	15	0.0625	3	17	0.15	/	/
chr1	134433129	+	ENSMUSG00000026457	Adipor1	mRNA	1	8	0.111111	1	14	0.0666667	/	/	/	3	39	0.0714286	1	22	0.0434783	/	/	/	0	52	0	5	45	0.1	/	1	/	0	19	0	0	17	0	/	/	/	1	8	0.111111	3	13	0.1875	/	/
chr1	134458558	+	ENSMUSG00000026455	Klhl12	mRNA	0	12	0	1	4	0.2	/	/	/	6	42	0.125	9	48	0.157895	1	1	0.142857	1	25	0.0384615	2	40	0.047619	/	/	/	7	64	0.0985915	6	48	0.111111	/	1	/	6	33	0.153846	3	47	0.06	1	/
chr1	134489885	+	ENSMUSG00000026455	Klhl12	mRNA	5	9	0.357143	1	9	0.1	/	/	/	4	7	0.363636	7	13	0.35	/	/	/	3	13	0.1875	2	14	0.125	/	/	/	7	27	0.205882	6	22	0.214286	1	/	/	1	5	0.166667	4	10	0.285714	/	/
chr1	134490383	+	ENSMUSG00000026455	Klhl12	mRNA	1	27	0.0357143	0	45	0	/	/	/	1	60	0.0163934	6	54	0.1	/	1	/	0	60	0	2	60	0.0322581	/	/	/	6	123	0.0465116	3	75	0.0384615	/	/	/	1	47	0.0208333	1	68	0.0144928	/	/
chr1	134490390	+	ENSMUSG00000026455	Klhl12	mRNA	2	29	0.0645161	0	48	0	/	/	/	6	66	0.0833333	7	60	0.104478	/	1	/	9	60	0.130435	3	73	0.0394737	1	/	/	2	137	0.0143885	1	89	0.0111111	/	/	/	0	61	0	0	76	0	/	/
chr1	134494662	+	ENSMUSG00000042229	Rabif	mRNA	10	100	0.0909091	3	67	0.0428571	/	/	/	1	28	0.0344828	6	23	0.206897	/	/	/	5	16	0.238095	1	20	0.047619	/	/	/	4	53	0.0701754	8	75	0.0963855	/	/	/	7	56	0.111111	3	69	0.0416667	1	/
chr1	134750529	+	ENSMUSG00000026452	Syt2	mRNA	0	0	0	0	0	0	/	/	/	0	0	0	0	0	0	/	/	/	0	0	0	0	0	0	/	/	/	11	80	0.120879	4	67	0.056338	1	/	/	0	2	0	0	0	0	/	/
chr1	134751823	+	ENSMUSG00000026452	Syt2	mRNA	0	2	0	0	3	0	/	/	/	0	0	0	0	0	0	/	/	/	0	0	0	0	1	0	/	/	/	46	407	0.101545	64	454	0.123552	1	1	0.113285	0	0	0	0	0	0	/	/
chr1	134754891	-			intergenic	7	318	0.0215385	8	187	0.0410256	/	/	/	41	1139	0.0347458	39	1026	0.0366197	/	/	/	47	1058	0.0425339	34	1121	0.0294372	/	/	/	18	404	0.042654	22	467	0.0449898	/	/	/	3	73	0.0394737	8	68	0.105263	/	1
chr1	134754892	-			intergenic	8	316	0.0246914	7	188	0.0358974	/	/	/	42	1136	0.0356537	43	1023	0.0403377	/	/	/	46	1057	0.0417044	34	1121	0.0294372	/	/	/	18	404	0.042654	19	471	0.0387755	/	/	/	3	73	0.0394737	8	67	0.106667	/	1
chr1	134759224	-			intergenic	0	3	0	0	2	0	/	/	/	4	32	0.111111	6	26	0.1875	/	1	/	3	24	0.111111	6	24	0.2	/	1	/	0	11	0	1	9	0.1	/	/	/	2	3	0.4	0	9	0	/	/
chr1	134759225	-			intergenic	0	3	0	0	2	0	/	/	/	5	30	0.142857	4	27	0.129032	1	/	/	2	23	0.08	5	23	0.178571	/	/	/	0	11	0	1	10	0.0909091	/	/	/	0	5	0	3	7	0.3	/	/
chr1	134836091	-	ENSMUSG00000073557	Ppp1r12b	mRNA	0	0	0	0	0	0	/	/	/	1	35	0.0277778	2	30	0.0625	/	/	/	6	44	0.12	2	10	0.166667	1	/	/	1	19	0.05	2	17	0.105263	/	/	/	0	3	0	0	4	0	/	/
chr1	135105135	-	ENSMUSG00000042793	Lgr6	mRNA	0	0	0	0	0	0	/	/	/	13	156	0.0769231	21	141	0.12963	/	1	/	0	2	0	0	2	0	/	/	/	1	10	0.0909091	2	18	0.1	/	/	/	0	0	0	0	1	0	/	/
chr1	135161360	-	ENSMUSG00000026424	Gpr37l1	mRNA	0	0	0	0	0	0	/	/	/	0	0	0	0	0	0	/	/	/	0	1	0	0	1	0	/	/	/	8	61	0.115942	2	54	0.0357143	1	/	/	0	0	0	0	0	0	/	/
chr1	135233046	+	ENSMUSG00000079139	Gm4204	mRNA	2	7	0.222222	3	7	0.3	/	/	/	8	21	0.275862	8	37	0.177778	/	1	/	4	22	0.153846	3	19	0.136364	/	/	/	23	111	0.171642	13	78	0.142857	1	1	0.16	14	55	0.202899	20	62	0.243902	1	1
chr1	135258350	-	ENSMUSG00000003051	Elf3	mRNA	9	51	0.15	10	36	0.217391	1	1	0.179245	0	0	0	1	1	0.5	/	/	/	0	0	0	0	0	0	/	/	/	0	0	0	0	0	0	/	/	/	2	7	0.222222	2	5	0.285714	/	/
chr1	135263123	-	ENSMUSG00000041926	Rnpep	mRNA	77	876	0.0807975	68	845	0.0744797	/	/	/	48	197	0.195918	37	178	0.172093	1	1	0.184783	20	124	0.138889	19	113	0.143939	1	1	0.141304	12	324	0.0357143	21	365	0.0544041	/	/	/	41	390	0.0951276	47	424	0.0997877	/	/
chr1	135272488	-	ENSMUSG00000041926	Rnpep	mRNA	9	47	0.160714	6	33	0.153846	1	1	0.157895	1	23	0.0416667	2	14	0.125	/	/	/	0	14	0	0	15	0	/	/	/	4	47	0.0784314	4	53	0.0701754	/	/	/	2	19	0.0952381	0	25	0	/	/
chr1	135304474	-	ENSMUSG00000062580	Timm17a	mRNA	8	205	0.0375587	0	153	0	/	/	/	9	413	0.021327	8	371	0.0211082	/	/	/	7	301	0.0227273	6	90	0.0625	/	/	/	3	212	0.0139535	4	166	0.0235294	/	/	/	3	268	0.0110701	5	288	0.0170648	/	/
chr1	135371407	-	ENSMUSG00000041889	Shisa4	mRNA	0	2	0	0	3	0	/	/	/	1	13	0.0714286	0	5	0	/	/	/	11	110	0.0909091	20	146	0.120482	/	1	/	20	187	0.0966184	3	169	0.0174419	/	/	/	1	7	0.125	1	5	0.166667	/	/
chr1	135383723	-			intergenic	0	1	0	0	0	0	/	/	/	0	4	0	1	9	0.1	/	/	/	0	7	0	1	7	0.125	/	/	/	7	57	0.109375	2	46	0.0416667	1	/	/	2	8	0.2	1	11	0.0833333	/	/
chr1	135430390	-	ENSMUSG00000041879	Ipo9	mRNA	0	33	0	0	23	0	/	/	/	3	78	0.037037	4	41	0.0888889	/	/	/	1	71	0.0138889	7	49	0.125	/	1	/	13	373	0.0336788	13	401	0.031401	/	/	/	0	79	0	4	102	0.0377358	/	/
chr1	135436304	-	ENSMUSG00000009418	Nav1	mRNA	0	5	0	0	2	0	/	/	/	1	15	0.0625	0	13	0	/	/	/	0	7	0	1	4	0.2	/	/	/	6	54	0.1	4	61	0.0615385	1	/	/	0	3	0	0	4	0	/	/
chr1	135449015	-	ENSMUSG00000009418	Nav1	mRNA	0	1	0	1	2	0.333333	/	/	/	4	26	0.133333	1	27	0.0357143	/	/	/	1	9	0.1	2	2	0.5	/	/	/	4	55	0.0677966	5	40	0.111111	/	1	/	1	6	0.142857	1	2	0.333333	/	/
chr1	135460373	-	ENSMUSG00000009418	Nav1	mRNA	4	12	0.25	1	16	0.0588235	/	/	/	1	44	0.0222222	8	54	0.129032	/	1	/	2	33	0.0571429	5	11	0.3125	/	/	/	13	149	0.0802469	14	134	0.0945946	/	/	/	1	8	0.111111	2	9	0.181818	/	/
chr1	135470968	-	ENSMUSG00000009418	Nav1	mRNA	0	2	0	0	2	0	/	/	/	1	21	0.0454545	0	21	0	/	/	/	1	18	0.0526316	1	9	0.1	/	/	/	5	45	0.1	4	60	0.0625	1	/	/	0	1	0	3	2	0.6	/	/
chr1	135470969	-	ENSMUSG00000009418	Nav1	mRNA	0	2	0	0	2	0	/	/	/	2	20	0.0909091	0	19	0	/	/	/	2	16	0.111111	0	10	0	/	/	/	5	42	0.106383	2	62	0.03125	1	/	/	0	1	0	0	5	0	/	/
chr1	135751661	+	ENSMUSG00000026421	Csrp1	mRNA	5	6	0.454545	2	11	0.153846	/	/	/	2	8	0.2	0	3	0	/	/	/	0	2	0	1	1	0.5	/	/	/	2	30	0.0625	8	41	0.163265	/	1	/	2	2	0.5	1	3	0.25	/	/
chr1	135766836	+	ENSMUSG00000041801	Phlda3	mRNA	0	0	0	0	0	0	/	/	/	1	15	0.0625	0	16	0	/	/	/	17	305	0.052795	16	74	0.177778	/	1	/	0	41	0	3	35	0.0789474	/	/	/	0	1	0	0	7	0	/	/
chr1	135766879	+	ENSMUSG00000041801	Phlda3	mRNA	0	0	0	1	0	1	/	/	/	0	11	0	0	19	0	/	/	/	5	278	0.0176678	7	57	0.109375	/	1	/	0	35	0	0	31	0	/	/	/	1	1	0.5	0	3	0	/	/
chr1	135827766	+	ENSMUSG00000041782	Lad1	mRNA	9	106	0.0782609	11	90	0.108911	/	1	/	0	2	0	0	0	0	/	/	/	0	0	0	0	0	0	/	/	/	0	1	0	0	0	0	/	/	/	10	75	0.117647	11	89	0.11	1	1
chr1	135827957	+	ENSMUSG00000041782	Lad1	mRNA	4	61	0.0615385	6	49	0.109091	/	1	/	0	0	0	0	0	0	/	/	/	0	0	0	0	0	0	/	/	/	0	0	0	0	0	0	/	/	/	3	21	0.125	7	22	0.241379	/	/
chr1	135828817	+	ENSMUSG00000041782	Lad1	mRNA	18	111	0.139535	15	130	0.103448	1	1	0.120438	0	1	0	0	0	0	/	/	/	0	0	0	0	0	0	/	/	/	0	6	0	0	4	0	/	/	/	4	140	0.0277778	9	165	0.0517241	/	/
chr1	135832434	+	ENSMUSG00000041782	Lad1	mRNA	15	38	0.283019	16	45	0.262295	1	1	0.27193	2	2	0.5	1	6	0.142857	/	/	/	0	0	0	0	0	0	/	/	/	0	1	0	0	2	0	/	/	/	2	73	0.0266667	5	79	0.0595238	/	/
chr1	135850521	+	ENSMUSG00000026414	Tnnt2	mRNA	0	0	0	0	0	0	/	/	/	4	27	0.129032	6	26	0.1875	/	1	/	0	0	0	0	0	0	/	/	/	0	0	0	0	0	0	/	/	/	0	0	0	0	0	0	/	/
chr1	135850522	+	ENSMUSG00000026414	Tnnt2	mRNA	0	0	0	0	0	0	/	/	/	3	37	0.075	5	31	0.138889	/	1	/	0	0	0	0	0	0	/	/	/	0	0	0	0	0	0	/	/	/	0	0	0	0	0	0	/	/
chr1	135850525	+	ENSMUSG00000026414	Tnnt2	mRNA	0	0	0	0	0	0	/	/	/	8	41	0.163265	5	39	0.113636	1	1	0.139785	0	0	0	0	0	0	/	/	/	0	0	0	0	0	0	/	/	/	0	0	0	0	0	0	/	/
chr1	135850702	+	ENSMUSG00000026414	Tnnt2	mRNA	0	0	0	0	0	0	/	/	/	74	243	0.233438	63	221	0.221831	1	1	0.227953	0	0	0	0	0	0	/	/	/	0	0	0	0	0	0	/	/	/	0	0	0	0	0	0	/	/
chr1	136034276	+	ENSMUSG00000026411	Tmem9	mRNA	0	17	0	0	11	0	/	/	/	1	16	0.0588235	0	23	0	/	/	/	0	5	0	0	6	0	/	/	/	2	27	0.0689655	6	26	0.1875	/	1	/	6	50	0.107143	1	57	0.0172414	1	/
chr1	136070728	+	ENSMUSG00000026407	Cacna1s	mRNA	0	0	0	0	0	0	/	/	/	0	0	0	0	0	0	/	/	/	940	890	0.513661	908	754	0.54633	1	1	0.52921	0	2	0	0	1	0	/	/	/	0	0	0	0	0	0	/	/
chr1	136085475	+	ENSMUSG00000026407	Cacna1s	mRNA	0	0	0	0	0	0	/	/	/	0	0	0	0	0	0	/	/	/	26	53	0.329114	24	40	0.375	1	1	0.34965	0	0	0	0	0	0	/	/	/	0	0	0	0	0	0	/	/
chr1	136105462	+	ENSMUSG00000026407	Cacna1s	mRNA	0	0	0	0	0	0	/	/	/	0	9	0	1	7	0.125	/	/	/	4	417	0.00950119	9	37	0.195652	/	1	/	0	0	0	0	0	0	/	/	/	0	0	0	0	0	0	/	/
chr1	136105466	+	ENSMUSG00000026407	Cacna1s	mRNA	0	0	0	0	0	0	/	/	/	0	8	0	0	7	0	/	/	/	8	399	0.019656	18	28	0.391304	/	1	/	0	0	0	0	0	0	/	/	/	0	0	0	0	0	0	/	/
chr1	136115144	+	ENSMUSG00000026407	Cacna1s	mRNA	0	0	0	0	0	0	/	/	/	0	1	0	0	0	0	/	/	/	18	15	0.545455	12	29	0.292683	1	1	0.405405	0	0	0	0	0	0	/	/	/	0	0	0	0	0	0	/	/
chr1	136116103	+	ENSMUSG00000026407	Cacna1s	mRNA	0	0	0	0	0	0	/	/	/	0	8	0	0	0	0	/	/	/	2	246	0.00806452	12	73	0.141176	/	1	/	0	2	0	0	2	0	/	/	/	0	0	0	0	0	0	/	/
chr1	136116104	+	ENSMUSG00000026407	Cacna1s	mRNA	0	0	0	0	0	0	/	/	/	0	8	0	0	0	0	/	/	/	4	251	0.0156863	20	80	0.2	/	1	/	0	2	0	0	2	0	/	/	/	0	0	0	0	0	0	/	/
chr1	136116110	+	ENSMUSG00000026407	Cacna1s	mRNA	0	0	0	0	0	0	/	/	/	0	9	0	0	0	0	/	/	/	13	313	0.0398773	22	145	0.131737	/	1	/	0	2	0	1	2	0.333333	/	/	/	0	0	0	0	0	0	/	/
chr1	136118808	+	ENSMUSG00000026407	Cacna1s	mRNA	0	28	0	1	33	0.0294118	/	/	/	42	41	0.506024	37	32	0.536232	1	1	0.519737	1878	2715	0.408883	1500	2247	0.40032	1	1	0.405036	4	14	0.222222	2	9	0.181818	/	/	/	0	0	0	0	0	0	/	/
chr1	136119364	+	ENSMUSG00000026407	Cacna1s	mRNA	0	0	0	0	1	0	/	/	/	1	0	1	0	0	0	/	/	/	19	85	0.182692	25	99	0.201613	1	1	0.192982	0	0	0	0	0	0	/	/	/	0	0	0	0	0	0	/	/
chr1	136131665	+	ENSMUSG00000041642	Kif21b	mRNA	10	71	0.123457	2	42	0.0454545	1	/	/	2	0	1	0	6	0	/	/	/	2	9	0.181818	0	9	0	/	/	/	3	151	0.0194805	10	90	0.1	/	1	/	0	2	0	0	1	0	/	/
chr1	136843378	-			intergenic	0	8	0	0	0	0	/	/	/	0	2	0	0	1	0	/	/	/	0	0	0	0	1	0	/	/	/	0	0	0	0	0	0	/	/	/	0	1	0	0	0	0	/	/
chr1	136843382	-			intergenic	0	8	0	0	0	0	/	/	/	0	1	0	0	0	0	/	/	/	0	0	0	0	1	0	/	/	/	0	0	0	0	0	0	/	/	/	0	1	0	0	0	0	/	/
chr1	138484441	-			intergenic	6	20	0.230769	5	13	0.277778	/	/	/	17	69	0.197674	15	48	0.238095	1	1	0.214765	25	61	0.290698	16	77	0.172043	1	1	0.22905	8	32	0.2	8	36	0.181818	1	1	0.190476	14	40	0.259259	15	63	0.192308	1	1
chr1	138484445	-			intergenic	0	25	0	1	16	0.0588235	/	/	/	2	69	0.028169	4	48	0.0769231	/	/	/	2	68	0.0285714	2	85	0.0229885	/	/	/	2	36	0.0526316	5	41	0.108696	/	1	/	3	46	0.0612245	1	70	0.0140845	/	/
chr1	138963835	+	ENSMUSG00000056268	Dennd1b	mRNA	5	192	0.0253807	3	80	0.0361446	/	/	/	1	57	0.0172414	3	39	0.0714286	/	/	/	1	50	0.0196078	3	48	0.0588235	/	/	/	2	42	0.0454545	7	47	0.12963	/	1	/	3	57	0.05	3	53	0.0535714	/	/
chr1	138963840	+	ENSMUSG00000056268	Dennd1b	mRNA	5	212	0.0230415	4	80	0.047619	/	/	/	1	61	0.016129	3	40	0.0697674	/	/	/	4	51	0.0727273	3	54	0.0526316	/	/	/	1	43	0.0227273	7	50	0.122807	/	1	/	3	63	0.0454545	5	57	0.0806452	/	/
chr1	138963849	+	ENSMUSG00000056268	Dennd1b	mRNA	9	223	0.0387931	4	92	0.0416667	/	/	/	3	67	0.0428571	3	43	0.0652174	/	/	/	4	55	0.0677966	3	54	0.0526316	/	/	/	2	48	0.04	6	54	0.1	/	1	/	4	75	0.0506329	3	60	0.047619	/	/
chr1	138963851	+	ENSMUSG00000056268	Dennd1b	mRNA	9	226	0.0382979	4	91	0.0421053	/	/	/	3	69	0.0416667	3	43	0.0652174	/	/	/	4	55	0.0677966	3	53	0.0535714	/	/	/	1	49	0.02	8	52	0.133333	/	1	/	4	75	0.0506329	3	60	0.047619	/	/
chr1	139513009	+	ENSMUSG00000026368	F13b	mRNA	0	0	0	0	0	0	/	/	/	0	0	0	0	0	0	/	/	/	0	0	0	0	0	0	/	/	/	0	0	0	0	0	0	/	/	/	5	27	0.15625	12	26	0.315789	1	1
chr1	139522566	+	ENSMUSG00000026368	F13b	mRNA	0	0	0	0	0	0	/	/	/	0	0	0	0	0	0	/	/	/	0	0	0	0	0	0	/	/	/	0	0	0	0	0	0	/	/	/	19	1	0.95	23	1	0.958333	/	/
chr1	139807183	-			intergenic	0	0	0	0	0	0	/	/	/	0	0	0	0	2	0	/	/	/	0	0	0	0	0	0	/	/	/	0	0	0	0	0	0	/	/	/	0	0	0	0	0	0	/	/
chr1	139810881	-	ENSMUSG00000033898	Cfhr2	mRNA	0	0	0	0	0	0	/	/	/	0	0	0	0	0	0	/	/	/	0	0	0	0	0	0	/	/	/	0	0	0	0	0	0	/	/	/	0	0	0	0	0	0	/	/
chr1	139821649	-	ENSMUSG00000033898	Cfhr2	mRNA	0	0	0	0	0	0	/	/	/	0	0	0	0	0	0	/	/	/	0	0	0	0	0	0	/	/	/	0	0	0	0	0	0	/	/	/	0	0	0	0	0	0	/	/
chr1	139928311	-	ENSMUSG00000089991	Gm16332	pseudogene	1	26	0.037037	1	22	0.0434783	/	/	/	0	28	0	0	33	0	/	/	/	1	46	0.0212766	6	47	0.113208	/	1	/	5	82	0.0574713	3	89	0.0326087	/	/	/	2	30	0.0625	2	48	0.04	/	/
chr1	139929540	-	ENSMUSG00000089991	Gm16332	pseudogene	3	34	0.0810811	3	42	0.0666667	/	/	/	1	47	0.0208333	3	54	0.0526316	/	/	/	3	71	0.0405405	5	70	0.0666667	/	/	/	1	129	0.00769231	2	129	0.0152672	/	/	/	0	62	0	1	73	0.0135135	/	/
chr1	140102866	-	ENSMUSG00000026365	Cfh	mRNA	0	0	0	0	0	0	/	/	/	6	6	0.5	9	5	0.642857	/	/	/	1	0	1	1	0	1	/	/	/	2	0	1	0	0	0	/	/	/	0	0	0	5	4	0.555556	/	/
chr1	140136172	-	ENSMUSG00000026365	Cfh	mRNA	0	0	0	0	0	0	/	/	/	15	2	0.882353	11	1	0.916667	/	/	/	1	0	1	0	0	0	/	/	/	1	1	0.5	2	1	0.666667	/	/	/	6	0	1	3	3	0.5	/	/
chr1	143094233	-			intergenic	17	44	0.278689	12	48	0.2	1	1	0.239669	14	52	0.212121	12	30	0.285714	1	1	0.240741	13	36	0.265306	23	45	0.338235	1	1	0.307692	20	47	0.298507	21	43	0.328125	1	1	0.312977	14	43	0.245614	32	72	0.307692	1	1
chr1	143757107	-	ENSMUSG00000018199	Trove2	mRNA	0	1	0	0	0	0	/	/	/	5	14	0.263158	2	18	0.1	/	/	/	2	9	0.181818	0	9	0	/	/	/	7	27	0.205882	4	35	0.102564	1	/	/	0	17	0	6	15	0.285714	/	/
chr1	143777323	+	ENSMUSG00000018189	Uchl5	mRNA	2	40	0.047619	2	31	0.0606061	/	/	/	3	100	0.0291262	5	83	0.0568182	/	/	/	3	52	0.0545455	0	43	0	/	/	/	10	145	0.0645161	3	166	0.0177515	/	/	/	1	90	0.010989	1	132	0.0075188	/	/
chr1	146823616	+	ENSMUSG00000035131	Fam5c	mRNA	4	0	1	1	2	0.333333	/	/	/	1	7	0.125	1	5	0.166667	/	/	/	3	1	0.75	0	0	0	/	/	/	1	5	0.166667	2	6	0.25	/	/	/	7	12	0.368421	19	15	0.558824	/	1
chr1	146823630	+	ENSMUSG00000035131	Fam5c	mRNA	1	3	0.25	1	3	0.25	/	/	/	3	5	0.375	3	4	0.428571	/	/	/	0	4	0	0	0	0	/	/	/	3	3	0.5	3	5	0.375	/	/	/	6	15	0.285714	6	31	0.162162	/	1
chr1	146823634	+	ENSMUSG00000035131	Fam5c	mRNA	3	1	0.75	3	1	0.75	/	/	/	1	6	0.142857	3	5	0.375	/	/	/	1	3	0.25	0	0	0	/	/	/	2	4	0.333333	4	6	0.4	/	/	/	5	17	0.227273	6	31	0.162162	/	1
chr1	146823642	+	ENSMUSG00000035131	Fam5c	mRNA	0	3	0	1	3	0.25	/	/	/	2	4	0.333333	4	4	0.5	/	/	/	1	3	0.25	0	0	0	/	/	/	2	4	0.333333	4	8	0.333333	/	/	/	6	16	0.272727	6	31	0.162162	/	1
chr1	146823651	+	ENSMUSG00000035131	Fam5c	mRNA	0	6	0	0	4	0	/	/	/	1	5	0.166667	1	7	0.125	/	/	/	0	4	0	0	0	0	/	/	/	1	5	0.166667	0	13	0	/	/	/	3	18	0.142857	8	28	0.222222	/	1
chr1	146823663	+	ENSMUSG00000035131	Fam5c	mRNA	0	6	0	1	3	0.25	/	/	/	1	4	0.2	1	6	0.142857	/	/	/	0	4	0	0	0	0	/	/	/	1	4	0.2	0	13	0	/	/	/	3	15	0.166667	6	27	0.181818	/	1
chr1	146901482	+	ENSMUSG00000035131	Fam5c	mRNA	0	0	0	0	0	0	/	/	/	0	0	0	0	0	0	/	/	/	0	0	0	0	0	0	/	/	/	9	22	0.290323	3	34	0.0810811	1	/	/	0	0	0	0	0	0	/	/
chr1	146901608	+	ENSMUSG00000035131	Fam5c	mRNA	0	0	0	0	0	0	/	/	/	0	0	0	0	0	0	/	/	/	0	0	0	0	0	0	/	/	/	11	51	0.177419	5	52	0.0877193	1	/	/	0	0	0	0	0	0	/	/
chr1	150362083	-	ENSMUSG00000006010	BC003331	mRNA	0	2	0	0	6	0	/	/	/	0	23	0	1	35	0.0277778	/	/	/	0	14	0	0	15	0	/	/	/	2	35	0.0540541	2	28	0.0666667	/	/	/	0	32	0	0	43	0	/	/
chr1	150375602	-	ENSMUSG00000006010	BC003331	mRNA	0	32	0	0	22	0	/	/	/	2	59	0.0327869	4	61	0.0615385	/	/	/	2	24	0.0769231	2	30	0.0625	/	/	/	4	84	0.0454545	3	93	0.03125	/	/	/	9	92	0.0891089	8	150	0.0506329	/	/
chr1	150392841	-	ENSMUSG00000006010	BC003331	mRNA	0	7	0	0	4	0	/	/	/	1	50	0.0196078	0	40	0	/	/	/	0	21	0	0	25	0	/	/	/	1	43	0.0227273	1	47	0.0208333	/	/	/	4	44	0.0833333	5	45	0.1	/	1
chr1	150418083	+	ENSMUSG00000006005	Tpr	mRNA	0	7	0	0	7	0	/	/	/	2	59	0.0327869	1	45	0.0217391	/	/	/	3	38	0.0731707	4	17	0.190476	/	/	/	7	44	0.137255	4	39	0.0930233	1	/	/	4	28	0.125	1	27	0.0357143	/	/
chr1	151155142	-			intergenic	0	0	0	0	0	0	/	/	/	0	0	0	0	0	0	/	/	/	0	0	0	0	0	0	/	/	/	0	0	0	0	0	0	/	/	/	6	37	0.139535	5	52	0.0877193	1	/
chr1	151345209	-			intergenic	0	34	0	1	29	0.0333333	/	/	/	3	25	0.107143	2	27	0.0689655	/	/	/	0	20	0	0	12	0	/	/	/	0	37	0	0	31	0	/	/	/	1	25	0.0384615	5	40	0.111111	/	1
chr1	151353915	+	ENSMUSG00000023150	Ivns1abp	mRNA	2	13	0.133333	3	18	0.142857	/	/	/	26	190	0.12037	23	195	0.105505	1	1	0.112903	0	17	0	2	14	0.125	/	/	/	2	11	0.153846	0	18	0	/	/	/	11	81	0.119565	10	64	0.135135	1	1
chr1	151360020	+	ENSMUSG00000023150	Ivns1abp	mRNA	3	47	0.06	3	42	0.0666667	/	/	/	33	366	0.0827068	26	340	0.0710383	/	/	/	2	24	0.0769231	3	18	0.142857	/	/	/	6	32	0.157895	3	29	0.09375	1	/	/	11	153	0.0670732	18	200	0.0825688	/	/
chr1	151470182	-	ENSMUSG00000026484	Rnf2	mRNA	10	46	0.178571	10	65	0.133333	1	1	0.152672	7	95	0.0686275	2	77	0.0253165	/	/	/	1	62	0.015873	5	75	0.0625	/	/	/	8	159	0.0479042	2	156	0.0126582	/	/	/	4	95	0.040404	4	113	0.034188	/	/
chr1	152518294	-	ENSMUSG00000026482	Rgl1	mRNA	1	6	0.142857	0	3	0	/	/	/	6	14	0.3	4	11	0.266667	/	/	/	3	5	0.375	6	13	0.315789	/	/	/	12	87	0.121212	20	51	0.28169	1	1	0.188235	24	86	0.218182	41	84	0.328	1	1
chr1	152528313	-	ENSMUSG00000026482	Rgl1	mRNA	0	23	0	0	14	0	/	/	/	3	29	0.09375	3	29	0.09375	/	/	/	4	29	0.121212	3	25	0.107143	/	/	/	9	107	0.0775862	13	114	0.102362	/	1	/	31	275	0.101307	24	225	0.0963855	1	/
chr1	152586621	-	ENSMUSG00000026482	Rgl1	mRNA	2	0	1	0	1	0	/	/	/	3	5	0.375	2	4	0.333333	/	/	/	0	0	0	3	1	0.75	/	/	/	12	8	0.6	15	2	0.882353	/	/	/	28	15	0.651163	31	25	0.553571	1	1
chr1	152735073	-	ENSMUSG00000026482	Rgl1	mRNA	0	3	0	1	13	0.0714286	/	/	/	0	4	0	0	5	0	/	/	/	1	1	0.5	3	3	0.5	/	/	/	1	14	0.0666667	6	31	0.162162	/	1	/	2	12	0.142857	1	8	0.111111	/	/
chr1	152735111	-	ENSMUSG00000026482	Rgl1	mRNA	1	2	0.333333	1	13	0.0714286	/	/	/	0	4	0	0	5	0	/	/	/	0	2	0	1	6	0.142857	/	/	/	1	14	0.0666667	5	32	0.135135	/	1	/	1	13	0.0714286	1	8	0.111111	/	/
chr1	152735115	-	ENSMUSG00000026482	Rgl1	mRNA	0	3	0	2	12	0.142857	/	/	/	0	4	0	0	5	0	/	/	/	1	1	0.5	1	5	0.166667	/	/	/	2	13	0.133333	5	31	0.138889	/	1	/	0	14	0	0	9	0	/	/
chr1	152735124	-	ENSMUSG00000026482	Rgl1	mRNA	2	1	0.666667	8	6	0.571429	/	/	/	2	2	0.5	3	2	0.6	/	/	/	2	0	1	3	3	0.5	/	/	/	11	4	0.733333	21	14	0.6	/	1	/	7	7	0.5	7	2	0.777778	/	/
chr1	152735132	-	ENSMUSG00000026482	Rgl1	mRNA	2	1	0.666667	8	4	0.666667	/	/	/	3	1	0.75	2	3	0.4	/	/	/	0	1	0	1	3	0.25	/	/	/	9	5	0.642857	21	14	0.6	/	1	/	8	6	0.571429	6	3	0.666667	/	/
chr1	152735144	-	ENSMUSG00000026482	Rgl1	mRNA	1	1	0.5	8	4	0.666667	/	/	/	3	1	0.75	3	2	0.6	/	/	/	1	0	1	1	3	0.25	/	/	/	6	5	0.545455	24	9	0.727273	/	1	/	7	6	0.538462	6	3	0.666667	/	/
chr1	152735308	-	ENSMUSG00000026482	Rgl1	mRNA	1	1	0.5	6	7	0.461538	/	/	/	2	2	0.5	4	1	0.8	/	/	/	0	1	0	1	3	0.25	/	/	/	4	7	0.363636	20	13	0.606061	/	1	/	8	6	0.571429	5	4	0.555556	/	/
chr1	152735316	-	ENSMUSG00000026482	Rgl1	mRNA	1	1	0.5	6	7	0.461538	/	/	/	2	2	0.5	3	2	0.6	/	/	/	0	1	0	1	3	0.25	/	/	/	6	7	0.461538	17	17	0.5	/	1	/	7	7	0.5	7	2	0.777778	/	/
chr1	152735324	-	ENSMUSG00000026482	Rgl1	mRNA	2	1	0.666667	8	6	0.571429	/	/	/	1	3	0.25	2	3	0.4	/	/	/	1	1	0.5	2	4	0.333333	/	/	/	8	7	0.533333	20	15	0.571429	/	1	/	6	8	0.428571	6	3	0.666667	/	/
chr1	152735332	-	ENSMUSG00000026482	Rgl1	mRNA	2	1	0.666667	8	6	0.571429	/	/	/	1	3	0.25	1	4	0.2	/	/	/	1	1	0.5	2	4	0.333333	/	/	/	8	7	0.533333	19	17	0.527778	/	1	/	5	9	0.357143	5	4	0.555556	/	/
chr1	152735367	-	ENSMUSG00000026482	Rgl1	mRNA	0	2	0	2	11	0.153846	/	/	/	0	3	0	0	5	0	/	/	/	0	2	0	1	6	0.142857	/	/	/	2	12	0.142857	7	28	0.2	/	1	/	3	11	0.214286	0	9	0	/	/
chr1	152735371	-	ENSMUSG00000026482	Rgl1	mRNA	0	2	0	2	10	0.166667	/	/	/	0	3	0	1	4	0.2	/	/	/	0	2	0	1	6	0.142857	/	/	/	2	12	0.142857	9	26	0.257143	/	1	/	0	14	0	1	8	0.111111	/	/
chr1	152735375	-	ENSMUSG00000026482	Rgl1	mRNA	0	2	0	4	8	0.333333	/	/	/	0	3	0	1	4	0.2	/	/	/	0	2	0	1	4	0.2	/	/	/	5	9	0.357143	12	22	0.352941	/	1	/	4	10	0.285714	1	8	0.111111	/	/
chr1	152766104	-	ENSMUSG00000026482	Rgl1	mRNA	0	3	0	1	4	0.2	/	/	/	1	9	0.1	2	5	0.285714	/	/	/	0	7	0	2	5	0.285714	/	/	/	66	676	0.0889488	54	830	0.061086	/	/	/	8	29	0.216216	3	46	0.0612245	1	/
chr1	153116520	+	ENSMUSG00000042751	Nmnat2	mRNA	0	0	0	0	0	0	/	/	/	0	0	0	0	0	0	/	/	/	0	0	0	0	1	0	/	/	/	9	67	0.118421	8	58	0.121212	1	1	0.119718	0	1	0	0	0	0	/	/
chr1	153240471	-	ENSMUSG00000026478	Lamc1	mRNA	2	0	1	3	2	0.6	/	/	/	8	22	0.266667	8	21	0.275862	1	/	/	10	12	0.454545	11	1	0.916667	/	/	/	1	2	0.333333	1	2	0.333333	/	/	/	5	5	0.5	3	3	0.5	/	/
chr1	153456351	-	ENSMUSG00000042699	Dhx9	mRNA	2	43	0.0444444	0	26	0	/	/	/	3	19	0.136364	0	22	0	/	/	/	2	20	0.0909091	3	9	0.25	/	/	/	5	67	0.0694444	6	51	0.105263	/	1	/	4	38	0.0952381	1	29	0.0333333	/	/
chr1	153459384	-	ENSMUSG00000042699	Dhx9	mRNA	12	327	0.0353982	11	96	0.102804	/	1	/	10	49	0.169492	8	59	0.119403	1	1	0.142857	2	43	0.0444444	2	19	0.0952381	/	/	/	7	147	0.0454545	4	162	0.0240964	/	/	/	9	72	0.111111	10	76	0.116279	1	1
chr1	153620198	-			intergenic	9	33	0.214286	6	48	0.111111	1	1	0.15625	7	64	0.0985915	12	47	0.20339	/	1	/	2	12	0.142857	2	9	0.181818	/	/	/	0	4	0	1	1	0.5	/	/	/	48	403	0.10643	56	407	0.12095	1	1
chr1	153620729	-			intergenic	1	23	0.0416667	2	11	0.153846	/	/	/	6	13	0.315789	4	15	0.210526	/	/	/	0	2	0	0	5	0	/	/	/	0	5	0	0	4	0	/	/	/	12	36	0.25	19	61	0.2375	1	1
chr1	153745078	+	ENSMUSG00000026475	Rgs16	mRNA	0	0	0	0	0	0	/	/	/	0	0	0	0	0	0	/	/	/	0	0	0	0	0	0	/	/	/	0	6	0	0	2	0	/	/	/	0	0	0	0	0	0	/	/
chr1	153753764	+	ENSMUSG00000066800	Rnasel	mRNA	1	292	0.00341297	0	283	0	/	/	/	0	70	0	0	92	0	/	/	/	0	42	0	0	32	0	/	/	/	0	98	0	0	82	0	/	/	/	0	51	0	0	48	0	/	/
chr1	153902926	+	ENSMUSG00000026473	Glul	mRNA	0	0	0	0	1	0	/	/	/	1	31	0.03125	2	20	0.0909091	/	/	/	1	10	0.0909091	1	33	0.0294118	/	/	/	6	36	0.142857	4	28	0.125	1	/	/	3	22	0.12	6	32	0.157895	/	1
chr1	153904588	+	ENSMUSG00000026473	Glul	mRNA	1	22	0.0434783	2	20	0.0909091	/	/	/	16	234	0.064	6	216	0.027027	/	/	/	22	371	0.0559796	36	215	0.143426	/	1	/	56	712	0.0729167	57	553	0.0934426	/	/	/	20	216	0.0847458	17	222	0.0711297	/	/
chr1	153904648	+	ENSMUSG00000026473	Glul	mRNA	0	9	0	1	16	0.0588235	/	/	/	34	242	0.123188	22	209	0.0952381	1	/	/	44	361	0.108642	47	177	0.209821	1	1	0.144674	82	670	0.109043	82	527	0.134647	1	1	0.1205	37	192	0.161572	34	220	0.133858	1	1
chr1	153904649	+	ENSMUSG00000026473	Glul	mRNA	0	9	0	1	17	0.0555556	/	/	/	35	245	0.125	26	208	0.111111	1	1	0.118677	45	367	0.109223	46	181	0.202643	1	1	0.14241	88	670	0.116095	87	528	0.141463	1	1	0.127458	36	191	0.15859	33	225	0.127907	1	1
chr1	153907010	+	ENSMUSG00000026473;ENSMUSG00000078493	Glul;A930039A15Rik	mRNA;mRNA	0	4	0	0	2	0	/	/	/	1	33	0.0294118	2	28	0.0666667	/	/	/	1	17	0.0555556	2	23	0.08	/	/	/	4	46	0.08	5	45	0.1	/	1	/	2	25	0.0740741	4	23	0.148148	/	/
chr1	153907011	+	ENSMUSG00000026473;ENSMUSG00000078493	Glul;A930039A15Rik	mRNA;mRNA	4	0	1	2	2	0.5	/	/	/	33	2	0.942857	28	4	0.875	1	1	0.910448	18	1	0.947368	24	3	0.888889	/	/	/	45	8	0.849057	43	10	0.811321	1	1	0.830189	23	8	0.741935	24	6	0.8	1	1
chr1	153908384	+	ENSMUSG00000026473;ENSMUSG00000078493	Glul;A930039A15Rik	mRNA;mRNA	1	11	0.0833333	0	5	0	/	/	/	6	148	0.038961	3	137	0.0214286	/	/	/	4	128	0.030303	5	114	0.0420168	/	/	/	12	318	0.0363636	10	363	0.0268097	/	/	/	5	131	0.0367647	4	129	0.0300752	/	/
chr1	153908503	+	ENSMUSG00000026473;ENSMUSG00000078493	Glul;A930039A15Rik	mRNA;mRNA	0	2	0	0	5	0	/	/	/	2	63	0.0307692	1	64	0.0153846	/	/	/	0	54	0	8	70	0.102564	/	1	/	3	245	0.0120968	0	204	0	/	/	/	2	37	0.0512821	1	37	0.0263158	/	/
chr1	153908682	+	ENSMUSG00000026473;ENSMUSG00000078493	Glul;A930039A15Rik	mRNA;mRNA	0	2	0	0	4	0	/	/	/	5	47	0.0961538	5	47	0.0961538	/	/	/	7	65	0.0972222	5	80	0.0588235	/	/	/	8	241	0.0321285	6	192	0.030303	/	/	/	2	37	0.0512821	7	55	0.112903	/	1
chr1	155098430	-	ENSMUSG00000056708	Ier5	mRNA	53	211	0.200758	37	128	0.224242	1	1	0.20979	64	280	0.186047	48	191	0.200837	1	1	0.19211	28	124	0.184211	42	131	0.242775	1	1	0.215385	93	451	0.170956	102	413	0.198058	1	1	0.184136	18	71	0.202247	11	81	0.119565	1	1
chr1	155098432	-	ENSMUSG00000056708	Ier5	mRNA	121	145	0.454887	72	93	0.436364	1	1	0.447796	125	217	0.365497	89	149	0.37395	1	1	0.368966	57	95	0.375	69	103	0.401163	1	1	0.388889	182	359	0.336414	181	334	0.351456	1	1	0.34375	40	49	0.449438	37	55	0.402174	1	1
chr1	155098433	-	ENSMUSG00000056708	Ier5	mRNA	114	151	0.430189	69	96	0.418182	1	1	0.425581	134	209	0.390671	91	147	0.382353	1	1	0.387263	60	92	0.394737	71	101	0.412791	1	1	0.404321	188	354	0.346863	184	330	0.357977	1	1	0.352273	39	49	0.443182	35	57	0.380435	1	1
chr1	155098436	-	ENSMUSG00000056708	Ier5	mRNA	124	21	0.855172	73	11	0.869048	1	1	0.860262	130	22	0.855263	94	15	0.862385	1	1	0.858238	59	4	0.936508	65	12	0.844156	1	1	0.885714	182	43	0.808889	182	33	0.846512	1	1	0.827273	40	5	0.888889	39	7	0.847826	1	1
chr1	155098437	-	ENSMUSG00000056708	Ier5	mRNA	111	58	0.656805	64	41	0.609524	1	1	0.638686	124	74	0.626263	84	52	0.617647	1	1	0.622754	50	27	0.649351	59	38	0.608247	1	1	0.626437	167	120	0.581882	168	110	0.604317	1	1	0.59292	33	24	0.578947	37	28	0.569231	1	1
chr1	155098438	-	ENSMUSG00000056708	Ier5	mRNA	49	120	0.289941	25	85	0.227273	1	1	0.265233	45	154	0.226131	32	110	0.225352	1	1	0.225806	28	52	0.35	28	72	0.28	1	1	0.311111	71	221	0.243151	71	213	0.25	1	1	0.246528	17	39	0.303571	18	48	0.272727	1	1
chr1	155098448	-	ENSMUSG00000056708	Ier5	mRNA	91	244	0.271642	63	139	0.311881	1	1	0.286778	114	241	0.321127	85	190	0.309091	1	1	0.315873	50	106	0.320513	59	109	0.35119	1	1	0.33642	147	381	0.278409	149	365	0.289883	1	1	0.284069	33	55	0.375	35	66	0.346535	1	1
chr1	155098449	-	ENSMUSG00000056708	Ier5	mRNA	89	248	0.264095	63	146	0.301435	1	1	0.278388	107	250	0.29972	78	197	0.283636	1	1	0.292722	49	109	0.310127	58	113	0.339181	1	1	0.325228	143	390	0.268293	148	365	0.288499	1	1	0.278203	32	55	0.367816	32	68	0.32	1	1
chr1	155098452	-	ENSMUSG00000056708	Ier5	mRNA	35	313	0.100575	32	190	0.144144	1	1	0.117544	60	311	0.161725	48	237	0.168421	1	1	0.164634	25	140	0.151515	35	136	0.204678	1	1	0.178571	69	473	0.127306	81	447	0.153409	1	1	0.140187	18	70	0.204545	10	96	0.0943396	1	/
chr1	155132384	-	ENSMUSG00000026471	Mr1	mRNA	0	17	0	1	23	0.0416667	/	/	/	21	177	0.106061	26	159	0.140541	1	1	0.122715	36	202	0.151261	33	175	0.158654	1	1	0.154709	3	57	0.05	2	77	0.0253165	/	/	/	4	90	0.0425532	4	110	0.0350877	/	/
chr1	155158908	+	ENSMUSG00000026470	Stx6	mRNA	4	3	0.571429	3	1	0.75	/	/	/	0	4	0	4	0	1	/	/	/	1	0	1	1	1	0.5	/	/	/	9	21	0.3	7	7	0.5	1	/	/	3	4	0.428571	7	4	0.636364	/	/
chr1	155214119	-	ENSMUSG00000033722	BC034090	mRNA	0	3	0	0	4	0	/	/	/	6	32	0.157895	4	35	0.102564	1	/	/	0	2	0	0	4	0	/	/	/	1	9	0.1	1	12	0.0769231	/	/	/	10	68	0.128205	8	75	0.0963855	1	/
chr1	155225046	-	ENSMUSG00000033722	BC034090	mRNA	1	7	0.125	0	3	0	/	/	/	3	106	0.0275229	11	81	0.119565	/	1	/	0	4	0	1	0	1	/	/	/	1	12	0.0769231	1	24	0.04	/	/	/	10	245	0.0392157	18	286	0.0592105	/	/
chr1	155244712	-			intergenic	0	0	0	0	0	0	/	/	/	3	30	0.0909091	2	31	0.0606061	/	/	/	0	0	0	0	0	0	/	/	/	0	4	0	0	0	0	/	/	/	4	52	0.0714286	6	40	0.130435	/	1
chr1	155308965	-	ENSMUSG00000026469	Xpr1	mRNA	1	20	0.047619	1	8	0.111111	/	/	/	1	27	0.0357143	5	21	0.192308	/	/	/	2	46	0.0416667	4	26	0.133333	/	/	/	2	77	0.0253165	2	65	0.0298507	/	/	/	6	54	0.1	8	72	0.1	1	1
chr1	155332190	-	ENSMUSG00000026469	Xpr1	mRNA	0	16	0	0	8	0	/	/	/	0	37	0	0	27	0	/	/	/	0	38	0	1	14	0.0666667	/	/	/	0	94	0	0	63	0	/	/	/	1	46	0.0212766	0	53	0	/	/
chr1	155558439	+	ENSMUSG00000033701	Acbd6	mRNA	2	46	0.0416667	4	35	0.102564	/	/	/	20	159	0.111732	9	119	0.0703125	1	/	/	4	127	0.0305344	11	128	0.0791367	/	/	/	6	146	0.0394737	1	128	0.00775194	/	/	/	1	103	0.00961538	5	135	0.0357143	/	/
chr1	155558440	+	ENSMUSG00000033701	Acbd6	mRNA	1	47	0.0208333	0	40	0	/	/	/	21	160	0.116022	8	120	0.0625	1	/	/	10	122	0.0757576	5	134	0.0359712	/	/	/	4	148	0.0263158	2	127	0.0155039	/	/	/	3	105	0.0277778	1	142	0.00699301	/	/
chr1	155779921	-	ENSMUSG00000033684	Qsox1	mRNA	0	146	0	1	92	0.0107527	/	/	/	4	153	0.0254777	4	135	0.028777	/	/	/	1	66	0.0149254	6	33	0.153846	/	1	/	6	91	0.0618557	4	62	0.0606061	/	/	/	4	85	0.0449438	6	73	0.0759494	/	/
chr1	155781385	-	ENSMUSG00000033684	Qsox1	mRNA	0	48	0	1	61	0.016129	/	/	/	4	114	0.0338983	4	108	0.0357143	/	/	/	2	65	0.0298507	6	29	0.171429	/	1	/	3	64	0.0447761	3	63	0.0454545	/	/	/	2	45	0.0425532	5	43	0.104167	/	1
chr1	155782585	-	ENSMUSG00000033684	Qsox1	mRNA	2	12	0.142857	1	14	0.0666667	/	/	/	2	11	0.153846	5	16	0.238095	/	/	/	1	10	0.0909091	0	1	0	/	/	/	1	11	0.0833333	2	2	0.5	/	/	/	1	10	0.0909091	0	11	0	/	/
chr1	155782612	-	ENSMUSG00000033684	Qsox1	mRNA	65	753	0.0794621	43	367	0.104878	/	1	/	96	538	0.15142	90	478	0.158451	1	1	0.154742	40	187	0.176211	23	153	0.130682	1	1	0.156328	16	329	0.0463768	8	307	0.0253968	/	/	/	17	245	0.0648855	21	297	0.0660377	/	/
chr1	155786928	-	ENSMUSG00000033684	Qsox1	mRNA	1	3	0.25	0	3	0	/	/	/	0	2	0	2	5	0.285714	/	/	/	0	2	0	0	2	0	/	/	/	0	2	0	0	1	0	/	/	/	1	2	0.333333	2	5	0.285714	/	/
chr1	155875351	-	ENSMUSG00000033671	Cep350	mRNA	0	30	0	0	34	0	/	/	/	1	52	0.0188679	1	56	0.0175439	/	/	/	1	50	0.0196078	1	21	0.0454545	/	/	/	0	71	0	0	61	0	/	/	/	1	61	0.016129	2	55	0.0350877	/	/
chr1	156036415	-	ENSMUSG00000026466	Tor1aip1	mRNA	0	17	0	1	9	0.1	/	/	/	10	40	0.2	4	33	0.108108	1	/	/	6	36	0.142857	8	51	0.135593	1	1	0.138614	1	17	0.0555556	1	7	0.125	/	/	/	5	40	0.111111	4	30	0.117647	1	/
chr1	156036416	-	ENSMUSG00000026466	Tor1aip1	mRNA	1	16	0.0588235	0	10	0	/	/	/	2	42	0.0454545	2	33	0.0571429	/	/	/	4	36	0.1	4	53	0.0701754	/	/	/	1	17	0.0555556	0	8	0	/	/	/	8	35	0.186047	2	33	0.0571429	1	/
chr1	156036420	-	ENSMUSG00000026466	Tor1aip1	mRNA	0	15	0	1	8	0.111111	/	/	/	3	29	0.09375	0	20	0	/	/	/	1	22	0.0434783	3	39	0.0714286	/	/	/	1	13	0.0714286	1	5	0.166667	/	/	/	5	28	0.151515	0	28	0	1	/
chr1	156053146	+	ENSMUSG00000079252;ENSMUSG00000050565	Tor1aip2;Tor1aip2	mRNA;mRNA	0	45	0	5	41	0.108696	/	1	/	4	57	0.0655738	6	66	0.0833333	/	/	/	6	136	0.0422535	4	120	0.0322581	/	/	/	1	81	0.0121951	1	77	0.0128205	/	/	/	2	94	0.0208333	5	109	0.0438596	/	/
chr1	156065551	+	ENSMUSG00000050565	Tor1aip2	mRNA	6	152	0.0379747	3	86	0.0337079	/	/	/	2	13	0.133333	1	8	0.111111	/	/	/	1	19	0.05	1	16	0.0588235	/	/	/	0	6	0	1	8	0.111111	/	/	/	3	20	0.130435	1	15	0.0625	/	/
chr1	156068598	+	ENSMUSG00000050565	Tor1aip2	mRNA	0	61	0	2	59	0.0327869	/	/	/	0	7	0	0	12	0	/	/	/	0	3	0	0	3	0	/	/	/	0	2	0	0	3	0	/	/	/	0	7	0	0	10	0	/	/
chr1	156366068	+	ENSMUSG00000078193	Gm2000	mRNA	25	8	0.757576	14	12	0.538462	1	/	/	17	15	0.53125	24	18	0.571429	1	1	0.554054	11	13	0.458333	9	12	0.428571	/	/	/	13	18	0.419355	6	14	0.3	1	/	/	17	10	0.62963	14	11	0.56	/	/
chr1	156558951	+			intergenic	0	13	0	0	8	0	/	/	/	2	29	0.0645161	0	18	0	/	/	/	1	31	0.03125	2	33	0.0571429	/	/	/	5	85	0.0555556	4	105	0.0366972	/	/	/	5	37	0.119048	3	30	0.0909091	1	/
chr1	156679060	-	ENSMUSG00000033557	Fam20b	mRNA	9	22	0.290323	0	18	0	1	/	/	0	22	0	0	12	0	/	/	/	1	8	0.111111	0	9	0	/	/	/	1	18	0.0526316	0	9	0	/	/	/	3	20	0.130435	5	28	0.151515	/	1
chr1	156681116	-	ENSMUSG00000033557	Fam20b	mRNA	15	4	0.789474	6	11	0.352941	/	/	/	14	24	0.368421	5	19	0.208333	1	/	/	10	9	0.526316	7	15	0.318182	/	/	/	12	33	0.266667	12	27	0.307692	1	1	0.285714	18	23	0.439024	14	22	0.388889	1	1
chr1	156828986	-	ENSMUSG00000026594	Ralgps2	mRNA	1	55	0.0178571	0	80	0	/	/	/	1	23	0.0416667	1	16	0.0588235	/	/	/	0	7	0	0	4	0	/	/	/	3	48	0.0588235	3	56	0.0508475	/	/	/	0	26	0	6	36	0.142857	/	1
chr1	156830432	-	ENSMUSG00000026594	Ralgps2	mRNA	3	60	0.047619	6	67	0.0821918	/	/	/	0	18	0	0	14	0	/	/	/	1	2	0.333333	0	3	0	/	/	/	3	36	0.0769231	3	47	0.06	/	/	/	1	34	0.0285714	8	25	0.242424	/	1
chr1	156857086	+	ENSMUSG00000033544	Angptl1	mRNA	0	1	0	0	0	0	/	/	/	2	9	0.181818	1	12	0.0769231	/	/	/	7	47	0.12963	6	24	0.2	1	1	0.154762	1	4	0.2	0	3	0	/	/	/	0	5	0	0	4	0	/	/
chr1	157230099	-	ENSMUSG00000070565	Rasal2	mRNA	0	4	0	0	1	0	/	/	/	0	12	0	4	8	0.333333	/	/	/	3	12	0.2	1	1	0.5	/	/	/	5	39	0.113636	4	45	0.0816327	1	/	/	3	10	0.230769	1	6	0.142857	/	/
chr1	157458625	+	ENSMUSG00000033488	BC026585	mRNA	0	0	0	0	0	0	/	/	/	0	0	0	0	2	0	/	/	/	0	0	0	0	1	0	/	/	/	0	0	0	0	1	0	/	/	/	5	32	0.135135	1	23	0.0416667	1	/
chr1	157458629	+	ENSMUSG00000033488	BC026585	mRNA	0	0	0	0	1	0	/	/	/	2	2	0.5	0	10	0	/	/	/	0	0	0	0	1	0	/	/	/	0	1	0	1	5	0.166667	/	/	/	17	132	0.114094	14	94	0.12963	1	1
chr1	157458630	+	ENSMUSG00000033488	BC026585	mRNA	0	0	0	0	1	0	/	/	/	2	4	0.333333	0	16	0	/	/	/	0	0	0	0	1	0	/	/	/	1	4	0.2	2	9	0.181818	/	/	/	28	170	0.141414	33	138	0.192982	1	1
chr1	157488567	+	ENSMUSG00000033488	BC026585	mRNA	0	1	0	0	1	0	/	/	/	0	2	0	0	5	0	/	/	/	0	0	0	0	1	0	/	/	/	1	0	1	1	2	0.333333	/	/	/	26	75	0.257426	16	84	0.16	1	1
chr1	157559516	+	ENSMUSG00000026589	Sec16b	mRNA	9	45	0.166667	14	47	0.229508	1	1	0.2	3	5	0.375	0	3	0	/	/	/	0	4	0	1	4	0.2	/	/	/	0	0	0	1	0	1	/	/	/	2	0	1	1	1	0.5	/	/
chr1	157562499	+	ENSMUSG00000026589	Sec16b	mRNA	0	41	0	0	28	0	/	/	/	0	5	0	0	5	0	/	/	/	0	5	0	0	4	0	/	/	/	0	6	0	0	4	0	/	/	/	0	3	0	0	1	0	/	/
chr1	157562621	+	ENSMUSG00000026589	Sec16b	mRNA	0	31	0	0	25	0	/	/	/	0	1	0	0	3	0	/	/	/	0	2	0	0	3	0	/	/	/	0	0	0	0	1	0	/	/	/	0	1	0	0	1	0	/	/
chr1	157567750	+	ENSMUSG00000026589	Sec16b	mRNA	3	85	0.0340909	1	63	0.015625	/	/	/	1	1	0.5	0	1	0	/	/	/	0	1	0	0	3	0	/	/	/	1	0	1	0	2	0	/	/	/	0	0	0	0	0	0	/	/
chr1	158688529	+	ENSMUSG00000026587	Astn1	mRNA	0	0	0	0	0	0	/	/	/	0	0	0	0	0	0	/	/	/	0	0	0	0	0	0	/	/	/	5	26	0.16129	1	18	0.0526316	1	/	/	0	0	0	0	0	0	/	/
chr1	158688534	+	ENSMUSG00000026587	Astn1	mRNA	0	0	0	0	0	0	/	/	/	0	0	0	0	0	0	/	/	/	0	0	0	0	0	0	/	/	/	5	27	0.15625	0	30	0	1	/	/	0	0	0	0	0	0	/	/
chr1	159328674	+	ENSMUSG00000040782	Rfwd2	mRNA	6	55	0.0983607	6	45	0.117647	/	1	/	9	167	0.0511364	12	177	0.0634921	/	/	/	3	50	0.0566038	11	52	0.174603	/	1	/	6	139	0.0413793	12	105	0.102564	/	1	/	8	95	0.0776699	7	113	0.0583333	/	/
chr1	159345330	+	ENSMUSG00000040782	Rfwd2	mRNA	1	28	0.0344828	3	16	0.157895	/	/	/	6	25	0.193548	5	8	0.384615	1	/	/	0	9	0	4	19	0.173913	/	/	/	4	8	0.333333	6	11	0.352941	/	/	/	1	7	0.125	0	8	0	/	/
chr1	159861310	+	ENSMUSG00000015829	Tnr	mRNA	0	0	0	0	0	0	/	/	/	0	0	0	0	0	0	/	/	/	0	0	0	0	0	0	/	/	/	7	62	0.101449	10	91	0.0990099	1	/	/	0	0	0	0	0	0	/	/
chr1	159925306	+			intergenic	0	0	0	0	0	0	/	/	/	0	0	0	0	0	0	/	/	/	0	0	0	0	0	0	/	/	/	6	26	0.1875	6	19	0.24	1	/	/	0	0	0	0	0	0	/	/
chr1	160122691	-	ENSMUSG00000026725	Tnn	mRNA	0	0	0	0	1	0	/	/	/	0	0	0	0	0	0	/	/	/	0	2	0	2	1	0.666667	/	/	/	0	0	0	0	0	0	/	/	/	1	25	0.0384615	6	34	0.15	/	1
chr1	160122692	-	ENSMUSG00000026725	Tnn	mRNA	0	0	0	0	1	0	/	/	/	0	0	0	0	0	0	/	/	/	0	2	0	2	1	0.666667	/	/	/	0	0	0	0	0	0	/	/	/	2	24	0.0769231	7	33	0.175	/	1
chr1	160122693	-	ENSMUSG00000026725	Tnn	mRNA	0	0	0	0	1	0	/	/	/	0	0	0	0	0	0	/	/	/	0	2	0	2	1	0.666667	/	/	/	0	0	0	0	0	0	/	/	/	3	20	0.130435	6	34	0.15	/	1
chr1	160122703	-	ENSMUSG00000026725	Tnn	mRNA	0	0	0	0	1	0	/	/	/	0	0	0	0	0	0	/	/	/	0	0	0	2	1	0.666667	/	/	/	0	0	0	0	0	0	/	/	/	0	21	0	5	25	0.166667	/	1
chr1	160122704	-	ENSMUSG00000026725	Tnn	mRNA	0	0	0	0	1	0	/	/	/	0	0	0	0	0	0	/	/	/	0	0	0	2	1	0.666667	/	/	/	0	0	0	0	0	0	/	/	/	2	19	0.0952381	5	25	0.166667	/	1
chr1	160199651	+	ENSMUSG00000058267	Mrps14	mRNA	3	131	0.0223881	4	125	0.0310078	/	/	/	52	182	0.222222	48	164	0.226415	1	1	0.224215	49	143	0.255208	32	164	0.163265	1	1	0.208763	5	115	0.0416667	3	111	0.0263158	/	/	/	11	192	0.0541872	6	163	0.035503	/	/
chr1	160223413	-			intergenic	1	3	0.25	1	1	0.5	/	/	/	0	3	0	0	4	0	/	/	/	1	2	0.333333	0	1	0	/	/	/	21	45	0.318182	29	40	0.42029	1	1	0.37037	10	11	0.47619	9	10	0.473684	/	/
chr1	160351247	-	ENSMUSG00000026721	Rabgap1l	mRNA	0	1	0	0	0	0	/	/	/	0	1	0	0	3	0	/	/	/	0	1	0	0	0	0	/	/	/	7	44	0.137255	0	52	0	1	/	/	0	0	0	0	0	0	/	/
chr1	160987461	+	ENSMUSG00000026715	Serpinc1	mRNA	0	0	0	0	0	0	/	/	/	0	0	0	0	0	0	/	/	/	0	0	0	0	0	0	/	/	/	0	0	0	0	0	0	/	/	/	0	0	0	0	0	0	/	/
chr1	160989392	+	ENSMUSG00000026715	Serpinc1	mRNA	0	0	0	0	0	0	/	/	/	0	0	0	0	0	0	/	/	/	0	0	0	0	0	0	/	/	/	0	0	0	0	0	0	/	/	/	0	0	0	0	0	0	/	/
chr1	160989394	+	ENSMUSG00000026715	Serpinc1	mRNA	0	0	0	0	0	0	/	/	/	0	0	0	0	0	0	/	/	/	0	0	0	0	0	0	/	/	/	0	0	0	0	0	0	/	/	/	0	0	0	0	1	0	/	/
chr1	160993446	+	ENSMUSG00000026715	Serpinc1	mRNA	0	0	0	0	0	0	/	/	/	0	0	0	0	0	0	/	/	/	0	0	0	0	0	0	/	/	/	0	0	0	0	0	0	/	/	/	0	0	0	0	0	0	/	/
chr1	161035175	+	ENSMUSG00000053332	Gas5	non_coding	14	45	0.237288	16	41	0.280702	1	1	0.258621	7	24	0.225806	9	20	0.310345	1	/	/	5	14	0.263158	2	9	0.181818	/	/	/	14	37	0.27451	15	58	0.205479	1	1	0.233871	7	30	0.189189	6	31	0.162162	1	1
chr1	161045266	-	ENSMUSG00000026709	Dars2	mRNA	0	6	0	0	7	0	/	/	/	2	32	0.0588235	4	21	0.16	/	/	/	0	18	0	1	7	0.125	/	/	/	1	30	0.0322581	3	27	0.1	/	/	/	5	41	0.108696	1	34	0.0285714	1	/
chr1	161244189	-	ENSMUSG00000026701	Prdx6	mRNA	1	12	0.0769231	6	7	0.461538	/	/	/	5	6	0.454545	8	6	0.571429	/	/	/	3	0	1	3	2	0.6	/	/	/	5	3	0.625	15	6	0.714286	/	/	/	7	7	0.5	11	3	0.785714	/	/
chr1	161747365	+			intergenic	0	4	0	0	0	0	/	/	/	8	18	0.307692	5	15	0.25	/	/	/	144	122	0.541353	142	150	0.486301	1	1	0.512545	4	33	0.108108	1	27	0.0357143	/	/	/	2	14	0.125	0	12	0	/	/
chr1	161989543	-	ENSMUSG00000040265	Dnm3	mRNA	0	0	0	0	0	0	/	/	/	0	2	0	0	1	0	/	/	/	0	4	0	1	4	0.2	/	/	/	20	128	0.135135	8	104	0.0714286	1	/	/	1	3	0.25	0	2	0	/	/
chr1	162577917	+	ENSMUSG00000026696	Vamp4	mRNA	1	5	0.166667	0	3	0	/	/	/	1	14	0.0666667	2	20	0.0909091	/	/	/	0	8	0	0	2	0	/	/	/	5	61	0.0757576	7	44	0.137255	/	1	/	2	13	0.133333	2	17	0.105263	/	/
chr1	162675693	-	ENSMUSG00000040225	Prrc2c	mRNA	6	53	0.101695	7	55	0.112903	1	1	0.107438	10	38	0.208333	10	36	0.217391	1	1	0.212766	6	30	0.166667	3	29	0.09375	1	/	/	7	249	0.0273438	5	254	0.019305	/	/	/	6	71	0.0779221	8	57	0.123077	/	1
chr1	162705252	-	ENSMUSG00000040225	Prrc2c	mRNA	0	29	0	0	24	0	/	/	/	2	35	0.0540541	1	33	0.0294118	/	/	/	0	39	0	3	38	0.0731707	/	/	/	5	89	0.0531915	3	137	0.0214286	/	/	/	7	41	0.145833	2	61	0.031746	1	/
chr1	162740446	-	ENSMUSG00000040225	Prrc2c	mRNA	0	34	0	0	24	0	/	/	/	0	53	0	0	59	0	/	/	/	0	23	0	0	31	0	/	/	/	1	117	0.00847458	0	86	0	/	/	/	2	49	0.0392157	0	47	0	/	/
chr1	162793285	-			intergenic	10	30	0.25	12	21	0.363636	1	1	0.30137	0	0	0	0	0	0	/	/	/	0	2	0	0	0	0	/	/	/	0	0	0	0	0	0	/	/	/	2	8	0.2	2	6	0.25	/	/
chr1	162793476	-			intergenic	1	26	0.037037	7	34	0.170732	/	1	/	0	1	0	0	0	0	/	/	/	1	1	0.5	0	0	0	/	/	/	0	0	0	0	0	0	/	/	/	4	29	0.121212	3	54	0.0526316	/	/
chr1	162830218	-	ENSMUSG00000040181	Fmo1	mRNA	0	3	0	0	3	0	/	/	/	5	51	0.0892857	1	70	0.0140845	/	/	/	4	42	0.0869565	7	53	0.116667	/	1	/	0	11	0	1	5	0.166667	/	/	/	27	429	0.0592105	32	493	0.0609524	/	/
chr1	162839763	-	ENSMUSG00000040181	Fmo1	mRNA	0	0	0	0	0	0	/	/	/	0	4	0	6	3	0.666667	/	/	/	4	2	0.666667	4	0	1	/	/	/	1	1	0.5	0	0	0	/	/	/	28	27	0.509091	37	29	0.560606	1	1
chr1	162851476	-	ENSMUSG00000040181	Fmo1	mRNA	0	4	0	0	1	0	/	/	/	0	13	0	1	11	0.0833333	/	/	/	0	20	0	0	9	0	/	/	/	0	5	0	0	2	0	/	/	/	21	122	0.146853	23	95	0.194915	1	1
chr1	162859565	-	ENSMUSG00000040181	Fmo1	mRNA	0	1	0	0	5	0	/	/	/	1	41	0.0238095	5	44	0.102041	/	1	/	1	16	0.0588235	1	24	0.04	/	/	/	0	1	0	0	2	0	/	/	/	3	144	0.0204082	11	170	0.0607735	/	/
chr1	162876997	-	ENSMUSG00000040170	Fmo2	mRNA	0	0	0	1	1	0.5	/	/	/	0	6	0	0	7	0	/	/	/	0	12	0	0	6	0	/	/	/	0	1	0	0	2	0	/	/	/	3	27	0.1	5	31	0.138889	/	1
chr1	162877002	-	ENSMUSG00000040170	Fmo2	mRNA	0	1	0	0	1	0	/	/	/	1	8	0.111111	4	10	0.285714	/	/	/	0	17	0	0	7	0	/	/	/	0	1	0	0	2	0	/	/	/	7	45	0.134615	3	43	0.0652174	1	/
chr1	162886305	-	ENSMUSG00000040170	Fmo2	mRNA	1	5	0.166667	0	5	0	/	/	/	2	24	0.0769231	3	16	0.157895	/	/	/	4	15	0.210526	0	13	0	/	/	/	0	5	0	0	3	0	/	/	/	9	48	0.157895	10	46	0.178571	1	1
chr1	163624566	+			intergenic	1	105	0.00943396	2	92	0.0212766	/	/	/	5	56	0.0819672	0	54	0	/	/	/	4	53	0.0701754	1	35	0.0277778	/	/	/	2	58	0.0333333	1	40	0.0243902	/	/	/	5	40	0.111111	3	42	0.0666667	1	/
chr1	163624567	+			intergenic	4	102	0.0377358	1	93	0.0106383	/	/	/	1	60	0.0163934	0	54	0	/	/	/	0	57	0	1	36	0.027027	/	/	/	1	59	0.0166667	0	41	0	/	/	/	5	40	0.111111	2	43	0.0444444	1	/
chr1	163779660	+	ENSMUSG00000026585	Kifap3	mRNA	0	0	0	0	0	0	/	/	/	2	15	0.117647	1	5	0.166667	/	/	/	1	5	0.166667	0	4	0	/	/	/	8	101	0.0733945	11	77	0.125	/	1	/	1	4	0.2	0	6	0	/	/
chr1	164181608	+	ENSMUSG00000026579	F5	mRNA	0	0	0	0	0	0	/	/	/	0	1	0	0	0	0	/	/	/	0	0	0	0	0	0	/	/	/	0	0	0	0	2	0	/	/	/	1	4	0.2	3	2	0.6	/	/
chr1	164181609	+	ENSMUSG00000026579	F5	mRNA	0	0	0	0	0	0	/	/	/	0	0	0	1	0	1	/	/	/	0	0	0	0	0	0	/	/	/	0	0	0	0	0	0	/	/	/	1	4	0.2	0	3	0	/	/
chr1	164198751	+	ENSMUSG00000026579	F5	mRNA	0	2	0	0	0	0	/	/	/	0	0	0	0	0	0	/	/	/	0	0	0	0	0	0	/	/	/	0	0	0	0	0	0	/	/	/	0	1	0	0	0	0	/	/
chr1	164214475	+	ENSMUSG00000026579	F5	mRNA	0	0	0	0	1	0	/	/	/	0	0	0	0	1	0	/	/	/	0	0	0	0	0	0	/	/	/	0	1	0	0	4	0	/	/	/	1	3	0.25	1	1	0.5	/	/
chr1	164226544	+			intergenic	5	28	0.151515	3	9	0.25	1	/	/	0	4	0	0	2	0	/	/	/	0	1	0	0	2	0	/	/	/	0	2	0	0	3	0	/	/	/	1	8	0.111111	0	6	0	/	/
chr1	164262171	+	ENSMUSG00000040918	Slc19a2	mRNA	0	6	0	0	7	0	/	/	/	0	6	0	0	3	0	/	/	/	0	3	0	0	1	0	/	/	/	1	7	0.125	1	6	0.142857	/	/	/	0	4	0	0	3	0	/	/
chr1	164345219	+	ENSMUSG00000026575	Nme7	mRNA	0	18	0	0	19	0	/	/	/	3	14	0.176471	0	16	0	/	/	/	0	12	0	0	3	0	/	/	/	5	39	0.113636	2	51	0.0377358	1	/	/	1	62	0.015873	5	68	0.0684932	/	/
chr1	164345343	+	ENSMUSG00000026575	Nme7	mRNA	0	57	0	0	50	0	/	/	/	3	17	0.15	0	33	0	/	/	/	0	8	0	0	10	0	/	/	/	5	96	0.049505	2	110	0.0178571	/	/	/	2	104	0.0188679	5	109	0.0438596	/	/
chr1	164437561	-	ENSMUSG00000026576	Atp1b1	mRNA	2	32	0.0588235	6	25	0.193548	/	1	/	2	8	0.2	1	3	0.25	/	/	/	1	1	0.5	0	4	0	/	/	/	4	41	0.0888889	1	24	0.04	/	/	/	4	52	0.0714286	3	63	0.0454545	/	/
chr1	164437562	-	ENSMUSG00000026576	Atp1b1	mRNA	6	30	0.166667	0	41	0	1	/	/	1	10	0.0909091	1	4	0.2	/	/	/	1	1	0.5	0	4	0	/	/	/	4	49	0.0754717	0	31	0	/	/	/	1	65	0.0151515	6	76	0.0731707	/	/
chr1	164437567	-	ENSMUSG00000026576	Atp1b1	mRNA	1	27	0.0357143	2	30	0.0625	/	/	/	0	8	0	0	4	0	/	/	/	0	2	0	2	0	1	/	/	/	4	40	0.0909091	0	22	0	/	/	/	4	51	0.0727273	7	56	0.111111	/	1
chr1	164438176	-	ENSMUSG00000026576	Atp1b1	mRNA	54	218	0.198529	69	210	0.247312	1	1	0.22323	6	40	0.130435	6	41	0.12766	1	1	0.129032	0	22	0	0	28	0	/	/	/	24	247	0.0885609	24	218	0.0991736	/	/	/	22	357	0.0580475	35	375	0.0853659	/	/
chr1	164438178	-	ENSMUSG00000026576	Atp1b1	mRNA	36	198	0.153846	48	183	0.207792	1	1	0.180645	4	36	0.1	5	37	0.119048	/	1	/	0	19	0	0	24	0	/	/	/	16	222	0.0672269	15	200	0.0697674	/	/	/	20	310	0.0606061	25	326	0.0712251	/	/
chr1	164438181	-	ENSMUSG00000026576	Atp1b1	mRNA	20	176	0.102041	16	160	0.0909091	1	/	/	1	35	0.0277778	1	35	0.0277778	/	/	/	0	19	0	1	23	0.0416667	/	/	/	5	209	0.0233645	4	189	0.0207254	/	/	/	8	292	0.0266667	8	302	0.0258065	/	/
chr1	164443313	-	ENSMUSG00000026576	Atp1b1	mRNA	13	25	0.342105	2	27	0.0689655	1	/	/	0	6	0	2	4	0.333333	/	/	/	0	5	0	0	0	0	/	/	/	28	86	0.245614	17	33	0.34	1	1	0.27439	35	86	0.289256	37	71	0.342593	1	1
chr1	164450062	-	ENSMUSG00000026576	Atp1b1	mRNA	3	22	0.12	1	26	0.037037	/	/	/	0	8	0	0	6	0	/	/	/	1	3	0.25	1	1	0.5	/	/	/	2	14	0.125	0	12	0	/	/	/	7	45	0.134615	4	55	0.0677966	1	/
chr1	164453623	-	ENSMUSG00000026576	Atp1b1	mRNA	14	2	0.875	6	2	0.75	/	/	/	5	0	1	1	0	1	/	/	/	2	0	1	2	0	1	/	/	/	38	3	0.926829	21	0	1	1	/	/	46	2	0.958333	41	3	0.931818	1	1
chr1	164456082	-	ENSMUSG00000026576	Atp1b1	mRNA	5	29	0.147059	1	23	0.0416667	1	/	/	0	1	0	0	1	0	/	/	/	0	1	0	0	0	0	/	/	/	3	12	0.2	0	15	0	/	/	/	2	48	0.04	0	34	0	/	/
chr1	164458031	-	ENSMUSG00000026576	Atp1b1	mRNA	13	560	0.0226876	22	434	0.0482456	/	/	/	2	77	0.0253165	1	56	0.0175439	/	/	/	0	29	0	1	44	0.0222222	/	/	/	10	297	0.0325733	14	243	0.0544747	/	/	/	44	769	0.0541205	43	792	0.051497	/	/
chr1	164458035	-	ENSMUSG00000026576	Atp1b1	mRNA	56	226	0.198582	39	193	0.168103	1	1	0.184825	7	37	0.159091	4	29	0.121212	1	/	/	2	17	0.105263	5	21	0.192308	/	/	/	27	154	0.149171	23	116	0.165468	1	1	0.15625	72	402	0.151899	91	340	0.211137	1	1
chr1	164458039	-	ENSMUSG00000026576	Atp1b1	mRNA	7	78	0.0823529	6	53	0.101695	/	1	/	0	19	0	2	13	0.133333	/	/	/	0	4	0	0	6	0	/	/	/	0	57	0	2	35	0.0540541	/	/	/	12	135	0.0816327	10	141	0.0662252	/	/
chr1	164458044	-	ENSMUSG00000026576	Atp1b1	mRNA	8	24	0.25	8	15	0.347826	1	/	/	1	8	0.111111	0	3	0	/	/	/	1	2	0.333333	0	5	0	/	/	/	3	28	0.0967742	5	9	0.357143	/	/	/	18	61	0.227848	18	56	0.243243	1	1
chr1	164458046	-	ENSMUSG00000026576	Atp1b1	mRNA	2	10	0.166667	1	4	0.2	/	/	/	2	0	1	1	0	1	/	/	/	1	0	1	0	0	0	/	/	/	3	5	0.375	0	1	0	/	/	/	2	21	0.0869565	9	21	0.3	/	1
chr1	164458092	-	ENSMUSG00000026576	Atp1b1	mRNA	7	204	0.0331754	2	126	0.015625	/	/	/	1	11	0.0833333	0	9	0	/	/	/	0	6	0	0	4	0	/	/	/	0	44	0	5	40	0.111111	/	1	/	4	128	0.030303	5	118	0.0406504	/	/
chr1	164796723	+			intergenic	0	3	0	2	2	0.5	/	/	/	5	121	0.0396825	5	97	0.0490196	/	/	/	5	62	0.0746269	7	63	0.1	/	1	/	0	0	0	0	0	0	/	/	/	0	2	0	0	2	0	/	/
chr1	164823164	+	ENSMUSG00000026574	Dpt	mRNA	3	0	1	1	1	0.5	/	/	/	23	6	0.793103	25	3	0.892857	/	/	/	18	4	0.818182	31	3	0.911765	/	1	/	0	0	0	0	0	0	/	/	/	0	0	0	1	0	1	/	/
chr1	164823167	+	ENSMUSG00000026574	Dpt	mRNA	11	5	0.6875	6	9	0.4	/	/	/	35	61	0.364583	29	52	0.358025	1	1	0.361582	40	46	0.465116	40	52	0.434783	1	1	0.449438	0	0	0	0	0	0	/	/	/	1	1	0.5	1	0	1	/	/
chr1	164823294	+	ENSMUSG00000026574	Dpt	mRNA	5	11	0.3125	9	4	0.692308	/	/	/	44	12	0.785714	37	14	0.72549	1	1	0.757009	20	18	0.526316	32	12	0.727273	1	1	0.634146	0	0	0	0	0	0	/	/	/	0	0	0	1	0	1	/	/
chr1	165177101	-	ENSMUSG00000040848	Sft2d2	mRNA	7	169	0.0397727	3	148	0.0198675	/	/	/	0	27	0	3	31	0.0882353	/	/	/	0	32	0	0	38	0	/	/	/	2	28	0.0666667	5	29	0.147059	/	1	/	4	66	0.0571429	6	71	0.0779221	/	/
chr1	165177626	-	ENSMUSG00000040848	Sft2d2	mRNA	144	1173	0.109339	77	921	0.0771543	1	/	/	29	314	0.0845481	43	269	0.137821	/	1	/	44	214	0.170543	42	214	0.164062	1	1	0.167315	10	247	0.0389105	22	255	0.0794224	/	/	/	106	718	0.128641	89	752	0.105826	1	1
chr1	165185086	-	ENSMUSG00000040848	Sft2d2	mRNA	0	48	0	0	77	0	/	/	/	2	45	0.0425532	2	57	0.0338983	/	/	/	5	35	0.125	2	16	0.111111	1	/	/	1	22	0.0434783	0	21	0	/	/	/	10	112	0.0819672	8	118	0.0634921	/	/
chr1	165194330	-	ENSMUSG00000040848	Sft2d2	mRNA	11	219	0.0478261	9	95	0.0865385	/	/	/	5	94	0.0505051	2	77	0.0253165	/	/	/	3	72	0.04	3	61	0.046875	/	/	/	0	83	0	3	91	0.0319149	/	/	/	10	149	0.0628931	13	174	0.0695187	/	/
chr1	165194334	-	ENSMUSG00000040848	Sft2d2	mRNA	11	186	0.0558376	9	76	0.105882	/	1	/	4	87	0.043956	3	68	0.0422535	/	/	/	2	64	0.030303	2	54	0.0357143	/	/	/	0	78	0	3	87	0.0333333	/	/	/	11	125	0.0808824	12	148	0.075	/	/
chr1	165388792	-	ENSMUSG00000026571	Dcaf6	mRNA	1	17	0.0555556	0	12	0	/	/	/	10	90	0.1	10	83	0.107527	1	1	0.103627	11	170	0.0607735	19	85	0.182692	/	1	/	1	115	0.00862069	4	80	0.047619	/	/	/	2	79	0.0246914	4	64	0.0588235	/	/
chr1	165461230	+	ENSMUSG00000026568	Brp44	mRNA	3	24	0.111111	1	29	0.0333333	/	/	/	4	61	0.0615385	5	59	0.078125	/	/	/	5	39	0.113636	7	40	0.148936	1	1	0.131868	9	264	0.032967	16	267	0.0565371	/	/	/	5	60	0.0769231	3	75	0.0384615	/	/
chr1	165481054	+	ENSMUSG00000026568	Brp44	mRNA	0	17	0	2	10	0.166667	/	/	/	6	32	0.157895	10	42	0.192308	1	1	0.177778	4	18	0.181818	3	23	0.115385	/	/	/	0	6	0	0	3	0	/	/	/	5	41	0.108696	8	39	0.170213	1	1
chr1	165663624	-	ENSMUSG00000040723	Rcsd1	mRNA	0	1	0	0	0	0	/	/	/	4	9	0.307692	0	14	0	/	/	/	9	28	0.243243	3	0	1	1	/	/	0	2	0	0	0	0	/	/	/	0	1	0	0	0	0	/	/
chr1	165769810	+	ENSMUSG00000040713	Creg1	mRNA	2	6	0.25	0	1	0	/	/	/	3	22	0.12	0	19	0	/	/	/	1	7	0.125	0	7	0	/	/	/	1	3	0.25	0	2	0	/	/	/	0	18	0	3	20	0.130435	/	/
chr1	165774440	+	ENSMUSG00000040713	Creg1	mRNA	1	18	0.0526316	0	6	0	/	/	/	6	31	0.162162	5	31	0.138889	1	1	0.150685	0	11	0	1	13	0.0714286	/	/	/	0	3	0	0	11	0	/	/	/	2	20	0.0909091	1	14	0.0666667	/	/
chr1	165774757	+	ENSMUSG00000040713	Creg1	mRNA	0	2	0	1	2	0.333333	/	/	/	1	15	0.0625	3	10	0.230769	/	/	/	1	3	0.25	0	4	0	/	/	/	0	0	0	0	2	0	/	/	/	1	5	0.166667	0	6	0	/	/
chr1	165866855	-	ENSMUSG00000026565	Pou2f1	mRNA	0	52	0	0	44	0	/	/	/	0	52	0	0	46	0	/	/	/	0	53	0	0	37	0	/	/	/	0	78	0	0	91	0	/	/	/	0	58	0	0	56	0	/	/
chr1	165877053	-	ENSMUSG00000026565	Pou2f1	mRNA	0	2	0	0	3	0	/	/	/	4	40	0.0909091	5	29	0.147059	/	1	/	3	34	0.0810811	1	13	0.0714286	/	/	/	2	62	0.03125	2	41	0.0465116	/	/	/	1	34	0.0285714	1	46	0.0212766	/	/
chr1	166384195	+	ENSMUSG00000026563	Tada1	mRNA	5	8	0.384615	2	3	0.4	/	/	/	5	9	0.357143	1	5	0.166667	/	/	/	5	16	0.238095	4	11	0.266667	/	/	/	5	32	0.135135	3	35	0.0789474	1	/	/	0	9	0	3	14	0.176471	/	/
chr1	166431695	-			intergenic	5	118	0.0406504	3	138	0.0212766	/	/	/	24	546	0.0421053	26	460	0.0534979	/	/	/	3	131	0.0223881	10	134	0.0694444	/	/	/	5	128	0.037594	1	152	0.00653595	/	/	/	9	181	0.0473684	25	197	0.112613	/	1
chr1	166431697	-			intergenic	5	67	0.0694444	6	68	0.0810811	/	/	/	22	261	0.0777385	14	258	0.0514706	/	/	/	3	76	0.0379747	5	72	0.0649351	/	/	/	5	66	0.0704225	4	62	0.0606061	/	/	/	15	90	0.142857	13	116	0.100775	1	1
chr1	166431698	-			intergenic	7	59	0.106061	6	71	0.0779221	1	/	/	23	221	0.0942623	19	220	0.0794979	/	/	/	9	62	0.126761	3	66	0.0434783	1	/	/	4	65	0.057971	4	49	0.0754717	/	/	/	3	75	0.0384615	10	108	0.0847458	/	/
chr1	166945723	-	ENSMUSG00000086925	Gm6286	pseudogene	1	22	0.0434783	4	37	0.097561	/	/	/	5	23	0.178571	2	18	0.1	/	/	/	2	21	0.0869565	2	19	0.0952381	/	/	/	2	19	0.0952381	1	17	0.0555556	/	/	/	3	18	0.142857	4	26	0.133333	/	/
chr1	166946389	-			intergenic	65	10	0.866667	50	9	0.847458	1	1	0.858209	15	3	0.833333	13	1	0.928571	/	/	/	19	0	1	27	2	0.931034	/	/	/	17	2	0.894737	16	2	0.888889	/	/	/	13	3	0.8125	24	0	1	/	/
chr1	166946390	-			intergenic	43	40	0.518072	25	45	0.357143	1	1	0.444444	15	13	0.535714	5	7	0.416667	/	/	/	9	15	0.375	8	20	0.285714	/	/	/	11	10	0.52381	19	9	0.678571	/	/	/	9	8	0.529412	13	12	0.52	/	/
chr1	167284920	-	ENSMUSG00000026558	Uck2	mRNA	5	203	0.0240385	4	145	0.0268456	/	/	/	24	208	0.103448	24	165	0.126984	1	1	0.114014	14	93	0.130841	11	86	0.113402	1	1	0.122549	1	116	0.00854701	2	152	0.012987	/	/	/	7	98	0.0666667	2	113	0.0173913	/	/
chr1	167331614	+	ENSMUSG00000052428	Tmco1	mRNA	4	51	0.0727273	4	22	0.153846	/	/	/	17	27	0.386364	12	19	0.387097	1	1	0.386667	10	30	0.25	0	1	0	1	/	/	98	241	0.289086	67	205	0.246324	1	1	0.270049	17	29	0.369565	6	21	0.222222	1	/
chr1	167331618	+	ENSMUSG00000052428	Tmco1	mRNA	5	78	0.060241	1	49	0.02	/	/	/	9	58	0.134328	5	46	0.0980392	1	/	/	7	55	0.112903	0	1	0	1	/	/	49	577	0.0782748	27	548	0.0469565	/	/	/	3	69	0.0416667	6	38	0.136364	/	1
chr1	167331620	+	ENSMUSG00000052428	Tmco1	mRNA	3	83	0.0348837	1	49	0.02	/	/	/	7	60	0.104478	2	50	0.0384615	1	/	/	8	55	0.126984	0	1	0	1	/	/	38	594	0.0601266	40	537	0.0693241	/	/	/	7	65	0.0972222	1	44	0.0222222	/	/
chr1	167331622	+	ENSMUSG00000052428	Tmco1	mRNA	1	84	0.0117647	1	49	0.02	/	/	/	3	64	0.0447761	6	46	0.115385	/	1	/	5	58	0.0793651	0	1	0	/	/	/	66	562	0.105096	60	515	0.104348	1	1	0.104738	3	68	0.0422535	5	40	0.111111	/	1
chr1	167331624	+	ENSMUSG00000052428	Tmco1	mRNA	2	84	0.0232558	3	48	0.0588235	/	/	/	5	62	0.0746269	5	47	0.0961538	/	/	/	4	60	0.0625	0	1	0	/	/	/	119	515	0.187697	123	457	0.212069	1	1	0.199341	4	70	0.0540541	1	44	0.0222222	/	/
chr1	167331632	+	ENSMUSG00000052428	Tmco1	mRNA	4	82	0.0465116	1	50	0.0196078	/	/	/	6	62	0.0882353	4	48	0.0769231	/	/	/	4	60	0.0625	0	1	0	/	/	/	24	609	0.0379147	14	566	0.0241379	/	/	/	8	66	0.108108	3	42	0.0666667	1	/
chr1	167331636	+	ENSMUSG00000052428	Tmco1	mRNA	2	84	0.0232558	4	47	0.0784314	/	/	/	3	65	0.0441176	2	50	0.0384615	/	/	/	4	59	0.0634921	0	1	0	/	/	/	23	608	0.0364501	15	567	0.0257732	/	/	/	0	74	0	7	37	0.159091	/	1
chr1	167331638	+	ENSMUSG00000052428	Tmco1	mRNA	4	82	0.0465116	5	46	0.0980392	/	/	/	7	61	0.102941	3	49	0.0576923	1	/	/	4	60	0.0625	0	1	0	/	/	/	14	619	0.0221169	18	564	0.0309278	/	/	/	6	68	0.0810811	1	44	0.0222222	/	/
chr1	167340516	-			intergenic	2	11	0.153846	2	8	0.2	/	/	/	11	74	0.129412	11	84	0.115789	1	1	0.122222	1	8	0.111111	3	24	0.111111	/	/	/	5	26	0.16129	5	30	0.142857	1	1	0.151515	6	41	0.12766	9	39	0.1875	1	1
chr1	167354417	+	ENSMUSG00000026687	Aldh9a1	mRNA	3	39	0.0714286	1	19	0.05	/	/	/	0	5	0	1	7	0.125	/	/	/	0	1	0	0	1	0	/	/	/	0	6	0	1	3	0.25	/	/	/	8	37	0.177778	2	45	0.0425532	1	/
chr1	167354421	+	ENSMUSG00000026687	Aldh9a1	mRNA	4	53	0.0701754	1	31	0.03125	/	/	/	0	6	0	1	7	0.125	/	/	/	0	1	0	0	2	0	/	/	/	0	7	0	2	3	0.4	/	/	/	5	66	0.0704225	2	67	0.0289855	/	/
chr1	167355767	+	ENSMUSG00000026687	Aldh9a1	mRNA	3	70	0.0410959	8	65	0.109589	/	1	/	0	8	0	0	7	0	/	/	/	1	2	0.333333	0	5	0	/	/	/	0	10	0	0	14	0	/	/	/	2	135	0.0145985	1	167	0.00595238	/	/
chr1	167357368	+	ENSMUSG00000026687	Aldh9a1	mRNA	1	3	0.25	3	9	0.25	/	/	/	0	3	0	0	2	0	/	/	/	0	0	0	0	0	0	/	/	/	0	1	0	1	1	0.5	/	/	/	1	30	0.0322581	3	38	0.0731707	/	/
chr1	167361502	+	ENSMUSG00000026687	Aldh9a1	mRNA	4	13	0.235294	11	45	0.196429	/	1	/	3	12	0.2	2	10	0.166667	/	/	/	1	2	0.333333	1	1	0.5	/	/	/	0	5	0	2	14	0.125	/	/	/	16	140	0.102564	13	175	0.0691489	1	/
chr1	167367834	+	ENSMUSG00000026687	Aldh9a1	mRNA	0	16	0	0	19	0	/	/	/	0	2	0	0	3	0	/	/	/	0	3	0	0	4	0	/	/	/	0	4	0	0	4	0	/	/	/	1	33	0.0294118	7	50	0.122807	/	1
chr1	167367835	+	ENSMUSG00000026687	Aldh9a1	mRNA	7	11	0.388889	4	20	0.166667	/	/	/	2	10	0.166667	0	6	0	/	/	/	0	4	0	2	2	0.5	/	/	/	2	6	0.25	0	6	0	/	/	/	9	59	0.132353	21	72	0.225806	1	1
chr1	167368043	+	ENSMUSG00000026687	Aldh9a1	mRNA	19	154	0.109827	5	204	0.0239234	1	/	/	0	33	0	0	42	0	/	/	/	0	18	0	0	19	0	/	/	/	0	47	0	0	43	0	/	/	/	8	406	0.0193237	4	459	0.00863931	/	/
chr1	167631352	+	ENSMUSG00000015843	Rxrg	mRNA	0	0	0	0	0	0	/	/	/	7	41	0.145833	2	62	0.03125	1	/	/	0	47	0	0	17	0	/	/	/	3	18	0.142857	0	9	0	/	/	/	0	0	0	0	0	0	/	/
chr1	168432141	-			intergenic	4	26	0.133333	1	15	0.0625	/	/	/	12	173	0.0648649	14	137	0.0927152	/	/	/	4	70	0.0540541	3	61	0.046875	/	/	/	2	150	0.0131579	9	214	0.0403587	/	/	/	1	74	0.0133333	0	70	0	/	/
chr1	169655523	+	ENSMUSG00000026678	Rgs5	mRNA	7	51	0.12069	5	42	0.106383	1	1	0.114286	23	298	0.0716511	14	307	0.0436137	/	/	/	9	108	0.0769231	12	117	0.0930233	/	/	/	4	56	0.0666667	9	54	0.142857	/	1	/	1	32	0.030303	2	28	0.0666667	/	/
chr1	169676858	+	ENSMUSG00000026678	Rgs5	mRNA	2	17	0.105263	3	9	0.25	/	/	/	8	58	0.121212	10	55	0.153846	1	1	0.137405	10	36	0.217391	5	13	0.277778	1	/	/	4	11	0.266667	2	8	0.2	/	/	/	2	9	0.181818	1	10	0.0909091	/	/
chr1	169692955	+	ENSMUSG00000026678	Rgs5	mRNA	1	14	0.0666667	0	9	0	/	/	/	5	135	0.0357143	6	162	0.0357143	/	/	/	9	57	0.136364	4	63	0.0597015	1	/	/	1	27	0.0357143	0	16	0	/	/	/	1	15	0.0625	0	17	0	/	/
chr1	169695393	+	ENSMUSG00000026678	Rgs5	mRNA	0	5	0	0	1	0	/	/	/	7	20	0.259259	7	24	0.225806	/	1	/	3	18	0.142857	1	15	0.0625	/	/	/	1	8	0.111111	2	4	0.333333	/	/	/	0	5	0	1	1	0.5	/	/
chr1	169742631	-	ENSMUSG00000038530	Rgs4	mRNA	0	1	0	1	0	1	/	/	/	1	1	0.5	0	2	0	/	/	/	2	0	1	0	1	0	/	/	/	42	43	0.494118	37	21	0.637931	1	1	0.552448	0	0	0	0	0	0	/	/
chr1	169744347	-	ENSMUSG00000038530	Rgs4	mRNA	0	0	0	0	0	0	/	/	/	0	1	0	0	0	0	/	/	/	0	1	0	0	3	0	/	/	/	8	40	0.166667	4	30	0.117647	1	/	/	0	0	0	0	0	0	/	/
chr1	169952896	-	ENSMUSG00000026675	Hsd17b7	mRNA	0	2	0	0	6	0	/	/	/	0	21	0	1	12	0.0769231	/	/	/	0	11	0	0	9	0	/	/	/	0	13	0	1	12	0.0769231	/	/	/	0	19	0	1	21	0.0454545	/	/
chr1	169953000	-	ENSMUSG00000026675	Hsd17b7	mRNA	0	29	0	5	30	0.142857	/	1	/	2	78	0.025	3	59	0.0483871	/	/	/	0	22	0	2	36	0.0526316	/	/	/	4	86	0.0444444	4	75	0.0506329	/	/	/	2	96	0.0204082	4	95	0.040404	/	/
chr1	169973161	-			intergenic	2	20	0.0909091	4	31	0.114286	/	/	/	9	81	0.1	5	71	0.0657895	1	/	/	6	109	0.0521739	8	120	0.0625	/	/	/	0	27	0	1	25	0.0384615	/	/	/	1	20	0.047619	1	29	0.0333333	/	/
chr1	169975506	-			intergenic	2	6	0.25	0	10	0	/	/	/	6	47	0.113208	0	48	0	1	/	/	3	58	0.0491803	6	83	0.0674157	/	/	/	1	15	0.0625	0	20	0	/	/	/	1	9	0.1	0	12	0	/	/
chr1	170194645	-	ENSMUSG00000026667	Uhmk1	mRNA	5	43	0.104167	3	27	0.1	1	/	/	4	10	0.285714	2	10	0.166667	/	/	/	0	9	0	0	8	0	/	/	/	9	105	0.0789474	6	99	0.0571429	/	/	/	2	58	0.0333333	2	45	0.0425532	/	/
chr1	170198716	-	ENSMUSG00000026667	Uhmk1	mRNA	0	12	0	1	16	0.0588235	/	/	/	0	7	0	0	5	0	/	/	/	0	8	0	0	7	0	/	/	/	0	50	0	4	54	0.0689655	/	/	/	5	42	0.106383	1	52	0.0188679	1	/
chr1	170212359	-	ENSMUSG00000026667	Uhmk1	mRNA	1	3	0.25	0	2	0	/	/	/	1	11	0.0833333	3	11	0.214286	/	/	/	1	8	0.111111	0	13	0	/	/	/	36	91	0.283465	28	74	0.27451	1	1	0.279476	25	49	0.337838	21	49	0.3	1	1
chr1	170315903	-			intergenic	0	1	0	0	0	0	/	/	/	0	0	0	0	2	0	/	/	/	0	0	0	0	0	0	/	/	/	7	37	0.159091	3	43	0.0652174	1	/	/	0	0	0	0	1	0	/	/
chr1	170315908	-			intergenic	0	0	0	0	0	0	/	/	/	0	0	0	0	0	0	/	/	/	0	0	0	0	0	0	/	/	/	5	25	0.166667	3	31	0.0882353	1	/	/	0	0	0	0	0	0	/	/
chr1	170589666	-	ENSMUSG00000038473	Nos1ap	mRNA	0	7	0	0	5	0	/	/	/	2	53	0.0363636	4	33	0.108108	/	/	/	0	0	0	1	5	0.166667	/	/	/	39	370	0.0953545	33	272	0.108197	/	1	/	2	72	0.027027	5	68	0.0684932	/	/
chr1	170631350	+			intergenic	1	30	0.0322581	5	29	0.147059	/	1	/	1	23	0.0416667	2	31	0.0606061	/	/	/	0	22	0	1	20	0.047619	/	/	/	1	28	0.0344828	2	26	0.0714286	/	/	/	2	19	0.0952381	1	27	0.0357143	/	/
chr1	170707953	-	ENSMUSG00000026663	Atf6	mRNA	0	26	0	0	12	0	/	/	/	2	52	0.037037	0	47	0	/	/	/	3	16	0.157895	0	16	0	/	/	/	2	31	0.0606061	0	30	0	/	/	/	2	24	0.0769231	0	17	0	/	/
chr1	170708355	-	ENSMUSG00000026663	Atf6	mRNA	0	11	0	1	10	0.0909091	/	/	/	10	128	0.0724638	11	131	0.0774648	/	/	/	3	41	0.0681818	2	47	0.0408163	/	/	/	5	97	0.0490196	9	72	0.111111	/	1	/	2	85	0.0229885	3	73	0.0394737	/	/
chr1	170709391	-	ENSMUSG00000026663	Atf6	mRNA	0	10	0	0	7	0	/	/	/	6	62	0.0882353	7	59	0.106061	/	1	/	4	23	0.148148	2	27	0.0689655	/	/	/	2	40	0.047619	3	45	0.0625	/	/	/	4	34	0.105263	4	37	0.097561	/	/
chr1	171054114	-	ENSMUSG00000059498	Fcgr3	mRNA	2	48	0.04	1	63	0.015625	/	/	/	7	154	0.0434783	2	150	0.0131579	/	/	/	3	71	0.0405405	5	39	0.113636	/	1	/	1	93	0.0106383	3	102	0.0285714	/	/	/	2	39	0.0487805	1	29	0.0333333	/	/
chr1	171129291	-	ENSMUSG00000058076	Sdhc	mRNA	86	48	0.641791	54	48	0.529412	1	1	0.59322	79	17	0.822917	67	19	0.77907	1	1	0.802198	45	18	0.714286	40	11	0.784314	1	1	0.745614	19	3	0.863636	25	9	0.735294	/	1	/	76	10	0.883721	72	5	0.935065	1	1
chr1	171129724	-	ENSMUSG00000058076	Sdhc	mRNA	0	3	0	0	19	0	/	/	/	0	56	0	5	40	0.111111	/	1	/	1	42	0.0232558	1	43	0.0227273	/	/	/	0	15	0	0	11	0	/	/	/	0	37	0	0	66	0	/	/
chr1	171129788	-	ENSMUSG00000058076	Sdhc	mRNA	66	100	0.39759	0	148	0	1	/	/	62	236	0.208054	70	218	0.243056	1	1	0.225256	2	265	0.00749064	0	264	0	/	/	/	18	87	0.171429	5	41	0.108696	1	1	0.152318	46	257	0.151815	35	363	0.0879397	1	/
chr1	171138744	-	ENSMUSG00000058076	Sdhc	mRNA	0	7	0	1	16	0.0588235	/	/	/	1	62	0.015873	5	29	0.147059	/	1	/	1	13	0.0714286	1	4	0.2	/	/	/	0	16	0	2	6	0.25	/	/	/	5	20	0.2	7	30	0.189189	/	1
chr1	171150589	-	ENSMUSG00000058076	Sdhc	mRNA	5	45	0.1	7	40	0.148936	1	1	0.123711	22	139	0.136646	22	147	0.130178	1	1	0.133333	5	47	0.0961538	5	45	0.1	/	1	/	1	30	0.0322581	3	18	0.142857	/	/	/	23	86	0.211009	26	124	0.173333	1	1
chr1	171150594	-	ENSMUSG00000058076	Sdhc	mRNA	2	12	0.142857	1	12	0.0769231	/	/	/	8	62	0.114286	8	73	0.0987654	1	/	/	2	22	0.0833333	5	18	0.217391	/	/	/	2	15	0.117647	0	12	0	/	/	/	4	40	0.0909091	13	53	0.19697	/	1
chr1	171150595	-	ENSMUSG00000058076	Sdhc	mRNA	0	16	0	2	12	0.142857	/	/	/	10	59	0.144928	13	63	0.171053	1	1	0.158621	3	18	0.142857	5	19	0.208333	/	/	/	4	14	0.222222	0	10	0	/	/	/	10	34	0.227273	21	49	0.3	1	1
chr1	171150598	-	ENSMUSG00000058076	Sdhc	mRNA	1	11	0.0833333	1	11	0.0833333	/	/	/	4	32	0.111111	3	30	0.0909091	/	/	/	0	9	0	1	7	0.125	/	/	/	0	9	0	0	4	0	/	/	/	1	20	0.047619	9	21	0.3	/	1
chr1	171150599	-	ENSMUSG00000058076	Sdhc	mRNA	1	18	0.0526316	0	10	0	/	/	/	7	27	0.205882	2	26	0.0714286	1	/	/	0	9	0	0	11	0	/	/	/	1	7	0.125	0	3	0	/	/	/	0	18	0	3	18	0.142857	/	/
chr1	171158494	+	ENSMUSG00000056569	Mpz	mRNA	0	0	0	0	0	0	/	/	/	0	1	0	0	2	0	/	/	/	18	237	0.0705882	22	64	0.255814	/	1	/	0	0	0	0	0	0	/	/	/	0	1	0	0	0	0	/	/
chr1	171158498	+	ENSMUSG00000056569	Mpz	mRNA	0	0	0	0	0	0	/	/	/	0	2	0	0	2	0	/	/	/	23	267	0.0793103	24	95	0.201681	/	1	/	0	0	0	0	0	0	/	/	/	0	1	0	0	0	0	/	/
chr1	171160269	+	ENSMUSG00000056569	Mpz	mRNA	0	0	0	0	0	0	/	/	/	2	0	1	1	1	0.5	/	/	/	51	33	0.607143	44	49	0.473118	1	1	0.536723	0	0	0	0	0	0	/	/	/	0	0	0	1	0	1	/	/
chr1	171214340	+	ENSMUSG00000005677	Nr1i3	mRNA	11	59	0.157143	12	41	0.226415	1	1	0.186992	0	0	0	0	0	0	/	/	/	0	0	0	0	0	0	/	/	/	0	0	0	0	0	0	/	/	/	0	1	0	0	2	0	/	/
chr1	171216370	+	ENSMUSG00000005677	Nr1i3	mRNA	1	12	0.0769231	1	15	0.0625	/	/	/	0	0	0	0	0	0	/	/	/	0	0	0	0	0	0	/	/	/	0	0	0	0	1	0	/	/	/	0	0	0	0	0	0	/	/
chr1	171216499	+	ENSMUSG00000005677	Nr1i3	mRNA	123	513	0.193396	115	516	0.18225	1	1	0.187845	0	0	0	0	0	0	/	/	/	0	0	0	0	0	0	/	/	/	0	4	0	1	3	0.25	/	/	/	1	3	0.25	3	10	0.230769	/	/
chr1	171216500	+	ENSMUSG00000005677	Nr1i3	mRNA	128	512	0.2	123	519	0.191589	1	1	0.195788	0	0	0	0	0	0	/	/	/	0	0	0	0	0	0	/	/	/	0	4	0	1	3	0.25	/	/	/	1	3	0.25	3	10	0.230769	/	/
chr1	171216501	+	ENSMUSG00000005677	Nr1i3	mRNA	124	507	0.196513	119	518	0.186813	1	1	0.19164	0	0	0	0	0	0	/	/	/	0	0	0	0	0	0	/	/	/	0	4	0	1	3	0.25	/	/	/	1	3	0.25	3	10	0.230769	/	/
chr1	171216518	+	ENSMUSG00000005677	Nr1i3	mRNA	168	138	0.54902	209	235	0.470721	1	1	0.502667	0	0	0	0	0	0	/	/	/	0	0	0	0	0	0	/	/	/	0	3	0	1	2	0.333333	/	/	/	2	2	0.5	4	6	0.4	/	/
chr1	171216519	+	ENSMUSG00000005677	Nr1i3	mRNA	173	138	0.55627	209	238	0.467562	1	1	0.503958	0	0	0	0	0	0	/	/	/	0	0	0	0	0	0	/	/	/	0	3	0	1	2	0.333333	/	/	/	2	1	0.666667	4	6	0.4	/	/
chr1	171216520	+	ENSMUSG00000005677	Nr1i3	mRNA	172	141	0.549521	212	234	0.475336	1	1	0.505929	0	0	0	0	0	0	/	/	/	0	0	0	0	0	0	/	/	/	0	3	0	1	2	0.333333	/	/	/	2	1	0.666667	4	6	0.4	/	/
chr1	171216521	+	ENSMUSG00000005677	Nr1i3	mRNA	154	153	0.501629	203	241	0.457207	1	1	0.475366	0	0	0	0	0	0	/	/	/	0	0	0	0	0	0	/	/	/	0	3	0	0	3	0	/	/	/	2	1	0.666667	4	6	0.4	/	/
chr1	171216795	+	ENSMUSG00000005677	Nr1i3	mRNA	5	42	0.106383	2	42	0.0454545	1	/	/	0	0	0	0	0	0	/	/	/	0	0	0	0	0	0	/	/	/	0	0	0	0	0	0	/	/	/	0	1	0	0	4	0	/	/
chr1	171217095	+	ENSMUSG00000005677	Nr1i3	mRNA	1	11	0.0833333	1	5	0.166667	/	/	/	0	0	0	0	0	0	/	/	/	0	0	0	0	0	0	/	/	/	0	0	0	0	0	0	/	/	/	0	0	0	0	0	0	/	/
chr1	171217920	-	ENSMUSG00000005674	Tomm40l	mRNA	0	22	0	0	18	0	/	/	/	8	52	0.133333	5	33	0.131579	1	1	0.132653	1	16	0.0588235	1	25	0.0384615	/	/	/	1	20	0.047619	0	31	0	/	/	/	0	18	0	2	20	0.0909091	/	/
chr1	171226132	+	ENSMUSG00000005681	Apoa2	mRNA	0	0	0	0	0	0	/	/	/	0	0	0	0	0	0	/	/	/	0	0	0	0	0	0	/	/	/	0	0	0	0	0	0	/	/	/	0	1	0	0	0	0	/	/
chr1	171226133	+	ENSMUSG00000005681	Apoa2	mRNA	0	0	0	0	0	0	/	/	/	0	0	0	0	0	0	/	/	/	0	0	0	0	0	0	/	/	/	0	0	0	0	0	0	/	/	/	0	1	0	0	0	0	/	/
chr1	171226137	+	ENSMUSG00000005681	Apoa2	mRNA	0	0	0	0	0	0	/	/	/	0	0	0	0	0	0	/	/	/	0	0	0	0	0	0	/	/	/	0	0	0	0	0	0	/	/	/	0	1	0	0	0	0	/	/
chr1	171226321	+	ENSMUSG00000005681	Apoa2	mRNA	0	0	0	0	0	0	/	/	/	0	0	0	0	0	0	/	/	/	0	0	0	0	0	0	/	/	/	0	0	0	0	0	0	/	/	/	0	0	0	0	0	0	/	/
chr1	171226323	+	ENSMUSG00000005681	Apoa2	mRNA	0	0	0	0	0	0	/	/	/	0	0	0	0	0	0	/	/	/	0	0	0	0	0	0	/	/	/	0	0	0	0	0	0	/	/	/	0	0	0	0	0	0	/	/
chr1	171229812	+			intergenic	0	0	0	0	0	0	/	/	/	0	0	0	0	0	0	/	/	/	0	0	0	0	0	0	/	/	/	0	0	0	0	0	0	/	/	/	0	0	0	0	0	0	/	/
chr1	171238540	-	ENSMUSG00000013593	Ndufs2	mRNA	3	44	0.0638298	4	41	0.0888889	/	/	/	15	132	0.102041	8	100	0.0740741	1	/	/	5	82	0.0574713	2	40	0.047619	/	/	/	0	43	0	0	39	0	/	/	/	1	85	0.0116279	9	59	0.132353	/	1
chr1	171238542	-	ENSMUSG00000013593	Ndufs2	mRNA	4	37	0.097561	2	42	0.0454545	/	/	/	5	173	0.0280899	6	142	0.0405405	/	/	/	2	103	0.0190476	1	12	0.0769231	/	/	/	2	62	0.03125	1	51	0.0192308	/	/	/	4	77	0.0493827	6	92	0.0612245	/	/
chr1	171238779	-	ENSMUSG00000013593	Ndufs2	mRNA	64	4664	0.0135364	46	2611	0.0173128	/	/	/	1576	6433	0.196779	1403	5919	0.191614	1	1	0.194312	511	3038	0.143984	534	3030	0.149832	1	1	0.146914	18	1476	0.0120482	23	1859	0.012221	/	/	/	57	3048	0.0183575	69	2904	0.0232089	/	/
chr1	171238812	-	ENSMUSG00000013593	Ndufs2	mRNA	0	35	0	3	46	0.0612245	/	/	/	3	188	0.0157068	4	187	0.0209424	/	/	/	5	107	0.0446429	2	31	0.0606061	/	/	/	0	61	0	0	57	0	/	/	/	6	61	0.0895522	8	43	0.156863	/	1
chr1	171239277	-	ENSMUSG00000013593	Ndufs2	mRNA	13	110	0.105691	4	57	0.0655738	1	/	/	15	400	0.0361446	11	391	0.0273632	/	/	/	6	227	0.0257511	3	10	0.230769	/	/	/	11	91	0.107843	5	79	0.0595238	1	/	/	16	164	0.0888889	12	141	0.0784314	/	/
chr1	171239278	-	ENSMUSG00000013593	Ndufs2	mRNA	17	104	0.140496	6	55	0.0983607	1	/	/	17	396	0.0411622	15	385	0.0375	/	/	/	5	227	0.0215517	3	10	0.230769	/	/	/	10	92	0.0980392	7	73	0.0875	/	/	/	21	158	0.117318	16	137	0.104575	1	1
chr1	171241140	-	ENSMUSG00000013593	Ndufs2	mRNA	10	12	0.454545	7	13	0.35	/	/	/	4	56	0.0666667	5	38	0.116279	/	1	/	3	23	0.115385	4	35	0.102564	/	/	/	1	19	0.05	0	10	0	/	/	/	2	24	0.0769231	3	24	0.111111	/	/
chr1	171246105	-	ENSMUSG00000013593	Ndufs2	mRNA	3	75	0.0384615	1	57	0.0172414	/	/	/	10	134	0.0694444	6	96	0.0588235	/	/	/	2	73	0.0266667	0	5	0	/	/	/	3	40	0.0697674	1	28	0.0344828	/	/	/	3	42	0.0666667	4	79	0.0481928	/	/
chr1	171246144	-	ENSMUSG00000013593	Ndufs2	mRNA	23	909	0.0246781	21	702	0.0290456	/	/	/	60	2133	0.0273598	63	1950	0.0312966	/	/	/	52	1298	0.0385185	43	227	0.159259	/	1	/	22	541	0.0390764	29	460	0.0593047	/	/	/	49	898	0.0517423	68	1063	0.0601238	/	/
chr1	171247096	-	ENSMUSG00000013593	Ndufs2	mRNA	24	92	0.206897	19	51	0.271429	1	1	0.231183	46	322	0.125	32	261	0.109215	1	1	0.118003	13	65	0.166667	18	46	0.28125	1	1	0.21831	6	41	0.12766	2	35	0.0540541	1	/	/	14	137	0.0927152	23	129	0.151316	/	1
chr1	171247097	-	ENSMUSG00000013593	Ndufs2	mRNA	17	90	0.158879	17	43	0.283333	1	1	0.203593	30	283	0.0958466	25	217	0.103306	/	1	/	10	55	0.153846	15	46	0.245902	1	1	0.198413	4	35	0.102564	2	30	0.0625	/	/	/	15	119	0.11194	19	122	0.134752	1	1
chr1	171247101	-	ENSMUSG00000013593	Ndufs2	mRNA	7	10	0.411765	5	9	0.357143	/	/	/	13	117	0.1	15	81	0.15625	1	1	0.123894	6	23	0.206897	0	16	0	/	/	/	2	17	0.105263	1	14	0.0666667	/	/	/	8	29	0.216216	9	33	0.214286	1	1
chr1	171247104	-	ENSMUSG00000013593	Ndufs2	mRNA	1	6	0.142857	1	10	0.0909091	/	/	/	14	81	0.147368	4	55	0.0677966	1	/	/	0	15	0	2	14	0.125	/	/	/	1	15	0.0625	0	13	0	/	/	/	12	21	0.363636	5	22	0.185185	1	/
chr1	171251060	+	ENSMUSG00000006403	Adamts4	mRNA	0	0	0	0	0	0	/	/	/	0	1	0	0	1	0	/	/	/	0	1	0	0	0	0	/	/	/	15	159	0.0862069	30	211	0.124481	/	1	/	0	1	0	0	0	0	/	/
chr1	171252740	+	ENSMUSG00000006403	Adamts4	mRNA	0	1	0	0	0	0	/	/	/	0	5	0	0	6	0	/	/	/	0	3	0	0	3	0	/	/	/	19	273	0.0650685	34	287	0.105919	/	1	/	0	5	0	0	4	0	/	/
chr1	171252750	+	ENSMUSG00000006403	Adamts4	mRNA	0	0	0	0	0	0	/	/	/	0	4	0	0	6	0	/	/	/	0	2	0	0	3	0	/	/	/	22	269	0.0756014	31	276	0.100977	/	1	/	0	5	0	0	3	0	/	/
chr1	171256665	+	ENSMUSG00000006403	Adamts4	mRNA	0	1	0	0	1	0	/	/	/	2	1	0.666667	0	1	0	/	/	/	0	2	0	0	2	0	/	/	/	32	68	0.32	41	79	0.341667	1	1	0.331818	0	3	0	1	2	0.333333	/	/
chr1	171271704	+	ENSMUSG00000052423	B4galt3	mRNA	4	21	0.16	3	17	0.15	/	/	/	3	16	0.157895	3	18	0.142857	/	/	/	1	8	0.111111	3	9	0.25	/	/	/	5	60	0.0769231	10	62	0.138889	/	1	/	4	37	0.097561	9	42	0.176471	/	1
chr1	171272676	+	ENSMUSG00000052423	B4galt3	mRNA	9	27	0.25	4	41	0.0888889	1	/	/	4	15	0.210526	0	17	0	/	/	/	2	8	0.2	3	2	0.6	/	/	/	8	66	0.108108	3	59	0.0483871	1	/	/	2	29	0.0645161	3	39	0.0714286	/	/
chr1	171279857	-	ENSMUSG00000062729	Ppox	mRNA	7	68	0.0933333	2	39	0.0487805	/	/	/	2	43	0.0444444	2	28	0.0666667	/	/	/	6	32	0.157895	4	31	0.114286	1	/	/	9	47	0.160714	11	53	0.171875	1	1	0.166667	6	66	0.0833333	9	65	0.121622	/	1
chr1	171341078	+	ENSMUSG00000013973	Dedd	mRNA	5	216	0.0226244	2	226	0.00877193	/	/	/	19	207	0.0840708	25	176	0.124378	/	1	/	39	212	0.155378	40	208	0.16129	1	1	0.158317	9	259	0.0335821	4	309	0.0127796	/	/	/	5	280	0.0175439	5	293	0.0167785	/	/
chr1	171342802	-	ENSMUSG00000013997	Nit1	mRNA	6	8	0.428571	1	8	0.111111	/	/	/	2	5	0.285714	3	3	0.5	/	/	/	3	3	0.5	3	4	0.428571	/	/	/	1	7	0.125	1	3	0.25	/	/	/	11	25	0.305556	20	30	0.4	1	1
chr1	171342803	-	ENSMUSG00000013997	Nit1	mRNA	4	45	0.0816327	5	39	0.113636	/	1	/	2	31	0.0606061	1	27	0.0357143	/	/	/	1	27	0.0357143	1	26	0.037037	/	/	/	4	24	0.142857	1	33	0.0294118	/	/	/	15	142	0.0955414	18	170	0.0957447	/	/
chr1	171344530	-	ENSMUSG00000013997	Nit1	mRNA	3	81	0.0357143	4	62	0.0606061	/	/	/	6	101	0.0560748	9	92	0.0891089	/	/	/	5	61	0.0757576	6	41	0.12766	/	1	/	3	127	0.0230769	6	108	0.0526316	/	/	/	32	642	0.0474777	31	738	0.0403121	/	/
chr1	171356696	+	ENSMUSG00000006412	Pfdn2	mRNA	0	18	0	1	10	0.0909091	/	/	/	0	7	0	1	4	0.2	/	/	/	0	9	0	0	7	0	/	/	/	2	13	0.133333	7	24	0.225806	/	1	/	0	10	0	1	13	0.0714286	/	/
chr1	171356700	+	ENSMUSG00000006412	Pfdn2	mRNA	0	47	0	7	29	0.194444	/	1	/	0	43	0	1	30	0.0322581	/	/	/	1	43	0.0227273	0	35	0	/	/	/	1	82	0.0120482	9	116	0.072	/	/	/	6	46	0.115385	5	59	0.078125	1	/
chr1	171370614	+	ENSMUSG00000006411	Pvrl4	mRNA	5	3	0.625	4	1	0.8	/	/	/	0	4	0	0	5	0	/	/	/	0	0	0	1	2	0.333333	/	/	/	1	6	0.142857	0	4	0	/	/	/	3	14	0.176471	5	27	0.15625	/	1
chr1	171370678	+	ENSMUSG00000006411	Pvrl4	mRNA	1	2	0.333333	4	0	1	/	/	/	0	3	0	0	3	0	/	/	/	0	0	0	1	1	0.5	/	/	/	1	5	0.166667	0	5	0	/	/	/	7	22	0.241379	5	32	0.135135	/	1
chr1	171370679	+	ENSMUSG00000006411	Pvrl4	mRNA	1	2	0.333333	4	0	1	/	/	/	0	3	0	0	3	0	/	/	/	0	0	0	1	1	0.5	/	/	/	1	5	0.166667	0	5	0	/	/	/	10	19	0.344828	7	30	0.189189	/	1
chr1	171370680	+	ENSMUSG00000006411	Pvrl4	mRNA	1	2	0.333333	4	0	1	/	/	/	0	3	0	0	3	0	/	/	/	0	0	0	1	1	0.5	/	/	/	1	5	0.166667	0	5	0	/	/	/	10	20	0.333333	7	30	0.189189	1	1
chr1	171370687	+	ENSMUSG00000006411	Pvrl4	mRNA	1	3	0.25	4	0	1	/	/	/	0	3	0	0	3	0	/	/	/	0	0	0	1	1	0.5	/	/	/	1	5	0.166667	0	5	0	/	/	/	10	22	0.3125	7	31	0.184211	1	1
chr1	171370688	+	ENSMUSG00000006411	Pvrl4	mRNA	1	4	0.2	3	1	0.75	/	/	/	0	3	0	0	3	0	/	/	/	0	0	0	1	1	0.5	/	/	/	1	5	0.166667	0	5	0	/	/	/	10	22	0.3125	7	28	0.2	1	1
chr1	171420300	+	ENSMUSG00000091166	Tstd1	mRNA	0	49	0	6	52	0.103448	/	1	/	0	0	0	0	0	0	/	/	/	0	0	0	0	0	0	/	/	/	0	0	0	0	0	0	/	/	/	1	5	0.166667	0	6	0	/	/
chr1	171460953	+	ENSMUSG00000038235	F11r	mRNA	8	646	0.0122324	24	302	0.0736196	/	/	/	7	96	0.0679612	4	73	0.0519481	/	/	/	0	21	0	2	11	0.153846	/	/	/	2	18	0.1	0	21	0	/	/	/	30	157	0.160428	22	136	0.139241	1	1
chr1	171518214	-	ENSMUSG00000038209	Itln1	mRNA	1880	5511	0.254363	2266	7153	0.240578	1	1	0.246639	0	0	0	1	1	0.5	/	/	/	0	1	0	0	0	0	/	/	/	0	0	0	0	0	0	/	/	/	0	0	0	0	0	0	/	/
chr1	171530497	-	ENSMUSG00000038209	Itln1	mRNA	227	1176	0.161796	171	2244	0.0708075	1	/	/	0	0	0	0	0	0	/	/	/	0	0	0	0	0	0	/	/	/	0	0	0	0	0	0	/	/	/	0	0	0	0	0	0	/	/
chr1	171530502	-	ENSMUSG00000038209	Itln1	mRNA	25	84	0.229358	18	93	0.162162	1	1	0.195455	0	0	0	0	0	0	/	/	/	0	0	0	0	0	0	/	/	/	0	0	0	0	0	0	/	/	/	0	0	0	0	0	0	/	/
chr1	171531759	-	ENSMUSG00000038209	Itln1	mRNA	59	10	0.855072	42	3	0.933333	1	1	0.885965	0	0	0	0	0	0	/	/	/	0	0	0	0	0	0	/	/	/	0	0	0	0	0	0	/	/	/	0	0	0	0	0	0	/	/
chr1	171711069	+			intergenic	17	45	0.274194	60	157	0.276498	1	1	0.275986	17	86	0.165049	29	71	0.29	1	1	0.226601	27	47	0.364865	30	60	0.333333	1	1	0.347561	41	55	0.427083	26	65	0.285714	1	1	0.358289	52	84	0.382353	44	112	0.282051	1	1
chr1	171711196	+	ENSMUSG00000059058	Gm15431	pseudogene	13	76	0.146067	29	98	0.228346	1	1	0.194444	21	51	0.291667	14	39	0.264151	1	1	0.28	22	35	0.385965	18	28	0.391304	1	1	0.38835	27	58	0.317647	19	61	0.2375	1	1	0.278788	30	58	0.340909	24	67	0.263736	1	1
chr1	172068852	-	ENSMUSG00000003458	Ncstn	mRNA	0	82	0	1	57	0.0172414	/	/	/	0	79	0	3	78	0.037037	/	/	/	1	63	0.015625	7	34	0.170732	/	1	/	0	115	0	0	100	0	/	/	/	4	114	0.0338983	2	135	0.0145985	/	/
chr1	172072811	-	ENSMUSG00000003458	Ncstn	mRNA	1	32	0.030303	1	32	0.030303	/	/	/	2	33	0.0571429	1	25	0.0384615	/	/	/	0	15	0	1	16	0.0588235	/	/	/	0	29	0	3	27	0.1	/	/	/	5	39	0.113636	0	39	0	1	/
chr1	172087626	+	ENSMUSG00000026553	Copa	mRNA	3	205	0.0144231	9	126	0.0666667	/	/	/	13	219	0.0560345	8	240	0.0322581	/	/	/	16	196	0.0754717	16	86	0.156863	/	1	/	24	375	0.0601504	15	319	0.0449102	/	/	/	22	388	0.0536585	22	350	0.0591398	/	/
chr1	172113181	+	ENSMUSG00000026553	Copa	mRNA	15	102	0.128205	14	145	0.0880503	1	/	/	18	137	0.116129	8	146	0.0519481	1	/	/	13	189	0.0643564	12	86	0.122449	/	1	/	17	305	0.052795	17	262	0.0609319	/	/	/	12	243	0.0470588	15	264	0.0537634	/	/
chr1	172113185	+	ENSMUSG00000026553	Copa	mRNA	17	145	0.104938	18	222	0.075	1	/	/	27	198	0.12	16	209	0.0711111	1	/	/	16	223	0.0669456	8	130	0.057971	/	/	/	22	397	0.052506	23	355	0.0608466	/	/	/	22	331	0.0623229	20	340	0.0555556	/	/
chr1	172121738	+	ENSMUSG00000026553	Copa	mRNA	23	18	0.560976	28	15	0.651163	1	1	0.607143	25	4	0.862069	21	8	0.724138	/	/	/	16	8	0.666667	17	0	1	/	/	/	35	10	0.777778	28	7	0.8	1	1	0.7875	32	5	0.864865	35	18	0.660377	1	1
chr1	172134451	+	ENSMUSG00000003464	Pex19	mRNA	3	28	0.0967742	2	21	0.0869565	/	/	/	0	38	0	1	42	0.0232558	/	/	/	0	22	0	1	25	0.0384615	/	/	/	1	14	0.0666667	2	20	0.0909091	/	/	/	3	25	0.107143	0	26	0	/	/
chr1	172134805	+	ENSMUSG00000003464	Pex19	mRNA	1	68	0.0144928	0	81	0	/	/	/	13	118	0.0992366	10	108	0.0847458	/	/	/	3	62	0.0461538	6	49	0.109091	/	1	/	0	55	0	2	54	0.0357143	/	/	/	0	69	0	2	82	0.0238095	/	/
chr1	172135865	+			intergenic	0	9	0	3	13	0.1875	/	/	/	4	47	0.0784314	3	47	0.06	/	/	/	1	34	0.0285714	3	25	0.107143	/	/	/	3	39	0.0714286	7	33	0.175	/	1	/	4	40	0.0909091	2	43	0.0444444	/	/
chr1	172135869	+			intergenic	0	11	0	3	15	0.166667	/	/	/	3	56	0.0508475	3	50	0.0566038	/	/	/	1	34	0.0285714	4	30	0.117647	/	/	/	2	41	0.0465116	7	37	0.159091	/	1	/	3	41	0.0681818	1	44	0.0222222	/	/
chr1	172172588	+	ENSMUSG00000026554	Dcaf8	mRNA	20	887	0.0220507	11	565	0.0190972	/	/	/	156	1393	0.10071	112	1249	0.0822924	1	/	/	134	1817	0.0686827	153	1772	0.0794805	/	/	/	34	1249	0.0265004	39	1434	0.0264766	/	/	/	65	2122	0.0297211	77	2130	0.034889	/	/
chr1	172173952	+	ENSMUSG00000026554	Dcaf8	mRNA	0	28	0	0	16	0	/	/	/	3	68	0.0422535	4	41	0.0888889	/	/	/	2	108	0.0181818	6	17	0.26087	/	/	/	3	71	0.0405405	1	70	0.0140845	/	/	/	11	74	0.129412	1	74	0.0133333	1	/
chr1	172197405	-	ENSMUSG00000013698	Pea15a	mRNA	5	35	0.125	1	22	0.0434783	1	/	/	0	88	0	0	82	0	/	/	/	0	52	0	0	46	0	/	/	/	7	465	0.0148305	12	497	0.0235756	/	/	/	0	40	0	1	38	0.025641	/	/
chr1	172210023	-	ENSMUSG00000007122	Casq1	mRNA	0	0	0	0	0	0	/	/	/	0	1	0	0	2	0	/	/	/	31	147	0.174157	35	158	0.181347	1	1	0.177898	0	0	0	0	0	0	/	/	/	0	0	0	0	0	0	/	/
chr1	172210024	-	ENSMUSG00000007122	Casq1	mRNA	0	0	0	0	0	0	/	/	/	1	0	1	0	2	0	/	/	/	21	114	0.155556	27	120	0.183673	1	1	0.170213	0	0	0	0	0	0	/	/	/	0	0	0	0	0	0	/	/
chr1	172210264	-	ENSMUSG00000007122	Casq1	mRNA	0	0	0	0	0	0	/	/	/	0	0	0	0	1	0	/	/	/	17	86	0.165049	10	116	0.0793651	1	/	/	0	0	0	0	0	0	/	/	/	0	0	0	0	0	0	/	/
chr1	172210507	-	ENSMUSG00000007122	Casq1	mRNA	0	0	0	0	0	0	/	/	/	0	3	0	0	0	0	/	/	/	18	130	0.121622	14	139	0.0915033	1	/	/	0	0	0	0	0	0	/	/	/	0	0	0	0	0	0	/	/
chr1	172215493	-	ENSMUSG00000007122	Casq1	mRNA	0	0	0	0	0	0	/	/	/	0	6	0	0	6	0	/	/	/	6	1420	0.00420757	8	61	0.115942	/	1	/	0	0	0	0	0	0	/	/	/	0	0	0	0	0	0	/	/
chr1	172215495	-	ENSMUSG00000007122	Casq1	mRNA	0	0	0	0	0	0	/	/	/	0	1	0	0	2	0	/	/	/	8	359	0.0217984	11	45	0.196429	/	1	/	0	0	0	0	0	0	/	/	/	0	0	0	0	0	0	/	/
chr1	172215516	-	ENSMUSG00000007122	Casq1	mRNA	0	0	0	0	0	0	/	/	/	0	7	0	0	6	0	/	/	/	33	1774	0.0182623	31	21	0.596154	/	1	/	0	0	0	0	0	0	/	/	/	0	0	0	0	0	0	/	/
chr1	172219732	-	ENSMUSG00000007122	Casq1	mRNA	0	0	0	0	0	0	/	/	/	0	0	0	1	1	0.5	/	/	/	14	113	0.110236	22	141	0.134969	1	1	0.124138	0	0	0	0	0	0	/	/	/	0	0	0	0	0	0	/	/
chr1	172219746	-	ENSMUSG00000007122	Casq1	mRNA	0	0	0	0	0	0	/	/	/	0	0	0	0	1	0	/	/	/	6	30	0.166667	2	22	0.0833333	1	/	/	0	0	0	0	0	0	/	/	/	0	0	0	0	0	0	/	/
chr1	172219748	-	ENSMUSG00000007122	Casq1	mRNA	0	0	0	0	0	0	/	/	/	0	0	0	0	0	0	/	/	/	7	26	0.212121	0	18	0	1	/	/	0	0	0	0	0	0	/	/	/	0	0	0	0	0	0	/	/
chr1	172273297	-	ENSMUSG00000007097	Atp1a2	mRNA	0	0	0	0	0	0	/	/	/	5	11	0.3125	5	15	0.25	/	/	/	9	28	0.243243	3	29	0.09375	1	/	/	5	48	0.0943396	5	30	0.142857	/	1	/	0	0	0	0	0	0	/	/
chr1	172274503	-	ENSMUSG00000007097	Atp1a2	mRNA	0	1	0	0	0	0	/	/	/	13	56	0.188406	18	71	0.202247	1	1	0.196203	32	106	0.231884	17	135	0.111842	1	1	0.168966	29	147	0.164773	21	133	0.136364	1	1	0.151515	0	0	0	0	0	0	/	/
chr1	172275994	-	ENSMUSG00000007097	Atp1a2	mRNA	0	0	0	0	1	0	/	/	/	14	734	0.0187166	17	654	0.0253353	/	/	/	5	774	0.00641849	10	36	0.217391	/	1	/	14	916	0.0150538	6	701	0.00848656	/	/	/	0	1	0	0	1	0	/	/
chr1	172279433	-	ENSMUSG00000007097	Atp1a2	mRNA	0	3	0	0	0	0	/	/	/	9	74	0.108434	4	92	0.0416667	1	/	/	0	194	0	0	22	0	/	/	/	6	211	0.0276498	4	128	0.030303	/	/	/	0	2	0	0	1	0	/	/
chr1	172279714	-	ENSMUSG00000007097	Atp1a2	mRNA	0	3	0	0	2	0	/	/	/	10	65	0.133333	10	45	0.181818	1	1	0.153846	10	132	0.0704225	16	113	0.124031	/	1	/	11	121	0.0833333	16	109	0.128	/	1	/	0	0	0	0	0	0	/	/
chr1	172279981	-	ENSMUSG00000007097	Atp1a2	mRNA	0	1	0	0	2	0	/	/	/	13	157	0.0764706	11	151	0.0679012	/	/	/	7	196	0.0344828	11	63	0.148649	/	1	/	11	182	0.0569948	2	180	0.010989	/	/	/	0	0	0	0	0	0	/	/
chr1	172285681	-	ENSMUSG00000007097	Atp1a2	mRNA	0	2	0	0	1	0	/	/	/	7	150	0.044586	9	134	0.0629371	/	/	/	7	200	0.0338164	10	83	0.107527	/	1	/	13	198	0.0616114	5	178	0.0273224	/	/	/	0	0	0	0	0	0	/	/
chr1	172287257	-	ENSMUSG00000007097	Atp1a2	mRNA	0	0	0	0	0	0	/	/	/	8	65	0.109589	2	73	0.0266667	1	/	/	11	65	0.144737	9	39	0.1875	1	1	0.16129	4	63	0.0597015	11	57	0.161765	/	1	/	0	1	0	0	1	0	/	/
chr1	172287311	-	ENSMUSG00000007097	Atp1a2	mRNA	0	0	0	0	0	0	/	/	/	7	39	0.152174	8	35	0.186047	1	1	0.168539	8	40	0.166667	8	44	0.153846	1	1	0.16	7	35	0.166667	3	31	0.0882353	1	/	/	0	0	0	0	0	0	/	/
chr1	172289323	-	ENSMUSG00000007097	Atp1a2	mRNA	1	0	1	0	0	0	/	/	/	1	25	0.0384615	1	23	0.0416667	/	/	/	1	19	0.05	2	8	0.2	/	/	/	5	36	0.121951	4	19	0.173913	1	/	/	0	0	0	0	0	0	/	/
chr1	172297959	-	ENSMUSG00000007097	Atp1a2	mRNA	0	3	0	0	8	0	/	/	/	105	1480	0.0662461	103	1337	0.0715278	/	/	/	124	1337	0.0848734	112	279	0.286445	/	1	/	88	1570	0.053076	95	1235	0.0714286	/	/	/	0	4	0	0	8	0	/	/
chr1	172312916	+	ENSMUSG00000038034	Igsf8	mRNA	1	0	1	0	1	0	/	/	/	0	2	0	0	2	0	/	/	/	0	4	0	0	7	0	/	/	/	3	46	0.0612245	8	32	0.2	/	1	/	0	3	0	0	3	0	/	/
chr1	172320660	-			intergenic	0	0	0	0	0	0	/	/	/	0	0	0	0	0	0	/	/	/	0	0	0	0	0	0	/	/	/	6	30	0.166667	2	21	0.0869565	1	/	/	0	0	0	0	0	0	/	/
chr1	172322833	-	ENSMUSG00000038026	Kcnj9	mRNA	0	0	0	0	0	0	/	/	/	0	0	0	0	0	0	/	/	/	0	0	0	0	0	0	/	/	/	8	238	0.0325203	34	231	0.128302	/	1	/	0	1	0	0	0	0	/	/
chr1	172326521	-	ENSMUSG00000038026	Kcnj9	mRNA	0	0	0	0	0	0	/	/	/	0	0	0	0	0	0	/	/	/	0	0	0	0	0	0	/	/	/	27	272	0.090301	33	263	0.111486	/	1	/	0	0	0	0	0	0	/	/
chr1	172369706	+	ENSMUSG00000044708	Kcnj10	mRNA	0	4	0	0	2	0	/	/	/	0	2	0	0	1	0	/	/	/	0	0	0	0	0	0	/	/	/	72	481	0.130199	66	480	0.120879	1	1	0.125569	20	150	0.117647	20	154	0.114943	1	1
chr1	172371905	+	ENSMUSG00000044708	Kcnj10	mRNA	0	1	0	0	1	0	/	/	/	0	0	0	0	0	0	/	/	/	0	0	0	0	0	0	/	/	/	15	30	0.333333	10	24	0.294118	1	1	0.316456	8	9	0.470588	5	8	0.384615	/	/
chr1	172373305	+	ENSMUSG00000044708	Kcnj10	mRNA	0	0	0	0	0	0	/	/	/	0	0	0	0	0	0	/	/	/	0	0	0	0	0	0	/	/	/	7	28	0.2	2	21	0.0869565	1	/	/	1	2	0.333333	2	3	0.4	/	/
chr1	172484432	+	ENSMUSG00000037995	Igsf9	mRNA	107	444	0.194192	67	301	0.182065	1	1	0.189336	1	9	0.1	0	8	0	/	/	/	0	3	0	0	2	0	/	/	/	6	33	0.153846	7	32	0.179487	1	1	0.166667	2	25	0.0740741	3	31	0.0882353	/	/
chr1	172484433	+	ENSMUSG00000037995	Igsf9	mRNA	108	448	0.194245	71	305	0.18883	1	1	0.19206	1	9	0.1	0	8	0	/	/	/	0	3	0	0	2	0	/	/	/	8	31	0.205128	8	32	0.2	1	1	0.202532	2	25	0.0740741	4	31	0.114286	/	/
chr1	172484434	+	ENSMUSG00000037995	Igsf9	mRNA	103	451	0.185921	71	305	0.18883	1	1	0.187097	1	9	0.1	0	9	0	/	/	/	0	3	0	0	2	0	/	/	/	6	33	0.153846	7	32	0.179487	1	1	0.166667	2	25	0.0740741	4	31	0.114286	/	/
chr1	172484435	+	ENSMUSG00000037995	Igsf9	mRNA	108	450	0.193548	68	308	0.180851	1	1	0.188437	1	9	0.1	0	9	0	/	/	/	0	3	0	0	2	0	/	/	/	6	33	0.153846	7	33	0.175	1	1	0.164557	2	25	0.0740741	5	30	0.142857	/	1
chr1	172484437	+	ENSMUSG00000037995	Igsf9	mRNA	114	446	0.203571	73	306	0.192612	1	1	0.199148	1	9	0.1	0	9	0	/	/	/	0	3	0	0	2	0	/	/	/	7	32	0.179487	8	34	0.190476	1	1	0.185185	2	26	0.0714286	3	34	0.0810811	/	/
chr1	172484438	+	ENSMUSG00000037995	Igsf9	mRNA	100	458	0.179211	66	310	0.175532	1	1	0.17773	0	10	0	0	9	0	/	/	/	0	3	0	0	2	0	/	/	/	4	35	0.102564	6	36	0.142857	/	1	/	2	27	0.0689655	4	33	0.108108	/	/
chr1	172484465	+	ENSMUSG00000037995	Igsf9	mRNA	162	625	0.205845	93	377	0.197872	1	1	0.202864	1	10	0.0909091	2	11	0.153846	/	/	/	0	2	0	0	2	0	/	/	/	6	41	0.12766	12	43	0.218182	1	1	0.176471	5	35	0.125	7	48	0.127273	1	1
chr1	172484466	+	ENSMUSG00000037995	Igsf9	mRNA	141	646	0.179161	85	387	0.180085	1	1	0.179508	1	10	0.0909091	2	11	0.153846	/	/	/	0	3	0	0	2	0	/	/	/	10	37	0.212766	11	44	0.2	1	1	0.205882	5	35	0.125	7	49	0.125	1	1
chr1	172500318	+	ENSMUSG00000026547	Tagln2	mRNA	29	640	0.0433483	22	684	0.0311615	/	/	/	12	381	0.0305344	10	355	0.0273973	/	/	/	4	163	0.0239521	4	134	0.0289855	/	/	/	0	49	0	5	33	0.131579	/	1	/	12	777	0.0152091	16	885	0.017758	/	/
chr1	172505117	+	ENSMUSG00000026547	Tagln2	mRNA	5	46	0.0980392	1	28	0.0344828	/	/	/	0	15	0	1	18	0.0526316	/	/	/	0	16	0	0	10	0	/	/	/	0	0	0	0	0	0	/	/	/	7	33	0.175	6	45	0.117647	1	1
chr1	172505757	+	ENSMUSG00000026547	Tagln2	mRNA	0	8	0	2	12	0.142857	/	/	/	3	9	0.25	2	9	0.181818	/	/	/	3	4	0.428571	3	6	0.333333	/	/	/	1	1	0.5	0	4	0	/	/	/	3	25	0.107143	7	29	0.194444	/	1
chr1	172506559	+	ENSMUSG00000026547	Tagln2	mRNA	3	13	0.1875	2	12	0.142857	/	/	/	4	14	0.222222	2	12	0.142857	/	/	/	1	6	0.142857	0	0	0	/	/	/	0	1	0	0	2	0	/	/	/	1	18	0.0526316	5	26	0.16129	/	1
chr1	172506563	+	ENSMUSG00000026547	Tagln2	mRNA	19	26	0.422222	10	22	0.3125	1	1	0.376623	15	39	0.277778	10	36	0.217391	1	1	0.25	4	16	0.2	2	6	0.25	/	/	/	0	2	0	2	4	0.333333	/	/	/	18	47	0.276923	19	61	0.2375	1	1
chr1	172506702	+	ENSMUSG00000026547	Tagln2	mRNA	7	46	0.132075	4	99	0.038835	1	/	/	2	21	0.0869565	2	19	0.0952381	/	/	/	2	21	0.0869565	1	12	0.0769231	/	/	/	1	2	0.333333	0	3	0	/	/	/	7	38	0.155556	4	34	0.105263	1	/
chr1	172631671	-	ENSMUSG00000026544	Dusp23	mRNA	2	56	0.0344828	0	22	0	/	/	/	3	54	0.0526316	1	41	0.0238095	/	/	/	1	174	0.00571429	3	119	0.0245902	/	/	/	1	21	0.0454545	1	19	0.05	/	/	/	1	37	0.0263158	0	34	0	/	/
chr1	172997557	+			intergenic	0	2	0	0	6	0	/	/	/	0	0	0	0	0	0	/	/	/	0	0	0	0	0	0	/	/	/	0	0	0	0	0	0	/	/	/	0	0	0	0	0	0	/	/
chr1	173341158	-	ENSMUSG00000005338	Cadm3	mRNA	0	0	0	0	0	0	/	/	/	0	0	0	0	1	0	/	/	/	0	9	0	3	9	0.25	/	/	/	17	335	0.0482955	34	292	0.104294	/	1	/	0	0	0	0	0	0	/	/
chr1	173367485	-	ENSMUSG00000005338	Cadm3	mRNA	0	1	0	0	0	0	/	/	/	0	0	0	0	0	0	/	/	/	0	8	0	1	1	0.5	/	/	/	14	167	0.0773481	25	122	0.170068	/	1	/	0	0	0	0	0	0	/	/
chr1	173367632	-	ENSMUSG00000005338	Cadm3	mRNA	0	0	0	0	0	0	/	/	/	1	0	1	0	2	0	/	/	/	1	1	0.5	0	3	0	/	/	/	46	114	0.2875	38	105	0.265734	1	1	0.277228	0	0	0	0	0	0	/	/
chr1	173367638	-	ENSMUSG00000005338	Cadm3	mRNA	0	0	0	0	0	0	/	/	/	0	0	0	0	2	0	/	/	/	1	1	0.5	0	0	0	/	/	/	22	30	0.423077	19	41	0.316667	1	1	0.366071	0	0	0	0	0	0	/	/
chr1	173367639	-	ENSMUSG00000005338	Cadm3	mRNA	0	0	0	0	0	0	/	/	/	0	0	0	0	2	0	/	/	/	1	1	0.5	0	0	0	/	/	/	20	29	0.408163	14	37	0.27451	1	1	0.34	0	0	0	0	0	0	/	/
chr1	174026598	-	ENSMUSG00000054203	Ifi205	mRNA	0	2	0	0	1	0	/	/	/	6	24	0.2	2	22	0.0833333	1	/	/	1	27	0.0357143	4	3	0.571429	/	/	/	0	0	0	0	0	0	/	/	/	0	0	0	0	0	0	/	/
chr1	174213866	+	ENSMUSG00000026532	Spna1	mRNA	0	1	0	0	0	0	/	/	/	5	28	0.151515	0	19	0	1	/	/	0	1	0	0	0	0	/	/	/	0	0	0	0	0	0	/	/	/	0	0	0	0	0	0	/	/
chr1	175601431	-	ENSMUSG00000026526	Fh1	mRNA	1	17	0.0555556	0	30	0	/	/	/	14	106	0.116667	8	87	0.0842105	1	/	/	4	47	0.0784314	3	42	0.0666667	/	/	/	6	10	0.375	1	16	0.0588235	/	/	/	6	45	0.117647	2	38	0.05	1	/
chr1	175607553	-	ENSMUSG00000026526	Fh1	mRNA	1	11	0.0833333	0	14	0	/	/	/	0	22	0	1	28	0.0344828	/	/	/	0	16	0	1	16	0.0588235	/	/	/	0	14	0	1	14	0.0666667	/	/	/	1	25	0.0384615	1	23	0.0416667	/	/
chr1	175607813	-	ENSMUSG00000026526	Fh1	mRNA	1	13	0.0714286	1	11	0.0833333	/	/	/	13	21	0.382353	7	20	0.259259	1	/	/	9	21	0.3	5	12	0.294118	1	/	/	3	21	0.125	1	20	0.047619	/	/	/	12	29	0.292683	11	23	0.323529	1	1
chr1	175614880	-	ENSMUSG00000026526	Fh1	mRNA	1	12	0.0769231	1	11	0.0833333	/	/	/	55	87	0.387324	32	92	0.258065	1	1	0.327068	5	37	0.119048	1	28	0.0344828	1	/	/	1	19	0.05	0	23	0	/	/	/	5	66	0.0704225	1	67	0.0147059	/	/
chr1	175659883	+	ENSMUSG00000039783	Kmo	mRNA	0	0	0	0	0	0	/	/	/	0	0	0	0	0	0	/	/	/	0	0	0	0	0	0	/	/	/	0	0	0	0	0	0	/	/	/	1	14	0.0666667	1	9	0.1	/	/
chr1	175660526	+	ENSMUSG00000039783	Kmo	mRNA	0	3	0	0	1	0	/	/	/	0	0	0	0	0	0	/	/	/	0	0	0	0	0	0	/	/	/	0	0	0	0	0	0	/	/	/	1	14	0.0666667	2	9	0.181818	/	/
chr1	177020424	-			intergenic	0	4	0	0	6	0	/	/	/	0	10	0	0	5	0	/	/	/	1	9	0.1	0	2	0	/	/	/	5	36	0.121951	2	38	0.05	1	/	/	0	2	0	0	3	0	/	/
chr1	177442279	+			intergenic	2	0	1	3	0	1	/	/	/	0	2	0	1	1	0.5	/	/	/	1	1	0.5	1	2	0.333333	/	/	/	8	23	0.258065	5	12	0.294118	1	/	/	0	0	0	0	4	0	/	/
chr1	177442280	+			intergenic	2	0	1	4	0	1	/	/	/	1	1	0.5	1	1	0.5	/	/	/	1	1	0.5	0	2	0	/	/	/	7	23	0.233333	5	13	0.277778	1	/	/	0	0	0	0	4	0	/	/
chr1	177442282	+			intergenic	2	0	1	4	0	1	/	/	/	1	2	0.333333	1	1	0.5	/	/	/	1	1	0.5	0	3	0	/	/	/	15	19	0.441176	8	13	0.380952	1	/	/	0	0	0	0	4	0	/	/
chr1	177442283	+			intergenic	2	0	1	4	0	1	/	/	/	1	2	0.333333	1	1	0.5	/	/	/	1	1	0.5	1	2	0.333333	/	/	/	15	19	0.441176	8	14	0.363636	1	/	/	0	0	0	0	4	0	/	/
chr1	177442284	+			intergenic	2	0	1	4	0	1	/	/	/	1	2	0.333333	1	1	0.5	/	/	/	1	1	0.5	0	3	0	/	/	/	16	19	0.457143	9	14	0.391304	1	/	/	0	0	0	0	4	0	/	/
chr1	177442286	+			intergenic	0	2	0	3	1	0.75	/	/	/	0	4	0	0	4	0	/	/	/	1	3	0.25	0	4	0	/	/	/	7	28	0.2	10	17	0.37037	1	/	/	1	0	1	0	5	0	/	/
chr1	177442287	+			intergenic	0	2	0	1	3	0.25	/	/	/	1	3	0.25	1	3	0.25	/	/	/	3	3	0.5	0	5	0	/	/	/	11	25	0.305556	8	21	0.275862	1	/	/	1	0	1	0	5	0	/	/
chr1	177442288	+			intergenic	2	0	1	0	4	0	/	/	/	1	3	0.25	3	1	0.75	/	/	/	2	4	0.333333	2	3	0.4	/	/	/	16	20	0.444444	12	18	0.4	1	1	0.424242	0	1	0	0	5	0	/	/
chr1	177442289	+			intergenic	2	0	1	3	1	0.75	/	/	/	1	3	0.25	3	1	0.75	/	/	/	1	5	0.166667	2	3	0.4	/	/	/	13	27	0.325	5	26	0.16129	1	1	0.253521	1	0	1	0	5	0	/	/
chr1	177442291	+			intergenic	2	0	1	2	2	0.5	/	/	/	4	3	0.571429	3	3	0.5	/	/	/	6	3	0.666667	5	5	0.5	/	/	/	24	24	0.5	19	21	0.475	1	1	0.488636	1	0	1	0	5	0	/	/
chr1	177442292	+			intergenic	2	0	1	2	2	0.5	/	/	/	4	3	0.571429	3	3	0.5	/	/	/	6	3	0.666667	5	5	0.5	/	/	/	26	25	0.509804	17	23	0.425	1	1	0.472527	1	0	1	0	5	0	/	/
chr1	177442293	+			intergenic	2	1	0.666667	4	0	1	/	/	/	4	3	0.571429	3	3	0.5	/	/	/	6	3	0.666667	6	5	0.545455	/	/	/	26	29	0.472727	22	24	0.478261	1	1	0.475248	1	0	1	0	5	0	/	/
chr1	177442294	+			intergenic	2	1	0.666667	5	0	1	/	/	/	4	4	0.5	3	3	0.5	/	/	/	7	5	0.583333	8	4	0.666667	/	/	/	30	29	0.508475	24	26	0.48	1	1	0.495413	1	0	1	0	5	0	/	/
chr1	177442295	+			intergenic	3	1	0.75	5	0	1	/	/	/	4	4	0.5	5	3	0.625	/	/	/	8	6	0.571429	12	4	0.75	/	/	/	32	29	0.52459	31	25	0.553571	1	1	0.538462	2	0	1	0	5	0	/	/
chr1	177442296	+			intergenic	3	1	0.75	3	2	0.6	/	/	/	5	4	0.555556	5	3	0.625	/	/	/	11	5	0.6875	13	4	0.764706	/	/	/	40	29	0.57971	31	27	0.534483	1	1	0.559055	2	0	1	0	5	0	/	/
chr1	177442299	+			intergenic	3	1	0.75	5	0	1	/	/	/	6	4	0.6	3	5	0.375	/	/	/	13	5	0.722222	13	9	0.590909	/	/	/	38	37	0.506667	37	32	0.536232	1	1	0.520833	4	2	0.666667	1	5	0.166667	/	/
chr1	177442300	+			intergenic	3	2	0.6	5	0	1	/	/	/	6	4	0.6	3	5	0.375	/	/	/	12	6	0.666667	12	11	0.521739	/	/	/	41	36	0.532468	34	37	0.478873	1	1	0.506757	4	2	0.666667	1	6	0.142857	/	/
chr1	177442301	+			intergenic	3	2	0.6	5	0	1	/	/	/	6	4	0.6	5	5	0.5	/	/	/	14	6	0.7	11	12	0.478261	/	/	/	43	37	0.5375	35	39	0.472973	1	1	0.506494	4	2	0.666667	1	6	0.142857	/	/
chr1	177442567	+			intergenic	1	19	0.05	2	11	0.153846	/	/	/	6	19	0.24	2	7	0.222222	/	/	/	4	18	0.181818	2	20	0.0909091	/	/	/	12	50	0.193548	13	52	0.2	1	1	0.19685	2	13	0.133333	3	11	0.214286	/	/
chr1	177442578	+			intergenic	1	23	0.0416667	2	10	0.166667	/	/	/	5	23	0.178571	2	9	0.181818	/	/	/	3	20	0.130435	1	26	0.037037	/	/	/	11	51	0.177419	8	55	0.126984	1	1	0.152	3	14	0.176471	3	10	0.230769	/	/
chr1	177444768	+	ENSMUSG00000063659	Zfp238	mRNA	0	8	0	0	7	0	/	/	/	0	8	0	0	2	0	/	/	/	1	9	0.1	1	6	0.142857	/	/	/	6	43	0.122449	4	37	0.097561	1	/	/	0	3	0	0	6	0	/	/
chr1	178322517	+	ENSMUSG00000026500	Fam36a	mRNA	2	98	0.02	14	48	0.225806	/	1	/	18	164	0.0989011	22	137	0.138365	/	1	/	4	33	0.108108	2	14	0.125	/	/	/	5	36	0.121951	7	46	0.132075	1	1	0.12766	8	93	0.0792079	10	83	0.107527	/	1
chr1	178475724	+	ENSMUSG00000026495	Efcab2	mRNA	0	13	0	0	13	0	/	/	/	1	361	0.00276243	1	379	0.00263158	/	/	/	7	40	0.148936	1	28	0.0344828	1	/	/	2	63	0.0307692	0	55	0	/	/	/	0	52	0	1	66	0.0149254	/	/
chr1	178484799	+			intergenic	0	2	0	0	3	0	/	/	/	2	72	0.027027	1	49	0.02	/	/	/	0	12	0	0	8	0	/	/	/	5	22	0.185185	6	37	0.139535	/	1	/	2	19	0.0952381	1	12	0.0769231	/	/
chr1	179517994	-	ENSMUSG00000055067	Smyd3	mRNA	0	22	0	1	19	0.05	/	/	/	0	35	0	1	32	0.030303	/	/	/	3	30	0.0909091	2	21	0.0869565	/	/	/	3	89	0.0326087	9	75	0.107143	/	1	/	2	56	0.0344828	0	65	0	/	/
chr1	179579673	+	ENSMUSG00000038949	Cnst	mRNA	0	14	0	1	13	0.0714286	/	/	/	1	50	0.0196078	0	50	0	/	/	/	2	32	0.0588235	8	36	0.181818	/	1	/	2	34	0.0555556	0	38	0	/	/	/	2	14	0.125	1	18	0.0526316	/	/
chr1	179668243	+	ENSMUSG00000038936	Sccpdh	mRNA	0	60	0	0	20	0	/	/	/	1	67	0.0147059	0	61	0	/	/	/	4	44	0.0833333	0	59	0	/	/	/	4	111	0.0347826	5	106	0.045045	/	/	/	0	28	0	6	38	0.136364	/	1
chr1	179668244	+	ENSMUSG00000038936	Sccpdh	mRNA	0	63	0	0	22	0	/	/	/	2	66	0.0294118	0	63	0	/	/	/	5	45	0.1	0	60	0	1	/	/	2	115	0.017094	5	107	0.0446429	/	/	/	0	28	0	6	38	0.136364	/	1
chr1	179676394	+	ENSMUSG00000038936	Sccpdh	mRNA	0	64	0	0	69	0	/	/	/	8	366	0.0213904	4	360	0.010989	/	/	/	2	167	0.0118343	5	43	0.104167	/	1	/	6	527	0.011257	2	451	0.00441501	/	/	/	4	176	0.0222222	0	207	0	/	/
chr1	179752396	-	ENSMUSG00000026491	Ahctf1	mRNA	1	33	0.0294118	1	42	0.0232558	/	/	/	0	34	0	1	23	0.0416667	/	/	/	0	42	0	2	33	0.0571429	/	/	/	1	48	0.0204082	1	33	0.0294118	/	/	/	2	43	0.0444444	1	34	0.0285714	/	/
chr1	179960240	+			intergenic	4	36	0.1	1	15	0.0625	/	/	/	4	138	0.028169	5	95	0.05	/	/	/	8	68	0.105263	4	91	0.0421053	1	/	/	21	595	0.0340909	26	578	0.0430464	/	/	/	8	155	0.0490798	3	143	0.0205479	/	/
chr1	179960294	+			intergenic	3	56	0.0508475	1	25	0.0384615	/	/	/	9	193	0.0445545	2	138	0.0142857	/	/	/	7	94	0.0693069	6	125	0.0458015	/	/	/	38	929	0.0392968	48	903	0.0504732	/	/	/	5	218	0.0224215	9	241	0.036	/	/
chr1	180166406	-	ENSMUSG00000026489	Adck3	mRNA	0	0	0	0	2	0	/	/	/	8	26	0.235294	10	19	0.344828	1	/	/	4	43	0.0851064	8	41	0.163265	/	1	/	0	5	0	0	0	0	/	/	/	0	9	0	2	9	0.181818	/	/
chr1	180167134	-	ENSMUSG00000026489	Adck3	mRNA	0	8	0	0	2	0	/	/	/	10	89	0.10101	3	84	0.0344828	1	/	/	4	45	0.0816327	4	33	0.108108	/	/	/	0	3	0	1	9	0.1	/	/	/	2	25	0.0740741	0	30	0	/	/
chr1	180169125	-	ENSMUSG00000026489	Adck3	mRNA	0	1	0	0	1	0	/	/	/	7	62	0.101449	2	49	0.0392157	1	/	/	1	36	0.027027	1	15	0.0625	/	/	/	0	3	0	0	2	0	/	/	/	1	15	0.0625	0	27	0	/	/
chr1	180169205	-	ENSMUSG00000026489	Adck3	mRNA	4	7	0.363636	1	15	0.0625	/	/	/	61	325	0.158031	58	284	0.169591	1	1	0.163462	39	321	0.108333	35	98	0.263158	1	1	0.150101	1	27	0.0357143	2	23	0.08	/	/	/	15	73	0.170455	13	108	0.107438	1	1
chr1	180413784	+	ENSMUSG00000038855	Itpkb	mRNA	0	8	0	0	8	0	/	/	/	2	40	0.047619	5	32	0.135135	/	1	/	1	12	0.0769231	6	23	0.206897	/	/	/	4	19	0.173913	7	27	0.205882	/	1	/	2	15	0.117647	1	15	0.0625	/	/
chr1	180423821	+	ENSMUSG00000038855	Itpkb	mRNA	0	6	0	0	4	0	/	/	/	4	66	0.0571429	2	69	0.028169	/	/	/	3	31	0.0882353	5	28	0.151515	/	1	/	4	51	0.0727273	2	40	0.047619	/	/	/	0	24	0	2	42	0.0454545	/	/
chr1	180424318	+	ENSMUSG00000038855	Itpkb	mRNA	0	2	0	1	4	0.2	/	/	/	6	26	0.1875	6	15	0.285714	1	/	/	0	18	0	1	11	0.0833333	/	/	/	0	18	0	0	14	0	/	/	/	1	6	0.142857	1	7	0.125	/	/
chr1	180432908	-	ENSMUSG00000053963	6330403A02Rik	mRNA	0	0	0	0	1	0	/	/	/	0	0	0	0	0	0	/	/	/	0	0	0	0	0	0	/	/	/	5	37	0.119048	6	37	0.139535	1	1	0.129412	0	0	0	0	0	0	/	/
chr1	180433183	-	ENSMUSG00000053963	6330403A02Rik	mRNA	0	0	0	0	2	0	/	/	/	0	2	0	0	1	0	/	/	/	0	0	0	0	0	0	/	/	/	6	48	0.111111	8	44	0.153846	1	1	0.132075	0	0	0	0	0	0	/	/
chr1	180436581	-	ENSMUSG00000053963	6330403A02Rik	mRNA	0	0	0	0	0	0	/	/	/	0	0	0	0	0	0	/	/	/	0	0	0	0	0	0	/	/	/	8	27	0.228571	4	20	0.166667	1	/	/	0	0	0	0	0	0	/	/
chr1	180726298	+	ENSMUSG00000026499	Acbd3	mRNA	39	153	0.203125	10	87	0.103093	1	1	0.16955	31	134	0.187879	9	77	0.104651	1	1	0.159363	14	83	0.14433	8	62	0.114286	1	1	0.131737	35	231	0.131579	26	231	0.101167	1	1	0.116635	22	132	0.142857	24	163	0.128342	1	1
chr1	180726307	+	ENSMUSG00000026499	Acbd3	mRNA	46	188	0.196581	12	90	0.117647	1	1	0.172619	33	140	0.190751	13	85	0.132653	1	1	0.169742	17	93	0.154545	8	68	0.105263	1	1	0.134409	37	250	0.12892	30	246	0.108696	1	1	0.119005	25	147	0.145349	26	172	0.131313	1	1
chr1	180746812	+	ENSMUSG00000026499	Acbd3	mRNA	0	3	0	0	5	0	/	/	/	5	13	0.277778	3	19	0.136364	/	/	/	1	16	0.0588235	2	7	0.222222	/	/	/	8	36	0.181818	1	35	0.0277778	1	/	/	2	20	0.0909091	3	29	0.09375	/	/
chr1	180810194	-	ENSMUSG00000060743	H3f3a	mRNA	0	34	0	0	42	0	/	/	/	1	61	0.016129	3	42	0.0666667	/	/	/	6	31	0.162162	1	35	0.0277778	1	/	/	0	40	0	0	41	0	/	/	/	3	64	0.0447761	1	70	0.0140845	/	/
chr1	180810254	-	ENSMUSG00000060743	H3f3a	mRNA	1	120	0.00826446	3	166	0.0177515	/	/	/	1	381	0.0026178	6	345	0.017094	/	/	/	6	283	0.0207612	10	40	0.2	/	1	/	6	292	0.0201342	1	224	0.00444444	/	/	/	6	446	0.0132743	12	630	0.0186916	/	/
chr1	180813546	-	ENSMUSG00000060743	H3f3a	mRNA	24	290	0.0764331	9	212	0.040724	/	/	/	32	194	0.141593	24	180	0.117647	1	1	0.130233	0	97	0	1	113	0.00877193	/	/	/	13	102	0.113043	12	86	0.122449	1	1	0.117371	27	223	0.108	31	284	0.0984127	1	/
chr1	180989943	-	ENSMUSG00000038776	Ephx1	mRNA	1	1	0.5	1	0	1	/	/	/	0	8	0	0	4	0	/	/	/	0	3	0	0	0	0	/	/	/	0	0	0	0	0	0	/	/	/	0	1	0	0	6	0	/	/
chr1	181091947	-			intergenic	0	45	0	1	38	0.025641	/	/	/	3	54	0.0526316	7	47	0.12963	/	1	/	1	64	0.0153846	0	54	0	/	/	/	0	97	0	1	143	0.00694444	/	/	/	2	46	0.0416667	1	66	0.0149254	/	/
chr1	181155954	+	ENSMUSG00000062169	Cnih4	mRNA	0	74	0	3	90	0.0322581	/	/	/	2	55	0.0350877	7	40	0.148936	/	1	/	4	45	0.0816327	0	11	0	/	/	/	0	30	0	1	23	0.0416667	/	/	/	0	50	0	1	54	0.0181818	/	/
chr1	181168067	+	ENSMUSG00000062169	Cnih4	mRNA	0	7	0	1	14	0.0666667	/	/	/	12	65	0.155844	13	71	0.154762	1	1	0.15528	4	29	0.121212	6	46	0.115385	/	1	/	12	86	0.122449	10	63	0.136986	1	1	0.128655	7	50	0.122807	9	55	0.140625	1	1
chr1	181211396	-	ENSMUSG00000038733	Wdr26	mRNA	3	22	0.12	3	14	0.176471	/	/	/	12	37	0.244898	13	48	0.213115	1	1	0.227273	6	14	0.3	3	25	0.107143	/	/	/	5	40	0.111111	6	32	0.157895	1	1	0.13253	3	21	0.125	4	18	0.181818	/	/
chr1	181211399	-	ENSMUSG00000038733	Wdr26	mRNA	4	20	0.166667	6	10	0.375	/	/	/	9	39	0.1875	14	47	0.229508	1	1	0.211009	7	13	0.35	8	20	0.285714	/	/	/	11	31	0.261905	13	26	0.333333	1	1	0.296296	6	14	0.3	9	11	0.45	/	/
chr1	181211405	-	ENSMUSG00000038733	Wdr26	mRNA	1	15	0.0625	3	10	0.230769	/	/	/	9	32	0.219512	13	41	0.240741	1	1	0.231579	5	10	0.333333	6	16	0.272727	/	/	/	8	31	0.205128	9	27	0.25	1	1	0.226667	5	12	0.294118	8	8	0.5	/	/
chr1	181211408	-	ENSMUSG00000038733	Wdr26	mRNA	1	12	0.0769231	2	11	0.153846	/	/	/	5	35	0.125	9	46	0.163636	1	1	0.147368	1	14	0.0666667	6	12	0.333333	/	/	/	4	32	0.111111	5	32	0.135135	/	1	/	1	13	0.0714286	6	8	0.428571	/	/
chr1	181211483	-	ENSMUSG00000038733	Wdr26	mRNA	5	105	0.0454545	6	48	0.111111	/	1	/	10	171	0.0552486	7	118	0.056	/	/	/	7	96	0.0679612	6	127	0.0451128	/	/	/	9	116	0.072	5	91	0.0520833	/	/	/	5	108	0.0442478	6	102	0.0555556	/	/
chr1	181211484	-	ENSMUSG00000038733	Wdr26	mRNA	4	106	0.0363636	6	49	0.109091	/	1	/	9	179	0.0478723	7	123	0.0538462	/	/	/	7	95	0.0686275	6	127	0.0451128	/	/	/	8	121	0.0620155	7	90	0.0721649	/	/	/	5	108	0.0442478	7	101	0.0648148	/	/
chr1	181211486	-	ENSMUSG00000038733	Wdr26	mRNA	4	105	0.0366972	6	49	0.109091	/	1	/	9	181	0.0473684	5	124	0.0387597	/	/	/	8	93	0.0792079	7	125	0.0530303	/	/	/	7	123	0.0538462	6	92	0.0612245	/	/	/	5	108	0.0442478	5	102	0.046729	/	/
chr1	181211487	-	ENSMUSG00000038733	Wdr26	mRNA	4	105	0.0366972	6	49	0.109091	/	1	/	8	182	0.0421053	6	123	0.0465116	/	/	/	6	94	0.06	7	124	0.0534351	/	/	/	6	124	0.0461538	6	92	0.0612245	/	/	/	4	109	0.0353982	5	102	0.046729	/	/
chr1	181211488	-	ENSMUSG00000038733	Wdr26	mRNA	3	106	0.0275229	6	49	0.109091	/	1	/	8	182	0.0421053	5	124	0.0387597	/	/	/	6	94	0.06	6	125	0.0458015	/	/	/	6	124	0.0461538	6	92	0.0612245	/	/	/	3	110	0.0265487	5	100	0.047619	/	/
chr1	181211489	-	ENSMUSG00000038733	Wdr26	mRNA	3	106	0.0275229	6	49	0.109091	/	1	/	7	183	0.0368421	6	123	0.0465116	/	/	/	6	93	0.0606061	7	124	0.0534351	/	/	/	6	121	0.0472441	6	92	0.0612245	/	/	/	3	110	0.0265487	5	102	0.046729	/	/
chr1	181211845	-			intergenic	41	11	0.788462	30	8	0.789474	1	1	0.788889	51	28	0.64557	64	22	0.744186	1	1	0.69697	56	14	0.8	70	22	0.76087	1	1	0.777778	36	19	0.654545	46	15	0.754098	1	1	0.706897	64	17	0.790123	52	25	0.675325	1	1
chr1	181211846	-			intergenic	45	11	0.803571	35	5	0.875	1	1	0.833333	63	18	0.777778	77	17	0.819149	1	1	0.8	65	7	0.902778	81	14	0.852632	1	1	0.874251	42	15	0.736842	55	9	0.859375	1	1	0.801653	74	14	0.840909	65	14	0.822785	1	1
chr1	181211847	-			intergenic	50	6	0.892857	34	6	0.85	1	1	0.875	66	17	0.795181	75	20	0.789474	1	1	0.792135	68	4	0.944444	83	12	0.873684	1	1	0.904192	43	16	0.728814	56	8	0.875	1	1	0.804878	77	13	0.855556	65	14	0.822785	1	1
chr1	181211848	-			intergenic	51	5	0.910714	33	7	0.825	1	1	0.875	72	13	0.847059	81	14	0.852632	1	1	0.85	68	3	0.957746	81	13	0.861702	1	1	0.90303	45	14	0.762712	58	6	0.90625	1	1	0.837398	78	13	0.857143	68	11	0.860759	1	1
chr1	181211849	-			intergenic	48	7	0.872727	34	6	0.85	1	1	0.863158	73	12	0.858824	81	15	0.84375	1	1	0.850829	67	4	0.943662	82	13	0.863158	1	1	0.89759	44	15	0.745763	56	8	0.875	1	1	0.813008	76	15	0.835165	70	9	0.886076	1	1
chr1	181211850	-			intergenic	47	9	0.839286	31	9	0.775	1	1	0.8125	70	15	0.823529	72	24	0.75	1	1	0.78453	58	13	0.816901	78	17	0.821053	1	1	0.819277	46	13	0.779661	52	12	0.8125	1	1	0.796748	70	21	0.769231	63	16	0.797468	1	1
chr1	181211851	-			intergenic	29	27	0.517857	20	20	0.5	1	1	0.510417	45	40	0.529412	42	54	0.4375	1	1	0.480663	35	36	0.492958	49	46	0.515789	1	1	0.506024	27	31	0.465517	26	38	0.40625	1	1	0.434426	35	56	0.384615	34	44	0.435897	1	1
chr1	181211852	-			intergenic	7	49	0.125	7	33	0.175	1	1	0.145833	17	68	0.2	12	84	0.125	1	1	0.160221	5	66	0.0704225	8	86	0.0851064	/	/	/	7	51	0.12069	8	57	0.123077	1	1	0.121951	10	81	0.10989	7	71	0.0897436	1	/
chr1	181211856	-			intergenic	28	29	0.491228	22	22	0.5	1	1	0.49505	50	48	0.510204	55	47	0.539216	1	1	0.525	53	24	0.688312	55	48	0.533981	1	1	0.6	24	38	0.387097	37	30	0.552239	1	1	0.472868	49	52	0.485149	44	45	0.494382	1	1
chr1	181211857	-			intergenic	30	27	0.526316	23	21	0.522727	1	1	0.524752	51	47	0.520408	54	48	0.529412	1	1	0.525	51	25	0.671053	57	46	0.553398	1	1	0.603352	25	38	0.396825	37	29	0.560606	1	1	0.48062	51	50	0.50495	48	41	0.539326	1	1
chr1	181211858	-			intergenic	30	27	0.526316	24	20	0.545455	1	1	0.534653	52	46	0.530612	51	51	0.5	1	1	0.515	48	26	0.648649	57	47	0.548077	1	1	0.589888	25	38	0.396825	37	29	0.560606	1	1	0.48062	48	52	0.48	47	42	0.52809	1	1
chr1	181352604	+			intergenic	0	0	0	0	0	0	/	/	/	0	0	0	0	0	0	/	/	/	0	0	0	0	0	0	/	/	/	1	57	0.0172414	5	44	0.102041	/	1	/	0	0	0	0	0	0	/	/
chr1	181352605	+			intergenic	0	0	0	0	0	0	/	/	/	0	0	0	0	0	0	/	/	/	0	0	0	0	0	0	/	/	/	1	57	0.0172414	6	44	0.12	/	1	/	0	0	0	0	0	0	/	/
chr1	181352607	+			intergenic	0	0	0	0	0	0	/	/	/	0	0	0	0	0	0	/	/	/	0	0	0	0	0	0	/	/	/	2	57	0.0338983	6	50	0.107143	/	1	/	0	0	0	0	0	0	/	/
chr1	181460192	+			intergenic	0	0	0	0	0	0	/	/	/	0	0	0	0	0	0	/	/	/	0	0	0	0	0	0	/	/	/	8	41	0.163265	12	46	0.206897	1	1	0.186916	0	0	0	0	0	0	/	/
chr1	181817011	-	ENSMUSG00000004880	Lbr	mRNA	6	97	0.0582524	0	46	0	/	/	/	10	105	0.0869565	5	77	0.0609756	/	/	/	0	42	0	1	50	0.0196078	/	/	/	8	55	0.126984	2	47	0.0408163	1	/	/	6	106	0.0535714	4	100	0.0384615	/	/
chr1	181904398	-			intergenic	0	5	0	1	7	0.125	/	/	/	11	109	0.0916667	12	115	0.0944882	/	/	/	4	22	0.153846	2	18	0.1	/	/	/	5	122	0.0393701	14	131	0.0965517	/	/	/	7	31	0.184211	3	30	0.0909091	1	/
chr1	181904400	-			intergenic	0	5	0	1	7	0.125	/	/	/	20	99	0.168067	21	99	0.175	1	1	0.171548	4	22	0.153846	2	17	0.105263	/	/	/	13	113	0.103175	20	124	0.138889	1	1	0.122222	8	28	0.222222	11	22	0.333333	1	1
chr1	181904402	-			intergenic	0	6	0	2	6	0.25	/	/	/	18	96	0.157895	20	96	0.172414	1	1	0.165217	6	18	0.25	2	17	0.105263	/	/	/	16	110	0.126984	27	111	0.195652	1	1	0.162879	10	26	0.277778	10	24	0.294118	1	1
chr1	181904404	-			intergenic	0	6	0	2	8	0.2	/	/	/	17	91	0.157407	21	87	0.194444	1	1	0.175926	5	18	0.217391	2	16	0.111111	/	/	/	13	103	0.112069	28	105	0.210526	1	1	0.164659	8	26	0.235294	10	21	0.322581	1	1
chr1	181904406	-			intergenic	0	5	0	1	8	0.111111	/	/	/	11	93	0.105769	5	96	0.049505	1	/	/	2	18	0.1	1	19	0.05	/	/	/	4	108	0.0357143	14	117	0.10687	/	1	/	4	29	0.121212	5	26	0.16129	/	1
chr1	181904412	-			intergenic	1	4	0.2	1	9	0.1	/	/	/	6	97	0.0582524	10	87	0.103093	/	1	/	3	14	0.176471	0	18	0	/	/	/	9	106	0.0782609	17	116	0.12782	/	1	/	4	29	0.121212	5	21	0.192308	/	/
chr1	181904414	-			intergenic	0	4	0	2	8	0.2	/	/	/	19	85	0.182692	16	76	0.173913	1	1	0.178571	4	13	0.235294	0	18	0	/	/	/	12	102	0.105263	22	109	0.167939	1	1	0.138776	7	24	0.225806	9	15	0.375	1	/
chr1	181904416	-			intergenic	1	2	0.333333	2	8	0.2	/	/	/	16	85	0.158416	15	74	0.168539	1	1	0.163158	4	14	0.222222	0	16	0	/	/	/	12	97	0.110092	21	109	0.161538	1	1	0.138075	10	22	0.3125	8	16	0.333333	1	/
chr1	181919353	-	ENSMUSG00000022995	Enah	mRNA	0	6	0	0	7	0	/	/	/	16	88	0.153846	8	84	0.0869565	1	/	/	3	33	0.0833333	1	10	0.0909091	/	/	/	2	123	0.016	2	101	0.0194175	/	/	/	1	52	0.0188679	2	45	0.0425532	/	/
chr1	182124801	+	ENSMUSG00000026511	Srp9	mRNA	9	41	0.18	2	30	0.0625	1	/	/	13	41	0.240741	8	30	0.210526	1	1	0.228261	3	12	0.2	5	21	0.192308	/	/	/	5	25	0.166667	3	34	0.0810811	1	/	/	7	44	0.137255	4	54	0.0689655	1	/
chr1	182124802	+	ENSMUSG00000026511	Srp9	mRNA	3	53	0.0535714	5	30	0.142857	/	1	/	3	53	0.0535714	5	38	0.116279	/	1	/	4	18	0.181818	0	27	0	/	/	/	2	31	0.0606061	2	41	0.0465116	/	/	/	5	53	0.0862069	13	50	0.206349	/	1
chr1	182128747	+	ENSMUSG00000026511	Srp9	mRNA	7	79	0.0813953	0	39	0	/	/	/	4	88	0.0434783	4	59	0.0634921	/	/	/	0	39	0	0	9	0	/	/	/	3	99	0.0294118	4	90	0.0425532	/	/	/	3	77	0.0375	6	105	0.0540541	/	/
chr1	182279594	-	ENSMUSG00000038633	Degs1	mRNA	0	34	0	0	14	0	/	/	/	6	44	0.12	4	39	0.0930233	1	/	/	0	17	0	0	10	0	/	/	/	7	72	0.0886076	3	68	0.0422535	/	/	/	1	115	0.00862069	3	127	0.0230769	/	/
chr1	182282626	-	ENSMUSG00000038633	Degs1	mRNA	3	269	0.0110294	6	82	0.0681818	/	/	/	10	141	0.0662252	14	142	0.0897436	/	/	/	4	57	0.0655738	6	27	0.181818	/	1	/	30	265	0.101695	22	262	0.0774648	1	/	/	43	384	0.100703	25	320	0.0724638	1	/
chr1	182895878	+			intergenic	0	0	0	0	1	0	/	/	/	0	6	0	0	1	0	/	/	/	0	4	0	0	3	0	/	/	/	8	647	0.0122137	14	548	0.024911	/	/	/	0	22	0	5	35	0.125	/	1
chr1	183297502	+	ENSMUSG00000042901	Aida	mRNA	2	12	0.142857	1	16	0.0588235	/	/	/	2	69	0.028169	3	36	0.0769231	/	/	/	1	19	0.05	2	18	0.1	/	/	/	7	45	0.134615	4	66	0.0571429	1	/	/	2	20	0.0909091	0	18	0	/	/
chr1	183325296	+			intergenic	0	10	0	0	17	0	/	/	/	1	63	0.015625	0	64	0	/	/	/	1	54	0.0181818	5	43	0.104167	/	1	/	2	91	0.0215054	0	88	0	/	/	/	0	21	0	0	37	0	/	/
chr1	183334430	-	ENSMUSG00000056050	CAAA01083517.1	mRNA	3	107	0.0272727	8	114	0.0655738	/	/	/	5	111	0.0431034	6	138	0.0416667	/	/	/	4	183	0.0213904	10	67	0.12987	/	1	/	4	211	0.0186047	10	188	0.0505051	/	/	/	4	114	0.0338983	6	149	0.0387097	/	/
chr1	183391000	+	ENSMUSG00000072258	CAAA01083517.2	mRNA	0	94	0	1	44	0.0222222	/	/	/	38	195	0.16309	30	170	0.15	1	1	0.157044	6	66	0.0833333	1	33	0.0294118	/	/	/	3	141	0.0208333	6	174	0.0333333	/	/	/	7	104	0.0630631	1	101	0.00980392	/	/
chr1	184617556	+			intergenic	47	137	0.255435	19	114	0.142857	1	1	0.208202	17	43	0.283333	6	47	0.113208	1	1	0.20354	4	27	0.129032	6	29	0.171429	/	1	/	11	56	0.164179	13	57	0.185714	1	1	0.175182	9	47	0.160714	14	75	0.157303	1	1
chr1	184794219	-	ENSMUSG00000026621	Mosc1	mRNA	0	0	0	0	0	0	/	/	/	0	0	0	0	0	0	/	/	/	0	0	0	0	0	0	/	/	/	0	0	0	0	0	0	/	/	/	0	0	0	0	0	0	/	/
chr1	184800063	-	ENSMUSG00000026621	Mosc1	mRNA	0	0	0	0	0	0	/	/	/	0	0	0	0	0	0	/	/	/	0	0	0	0	1	0	/	/	/	0	0	0	0	0	0	/	/	/	0	0	0	0	0	0	/	/
chr1	184811286	-	ENSMUSG00000026621	Mosc1	mRNA	0	0	0	0	0	0	/	/	/	0	0	0	0	0	0	/	/	/	0	1	0	0	0	0	/	/	/	0	0	0	0	0	0	/	/	/	0	0	0	0	1	0	/	/
chr1	184818535	-	ENSMUSG00000073481	Mosc2	mRNA	6	26	0.1875	2	18	0.1	1	/	/	0	1	0	0	0	0	/	/	/	0	0	0	0	0	0	/	/	/	0	4	0	0	2	0	/	/	/	1	5	0.166667	2	2	0.5	/	/
chr1	184818539	-	ENSMUSG00000073481	Mosc2	mRNA	6	28	0.176471	3	18	0.142857	1	/	/	0	1	0	0	0	0	/	/	/	0	0	0	0	0	0	/	/	/	1	3	0.25	0	0	0	/	/	/	1	5	0.166667	1	2	0.333333	/	/
chr1	184818545	-	ENSMUSG00000073481	Mosc2	mRNA	6	26	0.1875	2	19	0.0952381	1	/	/	0	1	0	0	0	0	/	/	/	0	0	0	0	1	0	/	/	/	1	3	0.25	0	0	0	/	/	/	0	5	0	1	2	0.333333	/	/
chr1	184819350	-	ENSMUSG00000073481	Mosc2	mRNA	63	147	0.3	43	144	0.229947	1	1	0.267003	3	5	0.375	0	7	0	/	/	/	2	8	0.2	4	8	0.333333	/	/	/	4	17	0.190476	0	8	0	/	/	/	21	50	0.295775	34	72	0.320755	1	1
chr1	184834032	-	ENSMUSG00000073481	Mosc2	mRNA	3	16	0.157895	8	16	0.333333	/	/	/	1	0	1	2	3	0.4	/	/	/	5	3	0.625	2	2	0.5	/	/	/	3	3	0.5	3	2	0.6	/	/	/	10	10	0.5	10	13	0.434783	/	/
chr1	184841433	-	ENSMUSG00000073481	Mosc2	mRNA	13	440	0.0286976	8	264	0.0294118	/	/	/	0	17	0	1	7	0.125	/	/	/	0	18	0	1	28	0.0344828	/	/	/	0	22	0	0	33	0	/	/	/	7	137	0.0486111	6	156	0.037037	/	/
chr1	184841434	-	ENSMUSG00000073481	Mosc2	mRNA	37	510	0.0676417	30	303	0.0900901	/	/	/	3	14	0.176471	1	7	0.125	/	/	/	4	14	0.222222	3	18	0.142857	/	/	/	4	15	0.210526	3	23	0.115385	/	/	/	21	94	0.182609	23	134	0.146497	1	1
chr1	184841435	-	ENSMUSG00000073481	Mosc2	mRNA	29	48	0.376623	13	38	0.254902	1	1	0.328125	1	3	0.25	0	1	0	/	/	/	0	3	0	0	3	0	/	/	/	1	6	0.142857	1	3	0.25	/	/	/	7	23	0.233333	5	24	0.172414	1	/
chr1	184872330	-	ENSMUSG00000039349	C130074G19Rik	mRNA	0	7	0	0	8	0	/	/	/	0	3	0	0	10	0	/	/	/	0	7	0	0	4	0	/	/	/	0	15	0	1	12	0.0769231	/	/	/	10	72	0.121951	9	91	0.09	1	/
chr1	184897579	-	ENSMUSG00000026620	Mark1	mRNA	0	1	0	0	1	0	/	/	/	1	7	0.125	1	9	0.1	/	/	/	1	9	0.1	0	4	0	/	/	/	17	145	0.104938	27	119	0.184932	1	1	0.142857	0	7	0	0	3	0	/	/
chr1	184999584	-			intergenic	0	0	0	0	3	0	/	/	/	8	24	0.25	5	25	0.166667	1	1	0.209677	0	4	0	0	16	0	/	/	/	19	311	0.0575758	15	168	0.0819672	/	/	/	1	15	0.0625	2	4	0.333333	/	/
chr1	184999689	-			intergenic	0	13	0	0	4	0	/	/	/	11	73	0.130952	6	60	0.0909091	1	/	/	0	21	0	1	21	0.0454545	/	/	/	20	573	0.0337268	8	469	0.0167715	/	/	/	0	18	0	0	14	0	/	/
chr1	185262671	+	ENSMUSG00000039318	Rab3gap2	mRNA	6	9	0.4	4	10	0.285714	/	/	/	2	12	0.142857	1	6	0.142857	/	/	/	1	6	0.142857	3	5	0.375	/	/	/	9	24	0.272727	14	22	0.388889	1	1	0.333333	3	6	0.333333	1	10	0.0909091	/	/
chr1	185262673	+	ENSMUSG00000039318	Rab3gap2	mRNA	5	11	0.3125	2	11	0.153846	/	/	/	0	12	0	3	6	0.333333	/	/	/	4	6	0.4	2	6	0.25	/	/	/	6	28	0.176471	4	23	0.148148	1	/	/	2	8	0.2	5	10	0.333333	/	/
chr1	185278283	+	ENSMUSG00000039318	Rab3gap2	mRNA	1	20	0.047619	2	31	0.0606061	/	/	/	0	16	0	0	21	0	/	/	/	1	22	0.0434783	0	14	0	/	/	/	1	56	0.0175439	5	42	0.106383	/	1	/	0	21	0	1	27	0.0357143	/	/
chr1	185284809	+	ENSMUSG00000039318	Rab3gap2	mRNA	3	10	0.230769	1	21	0.0454545	/	/	/	3	23	0.115385	1	27	0.0357143	/	/	/	1	19	0.05	0	19	0	/	/	/	18	92	0.163636	9	93	0.0882353	1	/	/	0	22	0	2	18	0.1	/	/
chr1	185288187	-	ENSMUSG00000026618	Iars2	mRNA	2	15	0.117647	4	10	0.285714	/	/	/	19	28	0.404255	12	33	0.266667	1	1	0.336957	7	19	0.269231	8	17	0.32	/	/	/	3	13	0.1875	9	17	0.346154	/	/	/	7	22	0.241379	15	32	0.319149	/	1
chr1	185288188	-	ENSMUSG00000026618	Iars2	mRNA	3	11	0.214286	0	15	0	/	/	/	6	34	0.15	3	30	0.0909091	1	/	/	4	22	0.153846	3	16	0.157895	/	/	/	3	15	0.166667	2	15	0.117647	/	/	/	3	21	0.125	3	33	0.0833333	/	/
chr1	185315943	-	ENSMUSG00000026618	Iars2	mRNA	12	72	0.142857	6	70	0.0789474	1	/	/	16	211	0.0704846	18	196	0.0841121	/	/	/	2	124	0.015873	8	59	0.119403	/	1	/	8	130	0.057971	1	113	0.00877193	/	/	/	8	212	0.0363636	17	242	0.0656371	/	/
chr1	185329123	+			intergenic	3	20	0.130435	1	30	0.0322581	/	/	/	1	0	1	0	3	0	/	/	/	0	3	0	0	2	0	/	/	/	0	8	0	1	11	0.0833333	/	/	/	0	25	0	1	32	0.030303	/	/
chr1	185332187	+	ENSMUSG00000026617	Bpnt1	mRNA	13	120	0.0977444	11	66	0.142857	/	1	/	0	1	0	0	4	0	/	/	/	1	2	0.333333	1	6	0.142857	/	/	/	1	46	0.0212766	3	62	0.0461538	/	/	/	5	37	0.119048	1	46	0.0212766	1	/
chr1	185356475	+	ENSMUSG00000026617	Bpnt1	mRNA	5	21	0.192308	8	43	0.156863	/	1	/	0	2	0	0	3	0	/	/	/	0	2	0	1	4	0.2	/	/	/	0	8	0	1	13	0.0714286	/	/	/	2	26	0.0714286	1	29	0.0333333	/	/
chr1	185363072	+			intergenic	3	19	0.136364	2	15	0.117647	/	/	/	8	63	0.112676	1	51	0.0192308	1	/	/	4	45	0.0816327	6	49	0.109091	/	1	/	2	51	0.0377358	5	31	0.138889	/	1	/	2	29	0.0645161	2	28	0.0666667	/	/
chr1	185428120	+	ENSMUSG00000026615	Eprs	mRNA	1	46	0.0212766	6	45	0.117647	/	1	/	8	89	0.0824742	6	78	0.0714286	/	/	/	7	134	0.0496454	19	97	0.163793	/	1	/	13	96	0.119266	5	82	0.0574713	1	/	/	5	57	0.0806452	5	61	0.0757576	/	/
chr1	186100185	-	ENSMUSG00000039246	Lyplal1	mRNA	0	0	0	0	2	0	/	/	/	0	1	0	0	2	0	/	/	/	0	0	0	0	3	0	/	/	/	0	1	0	0	0	0	/	/	/	0	47	0	8	60	0.117647	/	1
chr1	188211043	+	ENSMUSG00000026610	Esrrg	mRNA	2	15	0.117647	0	7	0	/	/	/	3	31	0.0882353	1	26	0.037037	/	/	/	3	19	0.136364	2	13	0.133333	/	/	/	3	35	0.0789474	5	33	0.131579	/	1	/	3	42	0.0666667	4	46	0.08	/	/
chr1	188972221	-	ENSMUSG00000026608	Kctd3	mRNA	1	22	0.0434783	1	17	0.0555556	/	/	/	1	6	0.142857	0	4	0	/	/	/	1	13	0.0714286	0	14	0	/	/	/	9	41	0.18	6	46	0.115385	1	1	0.147059	1	15	0.0625	3	6	0.333333	/	/
chr1	189007828	-	ENSMUSG00000026608	Kctd3	mRNA	2	14	0.125	0	7	0	/	/	/	0	7	0	0	11	0	/	/	/	0	9	0	1	6	0.142857	/	/	/	5	43	0.104167	2	50	0.0384615	1	/	/	0	12	0	0	14	0	/	/
chr1	189896676	-	ENSMUSG00000026603	Smyd2	mRNA	11	68	0.139241	16	75	0.175824	1	1	0.158824	271	270	0.500924	259	244	0.514911	1	1	0.507663	229	755	0.232724	142	441	0.243568	1	1	0.236758	39	381	0.0928571	48	323	0.12938	/	1	/	12	91	0.116505	18	84	0.176471	1	1
chr1	189922166	-	ENSMUSG00000026603	Smyd2	mRNA	2	12	0.142857	1	10	0.0909091	/	/	/	7	88	0.0736842	3	86	0.0337079	/	/	/	4	105	0.0366972	9	77	0.104651	/	1	/	1	56	0.0175439	5	45	0.1	/	1	/	2	15	0.117647	1	9	0.1	/	/
chr1	189922316	-	ENSMUSG00000026603	Smyd2	mRNA	2	2	0.5	0	1	0	/	/	/	6	18	0.25	1	11	0.0833333	/	/	/	9	15	0.375	8	38	0.173913	/	1	/	0	1	0	0	0	0	/	/	/	2	2	0.5	3	1	0.75	/	/
chr1	191058877	-	ENSMUSG00000026632	Tatdn3	mRNA	4	23	0.148148	5	15	0.25	/	/	/	5	89	0.0531915	10	85	0.105263	/	1	/	9	70	0.113924	8	25	0.242424	1	1	0.151786	8	101	0.0733945	20	76	0.208333	/	1	/	9	41	0.18	12	50	0.193548	1	1
chr1	191352262	-	ENSMUSG00000026626	Ppp2r5a	mRNA	1	26	0.037037	3	22	0.12	/	/	/	18	91	0.165138	17	104	0.140496	1	1	0.152174	10	87	0.103093	16	101	0.136752	1	1	0.121495	17	82	0.171717	9	67	0.118421	1	1	0.148571	14	103	0.119658	16	97	0.141593	1	1
chr1	191354832	-	ENSMUSG00000026626	Ppp2r5a	mRNA	21	122	0.146853	13	106	0.109244	1	1	0.129771	9	171	0.05	2	132	0.0149254	/	/	/	15	204	0.0684932	11	105	0.0948276	/	/	/	4	138	0.028169	5	142	0.0340136	/	/	/	18	199	0.0829493	9	155	0.054878	/	/
chr1	191397003	-	ENSMUSG00000026626	Ppp2r5a	mRNA	1	38	0.025641	0	20	0	/	/	/	9	51	0.15	0	24	0	1	/	/	5	36	0.121951	3	36	0.0769231	1	/	/	4	41	0.0888889	1	37	0.0263158	/	/	/	7	38	0.155556	10	47	0.175439	1	1
chr1	191718202	+	ENSMUSG00000026623	Lpgat1	mRNA	0	49	0	1	22	0.0434783	/	/	/	1	44	0.0222222	0	41	0	/	/	/	0	31	0	0	32	0	/	/	/	1	249	0.004	1	261	0.00381679	/	/	/	1	33	0.0294118	1	38	0.025641	/	/
chr1	191749537	+	ENSMUSG00000026623	Lpgat1	mRNA	16	54	0.228571	0	28	0	1	/	/	0	8	0	1	6	0.142857	/	/	/	0	1	0	0	3	0	/	/	/	2	15	0.117647	0	30	0	/	/	/	0	7	0	0	6	0	/	/
chr1	191940390	+			intergenic	0	0	0	0	0	0	/	/	/	0	0	0	0	0	0	/	/	/	2	0	1	0	3	0	/	/	/	0	0	0	0	1	0	/	/	/	9	15	0.375	9	35	0.204545	/	1
chr1	192074011	-	ENSMUSG00000026637	Traf5	mRNA	8	160	0.047619	12	194	0.0582524	/	/	/	4	104	0.037037	5	92	0.0515464	/	/	/	20	173	0.103627	31	172	0.152709	1	1	0.128788	3	129	0.0227273	0	103	0	/	/	/	3	122	0.024	3	157	0.01875	/	/
chr1	192074155	-	ENSMUSG00000026637	Traf5	mRNA	24	3630	0.00656814	31	2623	0.0116805	/	/	/	10	322	0.0301205	13	275	0.0451389	/	/	/	32	1628	0.0192771	27	1562	0.0169918	/	/	/	4	37	0.097561	12	24	0.333333	/	1	/	9	157	0.0542169	11	174	0.0594595	/	/
chr1	192190881	+	ENSMUSG00000058248	Kcnh1	mRNA	0	1	0	0	3	0	/	/	/	0	1	0	1	0	1	/	/	/	0	0	0	0	0	0	/	/	/	27	229	0.105469	21	204	0.0933333	1	/	/	0	5	0	1	4	0.2	/	/
chr1	192190882	+	ENSMUSG00000058248	Kcnh1	mRNA	0	1	0	0	3	0	/	/	/	0	1	0	0	1	0	/	/	/	0	0	0	0	0	0	/	/	/	26	234	0.1	20	210	0.0869565	1	/	/	0	6	0	1	4	0.2	/	/
chr1	192190883	+	ENSMUSG00000058248	Kcnh1	mRNA	0	1	0	0	3	0	/	/	/	0	1	0	1	0	1	/	/	/	0	0	0	0	0	0	/	/	/	28	233	0.10728	22	210	0.0948276	1	/	/	0	6	0	1	4	0.2	/	/
chr1	192190886	+	ENSMUSG00000058248	Kcnh1	mRNA	0	1	0	0	3	0	/	/	/	0	1	0	0	1	0	/	/	/	0	0	0	0	0	0	/	/	/	37	231	0.13806	24	212	0.101695	1	1	0.121032	0	6	0	1	4	0.2	/	/
chr1	192190888	+	ENSMUSG00000058248	Kcnh1	mRNA	0	2	0	0	3	0	/	/	/	0	1	0	0	1	0	/	/	/	0	0	0	0	0	0	/	/	/	38	234	0.139706	26	212	0.109244	1	1	0.12549	0	6	0	1	4	0.2	/	/
chr1	192190890	+	ENSMUSG00000058248	Kcnh1	mRNA	0	2	0	0	3	0	/	/	/	0	1	0	1	0	1	/	/	/	0	0	0	0	0	0	/	/	/	39	235	0.142336	25	216	0.103734	1	1	0.124272	0	6	0	1	4	0.2	/	/
chr1	192190891	+	ENSMUSG00000058248	Kcnh1	mRNA	0	2	0	0	3	0	/	/	/	0	1	0	0	1	0	/	/	/	0	0	0	0	0	0	/	/	/	38	236	0.138686	29	217	0.117886	1	1	0.128846	0	7	0	1	4	0.2	/	/
chr1	192190904	+	ENSMUSG00000058248	Kcnh1	mRNA	0	2	0	0	4	0	/	/	/	0	0	0	0	1	0	/	/	/	0	0	0	0	0	0	/	/	/	53	248	0.17608	39	249	0.135417	1	1	0.156197	0	8	0	1	5	0.166667	/	/
chr1	192190906	+	ENSMUSG00000058248	Kcnh1	mRNA	0	2	0	0	4	0	/	/	/	0	0	0	1	0	1	/	/	/	0	1	0	0	0	0	/	/	/	51	266	0.160883	42	262	0.138158	1	1	0.149758	0	8	0	1	5	0.166667	/	/
chr1	192190913	+	ENSMUSG00000058248	Kcnh1	mRNA	0	2	0	0	5	0	/	/	/	0	0	0	0	1	0	/	/	/	0	1	0	0	1	0	/	/	/	36	319	0.101408	34	342	0.0904255	1	/	/	0	10	0	1	7	0.125	/	/
chr1	193165887	+	ENSMUSG00000026638	Irf6	mRNA	8	54	0.129032	1	65	0.0151515	1	/	/	0	3	0	0	1	0	/	/	/	0	2	0	0	0	0	/	/	/	0	0	0	0	4	0	/	/	/	5	52	0.0877193	5	60	0.0769231	/	/
chr1	193171294	+	ENSMUSG00000026638;ENSMUSG00000079144	Irf6;A130010J15Rik	mRNA;mRNA	0	58	0	2	62	0.03125	/	/	/	1	2	0.333333	1	3	0.25	/	/	/	0	0	0	0	0	0	/	/	/	0	2	0	0	0	0	/	/	/	3	36	0.0769231	3	46	0.0612245	/	/
chr1	193175160	+	ENSMUSG00000079144	A130010J15Rik	mRNA	0	33	0	1	41	0.0238095	/	/	/	1	35	0.0277778	1	18	0.0526316	/	/	/	0	14	0	1	26	0.037037	/	/	/	0	40	0	0	26	0	/	/	/	0	32	0	1	35	0.0277778	/	/
chr1	193240364	-	ENSMUSG00000016194	Hsd11b1	mRNA	0	1	0	0	0	0	/	/	/	0	3	0	0	1	0	/	/	/	0	2	0	0	1	0	/	/	/	0	3	0	0	2	0	/	/	/	0	6	0	0	3	0	/	/
chr1	193280430	+			intergenic	0	6	0	0	7	0	/	/	/	12	107	0.10084	8	83	0.0879121	1	/	/	3	38	0.0731707	2	39	0.0487805	/	/	/	0	14	0	0	27	0	/	/	/	0	20	0	2	20	0.0909091	/	/
chr1	193330165	+	ENSMUSG00000026639	Lamb3	mRNA	1	245	0.00406504	0	158	0	/	/	/	0	3	0	0	5	0	/	/	/	0	4	0	1	3	0.25	/	/	/	0	7	0	0	8	0	/	/	/	0	46	0	0	62	0	/	/
chr1	193343498	+	ENSMUSG00000026639	Lamb3	mRNA	1	46	0.0212766	0	35	0	/	/	/	1	33	0.0294118	5	33	0.131579	/	1	/	0	2	0	0	0	0	/	/	/	0	1	0	0	1	0	/	/	/	0	4	0	0	10	0	/	/
chr1	193348152	-	ENSMUSG00000016179	Camk1g	mRNA	1	0	1	0	0	0	/	/	/	0	4	0	0	4	0	/	/	/	0	0	0	0	0	0	/	/	/	3	99	0.0294118	8	62	0.114286	/	1	/	0	4	0	3	7	0.3	/	/
chr1	193348153	-	ENSMUSG00000016179	Camk1g	mRNA	1	0	1	0	0	0	/	/	/	0	4	0	0	4	0	/	/	/	0	0	0	0	0	0	/	/	/	4	98	0.0392157	10	60	0.142857	/	1	/	0	4	0	3	7	0.3	/	/
chr1	193348154	-	ENSMUSG00000016179	Camk1g	mRNA	1	0	1	0	0	0	/	/	/	0	4	0	0	4	0	/	/	/	0	0	0	0	0	0	/	/	/	3	97	0.03	11	59	0.157143	/	1	/	0	3	0	3	7	0.3	/	/
chr1	193348167	-	ENSMUSG00000016179	Camk1g	mRNA	1	1	0.5	0	0	0	/	/	/	0	7	0	0	4	0	/	/	/	0	0	0	0	0	0	/	/	/	4	122	0.031746	8	70	0.102564	/	1	/	0	5	0	3	7	0.3	/	/
chr1	193348168	-	ENSMUSG00000016179	Camk1g	mRNA	1	1	0.5	0	0	0	/	/	/	0	7	0	0	4	0	/	/	/	0	0	0	0	0	0	/	/	/	3	124	0.023622	9	70	0.113924	/	1	/	0	5	0	3	7	0.3	/	/
chr1	193348169	-	ENSMUSG00000016179	Camk1g	mRNA	1	1	0.5	0	0	0	/	/	/	0	7	0	0	4	0	/	/	/	0	0	0	0	0	0	/	/	/	4	123	0.0314961	9	70	0.113924	/	1	/	0	5	0	3	7	0.3	/	/
chr1	193348170	-	ENSMUSG00000016179	Camk1g	mRNA	1	1	0.5	0	0	0	/	/	/	0	7	0	0	4	0	/	/	/	0	0	0	0	0	0	/	/	/	3	124	0.023622	9	70	0.113924	/	1	/	0	5	0	3	7	0.3	/	/
chr1	194643855	+	ENSMUSG00000026640	Plxna2	mRNA	0	8	0	1	11	0.0833333	/	/	/	6	82	0.0681818	7	60	0.104478	/	1	/	1	28	0.0344828	1	15	0.0625	/	/	/	4	139	0.027972	2	137	0.0143885	/	/	/	0	29	0	1	19	0.05	/	/
chr1	195095598	-			intergenic	0	4	0	0	10	0	/	/	/	23	138	0.142857	19	120	0.136691	1	1	0.14	15	125	0.107143	16	140	0.102564	1	1	0.10473	1	71	0.0138889	3	72	0.04	/	/	/	3	38	0.0731707	3	42	0.0666667	/	/
chr1	195096842	-			intergenic	5	56	0.0819672	3	24	0.111111	/	/	/	8	159	0.0479042	12	100	0.107143	/	1	/	12	126	0.0869565	5	126	0.0381679	/	/	/	1	67	0.0147059	6	56	0.0967742	/	/	/	5	53	0.0862069	4	88	0.0434783	/	/
chr1	195096843	-			intergenic	6	55	0.0983607	3	24	0.111111	/	/	/	9	159	0.0535714	10	102	0.0892857	/	/	/	12	124	0.0882353	5	126	0.0381679	/	/	/	1	67	0.0147059	5	57	0.0806452	/	/	/	6	52	0.103448	6	87	0.0645161	1	/
chr1	195114687	-	ENSMUSG00000016481	Cr1l	mRNA	14	107	0.115702	12	106	0.101695	1	1	0.108787	15	156	0.0877193	12	140	0.0789474	/	/	/	3	102	0.0285714	4	41	0.0888889	/	/	/	3	53	0.0535714	5	50	0.0909091	/	/	/	8	131	0.057554	7	145	0.0460526	/	/
chr2	3326856	+	ENSMUSG00000026643	Nmt2	mRNA	0	5	0	0	11	0	/	/	/	0	3	0	0	5	0	/	/	/	1	4	0.2	0	9	0	/	/	/	1	38	0.025641	5	35	0.125	/	1	/	0	4	0	0	5	0	/	/
chr2	4623465	-	ENSMUSG00000039449	Prpf18	mRNA	0	25	0	0	24	0	/	/	/	4	42	0.0869565	2	31	0.0606061	/	/	/	3	41	0.0681818	3	43	0.0652174	/	/	/	2	38	0.05	7	38	0.155556	/	1	/	2	18	0.1	0	36	0	/	/
chr2	4645652	-	ENSMUSG00000039449	Prpf18	mRNA	6	46	0.115385	1	45	0.0217391	1	/	/	0	128	0	2	119	0.0165289	/	/	/	0	53	0	1	17	0.0555556	/	/	/	1	64	0.0153846	0	65	0	/	/	/	4	106	0.0363636	5	104	0.0458716	/	/
chr2	4907138	+	ENSMUSG00000026662	Sephs1	mRNA	0	21	0	0	20	0	/	/	/	0	26	0	0	11	0	/	/	/	0	16	0	0	27	0	/	/	/	0	22	0	0	25	0	/	/	/	0	50	0	3	92	0.0315789	/	/
chr2	4927510	+	ENSMUSG00000026664	Phyh	mRNA	0	1	0	1	9	0.1	/	/	/	1	22	0.0434783	5	15	0.25	/	/	/	0	3	0	0	2	0	/	/	/	0	7	0	0	2	0	/	/	/	3	25	0.107143	6	32	0.157895	/	1
chr2	4927514	+	ENSMUSG00000026664	Phyh	mRNA	40	2	0.952381	30	14	0.681818	1	1	0.813953	46	21	0.686567	45	24	0.652174	1	1	0.669118	11	4	0.733333	7	3	0.7	/	/	/	7	7	0.5	4	1	0.8	/	/	/	48	24	0.666667	27	41	0.397059	1	1
chr2	4927515	+	ENSMUSG00000026664	Phyh	mRNA	46	1	0.978723	35	12	0.744681	1	1	0.861702	56	26	0.682927	56	25	0.691358	1	1	0.687117	12	4	0.75	8	4	0.666667	/	/	/	7	9	0.4375	4	2	0.666667	/	/	/	54	29	0.650602	31	43	0.418919	1	1
chr2	4928741	+	ENSMUSG00000026664	Phyh	mRNA	6	205	0.028436	3	133	0.0220588	/	/	/	45	320	0.123288	57	282	0.168142	1	1	0.144886	6	90	0.0625	1	24	0.04	/	/	/	2	83	0.0235294	5	55	0.0833333	/	/	/	30	321	0.0854701	23	305	0.070122	/	/
chr2	4930761	+	ENSMUSG00000026664	Phyh	mRNA	0	2	0	0	2	0	/	/	/	1	7	0.125	0	6	0	/	/	/	0	1	0	0	1	0	/	/	/	0	1	0	0	1	0	/	/	/	0	7	0	2	7	0.222222	/	/
chr2	4930765	+	ENSMUSG00000026664	Phyh	mRNA	0	4	0	0	5	0	/	/	/	1	29	0.0333333	4	32	0.111111	/	/	/	0	4	0	1	4	0.2	/	/	/	3	10	0.230769	1	4	0.2	/	/	/	5	20	0.2	4	20	0.166667	/	/
chr2	4930766	+	ENSMUSG00000026664	Phyh	mRNA	0	5	0	0	5	0	/	/	/	6	34	0.15	14	36	0.28	1	1	0.222222	0	5	0	3	4	0.428571	/	/	/	2	11	0.153846	1	4	0.2	/	/	/	4	26	0.133333	10	21	0.322581	/	1
chr2	4930770	+	ENSMUSG00000026664	Phyh	mRNA	1	31	0.03125	0	45	0	/	/	/	8	143	0.0529801	16	124	0.114286	/	1	/	1	26	0.037037	4	5	0.444444	/	/	/	3	42	0.0666667	1	16	0.0588235	/	/	/	10	114	0.0806452	11	122	0.0827068	/	/
chr2	4930901	+	ENSMUSG00000026664	Phyh	mRNA	0	0	0	0	3	0	/	/	/	5	5	0.5	11	8	0.578947	/	/	/	2	0	1	2	2	0.5	/	/	/	2	1	0.666667	1	0	1	/	/	/	3	4	0.428571	5	4	0.555556	/	/
chr2	4936087	+	ENSMUSG00000026664	Phyh	mRNA	6	121	0.0472441	5	139	0.0347222	/	/	/	41	653	0.0590778	38	668	0.0538244	/	/	/	10	128	0.0724638	8	64	0.111111	/	1	/	7	125	0.0530303	14	100	0.122807	/	1	/	54	635	0.0783745	48	759	0.0594796	/	/
chr2	4937670	+	ENSMUSG00000026664	Phyh	mRNA	27	2	0.931034	28	7	0.8	/	1	/	34	5	0.871795	32	6	0.842105	1	1	0.857143	3	0	1	4	1	0.8	/	/	/	0	5	0	3	7	0.3	/	/	/	29	7	0.805556	30	10	0.75	1	1
chr2	4937673	+	ENSMUSG00000026664	Phyh	mRNA	8	47	0.145455	4	58	0.0645161	1	/	/	16	92	0.148148	15	76	0.164835	1	1	0.155779	3	16	0.157895	3	23	0.115385	/	/	/	0	9	0	3	15	0.166667	/	/	/	12	86	0.122449	14	96	0.127273	1	1
chr2	4938297	+	ENSMUSG00000026664	Phyh	mRNA	4	10	0.285714	1	7	0.125	/	/	/	6	13	0.315789	8	12	0.4	/	/	/	1	3	0.25	2	2	0.5	/	/	/	1	1	0.5	2	0	1	/	/	/	6	14	0.3	3	10	0.230769	/	/
chr2	4938496	+	ENSMUSG00000026664	Phyh	mRNA	0	0	0	0	0	0	/	/	/	0	0	0	0	2	0	/	/	/	0	0	0	0	2	0	/	/	/	0	0	0	0	0	0	/	/	/	0	1	0	0	0	0	/	/
chr2	4938499	+	ENSMUSG00000026664	Phyh	mRNA	0	0	0	0	0	0	/	/	/	0	2	0	0	4	0	/	/	/	0	1	0	0	1	0	/	/	/	0	0	0	0	0	0	/	/	/	0	0	0	0	1	0	/	/
chr2	5019865	-			intergenic	2	5	0.285714	2	6	0.25	/	/	/	1	16	0.0588235	1	16	0.0588235	/	/	/	5	26	0.16129	11	31	0.261905	1	1	0.219178	3	3	0.5	1	10	0.0909091	/	/	/	0	2	0	0	2	0	/	/
chr2	5019869	-			intergenic	3	5	0.375	1	7	0.125	/	/	/	1	18	0.0526316	1	17	0.0555556	/	/	/	4	27	0.129032	11	33	0.25	/	1	/	2	4	0.333333	1	10	0.0909091	/	/	/	0	2	0	0	2	0	/	/
chr2	5019873	-			intergenic	1	7	0.125	0	8	0	/	/	/	1	18	0.0526316	1	17	0.0555556	/	/	/	0	32	0	5	38	0.116279	/	1	/	1	5	0.166667	1	10	0.0909091	/	/	/	0	2	0	0	2	0	/	/
chr2	5019954	-			intergenic	0	25	0	3	29	0.09375	/	/	/	1	26	0.037037	1	22	0.0434783	/	/	/	7	35	0.166667	5	54	0.0847458	1	/	/	1	17	0.0555556	1	28	0.0344828	/	/	/	0	3	0	0	5	0	/	/
chr2	5019956	-			intergenic	1	23	0.0416667	2	31	0.0606061	/	/	/	1	25	0.0384615	2	21	0.0869565	/	/	/	9	34	0.209302	8	50	0.137931	1	1	0.168317	1	17	0.0555556	1	27	0.0357143	/	/	/	0	3	0	0	7	0	/	/
chr2	5019957	-			intergenic	1	23	0.0416667	3	30	0.0909091	/	/	/	1	25	0.0384615	3	20	0.130435	/	/	/	7	36	0.162791	7	51	0.12069	1	1	0.138614	1	17	0.0555556	2	26	0.0714286	/	/	/	0	3	0	0	7	0	/	/
chr2	5019958	-			intergenic	2	22	0.0833333	3	30	0.0909091	/	/	/	0	28	0	2	22	0.0833333	/	/	/	6	37	0.139535	5	53	0.0862069	1	/	/	1	17	0.0555556	0	28	0	/	/	/	0	3	0	0	7	0	/	/
chr2	5019965	-			intergenic	1	27	0.0357143	3	29	0.09375	/	/	/	0	28	0	1	23	0.0416667	/	/	/	6	40	0.130435	3	55	0.0517241	1	/	/	0	19	0	0	32	0	/	/	/	0	4	0	0	6	0	/	/
chr2	5021207	-	ENSMUSG00000026672	Optn	mRNA	2	71	0.0273973	1	56	0.0175439	/	/	/	1	45	0.0217391	0	40	0	/	/	/	2	46	0.0416667	6	40	0.130435	/	1	/	1	12	0.0769231	6	5	0.545455	/	/	/	0	16	0	0	15	0	/	/
chr2	5021211	-	ENSMUSG00000026672	Optn	mRNA	1	64	0.0153846	3	52	0.0545455	/	/	/	2	46	0.0416667	0	34	0	/	/	/	3	44	0.0638298	5	33	0.131579	/	1	/	1	10	0.0909091	2	9	0.181818	/	/	/	0	16	0	0	12	0	/	/
chr2	5021216	-	ENSMUSG00000026672	Optn	mRNA	2	49	0.0392157	4	43	0.0851064	/	/	/	1	43	0.0227273	4	28	0.125	/	/	/	10	33	0.232558	9	17	0.346154	1	/	/	0	7	0	8	3	0.727273	/	/	/	0	15	0	0	9	0	/	/
chr2	5021219	-	ENSMUSG00000026672	Optn	mRNA	1	39	0.025	4	35	0.102564	/	/	/	0	40	0	6	22	0.214286	/	/	/	8	31	0.205128	6	11	0.352941	1	/	/	0	7	0	5	3	0.625	/	/	/	0	14	0	0	7	0	/	/
chr2	5021222	-	ENSMUSG00000026672	Optn	mRNA	1	34	0.0285714	4	32	0.111111	/	/	/	1	35	0.0277778	5	18	0.217391	/	/	/	9	25	0.264706	6	10	0.375	1	/	/	0	4	0	6	2	0.75	/	/	/	0	10	0	0	7	0	/	/
chr2	5339193	-	ENSMUSG00000039145	Camk1d	mRNA	13	49	0.209677	4	30	0.117647	1	/	/	3	11	0.214286	1	7	0.125	/	/	/	1	9	0.1	1	6	0.142857	/	/	/	15	128	0.104895	19	115	0.141791	1	1	0.122744	0	1	0	0	0	0	/	/
chr2	5868098	+	ENSMUSG00000025817	Nudt5	mRNA	10	133	0.0699301	22	156	0.123596	/	1	/	5	23	0.178571	4	17	0.190476	/	/	/	2	17	0.105263	3	10	0.230769	/	/	/	3	39	0.0714286	9	27	0.25	/	1	/	10	77	0.114943	16	61	0.207792	1	1
chr2	5877902	-	ENSMUSG00000025816	Sec61a2	mRNA	0	5	0	0	4	0	/	/	/	4	14	0.222222	9	19	0.321429	/	/	/	7	35	0.166667	12	33	0.266667	1	1	0.218391	5	67	0.0694444	2	68	0.0285714	/	/	/	1	7	0.125	0	7	0	/	/
chr2	5891296	-	ENSMUSG00000025816	Sec61a2	mRNA	1	7	0.125	0	13	0	/	/	/	1	18	0.0526316	0	15	0	/	/	/	1	45	0.0217391	0	24	0	/	/	/	2	72	0.027027	6	49	0.109091	/	1	/	0	16	0	0	8	0	/	/
chr2	5897107	-	ENSMUSG00000025815	Dhtkd1	mRNA	0	0	0	0	0	0	/	/	/	0	0	0	0	1	0	/	/	/	0	1	0	1	1	0.5	/	/	/	1	5	0.166667	0	0	0	/	/	/	3	16	0.157895	2	18	0.1	/	/
chr2	5897526	-	ENSMUSG00000025815	Dhtkd1	mRNA	0	2	0	0	0	0	/	/	/	1	2	0.333333	0	7	0	/	/	/	1	5	0.166667	2	6	0.25	/	/	/	3	6	0.333333	0	1	0	/	/	/	5	15	0.25	10	28	0.263158	/	1
chr2	5897532	-	ENSMUSG00000025815	Dhtkd1	mRNA	0	2	0	0	0	0	/	/	/	1	1	0.5	0	5	0	/	/	/	2	2	0.5	2	5	0.285714	/	/	/	3	5	0.375	1	0	1	/	/	/	6	13	0.315789	10	24	0.294118	/	1
chr2	5897533	-	ENSMUSG00000025815	Dhtkd1	mRNA	0	2	0	0	0	0	/	/	/	1	1	0.5	0	5	0	/	/	/	2	2	0.5	2	5	0.285714	/	/	/	3	5	0.375	1	0	1	/	/	/	6	13	0.315789	9	25	0.264706	/	1
chr2	5897534	-	ENSMUSG00000025815	Dhtkd1	mRNA	0	2	0	0	0	0	/	/	/	1	1	0.5	0	5	0	/	/	/	2	2	0.5	0	5	0	/	/	/	3	5	0.375	0	1	0	/	/	/	4	14	0.222222	7	25	0.21875	/	1
chr2	5897536	-	ENSMUSG00000025815	Dhtkd1	mRNA	0	2	0	0	0	0	/	/	/	1	1	0.5	0	5	0	/	/	/	2	2	0.5	0	5	0	/	/	/	3	5	0.375	0	1	0	/	/	/	4	13	0.235294	7	23	0.233333	/	1
chr2	5897537	-	ENSMUSG00000025815	Dhtkd1	mRNA	0	2	0	0	0	0	/	/	/	1	1	0.5	0	5	0	/	/	/	2	2	0.5	0	5	0	/	/	/	3	5	0.375	0	1	0	/	/	/	4	13	0.235294	7	23	0.233333	/	1
chr2	5897540	-	ENSMUSG00000025815	Dhtkd1	mRNA	0	2	0	0	0	0	/	/	/	0	2	0	0	5	0	/	/	/	2	2	0.5	0	5	0	/	/	/	1	7	0.125	0	1	0	/	/	/	2	15	0.117647	3	27	0.1	/	/
chr2	5897542	-	ENSMUSG00000025815	Dhtkd1	mRNA	0	2	0	0	0	0	/	/	/	0	2	0	0	5	0	/	/	/	2	2	0.5	0	5	0	/	/	/	1	7	0.125	0	1	0	/	/	/	1	15	0.0625	2	28	0.0666667	/	/
chr2	5897923	-	ENSMUSG00000025815	Dhtkd1	mRNA	1	2	0.333333	1	3	0.25	/	/	/	6	52	0.103448	10	28	0.263158	1	1	0.166667	7	20	0.259259	10	24	0.294118	/	1	/	8	25	0.242424	6	25	0.193548	1	1	0.21875	31	150	0.171271	34	182	0.157407	1	1
chr2	5897929	-	ENSMUSG00000025815	Dhtkd1	mRNA	1	2	0.333333	1	3	0.25	/	/	/	8	48	0.142857	14	24	0.368421	1	1	0.234043	8	19	0.296296	11	23	0.323529	/	1	/	14	23	0.378378	10	22	0.3125	1	1	0.347826	47	127	0.270115	51	159	0.242857	1	1
chr2	5897936	-	ENSMUSG00000025815	Dhtkd1	mRNA	1	3	0.25	1	4	0.2	/	/	/	9	53	0.145161	15	35	0.3	1	1	0.214286	7	22	0.241379	12	23	0.342857	/	1	/	14	29	0.325581	10	31	0.243902	1	1	0.285714	44	163	0.21256	49	192	0.20332	1	1
chr2	5897938	-	ENSMUSG00000025815	Dhtkd1	mRNA	1	3	0.25	1	4	0.2	/	/	/	7	55	0.112903	10	40	0.2	1	1	0.151786	6	23	0.206897	9	26	0.257143	/	1	/	12	31	0.27907	9	33	0.214286	1	1	0.247059	36	171	0.173913	49	194	0.201646	1	1
chr2	5897940	-	ENSMUSG00000025815	Dhtkd1	mRNA	1	3	0.25	1	4	0.2	/	/	/	6	56	0.0967742	9	41	0.18	/	1	/	2	27	0.0689655	8	27	0.228571	/	1	/	11	32	0.255814	9	33	0.214286	1	1	0.235294	35	172	0.169082	38	205	0.156379	1	1
chr2	5897943	-	ENSMUSG00000025815	Dhtkd1	mRNA	1	3	0.25	1	4	0.2	/	/	/	3	58	0.0491803	10	41	0.196078	/	1	/	1	27	0.0357143	4	32	0.111111	/	/	/	6	40	0.130435	6	44	0.12	1	1	0.125	22	190	0.103774	25	220	0.102041	1	1
chr2	5897944	-	ENSMUSG00000025815	Dhtkd1	mRNA	1	3	0.25	1	4	0.2	/	/	/	3	58	0.0491803	6	45	0.117647	/	1	/	0	29	0	4	33	0.108108	/	/	/	5	41	0.108696	6	44	0.12	1	1	0.114583	17	194	0.0805687	18	230	0.0725806	/	/
chr2	5925487	-	ENSMUSG00000025815	Dhtkd1	mRNA	0	3	0	0	1	0	/	/	/	1	17	0.0555556	2	24	0.0769231	/	/	/	2	9	0.181818	2	12	0.142857	/	/	/	0	13	0	0	12	0	/	/	/	2	43	0.0444444	2	34	0.0555556	/	/
chr2	5926078	-	ENSMUSG00000025815	Dhtkd1	mRNA	0	2	0	0	3	0	/	/	/	0	36	0	0	32	0	/	/	/	1	12	0.0769231	1	15	0.0625	/	/	/	0	19	0	1	22	0.0434783	/	/	/	1	43	0.0227273	7	63	0.1	/	1
chr2	6604188	-	ENSMUSG00000002107	Celf2	mRNA	0	0	0	0	1	0	/	/	/	2	9	0.181818	3	8	0.272727	/	/	/	3	9	0.25	2	6	0.25	/	/	/	10	21	0.322581	11	23	0.323529	1	1	0.323077	0	0	0	0	0	0	/	/
chr2	6664119	-	ENSMUSG00000002107	Celf2	mRNA	0	5	0	0	3	0	/	/	/	8	44	0.153846	2	38	0.05	1	/	/	1	50	0.0196078	0	28	0	/	/	/	12	176	0.0638298	6	169	0.0342857	/	/	/	0	7	0	1	5	0.166667	/	/
chr2	6884862	-	ENSMUSG00000002107	Celf2	mRNA	0	0	0	0	0	0	/	/	/	0	0	0	0	0	0	/	/	/	0	3	0	0	0	0	/	/	/	0	45	0	6	43	0.122449	/	1	/	0	0	0	0	0	0	/	/
chr2	10048346	-	ENSMUSG00000025782	Taf3	mRNA	2	22	0.0833333	4	25	0.137931	/	/	/	5	38	0.116279	6	28	0.176471	1	1	0.142857	12	28	0.3	10	32	0.238095	1	1	0.268293	6	68	0.0810811	5	60	0.0769231	/	/	/	3	30	0.0909091	5	34	0.128205	/	1
chr2	10080422	-	ENSMUSG00000025781	Atp5c1	mRNA	68	591	0.103187	64	535	0.106845	1	1	0.104928	143	1602	0.0819484	127	1418	0.0822006	/	/	/	35	614	0.0539291	36	418	0.0792952	/	/	/	10	381	0.0255754	11	408	0.026253	/	/	/	25	676	0.0356633	39	706	0.052349	/	/
chr2	10080423	-	ENSMUSG00000025781	Atp5c1	mRNA	80	563	0.124417	77	506	0.132075	1	1	0.128059	172	1560	0.0993072	146	1386	0.0953003	/	/	/	49	592	0.0764431	44	405	0.0979955	/	/	/	11	372	0.0287206	11	406	0.0263789	/	/	/	35	660	0.0503597	35	698	0.047749	/	/
chr2	10080472	-	ENSMUSG00000025781	Atp5c1	mRNA	39	171	0.185714	19	113	0.143939	1	1	0.169591	77	435	0.150391	70	407	0.146751	1	1	0.148635	29	125	0.188312	22	108	0.169231	1	1	0.179577	10	128	0.0724638	12	140	0.0789474	/	/	/	28	195	0.125561	33	234	0.123596	1	1
chr2	10102150	-	ENSMUSG00000037254	Itih2	mRNA	2	0	1	0	0	0	/	/	/	0	1	0	0	3	0	/	/	/	2	1	0.666667	0	2	0	/	/	/	1	4	0.2	0	4	0	/	/	/	1	15	0.0625	6	9	0.4	/	/
chr2	10119461	-	ENSMUSG00000037254	Itih2	mRNA	0	1	0	0	1	0	/	/	/	0	0	0	0	0	0	/	/	/	1	1	0.5	0	0	0	/	/	/	0	1	0	1	0	1	/	/	/	0	6	0	0	5	0	/	/
chr2	11256261	+	ENSMUSG00000026778	Prkcq	mRNA	0	3	0	0	2	0	/	/	/	1	4	0.2	0	15	0	/	/	/	20	157	0.112994	3	72	0.04	1	/	/	0	46	0	0	42	0	/	/	/	0	19	0	0	27	0	/	/
chr2	11279494	+	ENSMUSG00000026778	Prkcq	mRNA	0	3	0	0	1	0	/	/	/	1	2	0.333333	1	5	0.166667	/	/	/	9	79	0.102273	5	30	0.142857	1	1	0.113821	0	26	0	4	13	0.235294	/	/	/	0	21	0	2	15	0.117647	/	/
chr2	11409707	-	ENSMUSG00000082424	Gm13292	pseudogene	18	0	1	18	0	1	/	/	/	36	5	0.878049	33	5	0.868421	1	1	0.873418	72	13	0.847059	69	4	0.945205	1	1	0.892405	16	4	0.8	18	2	0.9	/	/	/	16	1	0.941176	22	1	0.956522	/	/
chr2	11409831	-	ENSMUSG00000082424	Gm13292	pseudogene	19	29	0.395833	21	34	0.381818	1	1	0.38835	37	59	0.385417	35	57	0.380435	1	1	0.382979	75	143	0.344037	80	122	0.39604	1	1	0.369048	20	39	0.338983	18	41	0.305085	1	1	0.322034	20	36	0.357143	24	30	0.444444	1	1
chr2	11473938	-	ENSMUSG00000026773	Pfkfb3	mRNA	0	5	0	0	3	0	/	/	/	1	5	0.166667	0	3	0	/	/	/	5	38	0.116279	4	33	0.108108	1	/	/	1	9	0.1	0	8	0	/	/	/	0	3	0	0	3	0	/	/
chr2	11733443	+			intergenic	0	3	0	2	4	0.333333	/	/	/	6	36	0.142857	6	16	0.272727	1	/	/	1	19	0.05	8	27	0.228571	/	1	/	0	4	0	1	7	0.125	/	/	/	3	16	0.157895	2	21	0.0869565	/	/
chr2	11755675	-	ENSMUSG00000058594	Fbxo18	mRNA	6	114	0.05	5	124	0.0387597	/	/	/	9	300	0.0291262	3	292	0.0101695	/	/	/	2	95	0.0206186	7	26	0.212121	/	1	/	5	334	0.0147493	6	302	0.0194805	/	/	/	14	336	0.04	8	355	0.0220386	/	/
chr2	13004139	-	ENSMUSG00000049630	C1ql3	mRNA	0	0	0	0	0	0	/	/	/	0	0	0	0	0	0	/	/	/	0	0	0	0	1	0	/	/	/	12	15	0.444444	26	17	0.604651	/	1	/	1	0	1	1	0	1	/	/
chr2	13010581	-	ENSMUSG00000049630	C1ql3	mRNA	0	0	0	0	0	0	/	/	/	0	1	0	0	1	0	/	/	/	0	6	0	1	6	0.142857	/	/	/	132	1051	0.111581	146	1120	0.115324	1	1	0.113516	2	20	0.0909091	1	32	0.030303	/	/
chr2	13010582	-	ENSMUSG00000049630	C1ql3	mRNA	0	0	0	0	0	0	/	/	/	0	1	0	0	1	0	/	/	/	0	6	0	1	6	0.142857	/	/	/	144	1040	0.121622	162	1102	0.128165	1	1	0.125	2	20	0.0909091	2	32	0.0588235	/	/
chr2	13010583	-	ENSMUSG00000049630	C1ql3	mRNA	0	0	0	0	0	0	/	/	/	0	1	0	0	1	0	/	/	/	0	6	0	0	7	0	/	/	/	149	1029	0.126486	181	1081	0.143423	1	1	0.135246	2	20	0.0909091	2	32	0.0588235	/	/
chr2	13010616	-	ENSMUSG00000049630	C1ql3	mRNA	0	0	0	0	0	0	/	/	/	0	0	0	0	0	0	/	/	/	0	5	0	0	10	0	/	/	/	112	1059	0.0956447	129	1024	0.111882	/	1	/	2	17	0.105263	2	29	0.0645161	/	/
chr2	13010617	-	ENSMUSG00000049630	C1ql3	mRNA	0	0	0	0	0	0	/	/	/	0	0	0	0	0	0	/	/	/	0	5	0	0	10	0	/	/	/	110	1065	0.093617	134	1024	0.115717	/	1	/	0	19	0	1	30	0.0322581	/	/
chr2	13010618	-	ENSMUSG00000049630	C1ql3	mRNA	0	0	0	0	0	0	/	/	/	0	0	0	0	0	0	/	/	/	0	5	0	1	9	0.1	/	/	/	107	1064	0.0913749	132	1019	0.114683	/	1	/	1	18	0.0526316	2	27	0.0689655	/	/
chr2	13010619	-	ENSMUSG00000049630	C1ql3	mRNA	0	0	0	0	0	0	/	/	/	0	0	0	0	0	0	/	/	/	0	5	0	1	9	0.1	/	/	/	112	1057	0.0958084	137	1011	0.119338	/	1	/	2	17	0.105263	1	29	0.0333333	/	/
chr2	13271226	-	ENSMUSG00000026727	Rsu1	mRNA	1	32	0.030303	0	20	0	/	/	/	5	130	0.037037	4	126	0.0307692	/	/	/	3	113	0.0258621	9	57	0.136364	/	1	/	2	97	0.020202	3	79	0.0365854	/	/	/	2	133	0.0148148	2	127	0.0155039	/	/
chr2	13578585	+	ENSMUSG00000026728	Vim	mRNA	1	1	0.5	1	1	0.5	/	/	/	31	28	0.525424	34	22	0.607143	1	1	0.565217	24	16	0.6	17	21	0.447368	1	1	0.525641	1	1	0.5	0	2	0	/	/	/	3	2	0.6	2	1	0.666667	/	/
chr2	13580236	+	ENSMUSG00000026728	Vim	mRNA	2	99	0.019802	5	71	0.0657895	/	/	/	40	373	0.0968523	21	309	0.0636364	/	/	/	20	409	0.04662	1	161	0.00617284	/	/	/	5	39	0.113636	7	56	0.111111	1	1	0.11215	7	57	0.109375	5	63	0.0735294	1	/
chr2	13580676	+	ENSMUSG00000026728	Vim	mRNA	1	6	0.142857	0	1	0	/	/	/	10	89	0.10101	7	60	0.104478	1	1	0.10241	12	53	0.184615	0	0	0	1	/	/	2	7	0.222222	1	12	0.0769231	/	/	/	2	9	0.181818	1	16	0.0588235	/	/
chr2	13580677	+	ENSMUSG00000026728	Vim	mRNA	2	7	0.222222	0	1	0	/	/	/	87	97	0.472826	49	76	0.392	1	1	0.440129	38	75	0.336283	0	0	0	1	/	/	4	10	0.285714	6	17	0.26087	/	/	/	7	11	0.388889	14	11	0.56	/	/
chr2	13581696	+	ENSMUSG00000026728	Vim	mRNA	0	68	0	0	28	0	/	/	/	18	461	0.0375783	19	461	0.0395833	/	/	/	17	486	0.0337972	0	169	0	/	/	/	3	75	0.0384615	3	61	0.046875	/	/	/	5	45	0.1	3	44	0.0638298	1	/
chr2	14035798	-	ENSMUSG00000063275	Ptpla	mRNA	0	2	0	4	3	0.571429	/	/	/	1	13	0.0714286	4	12	0.25	/	/	/	5	28	0.151515	3	0	1	1	/	/	2	3	0.4	0	1	0	/	/	/	0	6	0	0	3	0	/	/
chr2	14055915	-	ENSMUSG00000063275	Ptpla	mRNA	1	8	0.111111	1	13	0.0714286	/	/	/	3	28	0.0967742	1	23	0.0416667	/	/	/	1	41	0.0238095	5	41	0.108696	/	1	/	2	5	0.285714	0	4	0	/	/	/	0	6	0	0	9	0	/	/
chr2	14221065	+	ENSMUSG00000061531	Tmem236	mRNA	5	42	0.106383	0	45	0	1	/	/	0	0	0	0	0	0	/	/	/	0	0	0	0	0	0	/	/	/	0	1	0	0	0	0	/	/	/	0	0	0	0	0	0	/	/
chr2	15076313	+	ENSMUSG00000017418	Arl5b	mRNA	0	17	0	0	25	0	/	/	/	0	12	0	0	18	0	/	/	/	0	21	0	0	10	0	/	/	/	0	15	0	0	26	0	/	/	/	0	19	0	0	17	0	/	/
chr2	16356642	+	ENSMUSG00000026748	Plxdc2	mRNA	0	1	0	0	1	0	/	/	/	1	16	0.0588235	0	16	0	/	/	/	1	23	0.0416667	2	21	0.0869565	/	/	/	1	34	0.0285714	1	16	0.0588235	/	/	/	2	67	0.0289855	8	70	0.102564	/	1
chr2	18047426	-			intergenic	0	1	0	0	0	0	/	/	/	2	13	0.133333	2	8	0.2	/	/	/	0	0	0	0	0	0	/	/	/	5	27	0.15625	4	22	0.153846	1	/	/	2	18	0.1	2	10	0.166667	/	/
chr2	18047429	-			intergenic	0	1	0	0	0	0	/	/	/	4	11	0.266667	3	7	0.3	/	/	/	0	0	0	0	0	0	/	/	/	8	23	0.258065	7	19	0.269231	1	/	/	9	11	0.45	3	9	0.25	/	/
chr2	18047432	-			intergenic	0	1	0	0	0	0	/	/	/	4	9	0.307692	3	7	0.3	/	/	/	0	0	0	0	0	0	/	/	/	11	20	0.354839	9	17	0.346154	1	/	/	8	12	0.4	5	7	0.416667	/	/
chr2	18047435	-			intergenic	0	1	0	0	0	0	/	/	/	4	9	0.307692	3	7	0.3	/	/	/	0	0	0	0	0	0	/	/	/	13	18	0.419355	13	15	0.464286	1	/	/	9	11	0.45	4	8	0.333333	/	/
chr2	18047438	-			intergenic	0	0	0	0	0	0	/	/	/	5	9	0.357143	2	8	0.2	/	/	/	0	0	0	0	0	0	/	/	/	14	17	0.451613	13	15	0.464286	1	/	/	7	12	0.368421	4	8	0.333333	/	/
chr2	18047441	-			intergenic	0	0	0	0	0	0	/	/	/	4	11	0.266667	3	7	0.3	/	/	/	0	0	0	0	0	0	/	/	/	13	18	0.419355	13	16	0.448276	1	/	/	7	12	0.368421	4	8	0.333333	/	/
chr2	18047444	-			intergenic	0	0	0	0	0	0	/	/	/	3	13	0.1875	0	9	0	/	/	/	0	0	0	0	0	0	/	/	/	13	18	0.419355	13	16	0.448276	1	/	/	3	15	0.166667	4	8	0.333333	/	/
chr2	18047620	-			intergenic	0	0	0	0	0	0	/	/	/	0	14	0	1	15	0.0625	/	/	/	0	4	0	0	2	0	/	/	/	5	39	0.113636	4	25	0.137931	1	/	/	2	12	0.142857	3	14	0.176471	/	/
chr2	18047621	-			intergenic	0	0	0	0	0	0	/	/	/	1	13	0.0714286	1	15	0.0625	/	/	/	0	4	0	0	2	0	/	/	/	6	38	0.136364	4	25	0.137931	1	/	/	2	12	0.142857	3	14	0.176471	/	/
chr2	18047623	-			intergenic	0	0	0	0	0	0	/	/	/	2	11	0.153846	5	9	0.357143	/	/	/	1	3	0.25	0	2	0	/	/	/	17	26	0.395349	12	17	0.413793	1	/	/	5	8	0.384615	6	11	0.352941	/	/
chr2	18047624	-			intergenic	0	0	0	0	0	0	/	/	/	2	11	0.153846	6	8	0.428571	/	/	/	1	3	0.25	0	2	0	/	/	/	16	27	0.372093	13	16	0.448276	1	/	/	5	8	0.384615	6	10	0.375	/	/
chr2	18047626	-			intergenic	0	0	0	0	0	0	/	/	/	4	9	0.307692	8	6	0.571429	/	/	/	1	3	0.25	0	2	0	/	/	/	27	16	0.627907	21	6	0.777778	1	/	/	6	7	0.461538	7	9	0.4375	/	/
chr2	18047627	-			intergenic	0	0	0	0	0	0	/	/	/	4	9	0.307692	9	5	0.642857	/	/	/	1	3	0.25	0	2	0	/	/	/	26	17	0.604651	21	6	0.777778	1	/	/	6	7	0.461538	8	8	0.5	/	/
chr2	18047629	-			intergenic	0	0	0	0	0	0	/	/	/	6	5	0.545455	8	6	0.571429	/	/	/	1	3	0.25	1	1	0.5	/	/	/	26	16	0.619048	21	6	0.777778	1	/	/	6	7	0.461538	8	8	0.5	/	/
chr2	18047630	-			intergenic	0	0	0	0	0	0	/	/	/	7	4	0.636364	8	6	0.571429	/	/	/	1	3	0.25	1	1	0.5	/	/	/	28	14	0.666667	21	6	0.777778	1	/	/	6	7	0.461538	8	8	0.5	/	/
chr2	18047632	-			intergenic	0	0	0	0	0	0	/	/	/	6	5	0.545455	7	6	0.538462	/	/	/	2	2	0.5	1	1	0.5	/	/	/	29	13	0.690476	21	5	0.807692	1	/	/	4	7	0.363636	8	8	0.5	/	/
chr2	18047633	-			intergenic	0	0	0	0	0	0	/	/	/	6	5	0.545455	7	6	0.538462	/	/	/	2	2	0.5	1	1	0.5	/	/	/	29	13	0.690476	21	5	0.807692	1	/	/	4	7	0.363636	8	8	0.5	/	/
chr2	18047636	-			intergenic	0	0	0	0	0	0	/	/	/	6	5	0.545455	7	6	0.538462	/	/	/	1	3	0.25	0	2	0	/	/	/	20	19	0.512821	16	9	0.64	1	/	/	4	7	0.363636	7	9	0.4375	/	/
chr2	18047639	-			intergenic	0	0	0	0	0	0	/	/	/	4	6	0.4	5	8	0.384615	/	/	/	1	2	0.333333	1	1	0.5	/	/	/	11	24	0.314286	15	10	0.6	1	/	/	2	7	0.222222	4	11	0.266667	/	/
chr2	18047642	-			intergenic	0	0	0	0	0	0	/	/	/	3	7	0.3	2	11	0.153846	/	/	/	0	3	0	1	1	0.5	/	/	/	5	28	0.151515	11	14	0.44	1	/	/	2	7	0.222222	0	15	0	/	/
chr2	18047644	-			intergenic	0	0	0	0	0	0	/	/	/	3	7	0.3	2	11	0.153846	/	/	/	0	3	0	1	1	0.5	/	/	/	5	27	0.15625	9	16	0.36	1	/	/	1	8	0.111111	0	15	0	/	/
chr2	18672556	+	ENSMUSG00000051154	Commd3	mRNA	2	28	0.0666667	5	38	0.116279	/	1	/	15	58	0.205479	13	79	0.141304	1	1	0.169697	8	60	0.117647	8	26	0.235294	1	1	0.156863	11	56	0.164179	7	55	0.112903	1	1	0.139535	17	62	0.21519	15	60	0.2	1	1
chr2	18672559	+	ENSMUSG00000051154	Commd3	mRNA	0	49	0	3	57	0.05	/	/	/	2	100	0.0196078	4	109	0.0353982	/	/	/	7	85	0.076087	6	52	0.103448	/	1	/	5	84	0.0561798	5	76	0.0617284	/	/	/	5	92	0.0515464	2	88	0.0222222	/	/
chr2	18674952	+	ENSMUSG00000051154	Commd3	mRNA	1	138	0.00719424	3	122	0.024	/	/	/	24	520	0.0441176	16	596	0.0261438	/	/	/	10	378	0.0257732	17	137	0.11039	/	1	/	7	334	0.0205279	17	319	0.0505952	/	/	/	32	649	0.0469897	43	820	0.0498262	/	/
chr2	19658608	+	ENSMUSG00000043415	Otud1	mRNA	6	11	0.352941	1	5	0.166667	/	/	/	22	150	0.127907	23	124	0.156463	1	1	0.141066	17	89	0.160377	16	104	0.133333	1	1	0.146018	15	134	0.100671	22	136	0.139241	1	1	0.120521	8	63	0.112676	20	57	0.25974	1	1
chr2	19658609	+	ENSMUSG00000043415	Otud1	mRNA	7	10	0.411765	2	5	0.285714	/	/	/	19	154	0.109827	22	128	0.146667	1	1	0.126935	19	90	0.174312	19	106	0.152	1	1	0.162393	14	138	0.0921053	24	136	0.15	/	1	/	7	64	0.0985915	21	59	0.2625	/	1
chr2	19658610	+	ENSMUSG00000043415	Otud1	mRNA	7	10	0.411765	2	5	0.285714	/	/	/	19	157	0.107955	24	129	0.156863	1	1	0.130699	20	88	0.185185	18	108	0.142857	1	1	0.162393	18	136	0.116883	26	135	0.161491	1	1	0.139683	7	64	0.0985915	19	64	0.228916	/	1
chr2	19658613	+	ENSMUSG00000043415	Otud1	mRNA	2	16	0.111111	1	7	0.125	/	/	/	5	169	0.0287356	9	147	0.0576923	/	/	/	8	101	0.0733945	5	118	0.0406504	/	/	/	8	144	0.0526316	6	152	0.0379747	/	/	/	2	69	0.028169	9	77	0.104651	/	1
chr2	19658620	+	ENSMUSG00000043415	Otud1	mRNA	2	21	0.0869565	3	8	0.272727	/	/	/	13	191	0.0637255	15	161	0.0852273	/	/	/	12	105	0.102564	11	131	0.0774648	1	/	/	15	160	0.0857143	9	164	0.0520231	/	/	/	3	80	0.0361446	13	83	0.135417	/	1
chr2	19658621	+	ENSMUSG00000043415	Otud1	mRNA	3	20	0.130435	2	9	0.181818	/	/	/	17	192	0.0813397	16	168	0.0869565	/	/	/	14	111	0.112	12	132	0.0833333	1	/	/	19	163	0.104396	16	166	0.0879121	1	/	/	3	83	0.0348837	13	85	0.132653	/	1
chr2	19658625	+	ENSMUSG00000043415	Otud1	mRNA	6	15	0.285714	3	8	0.272727	/	/	/	32	193	0.142222	29	162	0.151832	1	1	0.146635	17	117	0.126866	21	126	0.142857	1	1	0.135231	25	169	0.128866	25	157	0.137363	1	1	0.132979	10	85	0.105263	23	80	0.223301	1	1
chr2	19658627	+	ENSMUSG00000043415	Otud1	mRNA	7	16	0.304348	3	8	0.272727	/	/	/	31	197	0.135965	26	163	0.137566	1	1	0.136691	14	120	0.104478	19	127	0.130137	1	1	0.117857	23	172	0.117949	28	159	0.149733	1	1	0.133508	8	90	0.0816327	21	84	0.2	/	1
chr2	19658628	+	ENSMUSG00000043415	Otud1	mRNA	6	17	0.26087	2	8	0.2	/	/	/	28	196	0.125	26	158	0.141304	1	1	0.132353	14	115	0.108527	16	125	0.113475	1	1	0.111111	19	164	0.103825	26	155	0.143646	1	1	0.123626	7	88	0.0736842	18	84	0.176471	/	1
chr2	20037123	-	ENSMUSG00000082164	Gm13360	pseudogene	0	23	0	0	27	0	/	/	/	14	135	0.0939597	15	119	0.11194	/	1	/	8	74	0.097561	17	95	0.151786	/	1	/	0	46	0	0	43	0	/	/	/	2	107	0.0183486	1	151	0.00657895	/	/
chr2	20807929	+	ENSMUSG00000036617	Etl4	mRNA	1	32	0.030303	1	17	0.0555556	/	/	/	3	42	0.0666667	4	44	0.0833333	/	/	/	3	68	0.0422535	5	27	0.15625	/	1	/	5	138	0.034965	6	157	0.0368098	/	/	/	0	12	0	1	18	0.0526316	/	/
chr2	20849840	-	ENSMUSG00000036591	Arhgap21	mRNA	6	45	0.117647	1	53	0.0185185	1	/	/	3	116	0.0252101	7	73	0.0875	/	/	/	0	28	0	0	40	0	/	/	/	4	243	0.0161943	6	213	0.0273973	/	/	/	3	55	0.0517241	5	71	0.0657895	/	/
chr2	20849844	-	ENSMUSG00000036591	Arhgap21	mRNA	5	39	0.113636	4	43	0.0851064	1	/	/	8	95	0.0776699	6	58	0.09375	/	/	/	1	26	0.037037	0	36	0	/	/	/	5	215	0.0227273	7	187	0.0360825	/	/	/	3	45	0.0625	5	66	0.0704225	/	/
chr2	20970092	+			intergenic	0	10	0	0	3	0	/	/	/	14	33	0.297872	9	27	0.25	1	1	0.277108	1	2	0.333333	1	7	0.125	/	/	/	0	19	0	0	27	0	/	/	/	2	12	0.142857	0	8	0	/	/
chr2	21648962	+	ENSMUSG00000045967	Gpr158	mRNA	0	0	0	0	0	0	/	/	/	0	0	0	0	0	0	/	/	/	0	0	0	0	0	0	/	/	/	6	27	0.181818	7	22	0.241379	1	/	/	0	0	0	0	0	0	/	/
chr2	21649023	+	ENSMUSG00000045967	Gpr158	mRNA	0	0	0	0	0	0	/	/	/	0	1	0	0	0	0	/	/	/	0	0	0	0	0	0	/	/	/	5	56	0.0819672	5	40	0.111111	/	1	/	0	0	0	0	0	0	/	/
chr2	22587473	-	ENSMUSG00000083863	Gm13341	pseudogene	1	17	0.0555556	0	13	0	/	/	/	8	47	0.145455	3	36	0.0769231	1	/	/	1	10	0.0909091	0	17	0	/	/	/	1	14	0.0666667	0	6	0	/	/	/	0	17	0	1	11	0.0833333	/	/
chr2	22588927	-	ENSMUSG00000083563	Gm13340	pseudogene	0	7	0	0	6	0	/	/	/	7	39	0.152174	1	29	0.0333333	1	/	/	0	21	0	0	15	0	/	/	/	0	9	0	0	6	0	/	/	/	0	16	0	0	7	0	/	/
chr2	22623686	+	ENSMUSG00000026787	Gad2	mRNA	0	0	0	0	0	0	/	/	/	0	0	0	0	0	0	/	/	/	0	0	0	0	0	0	/	/	/	17	104	0.140496	13	98	0.117117	1	1	0.12931	0	0	0	0	0	0	/	/
chr2	22692560	+	ENSMUSG00000026787	Gad2	mRNA	0	0	0	0	0	0	/	/	/	0	0	0	0	0	0	/	/	/	0	0	0	0	0	0	/	/	/	3	125	0.0234375	14	111	0.112	/	1	/	0	0	0	0	0	0	/	/
chr2	22744834	-			intergenic	8	74	0.097561	4	90	0.0425532	/	/	/	19	44	0.301587	25	38	0.396825	1	1	0.349206	4	16	0.2	1	8	0.111111	/	/	/	6	22	0.214286	5	19	0.208333	/	/	/	14	47	0.229508	9	40	0.183673	1	1
chr2	23110658	+	ENSMUSG00000026781	Acbd5	mRNA	12	12	0.5	1	5	0.166667	/	/	/	2	14	0.125	5	13	0.277778	/	/	/	5	12	0.294118	0	5	0	/	/	/	6	23	0.206897	12	26	0.315789	/	1	/	9	25	0.264706	14	42	0.25	1	1
chr2	23508820	+			intergenic	4	55	0.0677966	14	59	0.191781	/	1	/	16	83	0.161616	26	76	0.254902	1	1	0.208955	9	50	0.152542	17	69	0.197674	1	1	0.17931	10	45	0.181818	12	47	0.20339	1	1	0.192982	17	59	0.223684	30	60	0.333333	1	1
chr2	24441595	-	ENSMUSG00000026976	Pax8	mRNA	0	5	0	0	1	0	/	/	/	0	0	0	0	0	0	/	/	/	0	0	0	0	0	0	/	/	/	0	1	0	0	0	0	/	/	/	6	65	0.084507	8	55	0.126984	/	1
chr2	24884312	-	ENSMUSG00000036893	Ehmt1	mRNA	0	7	0	3	6	0.333333	/	/	/	4	22	0.153846	2	27	0.0689655	/	/	/	0	18	0	1	14	0.0666667	/	/	/	2	33	0.0571429	1	27	0.0357143	/	/	/	0	17	0	2	28	0.0666667	/	/
chr2	24925773	-	ENSMUSG00000026972	Arrdc1	mRNA	0	29	0	0	21	0	/	/	/	1	14	0.0666667	0	15	0	/	/	/	1	5	0.166667	0	1	0	/	/	/	0	10	0	1	8	0.111111	/	/	/	0	27	0	5	37	0.119048	/	1
chr2	24935171	-	ENSMUSG00000026972	Arrdc1	mRNA	2	64	0.030303	2	64	0.030303	/	/	/	1	10	0.0909091	0	9	0	/	/	/	1	15	0.0625	1	7	0.125	/	/	/	0	26	0	2	14	0.125	/	/	/	2	51	0.0377358	8	59	0.119403	/	1
chr2	24949792	+	ENSMUSG00000026974	Zmynd19	mRNA	6	7	0.461538	7	4	0.636364	/	/	/	3	18	0.142857	3	12	0.2	/	/	/	3	6	0.333333	3	11	0.214286	/	/	/	13	32	0.288889	13	19	0.40625	1	1	0.337662	2	7	0.222222	3	9	0.25	/	/
chr2	24959677	+	ENSMUSG00000026974	Zmynd19	mRNA	0	8	0	0	9	0	/	/	/	1	14	0.0666667	0	15	0	/	/	/	0	15	0	1	9	0.1	/	/	/	5	37	0.119048	3	25	0.107143	1	/	/	1	20	0.047619	1	18	0.0526316	/	/
chr2	24959680	+	ENSMUSG00000026974	Zmynd19	mRNA	0	10	0	0	9	0	/	/	/	2	15	0.117647	0	17	0	/	/	/	0	16	0	2	10	0.166667	/	/	/	1	43	0.0227273	6	28	0.176471	/	1	/	1	21	0.0454545	3	19	0.136364	/	/
chr2	24959803	+	ENSMUSG00000026974	Zmynd19	mRNA	0	15	0	1	5	0.166667	/	/	/	2	9	0.181818	0	12	0	/	/	/	1	16	0.0588235	2	9	0.181818	/	/	/	4	41	0.0888889	8	39	0.170213	/	1	/	1	7	0.125	3	13	0.1875	/	/
chr2	24963143	+	ENSMUSG00000026975	Wdr85	mRNA	1	10	0.0909091	0	5	0	/	/	/	0	13	0	0	9	0	/	/	/	0	11	0	0	7	0	/	/	/	2	57	0.0338983	5	40	0.111111	/	1	/	1	23	0.0416667	1	16	0.0588235	/	/
chr2	24974907	-	ENSMUSG00000036850	Mrpl41	mRNA	5	60	0.0769231	13	48	0.213115	/	1	/	40	204	0.163934	35	168	0.172414	1	1	0.167785	10	48	0.172414	3	43	0.0652174	1	/	/	29	129	0.183544	34	122	0.217949	1	1	0.200637	25	122	0.170068	37	122	0.232704	1	1
chr2	24974911	-	ENSMUSG00000036850	Mrpl41	mRNA	5	36	0.121951	9	32	0.219512	1	1	0.170732	30	144	0.172414	30	100	0.230769	1	1	0.197368	9	34	0.209302	3	21	0.125	1	/	/	22	90	0.196429	27	76	0.262136	1	1	0.227907	14	73	0.16092	25	70	0.263158	1	1
chr2	24974912	-	ENSMUSG00000036850	Mrpl41	mRNA	2	14	0.125	3	13	0.1875	/	/	/	16	94	0.145455	10	66	0.131579	1	1	0.139785	5	20	0.2	2	17	0.105263	/	/	/	7	68	0.0933333	23	55	0.294872	/	1	/	5	34	0.128205	13	56	0.188406	1	1
chr2	25056067	+	ENSMUSG00000006476	Nelf	mRNA	3	40	0.0697674	0	22	0	/	/	/	0	32	0	2	36	0.0526316	/	/	/	2	23	0.08	3	24	0.111111	/	/	/	87	1276	0.0638298	94	1231	0.0709434	/	/	/	5	68	0.0684932	10	56	0.151515	/	1
chr2	25061669	+	ENSMUSG00000006476	Nelf	mRNA	2	0	1	0	0	0	/	/	/	0	1	0	0	0	0	/	/	/	0	6	0	0	0	0	/	/	/	9	52	0.147541	10	52	0.16129	1	1	0.154472	1	2	0.333333	0	3	0	/	/
chr2	25062063	+	ENSMUSG00000006476	Nelf	mRNA	0	2	0	1	4	0.2	/	/	/	1	17	0.0555556	0	9	0	/	/	/	3	14	0.176471	2	11	0.153846	/	/	/	39	209	0.157258	24	215	0.100418	1	1	0.129363	3	14	0.176471	2	23	0.08	/	/
chr2	25081906	+	ENSMUSG00000036813	Entpd8	mRNA	27	166	0.139896	10	65	0.133333	1	1	0.13806	0	0	0	0	0	0	/	/	/	0	0	0	0	0	0	/	/	/	0	0	0	0	0	0	/	/	/	4	33	0.108108	5	33	0.131579	/	1
chr2	25085578	+	ENSMUSG00000036813	Entpd8	mRNA	6	107	0.0530973	10	129	0.0719424	/	/	/	0	0	0	0	0	0	/	/	/	0	0	0	0	0	0	/	/	/	0	0	0	0	0	0	/	/	/	3	14	0.176471	1	22	0.0434783	/	/
chr2	25200369	-	ENSMUSG00000013465	Cobra1	mRNA	10	88	0.102041	7	83	0.0777778	1	/	/	4	107	0.036036	3	97	0.03	/	/	/	2	89	0.021978	3	78	0.037037	/	/	/	0	178	0	4	126	0.0307692	/	/	/	6	143	0.0402685	0	181	0	/	/
chr2	25203183	-	ENSMUSG00000013465	Cobra1	mRNA	3	51	0.0555556	4	47	0.0784314	/	/	/	36	75	0.324324	29	50	0.367089	1	1	0.342105	21	53	0.283784	7	23	0.233333	1	1	0.269231	47	83	0.361538	61	80	0.432624	1	1	0.398524	33	90	0.268293	33	108	0.234043	1	1
chr2	25210518	-	ENSMUSG00000013465	Cobra1	mRNA	10	172	0.0549451	2	117	0.0168067	/	/	/	1	65	0.0151515	4	59	0.0634921	/	/	/	1	50	0.0196078	2	13	0.133333	/	/	/	5	122	0.0393701	6	112	0.0508475	/	/	/	6	93	0.0606061	0	101	0	/	/
chr2	25210818	-	ENSMUSG00000013465	Cobra1	mRNA	5	19	0.208333	2	21	0.0869565	/	/	/	1	36	0.027027	4	19	0.173913	/	/	/	0	21	0	1	8	0.111111	/	/	/	2	43	0.0444444	3	46	0.0612245	/	/	/	5	41	0.108696	2	37	0.0512821	1	/
chr2	25222279	-	ENSMUSG00000036752	Tubb4b	mRNA	146	740	0.164786	112	514	0.178914	1	1	0.170635	52	170	0.234234	47	140	0.251337	1	1	0.242054	85	224	0.275081	78	182	0.3	1	1	0.286467	129	329	0.281659	153	328	0.318087	1	1	0.300319	64	148	0.301887	83	173	0.324219	1	1
chr2	25224579	-	ENSMUSG00000036752	Tubb4b	mRNA	35	3304	0.0104822	26	183	0.124402	/	1	/	9	1753	0.00510783	6	1524	0.00392157	/	/	/	20	1237	0.0159109	11	95	0.103774	/	1	/	21	2318	0.0089782	28	2854	0.00971548	/	/	/	13	1385	0.009299	13	1712	0.00753623	/	/
chr2	25224595	-	ENSMUSG00000036752	Tubb4b	mRNA	15	1954	0.00761808	14	86	0.14	/	1	/	5	1271	0.0039185	3	1118	0.00267618	/	/	/	2	797	0.00250313	2	48	0.04	/	/	/	9	1626	0.00550459	17	1893	0.00890052	/	/	/	3	921	0.00324675	3	1097	0.00272727	/	/
chr2	25224598	-	ENSMUSG00000036752	Tubb4b	mRNA	24	1682	0.014068	14	70	0.166667	/	1	/	4	1167	0.00341588	10	1035	0.00956938	/	/	/	7	700	0.00990099	12	30	0.285714	/	1	/	7	1465	0.00475543	16	1728	0.00917431	/	/	/	5	827	0.00600962	6	987	0.0060423	/	/
chr2	25224600	-	ENSMUSG00000036752	Tubb4b	mRNA	28	1388	0.019774	17	65	0.207317	/	1	/	9	1029	0.00867052	9	919	0.00969828	/	/	/	11	635	0.0170279	8	27	0.228571	/	1	/	12	1324	0.00898204	19	1554	0.0120788	/	/	/	6	705	0.00843882	7	807	0.00859951	/	/
chr2	25224621	-	ENSMUSG00000036752	Tubb4b	mRNA	3	27	0.1	0	2	0	/	/	/	0	19	0	2	11	0.153846	/	/	/	1	19	0.05	0	2	0	/	/	/	1	34	0.0285714	5	42	0.106383	/	1	/	0	20	0	1	17	0.0555556	/	/
chr2	25272541	+	ENSMUSG00000026965	Anapc2	mRNA	9	34	0.209302	2	32	0.0588235	1	/	/	3	42	0.0666667	0	33	0	/	/	/	1	15	0.0625	1	15	0.0625	/	/	/	8	103	0.0720721	11	108	0.092437	/	/	/	3	33	0.0833333	4	36	0.1	/	/
chr2	25272550	+	ENSMUSG00000026965	Anapc2	mRNA	7	48	0.127273	3	35	0.0789474	1	/	/	4	49	0.0754717	3	38	0.0731707	/	/	/	2	19	0.0952381	0	19	0	/	/	/	13	118	0.0992366	13	124	0.0948905	/	/	/	6	41	0.12766	3	41	0.0681818	1	/
chr2	25272553	+	ENSMUSG00000026965	Anapc2	mRNA	8	62	0.114286	1	39	0.025	1	/	/	3	53	0.0535714	1	44	0.0222222	/	/	/	2	25	0.0740741	2	20	0.0909091	/	/	/	6	135	0.0425532	10	139	0.0671141	/	/	/	1	53	0.0185185	6	46	0.115385	/	1
chr2	25272559	+	ENSMUSG00000026965	Anapc2	mRNA	10	74	0.119048	4	42	0.0869565	1	/	/	4	58	0.0645161	3	44	0.0638298	/	/	/	2	27	0.0689655	1	28	0.0344828	/	/	/	15	143	0.0949367	17	157	0.0977011	/	/	/	4	59	0.0634921	3	62	0.0461538	/	/
chr2	25272562	+	ENSMUSG00000026965	Anapc2	mRNA	12	85	0.123711	2	48	0.04	1	/	/	3	62	0.0461538	3	48	0.0588235	/	/	/	2	33	0.0571429	2	28	0.0666667	/	/	/	12	153	0.0727273	19	175	0.0979381	/	/	/	8	59	0.119403	7	70	0.0909091	1	/
chr2	25272571	+	ENSMUSG00000026965	Anapc2	mRNA	18	109	0.141732	5	67	0.0694444	1	/	/	5	74	0.0632911	6	59	0.0923077	/	/	/	2	47	0.0408163	2	39	0.0487805	/	/	/	27	178	0.131707	32	194	0.141593	1	1	0.136891	13	78	0.142857	12	100	0.107143	1	1
chr2	25279307	+	ENSMUSG00000026965	Anapc2	mRNA	0	65	0	3	91	0.0319149	/	/	/	4	127	0.0305344	8	117	0.064	/	/	/	1	111	0.00892857	10	44	0.185185	/	1	/	9	244	0.0355731	13	223	0.0550847	/	/	/	11	148	0.0691824	12	178	0.0631579	/	/
chr2	25291887	-	ENSMUSG00000026959	Grin1	mRNA	0	2	0	0	0	0	/	/	/	0	0	0	0	0	0	/	/	/	0	0	0	0	0	0	/	/	/	522	1368	0.27619	475	1309	0.266256	1	1	0.271366	0	0	0	0	0	0	/	/
chr2	25292248	-	ENSMUSG00000026959	Grin1	mRNA	0	0	0	0	0	0	/	/	/	0	0	0	0	0	0	/	/	/	0	0	0	0	0	0	/	/	/	78	62	0.557143	67	36	0.650485	1	1	0.596708	0	0	0	0	0	0	/	/
chr2	25292249	-	ENSMUSG00000026959	Grin1	mRNA	0	0	0	0	0	0	/	/	/	0	0	0	0	0	0	/	/	/	0	0	0	0	0	0	/	/	/	84	73	0.535032	69	54	0.560976	1	1	0.546429	0	0	0	0	0	0	/	/
chr2	25292250	-	ENSMUSG00000026959	Grin1	mRNA	0	0	0	0	0	0	/	/	/	0	0	0	0	0	0	/	/	/	0	0	0	0	0	0	/	/	/	78	86	0.47561	68	62	0.523077	1	1	0.496599	0	0	0	0	0	0	/	/
chr2	25292251	-	ENSMUSG00000026959	Grin1	mRNA	0	0	0	0	0	0	/	/	/	0	0	0	0	0	0	/	/	/	0	0	0	0	0	0	/	/	/	75	88	0.460123	59	67	0.468254	1	1	0.463668	0	0	0	0	0	0	/	/
chr2	25292252	-	ENSMUSG00000026959	Grin1	mRNA	0	0	0	0	0	0	/	/	/	0	0	0	0	0	0	/	/	/	0	0	0	0	0	0	/	/	/	73	84	0.464968	66	59	0.528	1	1	0.492908	0	0	0	0	0	0	/	/
chr2	25292254	-	ENSMUSG00000026959	Grin1	mRNA	0	0	0	0	0	0	/	/	/	0	0	0	0	0	0	/	/	/	0	0	0	0	0	0	/	/	/	55	90	0.37931	43	73	0.37069	1	1	0.375479	0	0	0	0	0	0	/	/
chr2	25292255	-	ENSMUSG00000026959	Grin1	mRNA	0	0	0	0	0	0	/	/	/	0	0	0	0	0	0	/	/	/	0	0	0	0	0	0	/	/	/	24	120	0.166667	23	94	0.196581	1	1	0.180077	0	0	0	0	0	0	/	/
chr2	25292360	-	ENSMUSG00000026959	Grin1	mRNA	0	0	0	0	0	0	/	/	/	0	0	0	0	0	0	/	/	/	0	0	0	0	0	0	/	/	/	18	173	0.0942408	22	166	0.117021	/	1	/	0	0	0	0	0	0	/	/
chr2	25292361	-	ENSMUSG00000026959	Grin1	mRNA	0	0	0	0	0	0	/	/	/	0	0	0	0	0	0	/	/	/	0	0	0	0	0	0	/	/	/	17	159	0.0965909	18	151	0.106509	/	1	/	0	0	0	0	0	0	/	/
chr2	25295003	-	ENSMUSG00000026959	Grin1	mRNA	0	0	0	0	0	0	/	/	/	0	0	0	0	0	0	/	/	/	0	0	0	0	0	0	/	/	/	7	39	0.152174	6	24	0.2	1	1	0.171053	0	0	0	0	0	0	/	/
chr2	25295004	-	ENSMUSG00000026959	Grin1	mRNA	0	0	0	0	0	0	/	/	/	0	0	0	0	0	0	/	/	/	0	0	0	0	0	0	/	/	/	6	41	0.12766	6	25	0.193548	1	1	0.153846	0	0	0	0	0	0	/	/
chr2	25295005	-	ENSMUSG00000026959	Grin1	mRNA	0	0	0	0	0	0	/	/	/	0	0	0	0	0	0	/	/	/	0	0	0	0	0	0	/	/	/	5	41	0.108696	5	26	0.16129	1	1	0.12987	0	0	0	0	0	0	/	/
chr2	25295006	-	ENSMUSG00000026959	Grin1	mRNA	0	0	0	0	0	0	/	/	/	0	0	0	0	0	0	/	/	/	0	0	0	0	0	0	/	/	/	8	38	0.173913	5	25	0.166667	1	1	0.171053	0	0	0	0	0	0	/	/
chr2	25295012	-	ENSMUSG00000026959	Grin1	mRNA	0	0	0	0	0	0	/	/	/	0	0	0	0	0	0	/	/	/	0	0	0	0	0	0	/	/	/	6	43	0.122449	5	22	0.185185	1	/	/	0	0	0	0	0	0	/	/
chr2	25295013	-	ENSMUSG00000026959	Grin1	mRNA	0	0	0	0	0	0	/	/	/	0	0	0	0	0	0	/	/	/	0	0	0	0	0	0	/	/	/	5	44	0.102041	5	24	0.172414	1	/	/	0	0	0	0	0	0	/	/
chr2	25295057	-	ENSMUSG00000026959	Grin1	mRNA	0	0	0	0	0	0	/	/	/	0	0	0	0	0	0	/	/	/	0	0	0	0	0	0	/	/	/	9	85	0.0957447	7	56	0.111111	/	1	/	0	0	0	0	0	0	/	/
chr2	25295897	-	ENSMUSG00000026959	Grin1	mRNA	0	0	0	0	0	0	/	/	/	0	0	0	0	0	0	/	/	/	0	0	0	0	0	0	/	/	/	25	149	0.143678	25	116	0.177305	1	1	0.15873	0	0	0	0	0	0	/	/
chr2	25296712	-	ENSMUSG00000026959	Grin1	mRNA	0	0	0	0	0	0	/	/	/	0	0	0	0	0	0	/	/	/	0	0	0	0	0	0	/	/	/	20	64	0.238095	16	75	0.175824	1	1	0.205714	0	0	0	0	0	0	/	/
chr2	25297299	-	ENSMUSG00000026959	Grin1	mRNA	0	0	0	0	0	0	/	/	/	0	0	0	0	0	0	/	/	/	0	0	0	0	0	0	/	/	/	12	39	0.235294	9	43	0.173077	1	1	0.203883	0	0	0	0	0	0	/	/
chr2	25297302	-	ENSMUSG00000026959	Grin1	mRNA	0	0	0	0	0	0	/	/	/	0	0	0	0	0	0	/	/	/	0	0	0	0	0	0	/	/	/	27	6	0.818182	31	7	0.815789	1	1	0.816901	0	0	0	0	0	0	/	/
chr2	25297303	-	ENSMUSG00000026959	Grin1	mRNA	0	0	0	0	0	0	/	/	/	0	0	0	0	0	0	/	/	/	0	0	0	0	0	0	/	/	/	26	2	0.928571	30	3	0.909091	/	1	/	0	0	0	0	0	0	/	/
chr2	25318643	-	ENSMUSG00000026959	Grin1	mRNA	0	1	0	0	0	0	/	/	/	0	0	0	0	0	0	/	/	/	0	0	0	0	0	0	/	/	/	33	294	0.100917	53	195	0.21371	1	1	0.149565	0	0	0	0	0	0	/	/
chr2	25332878	+	ENSMUSG00000036646	Man1b1	mRNA	58	432	0.118367	39	311	0.111429	1	1	0.115476	15	199	0.0700935	14	208	0.0630631	/	/	/	10	103	0.0884956	8	106	0.0701754	/	/	/	57	506	0.101243	46	470	0.0891473	1	/	/	32	373	0.0790123	58	442	0.116	/	1
chr2	25332879	+	ENSMUSG00000036646	Man1b1	mRNA	62	432	0.125506	46	308	0.129944	1	1	0.127358	16	200	0.0740741	15	207	0.0675676	/	/	/	10	103	0.0884956	8	107	0.0695652	/	/	/	57	513	0.1	52	469	0.0998081	1	/	/	39	370	0.0953545	61	450	0.119374	/	1
chr2	25332881	+	ENSMUSG00000036646	Man1b1	mRNA	79	461	0.146296	55	319	0.147059	1	1	0.146608	24	206	0.104348	20	211	0.0865801	1	/	/	11	114	0.088	10	112	0.0819672	/	/	/	70	515	0.119658	64	484	0.116788	1	1	0.11827	46	392	0.105023	77	467	0.141544	1	1
chr2	25332882	+	ENSMUSG00000036646	Man1b1	mRNA	89	457	0.163004	57	323	0.15	1	1	0.157667	21	210	0.0909091	23	209	0.0991379	/	/	/	12	118	0.0923077	13	110	0.105691	/	1	/	68	518	0.116041	61	491	0.110507	1	1	0.113357	47	395	0.106335	81	467	0.14781	1	1
chr2	25332884	+	ENSMUSG00000036646	Man1b1	mRNA	107	501	0.175987	59	341	0.1475	1	1	0.164683	20	224	0.0819672	23	219	0.0950413	/	/	/	15	125	0.107143	13	119	0.0984848	1	/	/	79	543	0.12701	69	513	0.118557	1	1	0.122924	57	419	0.119748	78	490	0.137324	1	1
chr2	25332885	+	ENSMUSG00000036646	Man1b1	mRNA	109	511	0.175806	60	346	0.147783	1	1	0.164717	21	222	0.0864198	23	219	0.0950413	/	/	/	14	126	0.1	15	118	0.112782	1	1	0.106227	83	546	0.131955	67	521	0.113946	1	1	0.123254	54	426	0.1125	79	493	0.138112	1	1
chr2	25332888	+	ENSMUSG00000036646	Man1b1	mRNA	84	558	0.130841	56	371	0.131148	1	1	0.130964	15	237	0.0595238	17	233	0.068	/	/	/	10	141	0.0662252	12	127	0.0863309	/	/	/	62	583	0.096124	55	565	0.0887097	/	/	/	41	457	0.0823293	67	520	0.11414	/	1
chr2	25332952	+	ENSMUSG00000036646	Man1b1	mRNA	135	1098	0.109489	68	502	0.119298	1	1	0.11259	30	271	0.0996678	23	267	0.0793103	/	/	/	14	171	0.0756757	17	124	0.120567	/	1	/	68	701	0.0884265	57	767	0.0691748	/	/	/	52	577	0.0826709	71	622	0.102453	/	1
chr2	25332953	+	ENSMUSG00000036646	Man1b1	mRNA	138	1094	0.112013	70	501	0.122592	1	1	0.115363	29	271	0.0966667	26	263	0.0899654	/	/	/	20	165	0.108108	18	123	0.12766	1	1	0.116564	72	696	0.09375	75	747	0.0912409	/	/	/	61	567	0.0971338	74	621	0.106475	/	1
chr2	25332956	+	ENSMUSG00000036646	Man1b1	mRNA	153	1051	0.127076	79	478	0.141831	1	1	0.131743	31	262	0.105802	32	252	0.112676	1	1	0.109185	19	164	0.103825	21	118	0.151079	1	1	0.124224	83	668	0.110519	81	719	0.10125	1	1	0.105738	73	536	0.119869	85	601	0.123907	1	1
chr2	25332959	+	ENSMUSG00000036646	Man1b1	mRNA	157	1001	0.135579	79	460	0.146568	1	1	0.139069	30	252	0.106383	30	240	0.111111	1	1	0.108696	20	159	0.111732	19	114	0.142857	1	1	0.125	87	638	0.12	81	688	0.105332	1	1	0.11245	72	522	0.121212	84	575	0.127466	1	1
chr2	25332962	+	ENSMUSG00000036646	Man1b1	mRNA	102	1020	0.0909091	57	466	0.108987	/	1	/	24	246	0.0888889	20	241	0.0766284	/	/	/	14	162	0.0795455	14	106	0.116667	/	1	/	68	644	0.0955056	68	672	0.0918919	/	/	/	53	514	0.0934744	66	574	0.103125	/	1
chr2	25343265	+	ENSMUSG00000036646	Man1b1	mRNA	0	0	0	1	5	0.166667	/	/	/	2	10	0.166667	0	10	0	/	/	/	0	3	0	0	1	0	/	/	/	4	23	0.148148	5	25	0.166667	/	1	/	0	16	0	0	18	0	/	/
chr2	25350912	+	ENSMUSG00000036646	Man1b1	mRNA	9	85	0.0957447	11	110	0.0909091	/	/	/	7	96	0.0679612	4	93	0.0412371	/	/	/	2	50	0.0384615	0	78	0	/	/	/	8	206	0.0373832	9	182	0.0471204	/	/	/	9	159	0.0535714	3	159	0.0185185	/	/
chr2	25353186	-	ENSMUSG00000026958	Dpp7	mRNA	0	4	0	0	2	0	/	/	/	0	3	0	0	1	0	/	/	/	0	3	0	0	5	0	/	/	/	0	5	0	0	13	0	/	/	/	0	41	0	5	42	0.106383	/	1
chr2	25407890	+	ENSMUSG00000015094	Npdc1	mRNA	1	7	0.125	1	6	0.142857	/	/	/	1	4	0.2	0	6	0	/	/	/	0	2	0	0	0	0	/	/	/	4	61	0.0615385	7	41	0.145833	/	1	/	0	10	0	3	9	0.25	/	/
chr2	25407893	+	ENSMUSG00000015094	Npdc1	mRNA	0	4	0	1	7	0.125	/	/	/	0	7	0	3	4	0.428571	/	/	/	0	4	0	0	0	0	/	/	/	8	46	0.148148	2	40	0.047619	1	/	/	3	9	0.25	4	5	0.444444	/	/
chr2	25409360	+	ENSMUSG00000015094	Npdc1	mRNA	46	167	0.215962	39	185	0.174107	1	1	0.194508	26	127	0.169935	42	154	0.214286	1	1	0.194842	18	136	0.116883	18	140	0.113924	1	1	0.115385	199	1607	0.110188	194	1383	0.123018	1	1	0.116169	37	221	0.143411	35	216	0.139442	1	1
chr2	25443232	+	ENSMUSG00000026944	Abca2	mRNA	0	2	0	0	6	0	/	/	/	14	67	0.17284	10	52	0.16129	1	1	0.167832	3	22	0.12	0	0	0	/	/	/	36	326	0.0994475	23	230	0.0909091	/	/	/	4	50	0.0740741	7	59	0.106061	/	1
chr2	25443825	+	ENSMUSG00000026944	Abca2	mRNA	1	0	1	0	1	0	/	/	/	1	7	0.125	1	2	0.333333	/	/	/	0	3	0	0	0	0	/	/	/	5	31	0.138889	2	18	0.1	1	/	/	4	6	0.4	0	4	0	/	/
chr2	25447276	+	ENSMUSG00000026944	Abca2	mRNA	0	2	0	0	2	0	/	/	/	0	10	0	1	4	0.2	/	/	/	0	6	0	1	0	1	/	/	/	7	62	0.101449	0	50	0	1	/	/	0	6	0	2	5	0.285714	/	/
chr2	25447990	+	ENSMUSG00000026944	Abca2	mRNA	1	1	0.5	0	1	0	/	/	/	1	19	0.05	1	18	0.0526316	/	/	/	0	5	0	0	8	0	/	/	/	5	71	0.0657895	6	50	0.107143	/	1	/	2	10	0.166667	1	8	0.111111	/	/
chr2	25499027	-	ENSMUSG00000015083	C8g	mRNA	0	0	0	0	0	0	/	/	/	0	1	0	0	0	0	/	/	/	0	0	0	0	1	0	/	/	/	0	0	0	0	0	0	/	/	/	0	0	0	0	1	0	/	/
chr2	25499918	-	ENSMUSG00000015083	C8g	mRNA	3	4	0.428571	1	7	0.125	/	/	/	1	4	0.2	0	6	0	/	/	/	2	9	0.181818	3	2	0.6	/	/	/	0	5	0	1	0	1	/	/	/	17	69	0.197674	17	58	0.226667	1	1
chr2	25501641	+	ENSMUSG00000015095	Fbxw5	mRNA	6	37	0.139535	0	32	0	1	/	/	1	85	0.0116279	2	73	0.0266667	/	/	/	1	31	0.03125	0	31	0	/	/	/	1	77	0.0128205	0	74	0	/	/	/	2	94	0.0208333	2	89	0.021978	/	/
chr2	25502510	+	ENSMUSG00000015095	Fbxw5	mRNA	1	14	0.0666667	0	15	0	/	/	/	5	44	0.102041	3	37	0.075	1	/	/	5	21	0.192308	3	20	0.130435	/	/	/	2	39	0.0487805	2	46	0.0416667	/	/	/	0	48	0	1	46	0.0212766	/	/
chr2	25502983	+	ENSMUSG00000015095	Fbxw5	mRNA	17	31	0.354167	12	29	0.292683	1	1	0.325843	35	189	0.15625	34	183	0.156682	1	1	0.156463	27	108	0.2	9	81	0.1	1	1	0.16	40	152	0.208333	38	136	0.218391	1	1	0.213115	25	157	0.137363	29	196	0.128889	1	1
chr2	25502984	+	ENSMUSG00000015095	Fbxw5	mRNA	17	31	0.354167	12	28	0.3	1	1	0.329545	37	183	0.168182	34	177	0.161137	1	1	0.164733	26	106	0.19697	7	82	0.0786517	1	/	/	43	145	0.228723	41	132	0.236994	1	1	0.232687	25	155	0.138889	30	192	0.135135	1	1
chr2	25502986	+	ENSMUSG00000015095	Fbxw5	mRNA	17	31	0.354167	12	28	0.3	1	1	0.329545	35	184	0.159817	33	179	0.15566	1	1	0.157773	25	103	0.195312	10	79	0.11236	1	1	0.16129	46	140	0.247312	39	133	0.226744	1	1	0.23743	25	155	0.138889	30	187	0.138249	1	1
chr2	25502996	+	ENSMUSG00000015095	Fbxw5	mRNA	14	14	0.5	10	7	0.588235	/	/	/	30	77	0.280374	30	74	0.288462	1	1	0.28436	24	55	0.303797	4	26	0.133333	1	/	/	40	67	0.373832	32	70	0.313725	1	1	0.344498	22	55	0.285714	28	71	0.282828	1	1
chr2	25502997	+	ENSMUSG00000015095	Fbxw5	mRNA	15	13	0.535714	11	6	0.647059	/	/	/	35	71	0.330189	33	69	0.323529	1	1	0.326923	26	50	0.342105	9	19	0.321429	1	/	/	41	65	0.386792	35	66	0.346535	1	1	0.36715	24	52	0.315789	29	69	0.295918	1	1
chr2	25503003	+	ENSMUSG00000015095	Fbxw5	mRNA	17	2	0.894737	11	2	0.846154	/	/	/	33	36	0.478261	32	35	0.477612	1	1	0.477941	26	34	0.433333	8	7	0.533333	1	/	/	44	44	0.5	38	35	0.520548	1	1	0.509317	23	34	0.403509	28	42	0.4	1	1
chr2	25503004	+	ENSMUSG00000015095	Fbxw5	mRNA	16	3	0.842105	11	2	0.846154	/	/	/	33	35	0.485294	32	35	0.477612	1	1	0.481481	24	35	0.40678	10	5	0.666667	1	/	/	43	45	0.488636	34	42	0.447368	1	1	0.469512	22	34	0.392857	27	42	0.391304	1	1
chr2	25504414	+	ENSMUSG00000015095	Fbxw5	mRNA	0	9	0	0	10	0	/	/	/	7	62	0.101449	7	38	0.155556	1	1	0.122807	6	54	0.1	7	48	0.127273	1	1	0.113043	5	75	0.0625	10	73	0.120482	/	1	/	6	51	0.105263	15	94	0.137615	1	1
chr2	25504950	+	ENSMUSG00000015095	Fbxw5	mRNA	0	23	0	1	12	0.0769231	/	/	/	3	49	0.0576923	7	51	0.12069	/	1	/	1	34	0.0285714	4	20	0.166667	/	/	/	2	38	0.05	2	46	0.0416667	/	/	/	1	51	0.0192308	6	64	0.0857143	/	/
chr2	25558035	+	ENSMUSG00000015092	Edf1	mRNA	16	72	0.181818	7	55	0.112903	1	1	0.153333	5	19	0.208333	3	29	0.09375	/	/	/	1	15	0.0625	1	8	0.111111	/	/	/	1	11	0.0833333	1	22	0.0434783	/	/	/	3	28	0.0967742	3	53	0.0535714	/	/
chr2	25574315	-	ENSMUSG00000036504	Phpt1	mRNA	2	19	0.0952381	0	14	0	/	/	/	3	41	0.0681818	2	40	0.047619	/	/	/	5	39	0.113636	7	34	0.170732	1	1	0.141176	0	58	0	0	75	0	/	/	/	7	18	0.28	4	24	0.142857	/	/
chr2	25574863	-	ENSMUSG00000036504	Phpt1	mRNA	5	230	0.0212766	4	133	0.0291971	/	/	/	28	393	0.0665083	33	302	0.0985075	/	/	/	19	248	0.071161	31	231	0.118321	/	1	/	12	352	0.032967	14	408	0.0331754	/	/	/	11	236	0.0445344	11	279	0.037931	/	/
chr2	25577939	-	ENSMUSG00000029419	Gm996	mRNA	4	1	0.8	5	2	0.714286	/	/	/	3	0	1	0	0	0	/	/	/	5	0	1	1	0	1	/	/	/	1021	166	0.860152	1089	193	0.849454	1	1	0.854597	1	0	1	4	3	0.571429	/	/
chr2	25577940	-	ENSMUSG00000029419	Gm996	mRNA	4	1	0.8	6	1	0.857143	/	/	/	3	0	1	0	0	0	/	/	/	5	0	1	1	0	1	/	/	/	1112	83	0.930544	1215	68	0.946999	1	1	0.939064	1	0	1	4	3	0.571429	/	/
chr2	25577941	-	ENSMUSG00000029419	Gm996	mRNA	5	0	1	7	0	1	/	/	/	3	0	1	0	0	0	/	/	/	5	0	1	1	0	1	/	/	/	1152	44	0.963211	1247	45	0.96517	1	1	0.964228	1	0	1	7	0	1	/	/
chr2	25577942	-	ENSMUSG00000029419	Gm996	mRNA	5	0	1	7	0	1	/	/	/	3	0	1	0	0	0	/	/	/	5	0	1	1	0	1	/	/	/	1157	42	0.964971	1247	50	0.961449	1	1	0.963141	1	0	1	7	0	1	/	/
chr2	25577943	-	ENSMUSG00000029419	Gm996	mRNA	5	0	1	6	1	0.857143	/	/	/	3	0	1	0	0	0	/	/	/	5	0	1	1	0	1	/	/	/	1153	44	0.963241	1248	44	0.965944	1	1	0.964644	1	0	1	7	0	1	/	/
chr2	25577945	-	ENSMUSG00000029419	Gm996	mRNA	5	0	1	6	1	0.857143	/	/	/	3	0	1	0	0	0	/	/	/	5	0	1	1	0	1	/	/	/	1087	88	0.925106	1202	69	0.945712	1	1	0.935814	1	0	1	8	0	1	/	/
chr2	25577946	-	ENSMUSG00000029419	Gm996	mRNA	5	0	1	7	0	1	/	/	/	1	2	0.333333	0	0	0	/	/	/	5	0	1	1	0	1	/	/	/	1056	118	0.899489	1160	109	0.914106	1	1	0.907081	1	0	1	5	2	0.714286	/	/
chr2	25577955	-	ENSMUSG00000029419	Gm996	mRNA	5	0	1	5	1	0.833333	/	/	/	1	2	0.333333	0	2	0	/	/	/	5	1	0.833333	1	1	0.5	/	/	/	929	239	0.795377	1022	223	0.820884	1	1	0.808537	1	0	1	5	2	0.714286	/	/
chr2	25581719	-			intergenic	0	0	0	0	0	0	/	/	/	0	0	0	0	0	0	/	/	/	0	0	0	0	0	0	/	/	/	5	33	0.131579	4	31	0.114286	1	/	/	0	0	0	0	0	0	/	/
chr2	25587002	-	ENSMUSG00000015087	B230208H17Rik	mRNA	0	66	0	1	69	0.0142857	/	/	/	19	163	0.104396	24	125	0.161074	1	1	0.129909	58	131	0.306878	34	78	0.303571	1	1	0.305648	3	330	0.00900901	3	282	0.0105263	/	/	/	5	176	0.0276243	4	170	0.0229885	/	/
chr2	25608458	-	ENSMUSG00000015087	B230208H17Rik	mRNA	3	46	0.0612245	1	23	0.0416667	/	/	/	4	60	0.0625	3	45	0.0625	/	/	/	4	40	0.0909091	5	40	0.111111	/	1	/	11	128	0.0791367	7	131	0.0507246	/	/	/	7	58	0.107692	4	59	0.0634921	1	/
chr2	25608463	-	ENSMUSG00000015087	B230208H17Rik	mRNA	2	10	0.166667	1	9	0.1	/	/	/	4	11	0.266667	2	7	0.222222	/	/	/	4	5	0.444444	4	7	0.363636	/	/	/	10	27	0.27027	6	25	0.193548	1	1	0.235294	7	17	0.291667	3	11	0.214286	/	/
chr2	25620482	-	ENSMUSG00000026939	Tmem141	mRNA	0	70	0	0	43	0	/	/	/	21	105	0.166667	12	96	0.111111	1	1	0.141026	4	51	0.0727273	1	18	0.0526316	/	/	/	5	64	0.0724638	1	72	0.0136986	/	/	/	0	55	0	0	56	0	/	/
chr2	25627783	-	ENSMUSG00000026938	Fcna	mRNA	0	0	0	0	1	0	/	/	/	0	5	0	0	4	0	/	/	/	1	5	0.166667	2	1	0.666667	/	/	/	0	1	0	0	0	0	/	/	/	0	0	0	0	0	0	/	/
chr2	25707502	+	ENSMUSG00000049086	Bmyc	mRNA	0	4	0	1	3	0.25	/	/	/	1	6	0.142857	1	10	0.0909091	/	/	/	1	3	0.25	0	5	0	/	/	/	1	41	0.0238095	10	43	0.188679	/	1	/	1	4	0.2	0	0	0	/	/
chr2	25877930	+	ENSMUSG00000058740	Kcnt1	mRNA	0	0	0	0	1	0	/	/	/	0	0	0	0	0	0	/	/	/	0	0	0	0	0	0	/	/	/	41	325	0.112022	49	341	0.125641	1	1	0.119048	0	0	0	0	5	0	/	/
chr2	25888817	+	ENSMUSG00000058740	Kcnt1	mRNA	0	0	0	0	0	0	/	/	/	0	0	0	0	0	0	/	/	/	0	0	0	0	0	0	/	/	/	8	39	0.170213	2	35	0.0540541	1	/	/	0	11	0	0	7	0	/	/
chr2	25901749	+	ENSMUSG00000058740	Kcnt1	mRNA	0	0	0	0	0	0	/	/	/	0	0	0	0	2	0	/	/	/	1	0	1	0	1	0	/	/	/	4	31	0.114286	6	42	0.125	/	1	/	0	6	0	0	7	0	/	/
chr2	25910787	+	ENSMUSG00000058740	Kcnt1	mRNA	0	2	0	0	0	0	/	/	/	0	3	0	0	4	0	/	/	/	0	1	0	0	1	0	/	/	/	12	89	0.118812	19	100	0.159664	1	1	0.140909	6	10	0.375	0	13	0	/	/
chr2	25910788	+	ENSMUSG00000058740	Kcnt1	mRNA	0	2	0	0	0	0	/	/	/	0	3	0	0	4	0	/	/	/	0	1	0	0	1	0	/	/	/	12	74	0.139535	17	92	0.155963	1	1	0.148718	6	10	0.375	0	11	0	/	/
chr2	25910798	+	ENSMUSG00000058740	Kcnt1	mRNA	0	2	0	0	0	0	/	/	/	1	1	0.5	1	2	0.333333	/	/	/	0	1	0	0	0	0	/	/	/	18	60	0.230769	18	64	0.219512	1	1	0.225	7	8	0.466667	1	9	0.1	/	/
chr2	25910799	+	ENSMUSG00000058740	Kcnt1	mRNA	0	2	0	0	0	0	/	/	/	0	2	0	0	3	0	/	/	/	0	1	0	0	0	0	/	/	/	20	58	0.25641	20	62	0.243902	1	1	0.25	6	9	0.4	1	9	0.1	/	/
chr2	25910802	+	ENSMUSG00000058740	Kcnt1	mRNA	0	2	0	0	0	0	/	/	/	0	2	0	0	3	0	/	/	/	0	1	0	0	0	0	/	/	/	14	68	0.170732	7	78	0.0823529	1	/	/	0	15	0	0	8	0	/	/
chr2	25910803	+	ENSMUSG00000058740	Kcnt1	mRNA	0	2	0	0	0	0	/	/	/	0	2	0	0	3	0	/	/	/	0	1	0	0	0	0	/	/	/	15	74	0.168539	9	80	0.101124	1	1	0.134831	4	11	0.266667	0	11	0	/	/
chr2	25910843	+	ENSMUSG00000058740	Kcnt1	mRNA	0	0	0	0	0	0	/	/	/	1	2	0.333333	1	0	1	/	/	/	0	1	0	0	0	0	/	/	/	10	73	0.120482	10	61	0.140845	1	1	0.12987	1	13	0.0714286	0	12	0	/	/
chr2	25910847	+	ENSMUSG00000058740	Kcnt1	mRNA	0	0	0	0	0	0	/	/	/	0	3	0	0	1	0	/	/	/	0	2	0	0	0	0	/	/	/	11	84	0.115789	15	70	0.176471	1	1	0.144444	1	15	0.0625	1	12	0.0769231	/	/
chr2	25910851	+	ENSMUSG00000058740	Kcnt1	mRNA	0	0	0	0	0	0	/	/	/	0	3	0	0	1	0	/	/	/	0	2	0	0	0	0	/	/	/	14	86	0.14	24	63	0.275862	1	1	0.203209	4	14	0.222222	3	10	0.230769	/	/
chr2	25910853	+	ENSMUSG00000058740	Kcnt1	mRNA	0	0	0	0	0	0	/	/	/	0	3	0	0	1	0	/	/	/	0	2	0	0	0	0	/	/	/	18	86	0.173077	22	69	0.241758	1	1	0.205128	2	16	0.111111	3	10	0.230769	/	/
chr2	25910854	+	ENSMUSG00000058740	Kcnt1	mRNA	0	0	0	0	0	0	/	/	/	0	3	0	0	1	0	/	/	/	0	2	0	0	0	0	/	/	/	18	86	0.173077	22	70	0.23913	1	1	0.204082	3	15	0.166667	3	10	0.230769	/	/
chr2	25910858	+	ENSMUSG00000058740	Kcnt1	mRNA	0	0	0	0	0	0	/	/	/	0	3	0	0	1	0	/	/	/	0	2	0	0	0	0	/	/	/	12	95	0.11215	18	80	0.183673	1	1	0.146341	2	16	0.111111	3	11	0.214286	/	/
chr2	25910863	+	ENSMUSG00000058740	Kcnt1	mRNA	0	0	0	0	0	0	/	/	/	0	3	0	0	1	0	/	/	/	0	2	0	0	0	0	/	/	/	10	96	0.0943396	18	77	0.189474	/	1	/	3	15	0.166667	3	11	0.214286	/	/
chr2	25910864	+	ENSMUSG00000058740	Kcnt1	mRNA	0	0	0	0	0	0	/	/	/	0	3	0	0	1	0	/	/	/	0	2	0	0	0	0	/	/	/	9	97	0.0849057	19	76	0.2	/	1	/	2	16	0.111111	2	12	0.142857	/	/
chr2	25929452	-	ENSMUSG00000026933	Camsap1	mRNA	0	3	0	0	1	0	/	/	/	0	16	0	1	9	0.1	/	/	/	3	8	0.272727	1	14	0.0666667	/	/	/	7	41	0.145833	4	38	0.0952381	1	/	/	1	3	0.25	0	6	0	/	/
chr2	25938483	-	ENSMUSG00000026933	Camsap1	mRNA	1	13	0.0714286	2	8	0.2	/	/	/	8	66	0.108108	3	43	0.0652174	1	/	/	2	66	0.0294118	1	62	0.015873	/	/	/	7	220	0.030837	10	242	0.0396825	/	/	/	2	30	0.0625	0	17	0	/	/
chr2	25999072	-	ENSMUSG00000036352	Ubac1	mRNA	1	18	0.0526316	0	14	0	/	/	/	1	14	0.0666667	2	18	0.1	/	/	/	0	42	0	5	45	0.1	/	1	/	1	18	0.0526316	1	14	0.0666667	/	/	/	0	11	0	6	16	0.272727	/	/
chr2	26005408	-	ENSMUSG00000036352	Ubac1	mRNA	4	15	0.210526	5	21	0.192308	/	/	/	8	94	0.0784314	9	67	0.118421	/	1	/	16	207	0.0717489	17	14	0.548387	/	1	/	5	68	0.0684932	4	43	0.0851064	/	/	/	0	12	0	1	29	0.0333333	/	/
chr2	26007816	-	ENSMUSG00000036352	Ubac1	mRNA	4	31	0.114286	5	43	0.104167	/	1	/	9	89	0.0918367	13	64	0.168831	/	1	/	16	192	0.0769231	5	149	0.0324675	/	/	/	1	44	0.0222222	2	42	0.0454545	/	/	/	2	38	0.05	3	33	0.0833333	/	/
chr2	26007819	-	ENSMUSG00000036352	Ubac1	mRNA	3	23	0.115385	2	34	0.0555556	/	/	/	9	75	0.107143	6	53	0.101695	1	1	0.104895	8	177	0.0432432	9	130	0.0647482	/	/	/	2	41	0.0465116	3	34	0.0810811	/	/	/	0	35	0	4	24	0.142857	/	/
chr2	26021605	-	ENSMUSG00000036352	Ubac1	mRNA	2	49	0.0392157	4	45	0.0816327	/	/	/	4	179	0.0218579	1	103	0.00961538	/	/	/	20	491	0.0391389	16	581	0.0268007	/	/	/	14	240	0.0551181	10	226	0.0423729	/	/	/	9	78	0.103448	3	108	0.027027	1	/
chr2	26021606	-	ENSMUSG00000036352	Ubac1	mRNA	2	47	0.0408163	3	47	0.06	/	/	/	5	174	0.027933	3	101	0.0288462	/	/	/	19	491	0.0372549	20	573	0.0337268	/	/	/	13	242	0.0509804	9	226	0.0382979	/	/	/	9	78	0.103448	3	107	0.0272727	1	/
chr2	26021609	-	ENSMUSG00000036352	Ubac1	mRNA	2	47	0.0408163	3	46	0.0612245	/	/	/	4	174	0.0224719	3	93	0.03125	/	/	/	21	468	0.0429448	17	549	0.0300353	/	/	/	13	229	0.053719	10	214	0.0446429	/	/	/	9	74	0.108434	3	100	0.0291262	1	/
chr2	26021610	-	ENSMUSG00000036352	Ubac1	mRNA	2	46	0.0416667	3	46	0.0612245	/	/	/	5	170	0.0285714	5	91	0.0520833	/	/	/	19	464	0.0393375	16	549	0.0283186	/	/	/	10	226	0.0423729	9	214	0.0403587	/	/	/	10	73	0.120482	3	97	0.03	1	/
chr2	26021612	-	ENSMUSG00000036352	Ubac1	mRNA	1	42	0.0232558	3	43	0.0652174	/	/	/	6	154	0.0375	1	89	0.0111111	/	/	/	17	453	0.0361702	14	520	0.0262172	/	/	/	11	212	0.0493274	8	199	0.0386473	/	/	/	8	67	0.106667	3	87	0.0333333	1	/
chr2	26021665	-	ENSMUSG00000036352	Ubac1	mRNA	2	25	0.0740741	0	21	0	/	/	/	6	66	0.0833333	2	50	0.0384615	/	/	/	28	125	0.183007	43	119	0.265432	1	1	0.225397	1	111	0.00892857	1	115	0.00862069	/	/	/	1	43	0.0227273	0	50	0	/	/
chr2	26055914	-	ENSMUSG00000026932	Nacc2	mRNA	0	28	0	2	20	0.0909091	/	/	/	2	12	0.142857	2	17	0.105263	/	/	/	0	21	0	0	18	0	/	/	/	4	107	0.036036	13	110	0.105691	/	1	/	5	32	0.135135	3	33	0.0833333	1	/
chr2	26089997	-	ENSMUSG00000026932	Nacc2	mRNA	0	7	0	0	3	0	/	/	/	0	6	0	0	8	0	/	/	/	0	11	0	0	11	0	/	/	/	5	89	0.0531915	6	44	0.12	/	1	/	1	11	0.0833333	1	19	0.05	/	/
chr2	26137455	-	ENSMUSG00000087679	C330006A16Rik	lincRNA	12	46	0.206897	5	40	0.111111	1	1	0.165049	16	135	0.10596	5	130	0.037037	1	/	/	1	27	0.0357143	1	28	0.0344828	/	/	/	8	103	0.0720721	6	118	0.0483871	/	/	/	6	122	0.046875	12	116	0.09375	/	/
chr2	26137549	-	ENSMUSG00000087679	C330006A16Rik	lincRNA	0	13	0	0	35	0	/	/	/	8	143	0.0529801	6	172	0.0337079	/	/	/	5	41	0.108696	1	34	0.0285714	1	/	/	1	155	0.00641026	2	151	0.0130719	/	/	/	0	132	0	1	150	0.00662252	/	/
chr2	26137718	-	ENSMUSG00000087679	C330006A16Rik	lincRNA	28	753	0.0358515	11	621	0.0174051	/	/	/	185	1325	0.122517	155	1113	0.12224	1	1	0.12239	19	222	0.0788382	19	227	0.0772358	/	/	/	28	1030	0.026465	36	1286	0.0272315	/	/	/	37	1135	0.03157	58	1289	0.0430586	/	/
chr2	26137726	-	ENSMUSG00000087679	C330006A16Rik	lincRNA	26	735	0.0341656	22	610	0.0348101	/	/	/	213	1352	0.136102	153	1174	0.115298	1	1	0.126556	14	250	0.0530303	17	251	0.0634328	/	/	/	28	1152	0.0237288	36	1395	0.0251572	/	/	/	68	1196	0.0537975	55	1381	0.0383008	/	/
chr2	26209482	-	ENSMUSG00000036327	Qsox2	mRNA	5	26	0.16129	1	50	0.0196078	1	/	/	0	108	0	1	101	0.00980392	/	/	/	0	28	0	0	25	0	/	/	/	1	126	0.00787402	5	99	0.0480769	/	/	/	1	83	0.0119048	1	96	0.0103093	/	/
chr2	26339712	+	ENSMUSG00000026930	Gpsm1	mRNA	0	2	0	0	1	0	/	/	/	4	41	0.0888889	6	35	0.146341	/	1	/	0	4	0	0	1	0	/	/	/	1	10	0.0909091	1	15	0.0625	/	/	/	0	0	0	0	0	0	/	/
chr2	26340482	+	ENSMUSG00000026930	Gpsm1	mRNA	1	0	1	1	2	0.333333	/	/	/	12	50	0.193548	16	60	0.210526	1	1	0.202899	2	3	0.4	1	1	0.5	/	/	/	4	21	0.16	6	21	0.222222	/	/	/	1	3	0.25	1	5	0.166667	/	/
chr2	26350408	-	ENSMUSG00000075467	Dnlz	mRNA	4	51	0.0727273	2	56	0.0344828	/	/	/	13	86	0.131313	7	82	0.0786517	1	/	/	3	80	0.0361446	4	67	0.056338	/	/	/	6	93	0.0606061	4	64	0.0588235	/	/	/	2	41	0.0465116	7	54	0.114754	/	1
chr2	26388969	-	ENSMUSG00000026927	Sdccag3	mRNA	1	32	0.030303	6	37	0.139535	/	1	/	0	35	0	7	27	0.205882	/	1	/	2	10	0.166667	0	17	0	/	/	/	1	63	0.015625	1	63	0.015625	/	/	/	7	80	0.0804598	9	87	0.09375	/	/
chr2	26389268	-	ENSMUSG00000026927	Sdccag3	mRNA	1	16	0.0588235	5	10	0.333333	/	/	/	0	25	0	3	21	0.125	/	/	/	2	13	0.133333	0	14	0	/	/	/	1	38	0.025641	2	64	0.030303	/	/	/	5	29	0.147059	6	50	0.107143	1	1
chr2	26464935	-	ENSMUSG00000026923	Notch1	mRNA	6	29	0.171429	3	28	0.0967742	1	/	/	4	83	0.045977	3	84	0.0344828	/	/	/	2	46	0.0416667	6	12	0.333333	/	/	/	2	47	0.0408163	3	48	0.0588235	/	/	/	3	28	0.0967742	0	32	0	/	/
chr2	26591034	+	ENSMUSG00000026921;ENSMUSG00000092356	Egfl7;Gm20532	mRNA;mRNA	1	5	0.166667	0	5	0	/	/	/	7	55	0.112903	4	49	0.0754717	1	/	/	0	24	0	3	12	0.2	/	/	/	1	19	0.05	4	19	0.173913	/	/	/	1	27	0.0357143	1	10	0.0909091	/	/
chr2	26592538	+	ENSMUSG00000026921;ENSMUSG00000092356	Egfl7;Gm20532	mRNA;mRNA	0	4	0	0	3	0	/	/	/	5	141	0.0342466	8	147	0.0516129	/	/	/	2	51	0.0377358	3	55	0.0517241	/	/	/	1	67	0.0147059	4	40	0.0909091	/	/	/	5	33	0.131579	1	36	0.027027	1	/
chr2	26593441	-	ENSMUSG00000026922	Agpat2	mRNA	9	62	0.126761	10	103	0.0884956	1	/	/	5	63	0.0735294	5	50	0.0909091	/	/	/	0	16	0	1	19	0.05	/	/	/	0	0	0	0	0	0	/	/	/	0	24	0	3	27	0.1	/	/
chr2	26604088	-	ENSMUSG00000026922	Agpat2	mRNA	2	10	0.166667	1	9	0.1	/	/	/	4	16	0.2	3	16	0.157895	/	/	/	0	9	0	2	1	0.666667	/	/	/	0	0	0	0	0	0	/	/	/	3	2	0.6	1	9	0.1	/	/
chr2	26604089	-	ENSMUSG00000026922	Agpat2	mRNA	2	11	0.153846	2	7	0.222222	/	/	/	3	14	0.176471	5	14	0.263158	/	/	/	0	9	0	1	1	0.5	/	/	/	0	0	0	0	0	0	/	/	/	2	2	0.5	1	9	0.1	/	/
chr2	26891143	-	ENSMUSG00000036160	Surf6	mRNA	5	96	0.049505	0	70	0	/	/	/	1	48	0.0204082	5	35	0.125	/	1	/	1	39	0.025	0	60	0	/	/	/	4	129	0.0300752	1	111	0.00892857	/	/	/	2	72	0.027027	3	100	0.0291262	/	/
chr2	26891878	-	ENSMUSG00000036160	Surf6	mRNA	3	17	0.15	2	17	0.105263	/	/	/	5	38	0.116279	5	34	0.128205	1	1	0.121951	1	37	0.0263158	2	27	0.0689655	/	/	/	1	72	0.0136986	5	59	0.078125	/	/	/	2	46	0.0416667	3	53	0.0535714	/	/
chr2	26891918	-	ENSMUSG00000036160	Surf6	mRNA	1	7	0.125	0	5	0	/	/	/	1	20	0.047619	2	16	0.111111	/	/	/	2	24	0.0769231	1	19	0.05	/	/	/	1	42	0.0232558	1	32	0.030303	/	/	/	1	32	0.030303	6	29	0.171429	/	1
chr2	26906877	-	ENSMUSG00000015776	Med22	mRNA	4	31	0.114286	1	31	0.03125	/	/	/	0	18	0	1	20	0.047619	/	/	/	2	11	0.153846	0	11	0	/	/	/	1	21	0.0454545	3	10	0.230769	/	/	/	8	50	0.137931	6	55	0.0983607	1	/
chr2	26912015	+	ENSMUSG00000062647	Rpl7a	mRNA	90	182	0.330882	42	120	0.259259	1	1	0.304147	7	34	0.170732	12	24	0.333333	1	1	0.246753	15	36	0.294118	7	33	0.175	1	1	0.241758	8	29	0.216216	8	37	0.177778	1	1	0.195122	12	46	0.206897	14	41	0.254545	1	1
chr2	26912016	+	ENSMUSG00000062647	Rpl7a	mRNA	87	144	0.376623	53	85	0.384058	1	1	0.379404	11	28	0.282051	11	18	0.37931	1	/	/	18	24	0.428571	13	25	0.342105	1	1	0.3875	15	18	0.454545	15	26	0.365854	1	1	0.405405	10	39	0.204082	18	31	0.367347	1	1
chr2	26913286	+	ENSMUSG00000062647	Rpl7a	mRNA	172	544	0.240223	157	147	0.516447	1	1	0.322549	104	432	0.19403	97	453	0.176364	1	1	0.185083	42	245	0.146341	47	68	0.408696	1	1	0.221393	33	266	0.110368	57	312	0.154472	1	1	0.134731	87	429	0.168605	112	608	0.155556	1	1
chr2	26920697	-	ENSMUSG00000014867	Surf4	mRNA	129	1239	0.0942982	113	1182	0.0872587	/	/	/	145	267	0.351942	123	234	0.344538	1	1	0.348505	58	170	0.254386	65	212	0.234657	1	1	0.243564	12	161	0.0693642	12	162	0.0689655	/	/	/	38	313	0.108262	42	354	0.106061	1	1
chr2	26920721	-	ENSMUSG00000014867	Surf4	mRNA	1	54	0.0181818	3	46	0.0612245	/	/	/	2	30	0.0625	0	18	0	/	/	/	0	8	0	1	19	0.05	/	/	/	1	6	0.142857	0	7	0	/	/	/	1	19	0.05	0	30	0	/	/
chr2	26921787	-	ENSMUSG00000014867	Surf4	mRNA	5	67	0.0694444	6	57	0.0952381	/	/	/	9	35	0.204545	3	27	0.1	1	/	/	6	26	0.1875	10	22	0.3125	1	1	0.25	4	15	0.210526	2	8	0.2	/	/	/	17	49	0.257576	14	48	0.225806	1	1
chr2	26933415	-	ENSMUSG00000014867	Surf4	mRNA	65	411	0.136555	32	257	0.110727	1	1	0.126797	8	182	0.0421053	0	179	0	/	/	/	9	106	0.0782609	7	143	0.0466667	/	/	/	6	177	0.0327869	5	228	0.0214592	/	/	/	8	142	0.0533333	11	175	0.0591398	/	/
chr2	26933441	-	ENSMUSG00000014867	Surf4	mRNA	6	50	0.107143	6	27	0.181818	1	1	0.134831	4	51	0.0727273	4	46	0.08	/	/	/	1	15	0.0625	3	26	0.103448	/	/	/	5	44	0.102041	2	51	0.0377358	1	/	/	3	25	0.107143	3	30	0.0909091	/	/
chr2	26933442	-	ENSMUSG00000014867	Surf4	mRNA	5	40	0.111111	3	23	0.115385	1	/	/	1	47	0.0208333	1	44	0.0222222	/	/	/	1	14	0.0666667	3	22	0.12	/	/	/	2	46	0.0416667	2	46	0.0416667	/	/	/	1	21	0.0454545	1	22	0.0434783	/	/
chr2	27009375	+	ENSMUSG00000014852	Adamts13	mRNA	2	0	1	2	1	0.666667	/	/	/	1	0	1	0	0	0	/	/	/	1	0	1	0	0	0	/	/	/	0	21	0	8	27	0.228571	/	1	/	0	0	0	1	0	1	/	/
chr2	27009379	+	ENSMUSG00000014852	Adamts13	mRNA	2	0	1	1	2	0.333333	/	/	/	1	0	1	0	0	0	/	/	/	1	0	1	0	0	0	/	/	/	0	18	0	6	30	0.166667	/	1	/	0	1	0	1	4	0.2	/	/
chr2	27009964	+	ENSMUSG00000015488	5930434B04Rik	mRNA	2	30	0.0625	1	25	0.0384615	/	/	/	1	41	0.0238095	2	48	0.04	/	/	/	2	19	0.0952381	0	20	0	/	/	/	2	51	0.0377358	2	41	0.0465116	/	/	/	8	55	0.126984	3	64	0.0447761	1	/
chr2	27016478	+	ENSMUSG00000015488	5930434B04Rik	mRNA	0	12	0	1	4	0.2	/	/	/	1	9	0.1	0	9	0	/	/	/	0	4	0	0	7	0	/	/	/	10	57	0.149254	6	61	0.0895522	1	/	/	0	10	0	3	16	0.157895	/	/
chr2	27023212	-	ENSMUSG00000036067	Slc2a6	mRNA	0	4	0	0	4	0	/	/	/	0	0	0	0	3	0	/	/	/	1	3	0.25	0	1	0	/	/	/	6	153	0.0377358	13	104	0.111111	/	1	/	0	1	0	0	2	0	/	/
chr2	27081794	+	ENSMUSG00000036040	Adamtsl2	mRNA	0	11	0	0	7	0	/	/	/	2	142	0.0138889	2	136	0.0144928	/	/	/	0	15	0	1	10	0.0909091	/	/	/	2	4	0.333333	1	17	0.0555556	/	/	/	0	85	0	1	90	0.010989	/	/
chr2	27108638	+	ENSMUSG00000036040	Adamtsl2	mRNA	1	2	0.333333	0	6	0	/	/	/	6	130	0.0441176	6	104	0.0545455	/	/	/	1	34	0.0285714	0	23	0	/	/	/	3	68	0.0422535	2	55	0.0350877	/	/	/	3	107	0.0272727	6	131	0.0437956	/	/
chr2	27110965	-	ENSMUSG00000009216	Fam163b	mRNA	0	0	0	0	0	0	/	/	/	0	0	0	0	0	0	/	/	/	0	0	0	0	0	0	/	/	/	10	53	0.15873	3	53	0.0535714	1	/	/	0	0	0	0	0	0	/	/
chr2	27112510	-	ENSMUSG00000009216	Fam163b	mRNA	0	0	0	0	0	0	/	/	/	0	0	0	0	0	0	/	/	/	0	0	0	0	0	0	/	/	/	11	23	0.323529	9	19	0.321429	1	/	/	0	0	0	0	0	0	/	/
chr2	27189172	-	ENSMUSG00000009614	Sardh	mRNA	0	0	0	0	0	0	/	/	/	0	0	0	0	0	0	/	/	/	0	2	0	0	0	0	/	/	/	0	3	0	0	1	0	/	/	/	0	10	0	1	3	0.25	/	/
chr2	27189558	-	ENSMUSG00000009614	Sardh	mRNA	0	1	0	0	4	0	/	/	/	0	1	0	0	2	0	/	/	/	0	2	0	0	0	0	/	/	/	0	2	0	0	1	0	/	/	/	5	40	0.111111	2	36	0.0526316	1	/
chr2	27189559	-	ENSMUSG00000009614	Sardh	mRNA	0	1	0	0	4	0	/	/	/	0	1	0	0	2	0	/	/	/	0	2	0	0	0	0	/	/	/	0	2	0	0	1	0	/	/	/	2	41	0.0465116	2	35	0.0540541	/	/
chr2	27189560	-	ENSMUSG00000009614	Sardh	mRNA	0	1	0	0	2	0	/	/	/	0	1	0	0	2	0	/	/	/	0	2	0	0	0	0	/	/	/	0	1	0	0	1	0	/	/	/	5	30	0.142857	4	34	0.105263	1	/
chr2	27189562	-	ENSMUSG00000009614	Sardh	mRNA	0	1	0	0	2	0	/	/	/	0	0	0	0	2	0	/	/	/	0	2	0	0	0	0	/	/	/	0	0	0	0	1	0	/	/	/	2	27	0.0689655	0	29	0	/	/
chr2	27211056	-	ENSMUSG00000009614	Sardh	mRNA	0	0	0	0	0	0	/	/	/	0	0	0	0	0	0	/	/	/	0	1	0	0	2	0	/	/	/	0	0	0	0	1	0	/	/	/	5	20	0.2	4	33	0.108108	/	/
chr2	27215188	-	ENSMUSG00000009614	Sardh	mRNA	0	3	0	1	1	0.5	/	/	/	0	0	0	0	0	0	/	/	/	0	3	0	0	1	0	/	/	/	0	2	0	0	0	0	/	/	/	10	35	0.222222	8	42	0.16	1	1
chr2	27242883	-	ENSMUSG00000009614	Sardh	mRNA	0	4	0	0	0	0	/	/	/	0	0	0	0	0	0	/	/	/	0	0	0	0	0	0	/	/	/	0	0	0	0	1	0	/	/	/	1	30	0.0322581	2	36	0.0526316	/	/
chr2	27242884	-	ENSMUSG00000009614	Sardh	mRNA	2	0	1	0	0	0	/	/	/	0	0	0	0	0	0	/	/	/	0	0	0	0	0	0	/	/	/	0	1	0	1	0	1	/	/	/	11	5	0.6875	13	8	0.619048	/	/
chr2	27242889	-	ENSMUSG00000009614	Sardh	mRNA	1	0	1	0	0	0	/	/	/	0	0	0	0	0	0	/	/	/	0	0	0	0	0	0	/	/	/	0	1	0	1	0	1	/	/	/	11	2	0.846154	11	1	0.916667	/	/
chr2	27273708	-	ENSMUSG00000009621	Vav2	mRNA	7	137	0.0486111	5	161	0.0301205	/	/	/	4	126	0.0307692	0	76	0	/	/	/	0	30	0	1	18	0.0526316	/	/	/	9	57	0.136364	2	71	0.0273973	1	/	/	7	124	0.0534351	5	187	0.0260417	/	/
chr2	27292741	-	ENSMUSG00000009621	Vav2	mRNA	6	315	0.0186916	3	258	0.0114943	/	/	/	20	171	0.104712	10	164	0.0574713	1	/	/	2	46	0.0416667	1	22	0.0434783	/	/	/	1	121	0.00819672	1	114	0.00869565	/	/	/	13	271	0.0457746	14	299	0.0447284	/	/
chr2	27426444	-	ENSMUSG00000009621	Vav2	mRNA	10	380	0.025641	7	235	0.0289256	/	/	/	12	91	0.116505	13	89	0.127451	1	1	0.121951	2	20	0.0909091	1	32	0.030303	/	/	/	0	65	0	2	60	0.0322581	/	/	/	1	156	0.00636943	3	163	0.0180723	/	/
chr2	27531695	+	ENSMUSG00000026917	Wdr5	mRNA	0	11	0	0	15	0	/	/	/	1	30	0.0322581	0	29	0	/	/	/	1	25	0.0384615	0	3	0	/	/	/	1	27	0.0357143	1	22	0.0434783	/	/	/	1	45	0.0217391	2	47	0.0408163	/	/
chr2	27762060	+			intergenic	0	1	0	3	6	0.333333	/	/	/	1	18	0.0526316	1	24	0.04	/	/	/	3	38	0.0731707	5	28	0.151515	/	1	/	0	8	0	0	11	0	/	/	/	1	22	0.0434783	1	20	0.047619	/	/
chr2	27762101	+			intergenic	5	57	0.0806452	2	96	0.0204082	/	/	/	5	105	0.0454545	7	131	0.0507246	/	/	/	10	189	0.0502513	11	202	0.0516432	/	/	/	2	59	0.0327869	7	40	0.148936	/	1	/	8	164	0.0465116	16	204	0.0727273	/	/
chr2	27997567	+	ENSMUSG00000026837	Col5a1	mRNA	1	39	0.025	1	22	0.0434783	/	/	/	2	173	0.0114286	1	144	0.00689655	/	/	/	7	324	0.021148	16	241	0.0622568	/	/	/	0	49	0	2	49	0.0392157	/	/	/	5	26	0.16129	0	29	0	1	/
chr2	28205671	+	ENSMUSG00000026833	Olfm1	mRNA	0	0	0	0	0	0	/	/	/	0	0	0	0	0	0	/	/	/	0	0	0	0	1	0	/	/	/	1	34	0.0285714	5	33	0.131579	/	1	/	0	0	0	0	2	0	/	/
chr2	28205676	+	ENSMUSG00000026833	Olfm1	mRNA	0	0	0	0	0	0	/	/	/	0	0	0	0	1	0	/	/	/	0	0	0	0	0	0	/	/	/	22	134	0.141026	34	150	0.184783	1	1	0.164706	2	3	0.4	0	7	0	/	/
chr2	28208068	+	ENSMUSG00000026833	Olfm1	mRNA	0	0	0	0	0	0	/	/	/	0	0	0	0	0	0	/	/	/	0	0	0	0	0	0	/	/	/	20	10	0.666667	26	16	0.619048	1	1	0.638889	0	0	0	0	0	0	/	/
chr2	28208235	+	ENSMUSG00000026833	Olfm1	mRNA	0	1	0	0	0	0	/	/	/	0	0	0	0	0	0	/	/	/	1	2	0.333333	0	1	0	/	/	/	23	29	0.442308	30	56	0.348837	1	1	0.384058	0	3	0	0	0	0	/	/
chr2	28212524	+	ENSMUSG00000026833	Olfm1	mRNA	0	3	0	0	0	0	/	/	/	1	1	0.5	0	1	0	/	/	/	1	2	0.333333	0	2	0	/	/	/	25	114	0.179856	37	127	0.22561	1	1	0.20462	0	3	0	1	4	0.2	/	/
chr2	28212691	+	ENSMUSG00000026833	Olfm1	mRNA	0	1	0	0	1	0	/	/	/	1	1	0.5	0	2	0	/	/	/	0	2	0	1	0	1	/	/	/	146	118	0.55303	193	129	0.599379	1	1	0.578498	0	4	0	1	0	1	/	/
chr2	28229177	+	ENSMUSG00000026833	Olfm1	mRNA	0	6	0	0	1	0	/	/	/	1	8	0.111111	0	4	0	/	/	/	0	5	0	0	8	0	/	/	/	54	516	0.0947368	44	385	0.102564	/	1	/	1	13	0.0714286	0	12	0	/	/
chr2	28552215	+	ENSMUSG00000026821	Ralgds	mRNA	1	3	0.25	2	1	0.666667	/	/	/	1	3	0.25	0	2	0	/	/	/	1	5	0.166667	1	1	0.5	/	/	/	6	34	0.15	4	29	0.121212	1	/	/	0	0	0	1	4	0.2	/	/
chr2	28552216	+	ENSMUSG00000026821	Ralgds	mRNA	2	0	1	1	2	0.333333	/	/	/	1	3	0.25	0	3	0	/	/	/	0	6	0	1	1	0.5	/	/	/	11	26	0.297297	7	26	0.212121	1	1	0.257143	0	2	0	0	5	0	/	/
chr2	28555535	-			intergenic	24	30	0.444444	6	8	0.428571	1	/	/	0	0	0	0	0	0	/	/	/	0	0	0	0	0	0	/	/	/	0	0	0	0	0	0	/	/	/	0	0	0	0	0	0	/	/
chr2	28556174	-	ENSMUSG00000026818	Cel	mRNA	2619	812	0.763334	3779	989	0.792576	1	1	0.780339	0	0	0	0	0	0	/	/	/	0	0	0	0	0	0	/	/	/	0	0	0	0	0	0	/	/	/	0	0	0	0	0	0	/	/
chr2	28556795	-	ENSMUSG00000026818	Cel	mRNA	71	2550	0.0270889	76	2315	0.0317859	/	/	/	0	0	0	0	0	0	/	/	/	0	0	0	0	0	0	/	/	/	0	0	0	0	0	0	/	/	/	0	0	0	0	1	0	/	/
chr2	28559679	-	ENSMUSG00000026818	Cel	mRNA	18	62	0.225	2	75	0.025974	1	/	/	0	0	0	0	0	0	/	/	/	0	0	0	0	0	0	/	/	/	0	0	0	0	0	0	/	/	/	0	0	0	0	0	0	/	/
chr2	28559680	-	ENSMUSG00000026818	Cel	mRNA	22	68	0.244444	1	78	0.0126582	1	/	/	0	0	0	0	0	0	/	/	/	0	0	0	0	0	0	/	/	/	0	0	0	0	0	0	/	/	/	0	0	0	0	0	0	/	/
chr2	28559831	-	ENSMUSG00000026818	Cel	mRNA	373	1007	0.27029	1	1979	0.000505051	1	/	/	0	0	0	0	0	0	/	/	/	0	0	0	0	0	0	/	/	/	0	0	0	0	0	0	/	/	/	0	0	0	0	0	0	/	/
chr2	28579711	-	ENSMUSG00000026816	Gtf3c5	mRNA	9	35	0.204545	1	31	0.03125	1	/	/	3	40	0.0697674	4	30	0.117647	/	/	/	3	30	0.0909091	6	21	0.222222	/	/	/	4	78	0.0487805	5	48	0.0943396	/	/	/	8	43	0.156863	5	44	0.102041	1	1
chr2	28678975	+	ENSMUSG00000026812	Tsc1	mRNA	0	3	0	0	8	0	/	/	/	0	20	0	0	16	0	/	/	/	2	28	0.0666667	3	22	0.12	/	/	/	0	39	0	5	42	0.106383	/	1	/	2	28	0.0666667	1	28	0.0344828	/	/
chr2	28934651	-	ENSMUSG00000083773	Gm13394	pseudogene	20	32	0.384615	16	17	0.484848	1	1	0.423529	33	58	0.362637	29	59	0.329545	1	1	0.346369	91	141	0.392241	102	143	0.416327	1	1	0.404612	22	39	0.360656	23	28	0.45098	1	1	0.401786	19	48	0.283582	29	41	0.414286	1	1
chr2	28955377	-	ENSMUSG00000079502	1700101E01Rik	mRNA	27	13	0.675	16	12	0.571429	1	/	/	51	28	0.64557	46	25	0.647887	1	1	0.646667	117	67	0.63587	117	81	0.590909	1	1	0.612565	37	17	0.685185	21	19	0.525	1	1	0.617021	40	15	0.727273	36	17	0.679245	1	1
chr2	29204909	-	ENSMUSG00000035513	Ntng2	mRNA	0	8	0	0	2	0	/	/	/	1	17	0.0555556	2	15	0.117647	/	/	/	0	31	0	0	16	0	/	/	/	0	63	0	7	50	0.122807	/	1	/	0	6	0	0	12	0	/	/
chr2	29619779	+	ENSMUSG00000039844	Rapgef1	mRNA	0	14	0	0	7	0	/	/	/	3	34	0.0810811	1	16	0.0588235	/	/	/	5	34	0.128205	3	40	0.0697674	1	/	/	3	50	0.0566038	4	52	0.0714286	/	/	/	1	22	0.0434783	0	25	0	/	/
chr2	29689141	+	ENSMUSG00000039844	Rapgef1	mRNA	9	63	0.125	2	33	0.0571429	1	/	/	8	245	0.0316206	8	213	0.0361991	/	/	/	8	215	0.0358744	4	79	0.0481928	/	/	/	5	173	0.0280899	9	179	0.0478723	/	/	/	4	97	0.039604	11	104	0.0956522	/	/
chr2	29702333	+	ENSMUSG00000039844	Rapgef1	mRNA	0	5	0	0	6	0	/	/	/	14	40	0.259259	18	35	0.339623	1	1	0.299065	33	30	0.52381	24	69	0.258065	1	1	0.365385	6	37	0.139535	6	29	0.171429	1	1	0.153846	2	21	0.0869565	7	31	0.184211	/	1
chr2	29738005	+	ENSMUSG00000039844	Rapgef1	mRNA	0	6	0	0	2	0	/	/	/	7	23	0.233333	3	20	0.130435	1	/	/	8	34	0.190476	6	10	0.375	1	/	/	1	15	0.0625	4	17	0.190476	/	/	/	0	6	0	3	9	0.25	/	/
[truncated: 26,122 more rows]
[truncated: 10 more columns]

## Sheet: Testis_total_m5C_sites
						Testis_3W-BS-rep1			Testis_3W-BS-rep2			Testis_3W-BS			Testis_4W-BS-rep1			Testis_4W-BS-rep2			Testis_4W-BS
Chromosome	Position	Strand	Gene ID	Gene Symbol	Gene Type	Methylated C	Non-methylated C	m5C Level	Methylated C	Non-methylated C	m5C Level	State_rep1	State_rep2	Overall m5C Level	Methylated C	Non-methylated C	m5C Level	Methylated C	Non-methylated C	m5C Level	State_rep1	State_rep2	Overall m5C Level
chr1	4492155	-	ENSMUSG00000025902	Sox17	mRNA	5	21	0.192308	27	154	0.149171	/	1	/	36	143	0.201117	29	163	0.151042	1	1	0.175202
chr1	4492156	-	ENSMUSG00000025902	Sox17	mRNA	7	19	0.269231	26	155	0.143646	/	1	/	37	142	0.206704	32	158	0.168421	1	1	0.186992
chr1	4492169	-	ENSMUSG00000025902	Sox17	mRNA	6	20	0.230769	22	138	0.1375	/	1	/	33	134	0.197605	30	146	0.170455	1	1	0.183673
chr1	4492170	-	ENSMUSG00000025902	Sox17	mRNA	6	20	0.230769	22	138	0.1375	/	1	/	31	136	0.185629	29	148	0.163842	1	1	0.174419
chr1	4492171	-	ENSMUSG00000025902	Sox17	mRNA	7	19	0.269231	21	138	0.132075	/	1	/	31	136	0.185629	30	146	0.170455	1	1	0.177843
chr1	4492172	-	ENSMUSG00000025902	Sox17	mRNA	7	21	0.25	23	136	0.144654	/	1	/	30	136	0.180723	31	144	0.177143	1	1	0.178886
chr1	4492251	-	ENSMUSG00000025902	Sox17	mRNA	0	11	0	5	30	0.142857	/	1	/	5	32	0.135135	3	33	0.0833333	1	/	/
chr1	4897551	+	ENSMUSG00000033813	Tcea1	mRNA	10	88	0.102041	17	135	0.111842	1	1	0.108	9	70	0.113924	8	68	0.105263	1	1	0.109677
chr1	4973719	-	ENSMUSG00000002459	Rgs20	mRNA	3	26	0.103448	3	33	0.0833333	/	/	/	5	26	0.16129	4	25	0.137931	1	/	/
chr1	4973720	-	ENSMUSG00000002459	Rgs20	mRNA	3	25	0.107143	3	33	0.0833333	/	/	/	5	26	0.16129	4	25	0.137931	1	/	/
chr1	4973721	-	ENSMUSG00000002459	Rgs20	mRNA	3	26	0.103448	3	31	0.0882353	/	/	/	5	25	0.166667	3	25	0.107143	1	/	/
chr1	5124377	+	ENSMUSG00000033793	Atp6v1h	mRNA	11	22	0.333333	10	19	0.344828	1	/	/	6	17	0.26087	9	14	0.391304	/	/	/
chr1	6214893	+	ENSMUSG00000025907	Rb1cc1	mRNA	28	181	0.133971	74	661	0.10068	1	1	0.108051	54	519	0.0942408	67	504	0.117338	/	1	/
chr1	6239960	+	ENSMUSG00000025907	Rb1cc1	mRNA	3	20	0.130435	10	35	0.222222	/	1	/	12	31	0.27907	14	29	0.325581	1	1	0.302326
chr1	6270798	+	ENSMUSG00000025907	Rb1cc1	mRNA	5	27	0.15625	8	39	0.170213	1	1	0.164557	11	61	0.152778	9	49	0.155172	1	1	0.153846
chr1	9700189	-	ENSMUSG00000025912	Mybl1	mRNA	0	22	0	3	74	0.038961	/	/	/	9	47	0.160714	4	49	0.0754717	1	/	/
chr1	9747966	-	ENSMUSG00000045210	Vcpip1	mRNA	0	20	0	6	48	0.111111	/	1	/	3	21	0.125	1	28	0.0344828	/	/	/
chr1	9748072	+			intergenic	0	13	0	5	49	0.0925926	/	/	/	6	32	0.157895	5	32	0.135135	1	1	0.146667
chr1	9748073	+			intergenic	0	13	0	5	49	0.0925926	/	/	/	6	29	0.171429	5	32	0.135135	1	1	0.152778
chr1	9748075	+			intergenic	1	10	0.0909091	5	50	0.0909091	/	/	/	6	29	0.171429	3	34	0.0810811	1	/	/
chr1	9748076	+			intergenic	0	11	0	6	49	0.109091	/	1	/	7	27	0.205882	3	34	0.0810811	1	/	/
chr1	9748078	+			intergenic	0	11	0	5	50	0.0909091	/	/	/	6	28	0.176471	5	32	0.135135	1	1	0.15493
chr1	9748079	+			intergenic	0	11	0	5	50	0.0909091	/	/	/	7	26	0.212121	5	32	0.135135	1	1	0.171429
chr1	10000032	-	ENSMUSG00000025916	Ppp1r42	mRNA	8	106	0.0701754	10	138	0.0675676	/	/	/	8	183	0.0418848	21	185	0.101942	/	1	/
chr1	10138073	-	ENSMUSG00000067851	Arfgef1	mRNA	0	7	0	6	49	0.109091	/	1	/	10	31	0.243902	3	37	0.075	1	/	/
chr1	10141626	-	ENSMUSG00000067851	Arfgef1	mRNA	6	33	0.153846	4	24	0.142857	1	/	/	2	35	0.0540541	0	32	0	/	/	/
chr1	10232774	-			intergenic	31	255	0.108392	66	785	0.0775558	1	/	/	40	515	0.0720721	43	573	0.0698052	/	/	/
chr1	10232778	-			intergenic	29	253	0.102837	67	745	0.0825123	1	/	/	40	491	0.0753296	43	546	0.0730051	/	/	/
chr1	10232825	-			intergenic	18	199	0.0829493	62	554	0.100649	/	1	/	31	399	0.072093	35	393	0.0817757	/	/	/
chr1	10232829	-			intergenic	19	194	0.0892019	62	525	0.105622	/	1	/	30	376	0.0738916	32	385	0.0767386	/	/	/
chr1	10232830	-			intergenic	19	189	0.0913462	58	517	0.10087	/	1	/	28	369	0.070529	32	376	0.0784314	/	/	/
chr1	10232964	-			intergenic	0	17	0	7	114	0.0578512	/	/	/	9	66	0.12	8	84	0.0869565	1	/	/
chr1	13175027	-	ENSMUSG00000005886	Ncoa2	mRNA	2	48	0.04	5	59	0.078125	/	/	/	9	49	0.155172	6	38	0.136364	1	1	0.147059
chr1	13181263	-	ENSMUSG00000005886	Ncoa2	mRNA	0	72	0	10	80	0.111111	/	1	/	3	48	0.0588235	2	43	0.0444444	/	/	/
chr1	13660411	-	ENSMUSG00000025937	Lactb2	mRNA	0	29	0	0	94	0	/	/	/	0	41	0	7	55	0.112903	/	1	/
chr1	16570798	-	ENSMUSG00000025939	Ube2w	mRNA	2	19	0.0952381	7	30	0.189189	/	1	/	12	16	0.428571	17	15	0.53125	/	1	/
chr1	16667765	+	ENSMUSG00000025940	Tmem70	mRNA	4	26	0.133333	5	41	0.108696	/	1	/	1	28	0.0344828	4	25	0.137931	/	/	/
chr1	20967459	+	ENSMUSG00000041809	Efhc1	mRNA	5	22	0.185185	28	17	0.622222	/	1	/	31	29	0.516667	16	14	0.533333	1	1	0.522222
chr1	20972881	+	ENSMUSG00000041809	Efhc1	mRNA	20	12	0.625	45	13	0.775862	1	1	0.722222	41	18	0.694915	62	17	0.78481	1	1	0.746377
chr1	21240645	+	ENSMUSG00000025934	Gsta3	mRNA	4	36	0.1	10	58	0.147059	/	1	/	1	35	0.0277778	3	34	0.0810811	/	/	/
chr1	23101065	-	ENSMUSG00000073730	4933415F23Rik	mRNA	1	36	0.027027	14	79	0.150538	/	1	/	15	117	0.113636	14	74	0.159091	1	1	0.131818
chr1	23101632	-	ENSMUSG00000073730	4933415F23Rik	mRNA	2	67	0.0289855	31	241	0.113971	/	1	/	29	232	0.111111	22	188	0.104762	1	1	0.10828
chr1	23849414	-	ENSMUSG00000026155	Smap1	mRNA	14	65	0.177215	22	116	0.15942	1	1	0.165899	18	181	0.0904523	25	142	0.149701	/	1	/
chr1	24595381	-			intergenic	0	7	0	7	25	0.21875	/	1	/	3	14	0.176471	3	5	0.375	/	/	/
chr1	24613638	-			intergenic	9	1	0.9	68	7	0.906667	/	1	/	57	4	0.934426	34	0	1	1	1	0.957895
chr1	33630384	-	ENSMUSG00000026134	Prim2	mRNA	5	16	0.238095	12	23	0.342857	/	1	/	4	20	0.166667	8	21	0.275862	/	/	/
chr1	33739350	+	ENSMUSG00000004768	Rab23	mRNA	0	43	0	14	108	0.114754	/	1	/	9	98	0.0841121	4	85	0.0449438	/	/	/
chr1	33803137	-	ENSMUSG00000042197	Zfp451	mRNA	1	25	0.0384615	8	70	0.102564	/	1	/	15	102	0.128205	10	88	0.102041	1	1	0.116279
chr1	34249621	+	ENSMUSG00000026131	Dst	mRNA	0	70	0	18	107	0.144	/	1	/	17	83	0.17	11	62	0.150685	1	1	0.16185
chr1	34296757	+	ENSMUSG00000026131	Dst	mRNA	8	34	0.190476	13	48	0.213115	1	1	0.203883	9	37	0.195652	9	38	0.191489	1	1	0.193548
chr1	34306535	+	ENSMUSG00000026131	Dst	mRNA	9	71	0.1125	10	156	0.060241	1	/	/	4	146	0.0266667	2	136	0.0144928	/	/	/
chr1	34437605	-	ENSMUSG00000042111	Ccdc115	mRNA	7	49	0.125	11	80	0.120879	1	1	0.122449	6	44	0.12	14	51	0.215385	1	1	0.173913
chr1	34444001	+	ENSMUSG00000026127	Imp4	mRNA	2	33	0.0571429	7	45	0.134615	/	1	/	4	24	0.142857	0	21	0	/	/	/
chr1	36319885	+	ENSMUSG00000037447	Arid5a	mRNA	0	8	0	4	60	0.0625	/	/	/	5	31	0.138889	7	32	0.179487	1	1	0.16
chr1	36319886	+	ENSMUSG00000037447	Arid5a	mRNA	0	6	0	4	56	0.0666667	/	/	/	4	31	0.114286	7	29	0.194444	/	1	/
chr1	36319887	+	ENSMUSG00000037447	Arid5a	mRNA	0	6	0	3	55	0.0517241	/	/	/	4	30	0.117647	7	28	0.2	/	1	/
chr1	36319898	+	ENSMUSG00000037447	Arid5a	mRNA	0	6	0	4	49	0.0754717	/	/	/	4	25	0.137931	7	29	0.194444	/	1	/
chr1	36319899	+	ENSMUSG00000037447	Arid5a	mRNA	0	6	0	4	49	0.0754717	/	/	/	4	25	0.137931	7	29	0.194444	/	1	/
chr1	36319900	+	ENSMUSG00000037447	Arid5a	mRNA	0	6	0	4	49	0.0754717	/	/	/	4	25	0.137931	7	29	0.194444	/	1	/
chr1	36339805	-	ENSMUSG00000010453	Kansl3	mRNA	0	15	0	5	30	0.142857	/	1	/	0	23	0	0	15	0	/	/	/
chr1	36421201	+	ENSMUSG00000037432	Fer1l5	pseudogene	2	6	0.25	0	12	0	/	/	/	1	27	0.0357143	6	31	0.162162	/	1	/
chr1	36525902	+	ENSMUSG00000001138	Cnnm3	mRNA	0	16	0	8	64	0.111111	/	1	/	0	36	0	0	39	0	/	/	/
chr1	36531428	-	ENSMUSG00000067653	Ankrd23	mRNA	0	16	0	5	28	0.151515	/	1	/	3	18	0.142857	1	12	0.0769231	/	/	/
chr1	36549527	-	ENSMUSG00000026121	Sema4c	mRNA	12	41	0.226415	44	130	0.252874	1	1	0.246696	33	98	0.251908	27	105	0.204545	1	1	0.228137
chr1	36549528	-	ENSMUSG00000026121	Sema4c	mRNA	14	40	0.259259	49	124	0.283237	1	1	0.277533	33	97	0.253846	31	101	0.234848	1	1	0.244275
chr1	36549529	-	ENSMUSG00000026121	Sema4c	mRNA	14	40	0.259259	48	123	0.280702	1	1	0.275556	36	93	0.27907	31	101	0.234848	1	1	0.256705
chr1	36549530	-	ENSMUSG00000026121	Sema4c	mRNA	15	39	0.277778	51	119	0.3	1	1	0.294643	34	95	0.263566	32	100	0.242424	1	1	0.252874
chr1	36549531	-	ENSMUSG00000026121	Sema4c	mRNA	12	42	0.222222	44	125	0.260355	1	1	0.251121	35	94	0.271318	32	99	0.244275	1	1	0.257692
chr1	36549532	-	ENSMUSG00000026121	Sema4c	mRNA	12	41	0.226415	44	123	0.263473	1	1	0.254545	21	107	0.164062	31	101	0.234848	1	1	0.2
chr1	36549533	-	ENSMUSG00000026121	Sema4c	mRNA	3	50	0.0566038	18	149	0.107784	/	1	/	6	123	0.0465116	13	118	0.0992366	/	/	/
chr1	36691569	+	ENSMUSG00000061518	Cox5b	mRNA	44	298	0.128655	109	522	0.172742	1	1	0.157246	69	401	0.146809	85	365	0.188889	1	1	0.167391
chr1	37186652	+	ENSMUSG00000026115	Vwa3b	mRNA	2	8	0.2	1	8	0.111111	/	/	/	4	21	0.16	9	33	0.214286	/	1	/
chr1	37372411	+	ENSMUSG00000026113	Inpp4a	mRNA	0	16	0	5	28	0.151515	/	1	/	5	44	0.102041	3	44	0.0638298	1	/	/
chr1	37997330	+			intergenic	0	9	0	5	27	0.15625	/	1	/	7	20	0.259259	6	36	0.142857	/	1	/
chr1	38019287	+	ENSMUSG00000026083	Eif5b	mRNA	0	13	0	1	21	0.0454545	/	/	/	5	31	0.138889	0	24	0	1	/	/
chr1	38045771	+	ENSMUSG00000026083	Eif5b	mRNA	13	14	0.481481	2	18	0.1	/	/	/	7	22	0.241379	14	24	0.368421	/	1	/
chr1	38051859	+	ENSMUSG00000026083	Eif5b	mRNA	0	4	0	1	21	0.0454545	/	/	/	5	29	0.147059	2	26	0.0714286	1	/	/
chr1	38055518	-	ENSMUSG00000026082	Rev1	mRNA	44	302	0.127168	68	466	0.127341	1	1	0.127273	55	368	0.130024	35	319	0.0988701	1	/	/
chr1	38210581	-	ENSMUSG00000037138	Aff3	mRNA	0	29	0	1	24	0.04	/	/	/	5	29	0.147059	0	33	0	1	/	/
chr1	39193881	+			intergenic	3	5	0.375	3	27	0.1	/	/	/	6	19	0.24	6	26	0.1875	/	1	/
chr1	39193882	+			intergenic	3	5	0.375	3	27	0.1	/	/	/	6	19	0.24	7	25	0.21875	/	1	/
chr1	39193884	+			intergenic	4	4	0.5	4	28	0.125	/	/	/	8	17	0.32	7	25	0.21875	/	1	/
chr1	39193885	+			intergenic	4	4	0.5	6	28	0.176471	/	1	/	9	18	0.333333	8	25	0.242424	/	1	/
chr1	39193886	+			intergenic	4	4	0.5	6	28	0.176471	/	1	/	8	20	0.285714	8	25	0.242424	/	1	/
chr1	39193888	+			intergenic	4	4	0.5	6	27	0.181818	/	1	/	10	19	0.344828	8	25	0.242424	/	1	/
chr1	39193889	+			intergenic	4	4	0.5	6	27	0.181818	/	1	/	9	20	0.310345	8	25	0.242424	/	1	/
chr1	39193891	+			intergenic	3	4	0.428571	5	25	0.166667	/	1	/	8	22	0.266667	7	26	0.212121	1	1	0.238095
chr1	39193892	+			intergenic	4	4	0.5	5	24	0.172414	/	/	/	7	23	0.233333	3	30	0.0909091	1	/	/
chr1	39367945	+	ENSMUSG00000073702	Rpl31	mRNA	4	40	0.0909091	6	45	0.117647	/	1	/	10	39	0.204082	3	42	0.0666667	1	/	/
chr1	39372618	-	ENSMUSG00000003134	Tbc1d8	mRNA	0	28	0	8	45	0.150943	/	1	/	8	48	0.142857	4	32	0.111111	1	/	/
chr1	39394260	-	ENSMUSG00000003134	Tbc1d8	mRNA	2	59	0.0327869	8	59	0.119403	/	1	/	6	43	0.122449	5	35	0.125	1	1	0.123596
chr1	39672215	-	ENSMUSG00000057173	Rfx8	mRNA	6	74	0.075	14	68	0.170732	/	1	/	12	64	0.157895	8	59	0.119403	1	1	0.13986
chr1	43753793	-	ENSMUSG00000057363	Uxs1	mRNA	7	46	0.132075	6	49	0.109091	1	1	0.12037	2	27	0.0689655	4	32	0.111111	/	/	/
chr1	43977285	+	ENSMUSG00000041763	Tpp2	mRNA	5	36	0.121951	2	27	0.0689655	1	/	/	4	58	0.0645161	2	37	0.0512821	/	/	/
chr1	43977290	+	ENSMUSG00000041763	Tpp2	mRNA	7	33	0.175	7	27	0.205882	1	1	0.189189	18	52	0.257143	12	32	0.272727	1	1	0.263158
chr1	44102238	-	ENSMUSG00000026049	1700029F09Rik	mRNA	1	25	0.0384615	3	84	0.0344828	/	/	/	5	35	0.125	5	66	0.0704225	1	/	/
chr1	46207573	+	ENSMUSG00000041144	Dnahc7b	mRNA	6	51	0.105263	17	127	0.118056	1	1	0.114428	11	82	0.11828	6	55	0.0983607	1	/	/
chr1	46253494	+	ENSMUSG00000041144	Dnahc7b	mRNA	0	51	0	4	54	0.0689655	/	/	/	10	39	0.204082	5	39	0.113636	1	1	0.16129
chr1	46324745	+	ENSMUSG00000041144	Dnahc7b	mRNA	22	194	0.101852	21	439	0.0456522	1	/	/	16	260	0.057971	6	274	0.0214286	/	/	/
chr1	46832558	-	ENSMUSG00000025986	Slc39a10	mRNA	4	21	0.16	1	22	0.0434783	/	/	/	7	27	0.205882	4	21	0.16	1	/	/
chr1	46853722	+			intergenic	21	98	0.176471	42	310	0.119318	1	1	0.133758	73	287	0.202778	80	278	0.223464	1	1	0.213092
chr1	49310846	-			intergenic	5	13	0.277778	1	13	0.0714286	/	/	/	18	82	0.18	0	9	0	1	/	/
chr1	49310849	-			intergenic	3	15	0.166667	7	9	0.4375	/	/	/	13	94	0.121495	2	7	0.222222	1	/	/
chr1	49310852	-			intergenic	4	17	0.190476	1	16	0.0588235	/	/	/	13	95	0.12037	0	10	0	1	/	/
chr1	49310855	-			intergenic	5	17	0.227273	6	12	0.333333	/	/	/	17	96	0.150442	0	10	0	1	/	/
chr1	49310858	-			intergenic	7	15	0.318182	1	18	0.0526316	/	/	/	13	102	0.113043	1	10	0.0909091	1	/	/
chr1	49310859	-			intergenic	8	16	0.333333	7	13	0.35	/	/	/	49	66	0.426087	5	6	0.454545	1	/	/
chr1	49310861	-			intergenic	4	20	0.166667	8	13	0.380952	/	/	/	25	91	0.215517	2	10	0.166667	1	/	/
chr1	49310864	-			intergenic	3	21	0.125	2	19	0.0952381	/	/	/	16	106	0.131148	0	12	0	1	/	/
chr1	49310867	-			intergenic	3	23	0.115385	4	17	0.190476	/	/	/	22	103	0.176	2	11	0.153846	1	/	/
chr1	49310870	-			intergenic	3	24	0.111111	1	20	0.047619	/	/	/	15	110	0.12	0	13	0	1	/	/
chr1	49310873	-			intergenic	8	19	0.296296	5	16	0.238095	/	/	/	15	113	0.117188	0	13	0	1	/	/
chr1	49310876	-			intergenic	7	20	0.259259	3	18	0.142857	/	/	/	16	112	0.125	0	13	0	1	/	/
chr1	49310879	-			intergenic	4	23	0.148148	4	17	0.190476	/	/	/	23	103	0.18254	3	10	0.230769	1	/	/
chr1	49310882	-			intergenic	4	24	0.142857	0	21	0	/	/	/	14	111	0.112	0	13	0	1	/	/
chr1	49310888	-			intergenic	8	20	0.285714	1	20	0.047619	/	/	/	13	111	0.104839	1	12	0.0769231	1	/	/
chr1	49310891	-			intergenic	4	24	0.142857	8	13	0.380952	/	/	/	16	108	0.129032	2	11	0.153846	1	/	/
chr1	49310897	-			intergenic	5	23	0.178571	5	16	0.238095	/	/	/	13	111	0.104839	0	12	0	1	/	/
chr1	49310903	-			intergenic	5	23	0.178571	6	15	0.285714	/	/	/	14	109	0.113821	0	12	0	1	/	/
chr1	49310909	-			intergenic	4	22	0.153846	6	15	0.285714	/	/	/	12	108	0.1	1	11	0.0833333	1	/	/
chr1	49310915	-			intergenic	3	23	0.115385	5	16	0.238095	/	/	/	13	106	0.109244	0	12	0	1	/	/
[truncated: 19,004 more rows]

## Sheet: Header Information
Header	Description
Chromosome	Chromosome ID
[truncated: 10 more rows]
