# Supplementary material for: 5-methylcytosine promotes mRNA export — NSUN2 as the methyltransferase and ALYREF as an m5C reader
Source: Cell Res. 2017 Apr 18;27(5):606–25. doi: 10.1038/cr.2017.55 (PMC5594206; doi:10.1038/cr.2017.55)
Supplement: Supplementary information, Table S4 — Dataset of all identified m5C sites and ALYREF peaks in ALYREF-RIP samples. [file cr201755x11.xlsx]

## Sheet: Table S4
Supplementary information, Table S4: Dataset of all identified m5C sites and ALYREF peaks in ALYREF-RIP samples.
Information of m5C provided includes m5C coordinates (chromosome, position), the transcript to which the m5C maps (Ensembl gene IDs, gene symbols, gene types), and the detailed methylation information of m5C sites (methylated C number, non-methylated C number, methylation level and methylation state) in two replicates. The ALYREF peaks identified by MACS2 include peak coordinates (chromosome, sta…

## Sheet: ALYREF-RIP-BS_m5C_sites
						ALYREF-RIP-BS-rep1			ALYREF-RIP-BS-rep2			ALYREF-RIP-BS
Chromosome	Position	Strand	Gene ID	Gene Symbol	Gene Type	Methylated C	Non-methylated C	m5C Level	Methylated C	Non-methylated C	m5C Level	State_rep1	State_rep2	Overall m5C Level
chr1	878167	+	ENSG00000187634	SAMD11	mRNA	12	99	0.108108	14	86	0.14	1	1	0.123223
chr1	878168	+	ENSG00000187634	SAMD11	mRNA	25	86	0.225225	20	83	0.194175	1	1	0.21028
chr1	878169	+	ENSG00000187634	SAMD11	mRNA	27	82	0.247706	22	80	0.215686	1	1	0.232227
chr1	878170	+	ENSG00000187634	SAMD11	mRNA	25	82	0.233645	22	78	0.22	1	1	0.227053
chr1	878171	+	ENSG00000187634	SAMD11	mRNA	27	79	0.254717	20	73	0.215054	1	1	0.236181
chr1	879184	+	ENSG00000187634	SAMD11	mRNA	26	23	0.530612	18	32	0.36	1	1	0.444444
chr1	879185	+	ENSG00000187634	SAMD11	mRNA	25	25	0.5	21	29	0.42	1	1	0.46
chr1	879186	+	ENSG00000187634	SAMD11	mRNA	25	25	0.5	21	29	0.42	1	1	0.46
chr1	879299	+	ENSG00000187634	SAMD11	mRNA	22	39	0.360656	24	34	0.413793	1	1	0.386555
chr1	879300	+	ENSG00000187634	SAMD11	mRNA	25	38	0.396825	23	35	0.396552	1	1	0.396694
chr1	879305	+	ENSG00000187634	SAMD11	mRNA	26	37	0.412698	21	37	0.362069	1	1	0.38843
chr1	879306	+	ENSG00000187634	SAMD11	mRNA	23	42	0.353846	16	42	0.275862	1	1	0.317073
chr1	879855	+	ENSG00000187634	SAMD11	mRNA	26	17	0.604651	20	12	0.625	1	1	0.613333
chr1	880117	-	ENSG00000188976	NOC2L	mRNA	112	82	0.57732	130	89	0.593607	1	1	0.585956
chr1	880118	-	ENSG00000188976	NOC2L	mRNA	119	72	0.623037	149	70	0.680365	1	1	0.653659
chr1	880124	-	ENSG00000188976	NOC2L	mRNA	106	66	0.616279	132	64	0.673469	1	1	0.646739
chr1	880125	-	ENSG00000188976	NOC2L	mRNA	100	71	0.584795	117	78	0.6	1	1	0.592896
chr1	880126	-	ENSG00000188976	NOC2L	mRNA	44	126	0.258824	49	143	0.255208	1	1	0.256906
chr1	880147	-	ENSG00000188976	NOC2L	mRNA	56	41	0.57732	92	44	0.676471	1	1	0.635193
chr1	880148	-	ENSG00000188976	NOC2L	mRNA	50	45	0.526316	89	45	0.664179	1	1	0.606987
chr1	880149	-	ENSG00000188976	NOC2L	mRNA	48	46	0.510638	81	48	0.627907	1	1	0.578475
chr1	880150	-	ENSG00000188976	NOC2L	mRNA	45	44	0.505618	79	48	0.622047	1	1	0.574074
chr1	887430	-	ENSG00000188976	NOC2L	mRNA	8	56	0.125	3	41	0.0681818	1	/	/
chr1	887436	-	ENSG00000188976	NOC2L	mRNA	9	28	0.243243	3	21	0.125	1	/	/
chr1	891520	-	ENSG00000188976	NOC2L	mRNA	19	138	0.121019	22	143	0.133333	1	1	0.127329
chr1	894609	+			intergenic	1	25	0.0384615	9	26	0.257143	/	1	/
chr1	896138	+	ENSG00000187961	KLHL17	mRNA	6	28	0.176471	0	22	0	1	/	/
chr1	896143	+	ENSG00000187961	KLHL17	mRNA	5	27	0.15625	1	23	0.0416667	1	/	/
chr1	896164	+	ENSG00000187961	KLHL17	mRNA	7	41	0.145833	1	32	0.030303	1	/	/
chr1	896165	+	ENSG00000187961	KLHL17	mRNA	8	44	0.153846	1	37	0.0263158	1	/	/
chr1	896167	+	ENSG00000187961	KLHL17	mRNA	12	39	0.235294	2	32	0.0588235	1	/	/
chr1	896168	+	ENSG00000187961	KLHL17	mRNA	14	43	0.245614	3	39	0.0714286	1	/	/
chr1	896170	+	ENSG00000187961	KLHL17	mRNA	11	43	0.203704	2	36	0.0526316	1	/	/
chr1	896173	+	ENSG00000187961	KLHL17	mRNA	17	37	0.314815	6	33	0.153846	1	1	0.247312
chr1	896174	+	ENSG00000187961	KLHL17	mRNA	18	36	0.333333	7	31	0.184211	1	1	0.271739
chr1	896176	+	ENSG00000187961	KLHL17	mRNA	19	34	0.358491	7	29	0.194444	1	1	0.292135
chr1	896177	+	ENSG00000187961	KLHL17	mRNA	18	40	0.310345	7	34	0.170732	1	1	0.252525
chr1	896180	+	ENSG00000187961	KLHL17	mRNA	11	43	0.203704	4	35	0.102564	1	/	/
chr1	896673	+	ENSG00000187961	KLHL17	mRNA	11	65	0.144737	6	52	0.103448	1	1	0.126866
chr1	896674	+	ENSG00000187961	KLHL17	mRNA	10	67	0.12987	4	55	0.0677966	1	/	/
chr1	896675	+	ENSG00000187961	KLHL17	mRNA	9	70	0.113924	4	55	0.0677966	1	/	/
chr1	896676	+	ENSG00000187961	KLHL17	mRNA	11	70	0.135802	4	55	0.0677966	1	/	/
chr1	933379	-			intergenic	10	98	0.0925926	12	88	0.12	/	1	/
chr1	933380	-			intergenic	11	97	0.101852	13	89	0.127451	1	1	0.114286
chr1	933381	-			intergenic	10	98	0.0925926	13	89	0.127451	/	1	/
chr1	933383	-			intergenic	10	97	0.0934579	13	87	0.13	/	1	/
chr1	933384	-			intergenic	10	96	0.0943396	11	88	0.111111	/	1	/
chr1	933393	-			intergenic	10	87	0.103093	13	73	0.151163	1	1	0.125683
chr1	933590	-			intergenic	0	35	0	5	44	0.102041	/	1	/
chr1	934391	-	ENSG00000188290	HES4	mRNA	2	72	0.027027	10	76	0.116279	/	1	/
chr1	934511	-	ENSG00000188290	HES4	mRNA	11	144	0.0709677	25	162	0.13369	/	1	/
chr1	948890	+	ENSG00000187608	ISG15	mRNA	37	280	0.116719	24	313	0.0712166	1	/	/
chr1	949535	+	ENSG00000187608	ISG15	mRNA	26	267	0.0887372	34	212	0.138211	/	1	/
chr1	949712	+	ENSG00000187608	ISG15	mRNA	2550	8695	0.226767	2312	8219	0.219542	1	1	0.223273
chr1	949893	+	ENSG00000187608	ISG15	mRNA	18	39	0.315789	13	39	0.25	1	1	0.284404
chr1	976101	+	ENSG00000188157	AGRN	mRNA	16	135	0.10596	16	80	0.166667	1	1	0.129555
chr1	976102	+	ENSG00000188157	AGRN	mRNA	19	137	0.121795	18	79	0.185567	1	1	0.146245
chr1	976106	+	ENSG00000188157	AGRN	mRNA	14	145	0.0880503	15	82	0.154639	/	1	/
chr1	976133	+	ENSG00000188157	AGRN	mRNA	20	169	0.10582	20	109	0.155039	1	1	0.125786
chr1	976134	+	ENSG00000188157	AGRN	mRNA	20	171	0.104712	19	113	0.143939	1	1	0.120743
chr1	976135	+	ENSG00000188157	AGRN	mRNA	20	166	0.107527	20	114	0.149254	1	1	0.125
chr1	976139	+	ENSG00000188157	AGRN	mRNA	21	162	0.114754	22	114	0.161765	1	1	0.134796
chr1	976140	+	ENSG00000188157	AGRN	mRNA	20	163	0.10929	20	116	0.147059	1	1	0.125392
chr1	976141	+	ENSG00000188157	AGRN	mRNA	19	167	0.102151	19	115	0.141791	1	1	0.11875
chr1	976142	+	ENSG00000188157	AGRN	mRNA	16	165	0.0883978	20	117	0.145985	/	1	/
chr1	976250	+	ENSG00000188157	AGRN	mRNA	60	279	0.176991	58	237	0.19661	1	1	0.18612
chr1	976254	+	ENSG00000188157	AGRN	mRNA	59	344	0.146402	57	302	0.158774	1	1	0.152231
chr1	976255	+	ENSG00000188157	AGRN	mRNA	70	332	0.174129	65	291	0.182584	1	1	0.1781
chr1	976546	+	ENSG00000188157	AGRN	mRNA	0	22	0	5	26	0.16129	/	1	/
chr1	976547	+	ENSG00000188157	AGRN	mRNA	17	20	0.459459	13	28	0.317073	1	1	0.384615
chr1	976548	+	ENSG00000188157	AGRN	mRNA	6	34	0.15	10	37	0.212766	1	1	0.183908
chr1	976550	+	ENSG00000188157	AGRN	mRNA	4	37	0.097561	5	41	0.108696	/	1	/
chr1	976554	+	ENSG00000188157	AGRN	mRNA	73	299	0.196237	76	276	0.215909	1	1	0.205801
chr1	976556	+	ENSG00000188157	AGRN	mRNA	76	304	0.2	76	285	0.210526	1	1	0.205128
chr1	976558	+	ENSG00000188157	AGRN	mRNA	72	322	0.182741	81	294	0.216	1	1	0.19896
chr1	979380	+	ENSG00000188157	AGRN	mRNA	11	79	0.122222	7	79	0.0813953	1	/	/
chr1	979381	+	ENSG00000188157	AGRN	mRNA	12	77	0.134831	9	80	0.101124	1	1	0.117978
chr1	981830	+	ENSG00000188157	AGRN	mRNA	5	29	0.147059	3	35	0.0789474	1	/	/
chr1	984264	+	ENSG00000188157	AGRN	mRNA	46	111	0.292994	46	155	0.228856	1	1	0.256983
chr1	984697	+	ENSG00000188157	AGRN	mRNA	16	145	0.0993789	17	121	0.123188	/	1	/
chr1	984698	+	ENSG00000188157	AGRN	mRNA	15	143	0.0949367	19	120	0.136691	/	1	/
chr1	984701	+	ENSG00000188157	AGRN	mRNA	19	140	0.119497	18	119	0.131387	1	1	0.125
chr1	984709	+	ENSG00000188157	AGRN	mRNA	18	136	0.116883	18	123	0.12766	1	1	0.122034
chr1	984710	+	ENSG00000188157	AGRN	mRNA	19	134	0.124183	20	120	0.142857	1	1	0.133106
chr1	985357	+	ENSG00000188157	AGRN	mRNA	11	55	0.166667	3	48	0.0588235	1	/	/
chr1	985358	+	ENSG00000188157	AGRN	mRNA	13	55	0.191176	4	45	0.0816327	1	/	/
chr1	985359	+	ENSG00000188157	AGRN	mRNA	13	53	0.19697	3	45	0.0625	1	/	/
chr1	985370	+	ENSG00000188157	AGRN	mRNA	15	49	0.234375	2	40	0.047619	1	/	/
chr1	985372	+	ENSG00000188157	AGRN	mRNA	15	53	0.220588	2	38	0.05	1	/	/
chr1	985383	+	ENSG00000188157	AGRN	mRNA	19	50	0.275362	7	36	0.162791	1	1	0.232143
chr1	985384	+	ENSG00000188157	AGRN	mRNA	18	50	0.264706	7	36	0.162791	1	1	0.225225
chr1	985385	+	ENSG00000188157	AGRN	mRNA	18	53	0.253521	7	39	0.152174	1	1	0.213675
chr1	985386	+	ENSG00000188157	AGRN	mRNA	18	54	0.25	7	39	0.152174	1	1	0.211864
chr1	985387	+	ENSG00000188157	AGRN	mRNA	18	52	0.257143	7	38	0.155556	1	1	0.217391
chr1	985393	+	ENSG00000188157	AGRN	mRNA	13	51	0.203125	6	29	0.171429	1	1	0.191919
chr1	990929	+	ENSG00000188157	AGRN	mRNA	18	152	0.105882	12	157	0.0710059	1	/	/
chr1	1017994	-	ENSG00000131591	C1orf159	mRNA	13	143	0.0833333	22	162	0.119565	/	1	/
chr1	1017995	-	ENSG00000131591	C1orf159	mRNA	12	144	0.0769231	25	159	0.13587	/	1	/
chr1	1017996	-	ENSG00000131591	C1orf159	mRNA	13	140	0.0849673	26	158	0.141304	/	1	/
chr1	1017997	-	ENSG00000131591	C1orf159	mRNA	12	143	0.0774194	23	159	0.126374	/	1	/
chr1	1017998	-	ENSG00000131591	C1orf159	mRNA	13	140	0.0849673	19	158	0.107345	/	1	/
chr1	1018107	-	ENSG00000131591	C1orf159	mRNA	7	56	0.111111	2	67	0.0289855	1	/	/
chr1	1152538	-	ENSG00000078808	SDF4	mRNA	65	22	0.747126	54	19	0.739726	1	1	0.74375
chr1	1152539	-	ENSG00000078808	SDF4	mRNA	63	29	0.684783	55	25	0.6875	1	1	0.686047
chr1	1152540	-	ENSG00000078808	SDF4	mRNA	63	49	0.5625	54	39	0.580645	1	1	0.570732
chr1	1152542	-	ENSG00000078808	SDF4	mRNA	55	52	0.514019	50	45	0.526316	1	1	0.519802
chr1	1152543	-	ENSG00000078808	SDF4	mRNA	57	49	0.537736	50	44	0.531915	1	1	0.535
chr1	1152544	-	ENSG00000078808	SDF4	mRNA	55	48	0.533981	52	42	0.553191	1	1	0.543147
chr1	1152545	-	ENSG00000078808	SDF4	mRNA	53	44	0.546392	50	43	0.537634	1	1	0.542105
chr1	1152548	-	ENSG00000078808	SDF4	mRNA	39	93	0.295455	32	88	0.266667	1	1	0.281746
chr1	1152549	-	ENSG00000078808	SDF4	mRNA	33	107	0.235714	26	98	0.209677	1	1	0.223485
chr1	1152665	-	ENSG00000078808	SDF4	mRNA	7	50	0.122807	2	55	0.0350877	1	/	/
chr1	1152667	-	ENSG00000078808	SDF4	mRNA	9	48	0.157895	3	54	0.0526316	1	/	/
chr1	1152668	-	ENSG00000078808	SDF4	mRNA	8	49	0.140351	2	55	0.0350877	1	/	/
chr1	1152669	-	ENSG00000078808	SDF4	mRNA	8	49	0.140351	3	54	0.0526316	1	/	/
chr1	1152670	-	ENSG00000078808	SDF4	mRNA	8	49	0.140351	3	54	0.0526316	1	/	/
chr1	1152681	-	ENSG00000078808	SDF4	mRNA	8	53	0.131148	2	58	0.0333333	1	/	/
chr1	1152686	-	ENSG00000078808	SDF4	mRNA	8	54	0.129032	1	59	0.0166667	1	/	/
chr1	1152848	-	ENSG00000078808	SDF4	mRNA	15	106	0.123967	25	94	0.210084	1	1	0.166667
chr1	1166949	-	ENSG00000078808	SDF4	mRNA	9	72	0.111111	16	80	0.166667	1	1	0.141243
chr1	1167857	+	ENSG00000176022	B3GALT6	mRNA	31	147	0.174157	24	129	0.156863	1	1	0.166163
chr1	1167858	+	ENSG00000176022	B3GALT6	mRNA	50	129	0.27933	48	107	0.309677	1	1	0.293413
chr1	1167859	+	ENSG00000176022	B3GALT6	mRNA	57	118	0.325714	51	105	0.326923	1	1	0.326284
chr1	1167860	+	ENSG00000176022	B3GALT6	mRNA	58	113	0.339181	53	98	0.350993	1	1	0.34472
chr1	1167862	+	ENSG00000176022	B3GALT6	mRNA	59	95	0.383117	52	84	0.382353	1	1	0.382759
chr1	1167864	+	ENSG00000176022	B3GALT6	mRNA	58	90	0.391892	55	80	0.407407	1	1	0.399293
chr1	1167865	+	ENSG00000176022	B3GALT6	mRNA	58	90	0.391892	51	84	0.377778	1	1	0.385159
chr1	1167867	+	ENSG00000176022	B3GALT6	mRNA	16	126	0.112676	18	117	0.133333	1	1	0.122744
chr1	1167905	+	ENSG00000176022	B3GALT6	mRNA	17	82	0.171717	14	71	0.164706	1	1	0.168478
chr1	1167908	+	ENSG00000176022	B3GALT6	mRNA	55	46	0.544554	39	44	0.46988	1	1	0.51087
chr1	1167910	+	ENSG00000176022	B3GALT6	mRNA	54	44	0.55102	39	44	0.46988	1	1	0.513812
chr1	1167915	+	ENSG00000176022	B3GALT6	mRNA	18	69	0.206897	15	65	0.1875	1	1	0.197605
chr1	1168260	+	ENSG00000176022	B3GALT6	mRNA	13	160	0.0751445	16	143	0.100629	/	1	/
chr1	1168695	+	ENSG00000176022	B3GALT6	mRNA	23	90	0.20354	13	96	0.119266	1	1	0.162162
chr1	1168696	+	ENSG00000176022	B3GALT6	mRNA	24	89	0.212389	15	93	0.138889	1	1	0.176471
chr1	1168703	+	ENSG00000176022	B3GALT6	mRNA	26	67	0.27957	19	75	0.202128	1	1	0.240642
chr1	1168733	+	ENSG00000176022	B3GALT6	mRNA	11	58	0.15942	8	72	0.1	1	1	0.127517
chr1	1168734	+	ENSG00000176022	B3GALT6	mRNA	13	61	0.175676	8	74	0.097561	1	/	/
chr1	1168735	+	ENSG00000176022	B3GALT6	mRNA	12	62	0.162162	7	76	0.0843373	1	/	/
chr1	1168736	+	ENSG00000176022	B3GALT6	mRNA	11	66	0.142857	8	76	0.0952381	1	/	/
chr1	1209146	-	ENSG00000160087	UBE2J2	mRNA	3	57	0.05	9	57	0.136364	/	1	/
chr1	1228434	-	ENSG00000131584	ACAP3	mRNA	0	27	0	6	25	0.193548	/	1	/
chr1	1228906	-	ENSG00000131584	ACAP3	mRNA	276	190	0.592275	230	178	0.563725	1	1	0.578947
chr1	1228907	-	ENSG00000131584	ACAP3	mRNA	326	137	0.704104	280	127	0.687961	1	1	0.696552
chr1	1228908	-	ENSG00000131584	ACAP3	mRNA	338	121	0.736383	290	116	0.714286	1	1	0.726012
chr1	1228911	-	ENSG00000131584	ACAP3	mRNA	340	114	0.748899	288	113	0.718204	1	1	0.734503
chr1	1228912	-	ENSG00000131584	ACAP3	mRNA	334	118	0.738938	288	113	0.718204	1	1	0.729191
chr1	1228913	-	ENSG00000131584	ACAP3	mRNA	324	126	0.72	274	123	0.690176	1	1	0.706021
chr1	1228936	-	ENSG00000131584	ACAP3	mRNA	232	109	0.680352	189	112	0.627907	1	1	0.655763
chr1	1228940	-	ENSG00000131584	ACAP3	mRNA	202	80	0.716312	177	73	0.708	1	1	0.712406
chr1	1228941	-	ENSG00000131584	ACAP3	mRNA	199	80	0.713262	171	73	0.70082	1	1	0.707457
chr1	1249712	-	ENSG00000127054	CPSF3L	mRNA	95	547	0.147975	107	569	0.158284	1	1	0.153263
chr1	1271420	-	ENSG00000107404	DVL1	mRNA	86	377	0.185745	110	394	0.218254	1	1	0.202689
chr1	1271636	-	ENSG00000107404	DVL1	mRNA	52	101	0.339869	49	107	0.314103	1	1	0.326861
chr1	1271637	-	ENSG00000107404	DVL1	mRNA	57	93	0.38	55	100	0.354839	1	1	0.367213
chr1	1271638	-	ENSG00000107404	DVL1	mRNA	38	110	0.256757	41	112	0.267974	1	1	0.262458
chr1	1271672	-	ENSG00000107404	DVL1	mRNA	10	67	0.12987	6	62	0.0882353	1	/	/
chr1	1271673	-	ENSG00000107404	DVL1	mRNA	11	66	0.142857	8	60	0.117647	1	1	0.131034
chr1	1271674	-	ENSG00000107404	DVL1	mRNA	11	65	0.144737	8	60	0.117647	1	1	0.131944
chr1	1271675	-	ENSG00000107404	DVL1	mRNA	11	63	0.148649	7	58	0.107692	1	1	0.129496
chr1	1271677	-	ENSG00000107404	DVL1	mRNA	12	62	0.162162	6	58	0.09375	1	/	/
chr1	1271678	-	ENSG00000107404	DVL1	mRNA	14	60	0.189189	8	55	0.126984	1	1	0.160584
chr1	1271679	-	ENSG00000107404	DVL1	mRNA	14	60	0.189189	9	53	0.145161	1	1	0.169118
chr1	1271680	-	ENSG00000107404	DVL1	mRNA	12	61	0.164384	7	55	0.112903	1	1	0.140741
chr1	1271682	-	ENSG00000107404	DVL1	mRNA	36	22	0.62069	35	13	0.729167	1	1	0.669811
chr1	1271683	-	ENSG00000107404	DVL1	mRNA	38	21	0.644068	38	12	0.76	1	1	0.697248
chr1	1271684	-	ENSG00000107404	DVL1	mRNA	36	20	0.642857	39	10	0.795918	1	1	0.714286
chr1	1271685	-	ENSG00000107404	DVL1	mRNA	36	17	0.679245	40	9	0.816327	1	1	0.745098
chr1	1271686	-	ENSG00000107404	DVL1	mRNA	35	16	0.686275	34	13	0.723404	1	1	0.704082
chr1	1271687	-	ENSG00000107404	DVL1	mRNA	27	29	0.482143	36	15	0.705882	1	1	0.588785
chr1	1271694	-	ENSG00000107404	DVL1	mRNA	32	186	0.146789	32	197	0.139738	1	1	0.143177
chr1	1271695	-	ENSG00000107404	DVL1	mRNA	49	183	0.211207	50	196	0.203252	1	1	0.207113
chr1	1271696	-	ENSG00000107404	DVL1	mRNA	30	206	0.127119	34	219	0.134387	1	1	0.130879
chr1	1273422	-	ENSG00000107404	DVL1	mRNA	102	519	0.164251	81	517	0.135452	1	1	0.150123
chr1	1273423	-	ENSG00000107404	DVL1	mRNA	104	518	0.167203	81	518	0.135225	1	1	0.151515
chr1	1273424	-	ENSG00000107404	DVL1	mRNA	103	517	0.166129	85	517	0.141196	1	1	0.153846
chr1	1273427	-	ENSG00000107404	DVL1	mRNA	103	512	0.16748	82	513	0.137815	1	1	0.152893
chr1	1273430	-	ENSG00000107404	DVL1	mRNA	104	498	0.172757	75	506	0.129088	1	1	0.15131
chr1	1273431	-	ENSG00000107404	DVL1	mRNA	93	499	0.157095	74	500	0.12892	1	1	0.143225
chr1	1273432	-	ENSG00000107404	DVL1	mRNA	81	497	0.140138	75	498	0.13089	1	1	0.135534
chr1	1273434	-	ENSG00000107404	DVL1	mRNA	84	493	0.145581	71	498	0.12478	1	1	0.135253
chr1	1273435	-	ENSG00000107404	DVL1	mRNA	85	489	0.148084	59	506	0.104425	1	1	0.126427
chr1	1273436	-	ENSG00000107404	DVL1	mRNA	73	495	0.128521	54	500	0.0974729	1	/	/
chr1	1273437	-	ENSG00000107404	DVL1	mRNA	63	495	0.112903	44	503	0.0804388	1	/	/
chr1	1274971	+			intergenic	11	39	0.22	7	60	0.104478	1	1	0.153846
chr1	1277769	-	ENSG00000107404	DVL1	mRNA	20	66	0.232558	15	58	0.205479	1	1	0.220126
chr1	1309723	-	ENSG00000175756	AURKAIP1	mRNA	10	70	0.125	1	112	0.00884956	1	/	/
chr1	1310583	-	ENSG00000175756	AURKAIP1	mRNA	15	92	0.140187	21	120	0.148936	1	1	0.145161
chr1	1310588	-	ENSG00000175756	AURKAIP1	mRNA	11	81	0.119565	7	103	0.0636364	1	/	/
chr1	1342358	-	ENSG00000242485	MRPL20	mRNA	7	62	0.101449	4	45	0.0816327	1	/	/
chr1	1342592	-	ENSG00000242485	MRPL20	mRNA	7	28	0.2	8	33	0.195122	1	1	0.197368
chr1	1387497	+	ENSG00000215915	ATAD3C	mRNA	12	38	0.24	4	86	0.0444444	1	/	/
chr1	1387500	+	ENSG00000215915	ATAD3C	mRNA	10	40	0.2	6	84	0.0666667	1	/	/
chr1	1407433	+	ENSG00000160072	ATAD3B	mRNA	43	218	0.164751	39	204	0.160494	1	1	0.162698
chr1	1407435	+	ENSG00000160072	ATAD3B	mRNA	53	220	0.194139	51	202	0.201581	1	1	0.197719
chr1	1407437	+	ENSG00000160072	ATAD3B	mRNA	60	242	0.198675	52	234	0.181818	1	1	0.190476
chr1	1407438	+	ENSG00000160072	ATAD3B	mRNA	58	229	0.202091	54	205	0.208494	1	1	0.205128
chr1	1407449	+	ENSG00000160072	ATAD3B	mRNA	70	277	0.201729	60	250	0.193548	1	1	0.197869
chr1	1407451	+	ENSG00000160072	ATAD3B	mRNA	71	294	0.194521	64	275	0.188791	1	1	0.191761
chr1	1407453	+	ENSG00000160072	ATAD3B	mRNA	58	293	0.165242	56	264	0.175	1	1	0.169896
chr1	1413217	+	ENSG00000160072	ATAD3B	mRNA	5	42	0.106383	5	40	0.111111	1	1	0.108696
chr1	1413226	+	ENSG00000160072	ATAD3B	mRNA	6	51	0.105263	7	42	0.142857	1	1	0.122642
chr1	1413230	+	ENSG00000160072	ATAD3B	mRNA	11	68	0.139241	9	67	0.118421	1	1	0.129032
chr1	1413237	+	ENSG00000160072	ATAD3B	mRNA	10	74	0.119048	7	77	0.0833333	1	/	/
chr1	1413292	+	ENSG00000160072	ATAD3B	mRNA	10	89	0.10101	5	114	0.0420168	1	/	/
chr1	1413359	+	ENSG00000160072	ATAD3B	mRNA	8	63	0.112676	4	69	0.0547945	1	/	/
chr1	1413363	+	ENSG00000160072	ATAD3B	mRNA	9	61	0.128571	6	66	0.0833333	1	/	/
chr1	1413369	+	ENSG00000160072	ATAD3B	mRNA	8	66	0.108108	5	67	0.0694444	1	/	/
chr1	1413370	+	ENSG00000160072	ATAD3B	mRNA	9	65	0.121622	6	65	0.084507	1	/	/
chr1	1413460	+	ENSG00000160072	ATAD3B	mRNA	14	136	0.0933333	13	108	0.107438	/	1	/
chr1	1413463	+	ENSG00000160072	ATAD3B	mRNA	15	141	0.0961538	14	111	0.112	/	1	/
chr1	1413464	+	ENSG00000160072	ATAD3B	mRNA	14	142	0.0897436	15	110	0.12	/	1	/
chr1	1413466	+	ENSG00000160072	ATAD3B	mRNA	14	139	0.0915033	14	112	0.111111	/	1	/
chr1	1413467	+	ENSG00000160072	ATAD3B	mRNA	12	140	0.0789474	15	109	0.120968	/	1	/
chr1	1413490	+	ENSG00000160072	ATAD3B	mRNA	20	150	0.117647	16	121	0.116788	1	1	0.117264
chr1	1413491	+	ENSG00000160072	ATAD3B	mRNA	20	152	0.116279	18	121	0.129496	1	1	0.122186
chr1	1413493	+	ENSG00000160072	ATAD3B	mRNA	22	149	0.128655	19	120	0.136691	1	1	0.132258
chr1	1413496	+	ENSG00000160072	ATAD3B	mRNA	20	159	0.111732	20	124	0.138889	1	1	0.123839
chr1	1413497	+	ENSG00000160072	ATAD3B	mRNA	21	159	0.116667	20	124	0.138889	1	1	0.126543
chr1	1413500	+	ENSG00000160072	ATAD3B	mRNA	18	160	0.101124	19	126	0.131034	1	1	0.114551
chr1	1413501	+	ENSG00000160072	ATAD3B	mRNA	19	153	0.110465	21	125	0.143836	1	1	0.125786
chr1	1413508	+	ENSG00000160072	ATAD3B	mRNA	21	133	0.136364	18	122	0.128571	1	1	0.132653
chr1	1431055	+	ENSG00000160072	ATAD3B	mRNA	7	31	0.184211	1	27	0.0357143	1	/	/
chr1	1447073	-			intergenic	7	63	0.1	8	58	0.121212	1	1	0.110294
chr1	1447080	-			intergenic	9	69	0.115385	8	67	0.106667	1	1	0.111111
chr1	1447081	-			intergenic	9	69	0.115385	9	69	0.115385	1	1	0.115385
chr1	1447082	-			intergenic	8	70	0.102564	9	69	0.115385	1	1	0.108974
chr1	1447116	-			intergenic	9	74	0.108434	8	78	0.0930233	1	/	/
chr1	1447751	+	ENSG00000197785	ATAD3A	mRNA	8	69	0.103896	8	83	0.0879121	1	/	/
chr1	1447817	+	ENSG00000197785	ATAD3A	mRNA	132	749	0.14983	136	729	0.157225	1	1	0.153494
chr1	1447819	+	ENSG00000197785	ATAD3A	mRNA	155	767	0.168113	163	757	0.177174	1	1	0.172638
chr1	1447821	+	ENSG00000197785	ATAD3A	mRNA	153	829	0.155804	168	813	0.171254	1	1	0.163525
chr1	1447822	+	ENSG00000197785	ATAD3A	mRNA	165	809	0.169405	163	800	0.169263	1	1	0.169334
chr1	1447833	+	ENSG00000197785	ATAD3A	mRNA	206	1089	0.159073	214	1041	0.170518	1	1	0.164706
chr1	1447835	+	ENSG00000197785	ATAD3A	mRNA	212	1131	0.157856	217	1076	0.167827	1	1	0.162747
chr1	1447837	+	ENSG00000197785	ATAD3A	mRNA	189	1171	0.138971	196	1116	0.14939	1	1	0.144087
chr1	1459242	+	ENSG00000197785	ATAD3A	mRNA	10	84	0.106383	11	75	0.127907	1	1	0.116667
chr1	1499118	-	ENSG00000215791	AL645728.2	pseudogene	5	26	0.16129	1	30	0.0322581	1	/	/
chr1	1499126	-	ENSG00000215791	AL645728.2	pseudogene	5	26	0.16129	2	32	0.0588235	1	/	/
chr1	1499127	-	ENSG00000215791	AL645728.2	pseudogene	6	25	0.193548	2	32	0.0588235	1	/	/
chr1	1499129	-	ENSG00000215791	AL645728.2	pseudogene	5	26	0.16129	3	31	0.0882353	1	/	/
chr1	1499130	-	ENSG00000215791	AL645728.2	pseudogene	5	26	0.16129	2	32	0.0588235	1	/	/
chr1	1499133	-	ENSG00000215791	AL645728.2	pseudogene	5	26	0.16129	2	32	0.0588235	1	/	/
chr1	1510164	-	ENSG00000160075	SSU72	mRNA	11	76	0.126437	13	57	0.185714	1	1	0.152866
chr1	1510167	-	ENSG00000160075	SSU72	mRNA	19	56	0.253333	23	45	0.338235	1	1	0.293706
chr1	1510168	-	ENSG00000160075	SSU72	mRNA	18	56	0.243243	24	43	0.358209	1	1	0.297872
chr1	1510169	-	ENSG00000160075	SSU72	mRNA	19	49	0.279412	24	38	0.387097	1	1	0.330769
chr1	1510170	-	ENSG00000160075	SSU72	mRNA	17	49	0.257576	23	39	0.370968	1	1	0.3125
chr1	1510171	-	ENSG00000160075	SSU72	mRNA	17	47	0.265625	23	39	0.370968	1	1	0.31746
chr1	1510173	-	ENSG00000160075	SSU72	mRNA	12	50	0.193548	14	47	0.229508	1	1	0.211382
chr1	1510174	-	ENSG00000160075	SSU72	mRNA	12	50	0.193548	13	48	0.213115	1	1	0.203252
chr1	1510185	-	ENSG00000160075	SSU72	mRNA	12	40	0.230769	8	39	0.170213	1	1	0.20202
chr1	1510189	-	ENSG00000160075	SSU72	mRNA	8	35	0.186047	6	39	0.133333	1	1	0.159091
chr1	1510195	-	ENSG00000160075	SSU72	mRNA	9	32	0.219512	7	33	0.175	1	1	0.197531
chr1	1510196	-	ENSG00000160075	SSU72	mRNA	9	30	0.230769	5	35	0.125	1	1	0.177215
chr1	1534415	-	ENSG00000228594	C1orf233	mRNA	15	64	0.189873	19	57	0.25	1	1	0.219355
chr1	1534919	-	ENSG00000228594	C1orf233	mRNA	10	171	0.0552486	18	148	0.108434	/	1	/
chr1	1534920	-	ENSG00000228594	C1orf233	mRNA	8	177	0.0432432	20	144	0.121951	/	1	/
chr1	1534922	-	ENSG00000228594	C1orf233	mRNA	7	173	0.0388889	17	145	0.104938	/	1	/
chr1	1534923	-	ENSG00000228594	C1orf233	mRNA	6	172	0.0337079	18	145	0.110429	/	1	/
chr1	1534925	-	ENSG00000228594	C1orf233	mRNA	11	160	0.0643275	19	139	0.120253	/	1	/
chr1	1535339	-	ENSG00000228594	C1orf233	mRNA	110	651	0.144547	100	649	0.133511	1	1	0.139073
chr1	1535340	-	ENSG00000228594	C1orf233	mRNA	108	649	0.142668	98	651	0.130841	1	1	0.136786
chr1	1535342	-	ENSG00000228594	C1orf233	mRNA	92	661	0.122178	80	653	0.109141	1	1	0.115747
chr1	1535345	-	ENSG00000228594	C1orf233	mRNA	95	643	0.128726	81	648	0.111111	1	1	0.119973
chr1	1535346	-	ENSG00000228594	C1orf233	mRNA	95	644	0.128552	96	638	0.13079	1	1	0.129667
chr1	1535347	-	ENSG00000228594	C1orf233	mRNA	103	638	0.139001	92	639	0.125855	1	1	0.132473
chr1	1535352	-	ENSG00000228594	C1orf233	mRNA	97	635	0.132514	88	631	0.122392	1	1	0.127498
chr1	1535353	-	ENSG00000228594	C1orf233	mRNA	90	639	0.123457	82	630	0.115169	1	1	0.119362
chr1	1535482	-			intergenic	19	36	0.345455	20	47	0.298507	1	1	0.319672
chr1	1535484	-			intergenic	21	32	0.396226	25	40	0.384615	1	1	0.389831
chr1	1535487	-			intergenic	22	28	0.44	24	37	0.393443	1	1	0.414414
chr1	1535489	-			intergenic	21	19	0.525	24	28	0.461538	1	1	0.48913
chr1	1535496	-			intergenic	16	13	0.551724	19	19	0.5	/	1	/
chr1	1564065	+	ENSG00000197530	MIB2	mRNA	6	27	0.181818	3	13	0.1875	1	/	/
chr1	1564066	+	ENSG00000197530	MIB2	mRNA	6	27	0.181818	6	12	0.333333	1	/	/
chr1	1564530	+	ENSG00000197530	MIB2	mRNA	4	62	0.0606061	5	34	0.128205	/	1	/
chr1	1564531	+	ENSG00000197530	MIB2	mRNA	4	65	0.057971	5	34	0.128205	/	1	/
chr1	1564532	+	ENSG00000197530	MIB2	mRNA	4	66	0.0571429	5	36	0.121951	/	1	/
chr1	1564533	+	ENSG00000197530	MIB2	mRNA	5	65	0.0714286	5	35	0.125	/	1	/
chr1	1564869	+	ENSG00000197530	MIB2	mRNA	5	25	0.166667	1	38	0.025641	1	/	/
chr1	1564870	+	ENSG00000197530	MIB2	mRNA	5	28	0.151515	1	36	0.027027	1	/	/
chr1	1575735	+			intergenic	5	32	0.135135	3	18	0.142857	1	/	/
chr1	1594955	-	ENSG00000189339	SLC35E2B	mRNA	6	102	0.0555556	9	78	0.103448	/	1	/
chr1	1594958	-	ENSG00000189339	SLC35E2B	mRNA	10	102	0.0892857	10	76	0.116279	/	1	/
chr1	1594968	-	ENSG00000189339	SLC35E2B	mRNA	14	100	0.122807	6	88	0.0638298	1	/	/
chr1	1595558	-	ENSG00000189339	SLC35E2B	mRNA	4	63	0.0597015	6	50	0.107143	/	1	/
chr1	1595561	-	ENSG00000189339	SLC35E2B	mRNA	22	45	0.328358	10	42	0.192308	1	1	0.268908
chr1	1595564	-	ENSG00000189339	SLC35E2B	mRNA	23	43	0.348485	11	40	0.215686	1	1	0.290598
chr1	1595566	-	ENSG00000189339	SLC35E2B	mRNA	24	42	0.363636	14	36	0.28	1	1	0.327586
chr1	1595568	-	ENSG00000189339	SLC35E2B	mRNA	24	40	0.375	15	32	0.319149	1	1	0.351351
chr1	1595573	-	ENSG00000189339	SLC35E2B	mRNA	18	39	0.315789	14	33	0.297872	1	1	0.307692
chr1	1595579	-	ENSG00000189339	SLC35E2B	mRNA	22	30	0.423077	17	27	0.386364	1	1	0.40625
chr1	1595585	-	ENSG00000189339	SLC35E2B	mRNA	17	25	0.404762	14	25	0.358974	1	1	0.382716
chr1	1595593	-	ENSG00000189339	SLC35E2B	mRNA	16	22	0.421053	9	21	0.3	1	1	0.367647
chr1	1595597	-	ENSG00000189339	SLC35E2B	mRNA	7	29	0.194444	3	27	0.1	1	/	/
chr1	1595598	-	ENSG00000189339	SLC35E2B	mRNA	6	30	0.166667	3	27	0.1	1	/	/
chr1	1624075	-	ENSG00000189339	SLC35E2B	mRNA	4	33	0.108108	10	30	0.25	/	1	/
chr1	1624076	-	ENSG00000189339	SLC35E2B	mRNA	6	31	0.162162	10	29	0.25641	1	1	0.210526
chr1	1624078	-	ENSG00000189339	SLC35E2B	mRNA	13	22	0.371429	20	19	0.512821	1	1	0.445946
chr1	1624082	-	ENSG00000189339	SLC35E2B	mRNA	13	20	0.393939	20	15	0.571429	1	1	0.485294
chr1	1630729	-			intergenic	6	54	0.1	2	52	0.037037	1	/	/
chr1	1630733	-			intergenic	11	20	0.354839	5	36	0.121951	1	1	0.222222
chr1	1717627	-	ENSG00000078369	GNB1	mRNA	3	41	0.0681818	5	44	0.102041	/	1	/
chr1	1982024	+	ENSG00000067606	PRKCZ	mRNA	22	34	0.392857	18	45	0.285714	1	1	0.336134
chr1	2125190	-	ENSG00000162585	C1orf86	mRNA	101	356	0.221007	100	411	0.195695	1	1	0.207645
chr1	2125191	-	ENSG00000162585	C1orf86	mRNA	100	356	0.219298	109	404	0.212476	1	1	0.215686
chr1	2125192	-	ENSG00000162585	C1orf86	mRNA	100	348	0.223214	104	403	0.205128	1	1	0.213613
chr1	2125193	-	ENSG00000162585	C1orf86	mRNA	100	341	0.226757	103	394	0.207243	1	1	0.216418
chr1	2125196	-	ENSG00000162585	C1orf86	mRNA	100	334	0.230415	101	385	0.207819	1	1	0.218478
chr1	2125197	-	ENSG00000162585	C1orf86	mRNA	83	351	0.191244	97	387	0.200413	1	1	0.196078
chr1	2125228	-	ENSG00000162585	C1orf86	mRNA	72	241	0.230032	66	281	0.190202	1	1	0.209091
chr1	2159740	+			intergenic	8	46	0.148148	8	42	0.16	1	1	0.153846
chr1	2159741	+			intergenic	15	37	0.288462	10	42	0.192308	1	1	0.240385
chr1	2159742	+			intergenic	18	36	0.333333	13	40	0.245283	1	1	0.28972
chr1	2159743	+			intergenic	16	38	0.296296	11	42	0.207547	1	1	0.252336
chr1	2159745	+			intergenic	23	35	0.396552	13	41	0.240741	1	1	0.321429
chr1	2159747	+			intergenic	8	50	0.137931	4	50	0.0740741	1	/	/
chr1	2159748	+			intergenic	8	52	0.133333	4	51	0.0727273	1	/	/
chr1	2159749	+			intergenic	16	45	0.262295	8	47	0.145455	1	1	0.206897
chr1	2159751	+			intergenic	26	35	0.42623	11	45	0.196429	1	1	0.316239
chr1	2159753	+			intergenic	25	36	0.409836	11	44	0.2	1	1	0.310345
chr1	2159754	+			intergenic	25	36	0.409836	14	42	0.25	1	1	0.333333
chr1	2159755	+			intergenic	25	36	0.409836	12	46	0.206897	1	1	0.310924
chr1	2159756	+			intergenic	16	45	0.262295	8	50	0.137931	1	1	0.201681
chr1	2159757	+			intergenic	11	50	0.180328	6	50	0.107143	1	1	0.145299
chr1	2159759	+			intergenic	8	25	0.242424	4	17	0.190476	1	/	/
chr1	2159765	+			intergenic	25	13	0.657895	12	16	0.428571	1	/	/
chr1	2159766	+			intergenic	27	11	0.710526	15	12	0.555556	1	/	/
chr1	2159770	+			intergenic	29	35	0.453125	18	51	0.26087	1	1	0.353383
chr1	2159771	+			intergenic	26	38	0.40625	18	52	0.257143	1	1	0.328358
chr1	2159772	+			intergenic	22	42	0.34375	20	50	0.285714	1	1	0.313433
chr1	2159773	+			intergenic	19	45	0.296875	17	52	0.246377	1	1	0.270677
chr1	2159775	+			intergenic	9	58	0.134328	9	62	0.126761	1	1	0.130435
chr1	2159778	+			intergenic	3	63	0.0454545	8	64	0.111111	/	1	/
chr1	2159779	+			intergenic	3	63	0.0454545	9	63	0.125	/	1	/
chr1	2159784	+			intergenic	4	60	0.0625	10	65	0.133333	/	1	/
chr1	2159785	+			intergenic	4	60	0.0625	10	65	0.133333	/	1	/
chr1	2159787	+			intergenic	3	63	0.0454545	8	68	0.105263	/	1	/
chr1	2159788	+			intergenic	5	64	0.0724638	9	68	0.116883	/	1	/
chr1	2159823	+			intergenic	7	56	0.111111	8	52	0.133333	1	1	0.121951
chr1	2159824	+			intergenic	14	48	0.225806	7	53	0.116667	1	1	0.172131
chr1	2159826	+			intergenic	18	44	0.290323	13	47	0.216667	1	1	0.254098
chr1	2159828	+			intergenic	18	42	0.3	13	45	0.224138	1	1	0.262712
chr1	2159830	+			intergenic	18	41	0.305085	14	42	0.25	1	1	0.278261
chr1	2159831	+			intergenic	21	38	0.355932	16	40	0.285714	1	1	0.321739
chr1	2159832	+			intergenic	21	38	0.355932	15	41	0.267857	1	1	0.313043
chr1	2159833	+			intergenic	22	37	0.372881	16	40	0.285714	1	1	0.330435
chr1	2159834	+			intergenic	19	39	0.327586	13	43	0.232143	1	1	0.280702
chr1	2159835	+			intergenic	16	41	0.280702	14	42	0.25	1	1	0.265487
chr1	2159837	+			intergenic	6	47	0.113208	5	46	0.0980392	1	/	/
chr1	2160160	+	ENSG00000157933	SKI	mRNA	11	14	0.44	11	19	0.366667	/	1	/
chr1	2160162	+	ENSG00000157933	SKI	mRNA	11	15	0.423077	11	19	0.366667	/	1	/
chr1	2160176	+	ENSG00000157933	SKI	mRNA	2	31	0.0606061	5	44	0.102041	/	1	/
chr1	2235783	+	ENSG00000157933	SKI	mRNA	2	37	0.0512821	8	25	0.242424	/	1	/
chr1	2235784	+	ENSG00000157933	SKI	mRNA	2	37	0.0512821	9	23	0.28125	/	1	/
chr1	2235786	+	ENSG00000157933	SKI	mRNA	3	39	0.0714286	8	26	0.235294	/	1	/
chr1	2235787	+	ENSG00000157933	SKI	mRNA	3	39	0.0714286	8	26	0.235294	/	1	/
chr1	2235821	+	ENSG00000157933	SKI	mRNA	8	65	0.109589	6	53	0.101695	1	1	0.106061
chr1	2235822	+	ENSG00000157933	SKI	mRNA	8	64	0.111111	6	54	0.1	1	1	0.106061
chr1	2235823	+	ENSG00000157933	SKI	mRNA	8	65	0.109589	6	55	0.0983607	1	/	/
chr1	2235825	+	ENSG00000157933	SKI	mRNA	8	68	0.105263	6	58	0.09375	1	/	/
chr1	2235828	+	ENSG00000157933	SKI	mRNA	8	70	0.102564	7	58	0.107692	1	1	0.104895
chr1	2235829	+	ENSG00000157933	SKI	mRNA	8	70	0.102564	6	62	0.0882353	1	/	/
chr1	2235832	+	ENSG00000157933	SKI	mRNA	8	71	0.101266	7	61	0.102941	1	1	0.102041
chr1	2235876	+	ENSG00000157933	SKI	mRNA	19	88	0.17757	15	62	0.194805	1	1	0.184783
chr1	2235881	+	ENSG00000157933	SKI	mRNA	22	95	0.188034	15	66	0.185185	1	1	0.186869
chr1	2238254	+	ENSG00000157933	SKI	mRNA	12	61	0.164384	2	64	0.030303	1	/	/
chr1	2238259	+	ENSG00000157933	SKI	mRNA	11	67	0.141026	4	67	0.056338	1	/	/
chr1	2238264	+	ENSG00000157933	SKI	mRNA	13	74	0.149425	8	82	0.0888889	1	/	/
chr1	2238277	+	ENSG00000157933	SKI	mRNA	15	102	0.128205	9	106	0.0782609	1	/	/
chr1	2238278	+	ENSG00000157933	SKI	mRNA	18	102	0.15	10	109	0.0840336	1	/	/
chr1	2238279	+	ENSG00000157933	SKI	mRNA	17	102	0.142857	10	109	0.0840336	1	/	/
chr1	2238282	+	ENSG00000157933	SKI	mRNA	14	112	0.111111	8	123	0.0610687	1	/	/
chr1	2238284	+	ENSG00000157933	SKI	mRNA	15	114	0.116279	7	125	0.0530303	1	/	/
chr1	2238285	+	ENSG00000157933	SKI	mRNA	15	113	0.117188	9	124	0.0676692	1	/	/
chr1	2238287	+	ENSG00000157933	SKI	mRNA	19	113	0.143939	10	126	0.0735294	1	/	/
chr1	2238288	+	ENSG00000157933	SKI	mRNA	19	114	0.142857	9	128	0.0656934	1	/	/
chr1	2238289	+	ENSG00000157933	SKI	mRNA	18	115	0.135338	9	127	0.0661765	1	/	/
chr1	2238290	+	ENSG00000157933	SKI	mRNA	15	119	0.11194	9	128	0.0656934	1	/	/
chr1	2239039	+	ENSG00000157933	SKI	mRNA	9	38	0.191489	0	42	0	1	/	/
chr1	2240398	+	ENSG00000157933	SKI	mRNA	4	20	0.166667	8	24	0.25	/	1	/
chr1	2240399	+	ENSG00000157933	SKI	mRNA	4	20	0.166667	7	25	0.21875	/	1	/
chr1	2240487	+	ENSG00000157933	SKI	mRNA	20	282	0.0662252	38	256	0.129252	/	1	/
chr1	2240488	+	ENSG00000157933	SKI	mRNA	20	284	0.0657895	35	264	0.117057	/	1	/
chr1	2240489	+	ENSG00000157933	SKI	mRNA	21	285	0.0686275	40	262	0.13245	/	1	/
chr1	2240491	+	ENSG00000157933	SKI	mRNA	20	288	0.0649351	41	261	0.135762	/	1	/
chr1	2240492	+	ENSG00000157933	SKI	mRNA	19	289	0.0616883	40	263	0.132013	/	1	/
chr1	2240493	+	ENSG00000157933	SKI	mRNA	19	288	0.0618893	41	262	0.135314	/	1	/
chr1	2327234	+	ENSG00000157916	RER1	mRNA	3	61	0.046875	7	49	0.125	/	1	/
chr1	2338364	-	ENSG00000157911	PEX10	mRNA	5	45	0.1	2	65	0.0298507	1	/	/
chr1	2340148	-	ENSG00000157911	PEX10	mRNA	7	76	0.0843373	10	65	0.133333	/	1	/
chr1	2340157	-	ENSG00000157911	PEX10	mRNA	3	35	0.0789474	9	33	0.214286	/	1	/
chr1	2340158	-	ENSG00000157911	PEX10	mRNA	4	33	0.108108	9	30	0.230769	/	1	/
chr1	2340160	-	ENSG00000157911	PEX10	mRNA	5	39	0.113636	10	44	0.185185	1	1	0.153061
chr1	2445482	-	ENSG00000157881	PANK4	mRNA	7	38	0.155556	12	35	0.255319	1	1	0.206522
chr1	2521409	+			intergenic	6	42	0.125	4	31	0.114286	1	/	/
chr1	2521410	+			intergenic	5	43	0.104167	8	30	0.210526	1	1	0.151163
chr1	2521411	+			intergenic	6	43	0.122449	8	31	0.205128	1	1	0.159091
chr1	2521470	+			intergenic	9	44	0.169811	10	35	0.222222	1	1	0.193878
chr1	2521474	+			intergenic	4	50	0.0740741	5	40	0.111111	/	1	/
chr1	2521477	+			intergenic	9	45	0.166667	10	34	0.227273	1	1	0.193878
chr1	2521478	+			intergenic	8	46	0.148148	11	34	0.244444	1	1	0.191919
chr1	2521479	+			intergenic	7	46	0.132075	11	34	0.244444	1	1	0.183673
chr1	3654308	-	ENSG00000227372	TP73-AS1	antisense	7	70	0.0909091	9	62	0.126761	/	1	/
chr1	3654316	-	ENSG00000227372	TP73-AS1	antisense	7	74	0.0864198	12	67	0.151899	/	1	/
chr1	3654319	-	ENSG00000227372	TP73-AS1	antisense	9	71	0.1125	11	67	0.141026	1	1	0.126582
chr1	3654320	-	ENSG00000227372	TP73-AS1	antisense	9	71	0.1125	12	67	0.151899	1	1	0.132075
chr1	3654323	-	ENSG00000227372	TP73-AS1	antisense	8	70	0.102564	11	66	0.142857	1	1	0.122581
chr1	3654325	-	ENSG00000227372	TP73-AS1	antisense	8	69	0.103896	11	66	0.142857	1	1	0.123377
chr1	3654326	-	ENSG00000227372	TP73-AS1	antisense	8	69	0.103896	10	65	0.133333	1	1	0.118421
chr1	3654361	-	ENSG00000227372	TP73-AS1	antisense	9	56	0.138462	7	60	0.104478	1	1	0.121212
chr1	3654385	-	ENSG00000227372	TP73-AS1	antisense	5	37	0.119048	2	42	0.0454545	1	/	/
chr1	3696976	-	ENSG00000130764	LRRC47	mRNA	34	158	0.177083	39	144	0.213115	1	1	0.194667
chr1	3696979	-	ENSG00000130764	LRRC47	mRNA	40	149	0.21164	42	135	0.237288	1	1	0.224044
chr1	3696984	-	ENSG00000130764	LRRC47	mRNA	39	150	0.206349	46	137	0.251366	1	1	0.228495
chr1	3696986	-	ENSG00000130764	LRRC47	mRNA	40	143	0.218579	48	131	0.268156	1	1	0.243094
chr1	3696987	-	ENSG00000130764	LRRC47	mRNA	40	143	0.218579	44	137	0.243094	1	1	0.230769
chr1	3697004	-	ENSG00000130764	LRRC47	mRNA	15	78	0.16129	16	82	0.163265	1	1	0.162304
chr1	3697009	-	ENSG00000130764	LRRC47	mRNA	11	57	0.161765	11	64	0.146667	1	1	0.153846
chr1	3697015	-	ENSG00000130764	LRRC47	mRNA	7	61	0.102941	6	64	0.0857143	1	/	/
chr1	3697437	-	ENSG00000130764	LRRC47	mRNA	26	318	0.0755814	36	319	0.101408	/	1	/
chr1	3697503	-	ENSG00000130764	LRRC47	mRNA	21	135	0.134615	16	164	0.0888889	1	/	/
chr1	3800783	+	ENSG00000169598	DFFB	mRNA	6	11	0.352941	9	21	0.3	/	1	/
chr1	3800784	+	ENSG00000169598	DFFB	mRNA	12	5	0.705882	27	3	0.9	/	1	/
chr1	3806011	-	ENSG00000198912	C1orf174	mRNA	6	38	0.136364	9	29	0.236842	1	1	0.182927
chr1	3806018	-	ENSG00000198912	C1orf174	mRNA	5	38	0.116279	6	31	0.162162	1	1	0.1375
chr1	3806019	-	ENSG00000198912	C1orf174	mRNA	5	42	0.106383	6	32	0.157895	1	1	0.129412
chr1	3806020	-	ENSG00000198912	C1orf174	mRNA	5	44	0.102041	5	32	0.135135	1	1	0.116279
chr1	3806022	-	ENSG00000198912	C1orf174	mRNA	3	43	0.0652174	5	31	0.138889	/	1	/
chr1	3806132	-	ENSG00000198912	C1orf174	mRNA	10	83	0.107527	3	64	0.0447761	1	/	/
chr1	3806136	-	ENSG00000198912	C1orf174	mRNA	16	76	0.173913	5	61	0.0757576	1	/	/
chr1	3806145	-	ENSG00000198912	C1orf174	mRNA	28	66	0.297872	12	59	0.169014	1	1	0.242424
chr1	3806153	-	ENSG00000198912	C1orf174	mRNA	30	63	0.322581	18	53	0.253521	1	1	0.292683
chr1	3806154	-	ENSG00000198912	C1orf174	mRNA	31	62	0.333333	18	53	0.253521	1	1	0.29878
chr1	3806156	-	ENSG00000198912	C1orf174	mRNA	32	61	0.344086	19	52	0.267606	1	1	0.310976
chr1	3806157	-	ENSG00000198912	C1orf174	mRNA	30	63	0.322581	19	52	0.267606	1	1	0.29878
chr1	3806160	-	ENSG00000198912	C1orf174	mRNA	22	70	0.23913	18	53	0.253521	1	1	0.245399
chr1	3806162	-	ENSG00000198912	C1orf174	mRNA	19	72	0.208791	14	57	0.197183	1	1	0.203704
chr1	3806163	-	ENSG00000198912	C1orf174	mRNA	15	75	0.166667	15	56	0.211268	1	1	0.186335
chr1	3806166	-	ENSG00000198912	C1orf174	mRNA	4	87	0.043956	9	62	0.126761	/	1	/
chr1	5925290	-	ENSG00000131697	NPHP4	mRNA	2	42	0.0454545	7	40	0.148936	/	1	/
chr1	6160034	+	ENSG00000069424	KCNAB2	mRNA	94	582	0.139053	95	573	0.142216	1	1	0.140625
chr1	6245975	-			intergenic	22	69	0.241758	36	68	0.346154	1	1	0.297436
chr1	6245976	-			intergenic	27	64	0.296703	40	64	0.384615	1	1	0.34359
chr1	6245977	-			intergenic	33	60	0.354839	43	64	0.401869	1	1	0.38
chr1	6245978	-			intergenic	31	62	0.333333	42	62	0.403846	1	1	0.370558
chr1	6245990	-			intergenic	31	75	0.292453	39	76	0.33913	1	1	0.316742
chr1	6245991	-			intergenic	28	89	0.239316	41	79	0.341667	1	1	0.291139
chr1	6245992	-			intergenic	31	88	0.260504	45	74	0.378151	1	1	0.319328
chr1	6266617	+	ENSG00000158286	RNF207	mRNA	18	43	0.295082	13	53	0.19697	1	1	0.244094
chr1	6266618	+	ENSG00000158286	RNF207	mRNA	17	45	0.274194	12	54	0.181818	1	1	0.226562
chr1	6266619	+	ENSG00000158286	RNF207	mRNA	15	47	0.241935	10	56	0.151515	1	1	0.195312
chr1	6266628	+	ENSG00000158286	RNF207	mRNA	21	37	0.362069	18	44	0.290323	1	1	0.325
chr1	6266629	+	ENSG00000158286	RNF207	mRNA	20	38	0.344828	15	50	0.230769	1	1	0.284553
chr1	6266630	+	ENSG00000158286	RNF207	mRNA	20	38	0.344828	17	48	0.261538	1	1	0.300813
chr1	6266686	+	ENSG00000158286	RNF207	mRNA	1	78	0.0126582	12	102	0.105263	/	1	/
chr1	6271955	+	ENSG00000158286	RNF207	mRNA	6	25	0.193548	3	21	0.125	1	/	/
chr1	6281446	-			intergenic	13	108	0.107438	19	97	0.163793	1	1	0.135021
chr1	6282369	-			intergenic	12	34	0.26087	25	35	0.416667	1	1	0.349057
chr1	6282377	-			intergenic	15	34	0.306122	27	34	0.442623	1	1	0.381818
chr1	6282378	-			intergenic	16	33	0.326531	24	37	0.393443	1	1	0.363636
chr1	6282380	-			intergenic	14	34	0.291667	23	38	0.377049	1	1	0.33945
chr1	6282381	-			intergenic	14	33	0.297872	24	37	0.393443	1	1	0.351852
chr1	6282384	-			intergenic	14	34	0.291667	20	42	0.322581	1	1	0.309091
chr1	6282386	-			intergenic	12	36	0.25	19	44	0.301587	1	1	0.279279
chr1	6282387	-			intergenic	10	38	0.208333	17	45	0.274194	1	1	0.245455
chr1	6282390	-			intergenic	8	40	0.166667	15	47	0.241935	1	1	0.209091
chr1	6282391	-			intergenic	11	37	0.229167	12	49	0.196721	1	1	0.211009
chr1	6283280	-			intergenic	6	27	0.181818	6	23	0.206897	1	/	/
chr1	6283286	-			intergenic	8	24	0.25	13	16	0.448276	1	/	/
chr1	6283293	-			intergenic	9	23	0.28125	12	18	0.4	1	1	0.33871
chr1	6283295	-			intergenic	9	23	0.28125	13	16	0.448276	1	/	/
chr1	6283298	-			intergenic	9	23	0.28125	12	17	0.413793	1	/	/
chr1	6283301	-			intergenic	5	25	0.166667	9	19	0.321429	1	/	/
chr1	6283302	-			intergenic	5	25	0.166667	8	20	0.285714	1	/	/
chr1	6295955	-	ENSG00000116237	ICMT	mRNA	10	110	0.0833333	14	125	0.100719	/	1	/
chr1	6296001	-	ENSG00000116237	ICMT	mRNA	5	44	0.102041	6	69	0.08	1	/	/
chr1	6308028	-	ENSG00000158292	GPR153	mRNA	18	27	0.4	14	23	0.378378	1	1	0.390244
chr1	6309802	-	ENSG00000158292	GPR153	mRNA	4	63	0.0597015	8	48	0.142857	/	1	/
chr1	6310017	-	ENSG00000158292	GPR153	mRNA	14	156	0.0823529	24	191	0.111628	/	1	/
chr1	6320951	-	ENSG00000158292	GPR153	mRNA	8	57	0.123077	3	70	0.0410959	1	/	/
chr1	6320957	-	ENSG00000158292	GPR153	mRNA	8	63	0.112676	3	70	0.0410959	1	/	/
chr1	6321006	-	ENSG00000158292	GPR153	mRNA	4	38	0.0952381	6	33	0.153846	/	1	/
chr1	6321014	-	ENSG00000158292	GPR153	mRNA	1	37	0.0263158	5	33	0.131579	/	1	/
chr1	6478569	-	ENSG00000069812	HES2	mRNA	5	37	0.119048	3	33	0.0833333	1	/	/
chr1	6582137	-	ENSG00000162408	NOL9	mRNA	5	33	0.131579	5	62	0.0746269	1	/	/
chr1	6582138	-	ENSG00000162408	NOL9	mRNA	5	33	0.131579	5	62	0.0746269	1	/	/
chr1	6582148	-	ENSG00000162408	NOL9	mRNA	5	31	0.138889	2	56	0.0344828	1	/	/
chr1	6582157	-	ENSG00000162408	NOL9	mRNA	6	33	0.153846	3	55	0.0517241	1	/	/
chr1	6582164	-	ENSG00000162408	NOL9	mRNA	6	37	0.139535	2	56	0.0344828	1	/	/
chr1	6582165	-	ENSG00000162408	NOL9	mRNA	6	36	0.142857	2	57	0.0338983	1	/	/
chr1	6582166	-	ENSG00000162408	NOL9	mRNA	7	37	0.159091	2	57	0.0338983	1	/	/
chr1	6582168	-	ENSG00000162408	NOL9	mRNA	6	39	0.133333	1	56	0.0175439	1	/	/
chr1	6582483	-	ENSG00000162408	NOL9	mRNA	6	54	0.1	6	53	0.101695	1	1	0.10084
chr1	6582496	-	ENSG00000162408	NOL9	mRNA	10	55	0.153846	9	64	0.123288	1	1	0.137681
chr1	6582503	-	ENSG00000162408	NOL9	mRNA	11	57	0.161765	12	62	0.162162	1	1	0.161972
chr1	6582504	-	ENSG00000162408	NOL9	mRNA	13	55	0.191176	13	61	0.175676	1	1	0.183099
chr1	6582505	-	ENSG00000162408	NOL9	mRNA	13	55	0.191176	12	61	0.164384	1	1	0.177305
chr1	6582507	-	ENSG00000162408	NOL9	mRNA	12	56	0.176471	9	62	0.126761	1	1	0.151079
chr1	6582508	-	ENSG00000162408	NOL9	mRNA	13	55	0.191176	11	60	0.15493	1	1	0.172662
chr1	6582511	-	ENSG00000162408	NOL9	mRNA	10	57	0.149254	9	62	0.126761	1	1	0.137681
chr1	6582514	-	ENSG00000162408	NOL9	mRNA	8	57	0.123077	9	62	0.126761	1	1	0.125
chr1	6582517	-	ENSG00000162408	NOL9	mRNA	5	57	0.0806452	7	60	0.104478	/	1	/
chr1	6582536	-	ENSG00000162408	NOL9	mRNA	4	47	0.0784314	6	51	0.105263	/	1	/
chr1	6582537	-	ENSG00000162408	NOL9	mRNA	4	44	0.0833333	6	50	0.107143	/	1	/
chr1	6582539	-	ENSG00000162408	NOL9	mRNA	5	42	0.106383	4	51	0.0727273	1	/	/
chr1	6582549	-	ENSG00000162408	NOL9	mRNA	5	35	0.125	7	45	0.134615	1	1	0.130435
chr1	6582552	-	ENSG00000162408	NOL9	mRNA	5	35	0.125	6	46	0.115385	1	1	0.119565
chr1	6582554	-	ENSG00000162408	NOL9	mRNA	5	35	0.125	5	46	0.0980392	1	/	/
chr1	6582566	-	ENSG00000162408	NOL9	mRNA	3	26	0.103448	5	36	0.121951	/	1	/
chr1	6582567	-	ENSG00000162408	NOL9	mRNA	4	25	0.137931	5	33	0.131579	/	1	/
chr1	6582573	-	ENSG00000162408	NOL9	mRNA	3	23	0.115385	5	28	0.151515	/	1	/
chr1	6582830	-	ENSG00000162408	NOL9	mRNA	10	28	0.263158	5	31	0.138889	1	1	0.202703
chr1	6582838	-	ENSG00000162408	NOL9	mRNA	14	23	0.378378	9	27	0.25	1	1	0.315068
chr1	6582839	-	ENSG00000162408	NOL9	mRNA	15	22	0.405405	9	27	0.25	1	1	0.328767
chr1	6582841	-	ENSG00000162408	NOL9	mRNA	16	21	0.432432	8	29	0.216216	1	1	0.324324
chr1	6582842	-	ENSG00000162408	NOL9	mRNA	16	20	0.444444	9	28	0.243243	1	1	0.342466
chr1	6582845	-	ENSG00000162408	NOL9	mRNA	15	21	0.416667	8	29	0.216216	1	1	0.315068
chr1	6582847	-	ENSG00000162408	NOL9	mRNA	14	22	0.388889	8	29	0.216216	1	1	0.30137
chr1	6582848	-	ENSG00000162408	NOL9	mRNA	13	23	0.361111	8	29	0.216216	1	1	0.287671
chr1	6582851	-	ENSG00000162408	NOL9	mRNA	8	28	0.222222	2	34	0.0555556	1	/	/
chr1	6582852	-	ENSG00000162408	NOL9	mRNA	8	28	0.222222	3	33	0.0833333	1	/	/
chr1	6583525	-	ENSG00000162408	NOL9	mRNA	10	102	0.0892857	13	99	0.116071	/	1	/
chr1	6583532	-	ENSG00000162408	NOL9	mRNA	8	106	0.0701754	16	95	0.144144	/	1	/
chr1	6583533	-	ENSG00000162408	NOL9	mRNA	8	106	0.0701754	12	98	0.109091	/	1	/
chr1	6583564	-	ENSG00000162408	NOL9	mRNA	8	89	0.0824742	13	87	0.13	/	1	/
chr1	6583565	-	ENSG00000162408	NOL9	mRNA	9	87	0.09375	13	87	0.13	/	1	/
chr1	6583566	-	ENSG00000162408	NOL9	mRNA	8	87	0.0842105	13	87	0.13	/	1	/
chr1	6583568	-	ENSG00000162408	NOL9	mRNA	9	85	0.0957447	13	85	0.132653	/	1	/
chr1	6583569	-	ENSG00000162408	NOL9	mRNA	9	84	0.0967742	16	82	0.163265	/	1	/
chr1	6583596	-	ENSG00000162408	NOL9	mRNA	12	43	0.218182	12	57	0.173913	1	1	0.193548
chr1	6583602	-	ENSG00000162408	NOL9	mRNA	9	36	0.2	10	50	0.166667	1	1	0.180952
chr1	6583610	-	ENSG00000162408	NOL9	mRNA	6	35	0.146341	5	53	0.0862069	1	/	/
chr1	6583614	-	ENSG00000162408	NOL9	mRNA	6	29	0.171429	3	52	0.0545455	1	/	/
chr1	6583615	-	ENSG00000162408	NOL9	mRNA	6	27	0.181818	4	49	0.0754717	1	/	/
chr1	6583616	-	ENSG00000162408	NOL9	mRNA	5	27	0.15625	2	50	0.0384615	1	/	/
chr1	6641290	+	ENSG00000204859	ZBTB48	mRNA	7	46	0.132075	1	48	0.0204082	1	/	/
chr1	6674103	+	ENSG00000116273	PHF13	mRNA	8	35	0.186047	7	48	0.127273	1	1	0.153061
chr1	6674104	+	ENSG00000116273	PHF13	mRNA	9	34	0.209302	6	49	0.109091	1	1	0.153061
chr1	6674106	+	ENSG00000116273	PHF13	mRNA	9	35	0.204545	8	49	0.140351	1	1	0.168317
chr1	6674107	+	ENSG00000116273	PHF13	mRNA	8	36	0.181818	7	50	0.122807	1	1	0.148515
chr1	6674109	+	ENSG00000116273	PHF13	mRNA	9	35	0.204545	8	50	0.137931	1	1	0.166667
chr1	6674110	+	ENSG00000116273	PHF13	mRNA	11	34	0.244444	9	49	0.155172	1	1	0.194175
chr1	6674112	+	ENSG00000116273	PHF13	mRNA	8	36	0.181818	9	50	0.152542	1	1	0.165049
chr1	6674113	+	ENSG00000116273	PHF13	mRNA	10	35	0.222222	10	50	0.166667	1	1	0.190476
chr1	6674114	+	ENSG00000116273	PHF13	mRNA	9	38	0.191489	8	52	0.133333	1	1	0.158879
chr1	6674115	+	ENSG00000116273	PHF13	mRNA	9	38	0.191489	8	52	0.133333	1	1	0.158879
chr1	6674116	+	ENSG00000116273	PHF13	mRNA	9	39	0.1875	7	53	0.116667	1	1	0.148148
chr1	6674117	+	ENSG00000116273	PHF13	mRNA	7	41	0.145833	8	53	0.131148	1	1	0.137615
chr1	6674119	+	ENSG00000116273	PHF13	mRNA	5	44	0.102041	5	57	0.0806452	1	/	/
chr1	6674120	+	ENSG00000116273	PHF13	mRNA	4	45	0.0816327	9	54	0.142857	/	1	/
chr1	6700065	-	ENSG00000007923	DNAJC11	mRNA	6	40	0.130435	0	48	0	1	/	/
chr1	6700068	-	ENSG00000007923	DNAJC11	mRNA	3	36	0.0769231	5	39	0.113636	/	1	/
chr1	7831430	+	ENSG00000049245	VAMP3	mRNA	6	21	0.222222	6	25	0.193548	/	1	/
chr1	7831431	+	ENSG00000049245	VAMP3	mRNA	7	22	0.241379	6	27	0.181818	/	1	/
chr1	7832761	+	ENSG00000049245	VAMP3	mRNA	0	28	0	5	33	0.131579	/	1	/
chr1	7841279	+	ENSG00000049245	VAMP3	mRNA	1	88	0.011236	7	63	0.1	/	1	/
chr1	7841282	+	ENSG00000049245	VAMP3	mRNA	1	87	0.0113636	9	60	0.130435	/	1	/
chr1	7841286	+	ENSG00000049245	VAMP3	mRNA	1	85	0.0116279	8	55	0.126984	/	1	/
chr1	8086244	-	ENSG00000116285	ERRFI1	mRNA	5	37	0.119048	3	43	0.0652174	1	/	/
chr1	8415580	-	ENSG00000142599	RERE	mRNA	14	102	0.12069	13	128	0.0921986	1	/	/
chr1	8416256	-	ENSG00000142599	RERE	mRNA	13	17	0.433333	10	9	0.526316	1	/	/
chr1	8418942	+			intergenic	31	16	0.659574	37	12	0.755102	1	1	0.708333
chr1	8555173	+			intergenic	20	186	0.0970874	21	187	0.100962	/	1	/
chr1	8555176	+			intergenic	20	138	0.126582	23	137	0.14375	1	1	0.13522
chr1	8921369	-	ENSG00000074800	ENO1	mRNA	9	59	0.132353	7	74	0.0864198	1	/	/
chr1	8921475	-	ENSG00000074800	ENO1	mRNA	477	1394	0.254944	420	1304	0.243619	1	1	0.249513
chr1	8921493	-	ENSG00000074800	ENO1	mRNA	21	118	0.151079	22	137	0.138365	1	1	0.144295
chr1	8921494	-	ENSG00000074800	ENO1	mRNA	16	105	0.132231	20	125	0.137931	1	1	0.135338
chr1	8922948	-	ENSG00000074800	ENO1	mRNA	413	3169	0.115299	353	3195	0.0994927	1	/	/
chr1	8922950	-	ENSG00000074800	ENO1	mRNA	446	3396	0.116085	389	3360	0.103761	1	1	0.109999
chr1	8922951	-	ENSG00000074800	ENO1	mRNA	447	3416	0.115713	375	3393	0.0995223	1	/	/
chr1	8922953	-	ENSG00000074800	ENO1	mRNA	448	3415	0.115972	397	3379	0.105138	1	1	0.110617
chr1	8922956	-	ENSG00000074800	ENO1	mRNA	388	3478	0.100362	306	3459	0.0812749	1	/	/
chr1	8926568	-	ENSG00000074800	ENO1	mRNA	44	150	0.226804	39	176	0.181395	1	1	0.202934
chr1	8938668	-	ENSG00000074800	ENO1	mRNA	9	89	0.0918367	9	70	0.113924	/	1	/
chr1	9778823	+	ENSG00000171608	PIK3CD	mRNA	2	70	0.0277778	7	58	0.107692	/	1	/
chr1	9780045	+	ENSG00000171608	PIK3CD	mRNA	7	119	0.0555556	15	103	0.127119	/	1	/
chr1	9787909	+	ENSG00000171608	PIK3CD	mRNA	5	15	0.25	6	27	0.181818	/	1	/
chr1	9787917	+	ENSG00000171608	PIK3CD	mRNA	6	25	0.193548	5	30	0.142857	1	1	0.166667
chr1	9787982	+	ENSG00000171608	PIK3CD	mRNA	17	100	0.145299	16	102	0.135593	1	1	0.140426
chr1	9787983	+	ENSG00000171608	PIK3CD	mRNA	17	101	0.144068	14	104	0.118644	1	1	0.131356
chr1	9787985	+	ENSG00000171608	PIK3CD	mRNA	18	100	0.152542	20	99	0.168067	1	1	0.160338
chr1	9787986	+	ENSG00000171608	PIK3CD	mRNA	21	97	0.177966	19	100	0.159664	1	1	0.168776
chr1	9787994	+	ENSG00000171608	PIK3CD	mRNA	20	98	0.169492	17	99	0.146552	1	1	0.15812
chr1	9788129	+	ENSG00000171608	PIK3CD	mRNA	5	31	0.138889	1	27	0.0357143	1	/	/
chr1	9788138	+	ENSG00000171608	PIK3CD	mRNA	8	24	0.25	3	16	0.157895	1	/	/
chr1	9788142	+	ENSG00000171608	PIK3CD	mRNA	7	28	0.2	2	15	0.117647	1	/	/
chr1	9788148	+	ENSG00000171608	PIK3CD	mRNA	6	31	0.162162	2	19	0.0952381	1	/	/
chr1	9788149	+	ENSG00000171608	PIK3CD	mRNA	8	28	0.222222	2	19	0.0952381	1	/	/
chr1	9788151	+	ENSG00000171608	PIK3CD	mRNA	7	32	0.179487	2	19	0.0952381	1	/	/
chr1	9788152	+	ENSG00000171608	PIK3CD	mRNA	8	30	0.210526	2	19	0.0952381	1	/	/
chr1	9788154	+	ENSG00000171608	PIK3CD	mRNA	6	33	0.153846	2	21	0.0869565	1	/	/
chr1	9788156	+	ENSG00000171608	PIK3CD	mRNA	8	33	0.195122	2	22	0.0833333	1	/	/
chr1	9788157	+	ENSG00000171608	PIK3CD	mRNA	8	34	0.190476	2	24	0.0769231	1	/	/
chr1	9788158	+	ENSG00000171608	PIK3CD	mRNA	8	34	0.190476	2	25	0.0740741	1	/	/
chr1	9788654	+	ENSG00000171608	PIK3CD	mRNA	5	30	0.142857	5	37	0.119048	1	1	0.12987
chr1	9789879	-	ENSG00000171603	CLSTN1	mRNA	5	33	0.131579	0	28	0	1	/	/
chr1	9791874	-	ENSG00000171603	CLSTN1	mRNA	10	89	0.10101	7	81	0.0795455	1	/	/
chr1	9800328	-	ENSG00000171603	CLSTN1	mRNA	5	24	0.172414	5	25	0.166667	/	1	/
chr1	9803995	-	ENSG00000171603	CLSTN1	mRNA	6	47	0.113208	3	48	0.0588235	1	/	/
chr1	10189464	+	ENSG00000130939	UBE4B	mRNA	7	31	0.184211	5	27	0.15625	1	1	0.171429
chr1	10477035	+	ENSG00000142657	PGD	mRNA	3	50	0.0566038	7	46	0.132075	/	1	/
chr1	10477036	+	ENSG00000142657	PGD	mRNA	6	51	0.105263	11	47	0.189655	1	1	0.147826
chr1	10517706	-	ENSG00000160049	DFFA	mRNA	6	72	0.0769231	11	64	0.146667	/	1	/
chr1	10517710	-	ENSG00000160049	DFFA	mRNA	5	74	0.0632911	10	69	0.126582	/	1	/
chr1	10518729	-	ENSG00000160049	DFFA	mRNA	9	74	0.108434	8	81	0.0898876	1	/	/
chr1	10518730	-	ENSG00000160049	DFFA	mRNA	10	75	0.117647	8	90	0.0816327	1	/	/
chr1	10518731	-	ENSG00000160049	DFFA	mRNA	10	75	0.117647	7	92	0.0707071	1	/	/
chr1	10518804	-	ENSG00000160049	DFFA	mRNA	6	85	0.0659341	10	74	0.119048	/	1	/
chr1	10518808	-	ENSG00000160049	DFFA	mRNA	11	73	0.130952	11	67	0.141026	1	1	0.135802
chr1	10518809	-	ENSG00000160049	DFFA	mRNA	9	72	0.111111	9	67	0.118421	1	1	0.11465
chr1	10518822	-	ENSG00000160049	DFFA	mRNA	10	51	0.163934	2	51	0.0377358	1	/	/
chr1	10518841	-	ENSG00000160049	DFFA	mRNA	2	43	0.0444444	5	37	0.119048	/	1	/
chr1	10518846	-	ENSG00000160049	DFFA	mRNA	10	32	0.238095	8	30	0.210526	1	1	0.225
chr1	10518847	-	ENSG00000160049	DFFA	mRNA	12	31	0.27907	8	27	0.228571	1	1	0.25641
chr1	10518857	-	ENSG00000160049	DFFA	mRNA	6	41	0.12766	2	31	0.0606061	1	/	/
chr1	10518859	-	ENSG00000160049	DFFA	mRNA	6	42	0.125	2	31	0.0606061	1	/	/
chr1	10518862	-	ENSG00000160049	DFFA	mRNA	6	46	0.115385	2	39	0.0487805	1	/	/
chr1	10518863	-	ENSG00000160049	DFFA	mRNA	6	51	0.105263	1	43	0.0227273	1	/	/
chr1	10519122	-	ENSG00000160049	DFFA	mRNA	3	39	0.0714286	5	45	0.1	/	1	/
chr1	10519125	-	ENSG00000160049	DFFA	mRNA	4	36	0.1	5	42	0.106383	/	1	/
chr1	10519126	-	ENSG00000160049	DFFA	mRNA	4	36	0.1	6	41	0.12766	/	1	/
chr1	10519139	-	ENSG00000160049	DFFA	mRNA	5	29	0.147059	5	35	0.125	1	1	0.135135
chr1	10519146	-	ENSG00000160049	DFFA	mRNA	6	25	0.193548	5	32	0.135135	1	1	0.161765
chr1	10519147	-	ENSG00000160049	DFFA	mRNA	6	25	0.193548	4	31	0.114286	1	/	/
chr1	10520086	-	ENSG00000160049	DFFA	mRNA	6	50	0.107143	1	27	0.0357143	1	/	/
chr1	10520159	-	ENSG00000160049	DFFA	mRNA	20	68	0.227273	22	37	0.372881	1	1	0.285714
chr1	10520160	-	ENSG00000160049	DFFA	mRNA	19	69	0.215909	24	35	0.40678	1	1	0.292517
chr1	10520161	-	ENSG00000160049	DFFA	mRNA	15	73	0.170455	23	36	0.389831	1	1	0.258503
chr1	10520165	-	ENSG00000160049	DFFA	mRNA	18	70	0.204545	20	37	0.350877	1	1	0.262069
chr1	10520166	-	ENSG00000160049	DFFA	mRNA	16	70	0.186047	20	37	0.350877	1	1	0.251748
chr1	10520168	-	ENSG00000160049	DFFA	mRNA	18	65	0.216867	23	34	0.403509	1	1	0.292857
chr1	10520169	-	ENSG00000160049	DFFA	mRNA	16	64	0.2	20	36	0.357143	1	1	0.264706
chr1	10520173	-	ENSG00000160049	DFFA	mRNA	7	71	0.0897436	7	49	0.125	/	1	/
chr1	10520175	-	ENSG00000160049	DFFA	mRNA	14	59	0.191781	18	34	0.346154	1	1	0.256
chr1	10520179	-	ENSG00000160049	DFFA	mRNA	12	47	0.20339	13	30	0.302326	1	1	0.245098
chr1	10520188	-	ENSG00000160049	DFFA	mRNA	11	56	0.164179	1	51	0.0192308	1	/	/
chr1	10520191	-	ENSG00000160049	DFFA	mRNA	9	57	0.136364	0	53	0	1	/	/
chr1	10520196	-	ENSG00000160049	DFFA	mRNA	9	71	0.1125	7	60	0.104478	1	1	0.108844
chr1	10520197	-	ENSG00000160049	DFFA	mRNA	10	70	0.125	6	62	0.0882353	1	/	/
chr1	10520199	-	ENSG00000160049	DFFA	mRNA	10	70	0.125	7	61	0.102941	1	1	0.114865
chr1	10520200	-	ENSG00000160049	DFFA	mRNA	9	71	0.1125	7	61	0.102941	1	1	0.108108
chr1	10520203	-	ENSG00000160049	DFFA	mRNA	9	72	0.111111	5	61	0.0757576	1	/	/
chr1	10520209	-	ENSG00000160049	DFFA	mRNA	9	65	0.121622	5	59	0.078125	1	/	/
chr1	10520217	-	ENSG00000160049	DFFA	mRNA	7	62	0.101449	3	58	0.0491803	1	/	/
chr1	10520221	-	ENSG00000160049	DFFA	mRNA	8	61	0.115942	2	57	0.0338983	1	/	/
chr1	10520237	-	ENSG00000160049	DFFA	mRNA	1	69	0.0142857	6	51	0.105263	/	1	/
chr1	10520241	-	ENSG00000160049	DFFA	mRNA	7	63	0.1	10	46	0.178571	1	1	0.134921
chr1	10520244	-	ENSG00000160049	DFFA	mRNA	10	58	0.147059	12	43	0.218182	1	1	0.178862
chr1	10520246	-	ENSG00000160049	DFFA	mRNA	8	58	0.121212	12	43	0.218182	1	1	0.165289
chr1	10520248	-	ENSG00000160049	DFFA	mRNA	11	55	0.166667	11	44	0.2	1	1	0.181818
chr1	10520251	-	ENSG00000160049	DFFA	mRNA	4	61	0.0615385	7	48	0.127273	/	1	/
chr1	10520259	-	ENSG00000160049	DFFA	mRNA	9	45	0.166667	7	34	0.170732	1	1	0.168421
chr1	10520265	-	ENSG00000160049	DFFA	mRNA	12	34	0.26087	13	27	0.325	1	1	0.290698
chr1	10520419	-	ENSG00000160049	DFFA	mRNA	12	107	0.10084	23	113	0.169118	1	1	0.137255
chr1	10520420	-	ENSG00000160049	DFFA	mRNA	10	114	0.0806452	23	114	0.167883	/	1	/
chr1	10520421	-	ENSG00000160049	DFFA	mRNA	11	114	0.088	23	114	0.167883	/	1	/
chr1	10520428	-	ENSG00000160049	DFFA	mRNA	11	102	0.0973451	18	103	0.14876	/	1	/
chr1	10520429	-	ENSG00000160049	DFFA	mRNA	13	101	0.114035	17	102	0.142857	1	1	0.128755
chr1	10520435	-	ENSG00000160049	DFFA	mRNA	12	100	0.107143	20	99	0.168067	1	1	0.138528
chr1	10520443	-	ENSG00000160049	DFFA	mRNA	12	102	0.105263	24	90	0.210526	1	1	0.157895
chr1	10520491	-	ENSG00000160049	DFFA	mRNA	4	89	0.0430108	13	84	0.134021	/	1	/
chr1	10520492	-	ENSG00000160049	DFFA	mRNA	2	92	0.0212766	13	84	0.134021	/	1	/
chr1	10520496	-	ENSG00000160049	DFFA	mRNA	3	89	0.0326087	11	81	0.119565	/	1	/
chr1	10520497	-	ENSG00000160049	DFFA	mRNA	3	88	0.032967	9	81	0.1	/	1	/
chr1	10520681	-	ENSG00000160049	DFFA	mRNA	4	45	0.0816327	8	58	0.121212	/	1	/
chr1	10520682	-	ENSG00000160049	DFFA	mRNA	4	46	0.08	9	57	0.136364	/	1	/
chr1	10520699	-	ENSG00000160049	DFFA	mRNA	20	44	0.3125	18	54	0.25	1	1	0.279412
chr1	10520705	-	ENSG00000160049	DFFA	mRNA	27	35	0.435484	17	51	0.25	1	1	0.338462
chr1	10520712	-	ENSG00000160049	DFFA	mRNA	11	53	0.171875	6	63	0.0869565	1	/	/
chr1	10520714	-	ENSG00000160049	DFFA	mRNA	14	51	0.215385	9	60	0.130435	1	1	0.171642
chr1	10520717	-	ENSG00000160049	DFFA	mRNA	14	51	0.215385	8	62	0.114286	1	1	0.162963
chr1	10520720	-	ENSG00000160049	DFFA	mRNA	13	52	0.2	9	62	0.126761	1	1	0.161765
chr1	10520721	-	ENSG00000160049	DFFA	mRNA	9	57	0.136364	6	66	0.0833333	1	/	/
chr1	10520722	-	ENSG00000160049	DFFA	mRNA	8	58	0.121212	3	69	0.0416667	1	/	/
chr1	10520736	-	ENSG00000160049	DFFA	mRNA	6	54	0.1	11	49	0.183333	1	1	0.141667
chr1	10520744	-	ENSG00000160049	DFFA	mRNA	6	51	0.105263	8	41	0.163265	1	1	0.132075
chr1	10520821	-	ENSG00000160049	DFFA	mRNA	5	26	0.16129	1	16	0.0588235	1	/	/
chr1	10520823	-	ENSG00000160049	DFFA	mRNA	7	23	0.233333	3	14	0.176471	1	/	/
chr1	10522024	-	ENSG00000160049	DFFA	mRNA	10	69	0.126582	7	91	0.0714286	1	/	/
chr1	10522030	-	ENSG00000160049	DFFA	mRNA	10	70	0.125	7	92	0.0707071	1	/	/
chr1	10522167	-	ENSG00000160049	DFFA	mRNA	17	76	0.182796	14	78	0.152174	1	1	0.167568
chr1	10522168	-	ENSG00000160049	DFFA	mRNA	17	76	0.182796	10	80	0.111111	1	1	0.147541
chr1	10522178	-	ENSG00000160049	DFFA	mRNA	15	98	0.132743	14	108	0.114754	1	1	0.123404
chr1	10522180	-	ENSG00000160049	DFFA	mRNA	16	99	0.13913	12	114	0.0952381	1	/	/
chr1	10522183	-	ENSG00000160049	DFFA	mRNA	16	98	0.140351	11	123	0.0820896	1	/	/
chr1	10522184	-	ENSG00000160049	DFFA	mRNA	13	107	0.108333	7	130	0.0510949	1	/	/
chr1	10527380	-	ENSG00000160049	DFFA	mRNA	13	123	0.0955882	17	126	0.118881	/	1	/
chr1	10535048	+	ENSG00000142655	PEX14	mRNA	2	21	0.0869565	10	23	0.30303	/	1	/
chr1	10690370	+	ENSG00000142655	PEX14	mRNA	17	80	0.175258	26	88	0.22807	1	1	0.203791
chr1	11120004	-	ENSG00000116649	SRM	mRNA	303	1937	0.135268	282	2082	0.119289	1	1	0.127063
chr1	11120005	-	ENSG00000116649	SRM	mRNA	303	1930	0.135692	284	2078	0.120237	1	1	0.127748
chr1	11120006	-	ENSG00000116649	SRM	mRNA	309	1919	0.138689	268	2088	0.113752	1	1	0.125873
chr1	11120008	-	ENSG00000116649	SRM	mRNA	280	1926	0.126927	256	2075	0.109824	1	1	0.11814
chr1	11120009	-	ENSG00000116649	SRM	mRNA	279	1915	0.127165	267	2067	0.114396	1	1	0.120583
chr1	11120010	-	ENSG00000116649	SRM	mRNA	257	1930	0.117513	246	2082	0.10567	1	1	0.111406
chr1	11120012	-	ENSG00000116649	SRM	mRNA	397	1761	0.183967	364	1948	0.157439	1	1	0.170246
chr1	11120013	-	ENSG00000116649	SRM	mRNA	391	1732	0.184173	371	1894	0.163797	1	1	0.173655
chr1	11120014	-	ENSG00000116649	SRM	mRNA	362	1715	0.17429	346	1866	0.15642	1	1	0.165073
chr1	11120016	-	ENSG00000116649	SRM	mRNA	220	1731	0.112763	215	1832	0.105032	1	1	0.108804
chr1	11120079	-	ENSG00000116649	SRM	mRNA	34	88	0.278689	38	93	0.290076	1	1	0.284585
chr1	11120083	-			intergenic	15	42	0.263158	23	49	0.319444	1	1	0.294574
chr1	11120086	-			intergenic	10	26	0.277778	19	39	0.327586	1	1	0.308511
chr1	11319440	-	ENSG00000198793	MTOR	mRNA	10	99	0.0917431	21	95	0.181034	/	1	/
chr1	11319441	-	ENSG00000198793	MTOR	mRNA	9	100	0.0825688	19	97	0.163793	/	1	/
chr1	11319443	-	ENSG00000198793	MTOR	mRNA	9	99	0.0833333	21	91	0.1875	/	1	/
chr1	11319444	-	ENSG00000198793	MTOR	mRNA	8	100	0.0740741	20	93	0.176991	/	1	/
chr1	11319446	-	ENSG00000198793	MTOR	mRNA	8	99	0.0747664	19	92	0.171171	/	1	/
chr1	11319447	-	ENSG00000198793	MTOR	mRNA	8	98	0.0754717	20	91	0.18018	/	1	/
chr1	11734664	-	ENSG00000116670	MAD2L2	mRNA	26	39	0.4	29	47	0.381579	1	1	0.390071
chr1	11734665	-	ENSG00000116670	MAD2L2	mRNA	23	78	0.227723	26	91	0.222222	1	1	0.224771
chr1	11734666	-	ENSG00000116670	MAD2L2	mRNA	17	91	0.157407	20	98	0.169492	1	1	0.163717
chr1	11854919	-	ENSG00000177000	MTHFR	mRNA	12	88	0.12	14	68	0.170732	1	1	0.142857
chr1	11855157	-	ENSG00000177000	MTHFR	mRNA	10	63	0.136986	9	57	0.136364	1	1	0.136691
chr1	11855158	-	ENSG00000177000	MTHFR	mRNA	11	62	0.150685	10	56	0.151515	1	1	0.151079
chr1	11855159	-	ENSG00000177000	MTHFR	mRNA	8	65	0.109589	8	58	0.121212	1	1	0.115108
chr1	11855180	-	ENSG00000177000	MTHFR	mRNA	8	43	0.156863	7	41	0.145833	1	1	0.151515
chr1	11855181	-	ENSG00000177000	MTHFR	mRNA	7	43	0.14	4	42	0.0869565	1	/	/
chr1	11902751	+	ENSG00000011021	CLCN6	mRNA	6	32	0.157895	1	25	0.0384615	1	/	/
chr1	11902759	+	ENSG00000011021	CLCN6	mRNA	8	37	0.177778	1	26	0.037037	1	/	/
chr1	11902760	+	ENSG00000011021	CLCN6	mRNA	8	38	0.173913	1	27	0.0357143	1	/	/
chr1	11902761	+	ENSG00000011021	CLCN6	mRNA	9	38	0.191489	1	27	0.0357143	1	/	/
chr1	11902762	+	ENSG00000011021	CLCN6	mRNA	8	39	0.170213	0	28	0	1	/	/
chr1	11985626	-	ENSG00000116685	KIAA2013	mRNA	19	95	0.166667	21	96	0.179487	1	1	0.17316
chr1	11986060	-	ENSG00000116685	KIAA2013	mRNA	13	211	0.0580357	21	171	0.109375	/	1	/
chr1	11986231	-	ENSG00000116685	KIAA2013	mRNA	21	24	0.466667	9	22	0.290323	1	1	0.394737
chr1	11986232	-	ENSG00000116685	KIAA2013	mRNA	30	14	0.681818	14	17	0.451613	1	1	0.586667
chr1	11986234	-	ENSG00000116685	KIAA2013	mRNA	32	55	0.367816	19	52	0.267606	1	1	0.322785
chr1	11986235	-	ENSG00000116685	KIAA2013	mRNA	30	58	0.340909	20	51	0.28169	1	1	0.314465
chr1	11986237	-	ENSG00000116685	KIAA2013	mRNA	32	56	0.363636	21	51	0.291667	1	1	0.33125
chr1	11986238	-	ENSG00000116685	KIAA2013	mRNA	32	56	0.363636	21	52	0.287671	1	1	0.329193
chr1	11986239	-	ENSG00000116685	KIAA2013	mRNA	34	53	0.390805	20	51	0.28169	1	1	0.341772
chr1	11986335	-	ENSG00000116685	KIAA2013	mRNA	24	78	0.235294	25	72	0.257732	1	1	0.246231
chr1	11986336	-	ENSG00000116685	KIAA2013	mRNA	24	76	0.24	23	73	0.239583	1	1	0.239796
chr1	11986337	-	ENSG00000116685	KIAA2013	mRNA	29	69	0.295918	27	65	0.293478	1	1	0.294737
chr1	11986341	-	ENSG00000116685	KIAA2013	mRNA	24	65	0.269663	21	62	0.253012	1	1	0.261628
chr1	11986344	-	ENSG00000116685	KIAA2013	mRNA	12	67	0.151899	10	60	0.142857	1	1	0.147651
chr1	11986357	-	ENSG00000116685	KIAA2013	mRNA	3	63	0.0454545	7	45	0.134615	/	1	/
chr1	11986361	-	ENSG00000116685	KIAA2013	mRNA	3	61	0.046875	5	44	0.102041	/	1	/
chr1	11986365	-	ENSG00000116685	KIAA2013	mRNA	6	53	0.101695	4	39	0.0930233	1	/	/
chr1	11986369	-	ENSG00000116685	KIAA2013	mRNA	5	41	0.108696	2	30	0.0625	1	/	/
chr1	11986371	-	ENSG00000116685	KIAA2013	mRNA	6	36	0.142857	1	30	0.0322581	1	/	/
chr1	11994799	+	ENSG00000083444	PLOD1	mRNA	0	25	0	8	27	0.228571	/	1	/
chr1	12061544	+	ENSG00000116688	MFN2	mRNA	6	27	0.181818	0	27	0	1	/	/
chr1	12251833	+	ENSG00000028137	TNFRSF1B	mRNA	4	34	0.105263	6	24	0.2	/	1	/
chr1	14106528	+	ENSG00000116731	PRDM2	mRNA	3	37	0.075	5	25	0.166667	/	1	/
chr1	14106532	+	ENSG00000116731	PRDM2	mRNA	2	54	0.0357143	5	39	0.113636	/	1	/
chr1	14106533	+	ENSG00000116731	PRDM2	mRNA	3	53	0.0535714	5	39	0.113636	/	1	/
chr1	14113212	+	ENSG00000116731	PRDM2	mRNA	3	34	0.0810811	7	29	0.194444	/	1	/
chr1	14113213	+	ENSG00000116731	PRDM2	mRNA	3	34	0.0810811	7	29	0.194444	/	1	/
chr1	14113214	+	ENSG00000116731	PRDM2	mRNA	3	33	0.0833333	7	29	0.194444	/	1	/
chr1	14113230	+	ENSG00000116731	PRDM2	mRNA	3	34	0.0810811	10	29	0.25641	/	1	/
chr1	14113232	+	ENSG00000116731	PRDM2	mRNA	4	34	0.105263	10	29	0.25641	/	1	/
chr1	14113233	+	ENSG00000116731	PRDM2	mRNA	3	35	0.0789474	9	30	0.230769	/	1	/
chr1	14113234	+	ENSG00000116731	PRDM2	mRNA	3	36	0.0769231	9	30	0.230769	/	1	/
chr1	15250912	+	ENSG00000189337	KAZN	mRNA	3	35	0.0789474	5	39	0.113636	/	1	/
chr1	15250946	+	ENSG00000189337	KAZN	mRNA	64	11	0.853333	44	13	0.77193	1	1	0.818182
chr1	15250947	+	ENSG00000189337	KAZN	mRNA	64	12	0.842105	44	13	0.77193	1	1	0.81203
chr1	15250960	+	ENSG00000189337	KAZN	mRNA	75	18	0.806452	55	15	0.785714	1	1	0.797546
chr1	15250961	+	ENSG00000189337	KAZN	mRNA	78	15	0.83871	55	15	0.785714	1	1	0.815951
chr1	15250962	+	ENSG00000189337	KAZN	mRNA	78	15	0.83871	54	16	0.771429	1	1	0.809816
chr1	15250963	+	ENSG00000189337	KAZN	mRNA	79	14	0.849462	54	16	0.771429	1	1	0.815951
chr1	15250964	+	ENSG00000189337	KAZN	mRNA	78	15	0.83871	55	17	0.763889	1	1	0.806061
chr1	15390079	+	ENSG00000189337	KAZN	mRNA	3	31	0.0882353	5	27	0.15625	/	1	/
chr1	15627904	+	ENSG00000142621	FHAD1	mRNA	5	24	0.172414	7	28	0.2	/	1	/
chr1	15735927	+			intergenic	4	26	0.133333	8	30	0.210526	/	1	/
chr1	15735928	+			intergenic	30	23	0.566038	28	29	0.491228	1	1	0.527273
chr1	15735929	+			intergenic	19	16	0.542857	22	21	0.511628	1	1	0.525641
chr1	15736734	+			intergenic	23	299	0.0714286	37	289	0.113497	/	1	/
chr1	16112020	+	ENSG00000162458	FBLIM1	mRNA	2	34	0.0555556	5	34	0.128205	/	1	/
chr1	16112022	+	ENSG00000162458	FBLIM1	mRNA	0	36	0	5	33	0.131579	/	1	/
chr1	16112029	+	ENSG00000162458	FBLIM1	mRNA	4	29	0.121212	6	35	0.146341	/	1	/
chr1	16112035	+	ENSG00000162458	FBLIM1	mRNA	5	29	0.147059	4	37	0.097561	1	/	/
chr1	16174460	+	ENSG00000065526	SPEN	mRNA	7	7	0.5	7	23	0.233333	/	1	/
chr1	16174461	+	ENSG00000065526	SPEN	mRNA	7	7	0.5	9	21	0.3	/	1	/
chr1	16174463	+	ENSG00000065526	SPEN	mRNA	10	4	0.714286	12	18	0.4	/	1	/
chr1	16174464	+	ENSG00000065526	SPEN	mRNA	11	3	0.785714	12	18	0.4	/	1	/
chr1	16174466	+	ENSG00000065526	SPEN	mRNA	12	6	0.666667	15	16	0.483871	/	1	/
chr1	16174467	+	ENSG00000065526	SPEN	mRNA	14	6	0.7	14	17	0.451613	/	1	/
chr1	16174469	+	ENSG00000065526	SPEN	mRNA	14	6	0.7	14	17	0.451613	/	1	/
chr1	16174470	+	ENSG00000065526	SPEN	mRNA	15	5	0.75	15	18	0.454545	/	1	/
chr1	16174472	+	ENSG00000065526	SPEN	mRNA	13	7	0.65	12	21	0.363636	/	1	/
chr1	16174473	+	ENSG00000065526	SPEN	mRNA	13	7	0.65	14	19	0.424242	/	1	/
chr1	16460374	-	ENSG00000142627	EPHA2	mRNA	21	72	0.225806	14	65	0.177215	1	1	0.203488
chr1	16461050	-	ENSG00000142627	EPHA2	mRNA	35	256	0.120275	25	254	0.0896057	1	/	/
chr1	16464418	-	ENSG00000142627	EPHA2	mRNA	23	195	0.105505	29	201	0.126087	1	1	0.116071
chr1	16464547	-	ENSG00000142627	EPHA2	mRNA	32	301	0.0960961	41	331	0.110215	/	1	/
chr1	16464548	-	ENSG00000142627	EPHA2	mRNA	21	275	0.0709459	34	301	0.101493	/	1	/
chr1	16557556	-			intergenic	5	42	0.106383	3	44	0.0638298	1	/	/
chr1	16721740	+			intergenic	37	23	0.616667	28	24	0.538462	1	1	0.580357
chr1	16723150	+			intergenic	130	23	0.849673	106	24	0.815385	1	1	0.833922
chr1	16778447	+	ENSG00000157191	NECAP2	mRNA	13	15	0.464286	20	11	0.645161	/	1	/
chr1	16778448	+	ENSG00000157191	NECAP2	mRNA	26	2	0.928571	29	2	0.935484	/	1	/
chr1	16778449	+	ENSG00000157191	NECAP2	mRNA	26	2	0.928571	30	1	0.967742	/	1	/
chr1	16778450	+	ENSG00000157191	NECAP2	mRNA	27	1	0.964286	34	1	0.971429	/	1	/
chr1	16778451	+	ENSG00000157191	NECAP2	mRNA	30	1	0.967742	32	4	0.888889	1	1	0.925373
chr1	16785354	+	ENSG00000157191	NECAP2	mRNA	5	44	0.102041	3	43	0.0652174	1	/	/
chr1	16785355	+	ENSG00000157191	NECAP2	mRNA	10	39	0.204082	5	42	0.106383	1	1	0.15625
chr1	16785356	+	ENSG00000157191	NECAP2	mRNA	13	36	0.265306	7	41	0.145833	1	1	0.206186
chr1	16785359	+	ENSG00000157191	NECAP2	mRNA	12	39	0.235294	9	42	0.176471	1	1	0.205882
chr1	16785360	+	ENSG00000157191	NECAP2	mRNA	12	38	0.24	10	40	0.2	1	1	0.22
chr1	16785370	+	ENSG00000157191	NECAP2	mRNA	12	34	0.26087	8	37	0.177778	1	1	0.21978
chr1	17313424	-	ENSG00000159363	ATP13A2	mRNA	0	22	0	5	33	0.131579	/	1	/
chr1	17313618	-	ENSG00000159363	ATP13A2	mRNA	37	156	0.19171	41	178	0.187215	1	1	0.18932
chr1	17318761	-	ENSG00000159363	ATP13A2	mRNA	11	73	0.130952	6	62	0.0882353	1	/	/
chr1	17320273	-	ENSG00000159363	ATP13A2	mRNA	22	151	0.127168	11	177	0.0585106	1	/	/
chr1	17323658	-	ENSG00000159363	ATP13A2	mRNA	32	241	0.117216	21	232	0.083004	1	/	/
chr1	17330870	-	ENSG00000159363	ATP13A2	mRNA	0	22	0	5	35	0.125	/	1	/
chr1	17338283	-			intergenic	6	35	0.146341	2	39	0.0487805	1	/	/
chr1	17567203	+	ENSG00000142623	PADI1	mRNA	6	83	0.0674157	9	62	0.126761	/	1	/
chr1	17733742	-	ENSG00000179051	RCC2	mRNA	22	84	0.207547	33	95	0.257812	1	1	0.235043
chr1	17764822	-	ENSG00000179051	RCC2	mRNA	5	57	0.0806452	9	47	0.160714	/	1	/
chr1	17764823	-	ENSG00000179051	RCC2	mRNA	5	59	0.078125	9	46	0.163636	/	1	/
chr1	17764824	-	ENSG00000179051	RCC2	mRNA	4	59	0.0634921	8	49	0.140351	/	1	/
chr1	17764825	-	ENSG00000179051	RCC2	mRNA	6	60	0.0909091	6	51	0.105263	/	1	/
chr1	17764826	-	ENSG00000179051	RCC2	mRNA	8	57	0.123077	9	54	0.142857	1	1	0.132812
chr1	17764916	-	ENSG00000179051	RCC2	mRNA	69	138	0.333333	65	107	0.377907	1	1	0.353562
chr1	17764919	-	ENSG00000179051	RCC2	mRNA	80	126	0.38835	72	99	0.421053	1	1	0.403183
chr1	17764920	-	ENSG00000179051	RCC2	mRNA	79	126	0.385366	70	100	0.411765	1	1	0.397333
chr1	17764921	-	ENSG00000179051	RCC2	mRNA	76	130	0.368932	73	97	0.429412	1	1	0.396277
chr1	17764936	-	ENSG00000179051	RCC2	mRNA	13	179	0.0677083	17	145	0.104938	/	1	/
chr1	17764937	-	ENSG00000179051	RCC2	mRNA	58	132	0.305263	51	110	0.31677	1	1	0.310541
chr1	17764938	-	ENSG00000179051	RCC2	mRNA	71	118	0.375661	53	107	0.33125	1	1	0.355301
chr1	17764942	-	ENSG00000179051	RCC2	mRNA	60	127	0.320856	47	109	0.301282	1	1	0.311953
chr1	17764943	-	ENSG00000179051	RCC2	mRNA	55	129	0.298913	42	114	0.269231	1	1	0.285294
chr1	17990992	+	ENSG00000074964	ARHGEF10L	mRNA	11	74	0.129412	17	83	0.17	1	1	0.151351
chr1	17990993	+	ENSG00000074964	ARHGEF10L	mRNA	12	75	0.137931	21	78	0.212121	1	1	0.177419
chr1	17990994	+	ENSG00000074964	ARHGEF10L	mRNA	12	82	0.12766	20	82	0.196078	1	1	0.163265
chr1	17991049	+	ENSG00000074964	ARHGEF10L	mRNA	16	104	0.133333	15	115	0.115385	1	1	0.124
chr1	17991050	+	ENSG00000074964	ARHGEF10L	mRNA	15	107	0.122951	18	112	0.138462	1	1	0.130952
chr1	17991051	+	ENSG00000074964	ARHGEF10L	mRNA	16	107	0.130081	16	114	0.123077	1	1	0.126482
chr1	19282898	-	ENSG00000169991	IFFO2	mRNA	6	60	0.0909091	8	45	0.150943	/	1	/
chr1	19282899	-	ENSG00000169991	IFFO2	mRNA	7	59	0.106061	8	45	0.150943	1	1	0.12605
chr1	19282903	-	ENSG00000169991	IFFO2	mRNA	2	63	0.0307692	7	49	0.125	/	1	/
chr1	19282904	-	ENSG00000169991	IFFO2	mRNA	6	59	0.0923077	7	48	0.127273	/	1	/
chr1	19282935	-	ENSG00000169991	IFFO2	mRNA	2	46	0.0416667	7	31	0.184211	/	1	/
chr1	19282936	-	ENSG00000169991	IFFO2	mRNA	1	48	0.0204082	6	31	0.162162	/	1	/
chr1	19282939	-	ENSG00000169991	IFFO2	mRNA	1	46	0.0212766	6	31	0.162162	/	1	/
chr1	19282940	-	ENSG00000169991	IFFO2	mRNA	1	45	0.0217391	6	32	0.157895	/	1	/
chr1	19282943	-	ENSG00000169991	IFFO2	mRNA	1	43	0.0227273	6	34	0.15	/	1	/
chr1	19282944	-	ENSG00000169991	IFFO2	mRNA	2	42	0.0454545	6	34	0.15	/	1	/
chr1	19513777	-	ENSG00000127481	UBR4	mRNA	17	45	0.274194	7	36	0.162791	1	1	0.228571
chr1	19518754	-	ENSG00000127481	UBR4	mRNA	7	42	0.142857	2	39	0.0487805	1	/	/
chr1	19528259	-	ENSG00000127481	UBR4	mRNA	8	48	0.142857	23	26	0.469388	1	1	0.295238
chr1	19585490	+	ENSG00000053372	MRTO4	mRNA	9	65	0.121622	10	67	0.12987	1	1	0.125828
chr1	19585492	+	ENSG00000053372	MRTO4	mRNA	8	67	0.106667	7	70	0.0909091	1	/	/
chr1	19585504	+	ENSG00000053372	MRTO4	mRNA	6	78	0.0714286	9	73	0.109756	/	1	/
chr1	19585505	+	ENSG00000053372	MRTO4	mRNA	11	75	0.127907	9	73	0.109756	1	1	0.119048
chr1	19585506	+	ENSG00000053372	MRTO4	mRNA	11	75	0.127907	8	75	0.0963855	1	/	/
chr1	19585509	+	ENSG00000053372	MRTO4	mRNA	13	82	0.136842	10	75	0.117647	1	1	0.127778
chr1	19585511	+	ENSG00000053372	MRTO4	mRNA	14	82	0.145833	10	75	0.117647	1	1	0.132597
chr1	19585521	+	ENSG00000053372	MRTO4	mRNA	14	69	0.168675	11	70	0.135802	1	1	0.152439
chr1	19585522	+	ENSG00000053372	MRTO4	mRNA	14	70	0.166667	8	73	0.0987654	1	/	/
chr1	19585658	+	ENSG00000053372	MRTO4	mRNA	6	45	0.117647	7	46	0.132075	1	1	0.125
chr1	19585664	+	ENSG00000053372	MRTO4	mRNA	5	39	0.113636	6	46	0.115385	1	1	0.114583
chr1	19586512	+	ENSG00000053372	MRTO4	mRNA	12	89	0.118812	11	69	0.1375	1	1	0.127072
chr1	19586513	+	ENSG00000053372	MRTO4	mRNA	11	90	0.108911	11	68	0.139241	1	1	0.122222
chr1	19586515	+	ENSG00000053372	MRTO4	mRNA	11	90	0.108911	9	69	0.115385	1	1	0.111732
chr1	19586516	+	ENSG00000053372	MRTO4	mRNA	16	81	0.164948	12	66	0.153846	1	1	0.16
chr1	19586517	+	ENSG00000053372	MRTO4	mRNA	16	66	0.195122	13	58	0.183099	1	1	0.189542
chr1	19586524	+	ENSG00000053372	MRTO4	mRNA	12	56	0.176471	11	49	0.183333	1	1	0.179688
chr1	19586543	+	ENSG00000053372	MRTO4	mRNA	4	39	0.0930233	5	35	0.125	/	1	/
chr1	19586544	+	ENSG00000053372	MRTO4	mRNA	3	40	0.0697674	5	36	0.121951	/	1	/
chr1	19586546	+	ENSG00000053372	MRTO4	mRNA	5	38	0.116279	2	38	0.05	1	/	/
chr1	19635024	-	ENSG00000053371	AKR7A2	mRNA	3	47	0.06	5	45	0.1	/	1	/
chr1	19635026	-	ENSG00000053371	AKR7A2	mRNA	13	56	0.188406	14	49	0.222222	1	1	0.204545
chr1	19638454	-	ENSG00000053371	AKR7A2	mRNA	32	209	0.13278	29	220	0.116466	1	1	0.12449
chr1	19655650	+	ENSG00000040487	PQLC2	mRNA	6	28	0.176471	7	14	0.333333	1	/	/
chr1	19665451	-	ENSG00000077549	CAPZB	mRNA	4	45	0.0816327	8	65	0.109589	/	1	/
chr1	19665452	-	ENSG00000077549	CAPZB	mRNA	4	42	0.0869565	9	61	0.128571	/	1	/
chr1	19665454	-	ENSG00000077549	CAPZB	mRNA	6	41	0.12766	10	59	0.144928	1	1	0.137931
chr1	19712099	-	ENSG00000077549	CAPZB	mRNA	15	64	0.189873	8	49	0.140351	1	1	0.169118
chr1	19811936	-	ENSG00000077549	CAPZB	mRNA	52	113	0.315152	63	111	0.362069	1	1	0.339233
chr1	19811937	-	ENSG00000077549	CAPZB	mRNA	61	103	0.371951	69	105	0.396552	1	1	0.384615
chr1	19811939	-	ENSG00000077549	CAPZB	mRNA	78	85	0.478528	81	91	0.47093	1	1	0.474627
chr1	19811940	-	ENSG00000077549	CAPZB	mRNA	69	93	0.425926	71	99	0.417647	1	1	0.421687
chr1	19811942	-	ENSG00000077549	CAPZB	mRNA	69	87	0.442308	78	91	0.461538	1	1	0.452308
chr1	19811943	-	ENSG00000077549	CAPZB	mRNA	67	86	0.437908	75	89	0.457317	1	1	0.44795
chr1	19811945	-	ENSG00000077549	CAPZB	mRNA	61	87	0.412162	77	85	0.475309	1	1	0.445161
chr1	19811946	-	ENSG00000077549	CAPZB	mRNA	62	77	0.446043	71	74	0.489655	1	1	0.46831
chr1	19811948	-	ENSG00000077549	CAPZB	mRNA	37	59	0.385417	29	65	0.308511	1	1	0.347368
chr1	19811949	-	ENSG00000077549	CAPZB	mRNA	26	54	0.325	25	52	0.324675	1	1	0.324841
chr1	20811975	-	ENSG00000162545	CAMK2N1	mRNA	5	30	0.142857	4	24	0.142857	1	/	/
chr1	20812016	-	ENSG00000162545	CAMK2N1	mRNA	50	63	0.442478	52	47	0.525253	1	1	0.481132
chr1	20812167	-	ENSG00000162545	CAMK2N1	mRNA	6	51	0.105263	4	41	0.0888889	1	/	/
chr1	20812172	-	ENSG00000162545	CAMK2N1	mRNA	5	40	0.111111	2	35	0.0540541	1	/	/
chr1	20964371	+	ENSG00000158828	PINK1	mRNA	72	770	0.0855107	92	759	0.108108	/	1	/
chr1	20978944	-	ENSG00000244038	DDOST	mRNA	22	10	0.6875	14	18	0.4375	1	1	0.5625
chr1	20980147	-	ENSG00000244038	DDOST	mRNA	57	105	0.351852	55	95	0.366667	1	1	0.358974
chr1	20980148	-	ENSG00000244038	DDOST	mRNA	55	108	0.337423	53	97	0.353333	1	1	0.345048
chr1	20980149	-	ENSG00000244038	DDOST	mRNA	55	107	0.339506	51	99	0.34	1	1	0.339744
chr1	20980151	-	ENSG00000244038	DDOST	mRNA	52	106	0.329114	52	95	0.353741	1	1	0.340984
chr1	20980152	-	ENSG00000244038	DDOST	mRNA	53	103	0.339744	50	95	0.344828	1	1	0.342193
chr1	20980153	-	ENSG00000244038	DDOST	mRNA	51	106	0.324841	42	100	0.295775	1	1	0.311037
chr1	20980162	-	ENSG00000244038	DDOST	mRNA	29	111	0.207143	24	107	0.183206	1	1	0.195572
chr1	21070081	-	ENSG00000127483	HP1BP3	mRNA	7	132	0.0503597	18	149	0.107784	/	1	/
chr1	21070083	-	ENSG00000127483	HP1BP3	mRNA	6	133	0.0431655	21	143	0.128049	/	1	/
chr1	21070084	-	ENSG00000127483	HP1BP3	mRNA	7	129	0.0514706	20	143	0.122699	/	1	/
chr1	21070093	-	ENSG00000127483	HP1BP3	mRNA	10	119	0.0775194	16	138	0.103896	/	1	/
chr1	21070096	-	ENSG00000127483	HP1BP3	mRNA	13	113	0.103175	18	133	0.119205	1	1	0.111913
chr1	21070098	-	ENSG00000127483	HP1BP3	mRNA	17	106	0.138211	17	133	0.113333	1	1	0.124542
chr1	21070100	-	ENSG00000127483	HP1BP3	mRNA	18	103	0.14876	19	130	0.127517	1	1	0.137037
chr1	21070105	-	ENSG00000127483	HP1BP3	mRNA	13	104	0.111111	13	119	0.0984848	1	/	/
chr1	21070117	-	ENSG00000127483	HP1BP3	mRNA	5	65	0.0714286	11	62	0.150685	/	1	/
chr1	21070439	-	ENSG00000127483	HP1BP3	mRNA	18	155	0.104046	14	114	0.109375	1	1	0.106312
chr1	21070448	-	ENSG00000127483	HP1BP3	mRNA	51	141	0.265625	40	114	0.25974	1	1	0.263006
chr1	21070455	-	ENSG00000127483	HP1BP3	mRNA	53	145	0.267677	31	121	0.203947	1	1	0.24
chr1	21070456	-	ENSG00000127483	HP1BP3	mRNA	52	150	0.257426	31	123	0.201299	1	1	0.233146
chr1	21070457	-	ENSG00000127483	HP1BP3	mRNA	49	151	0.245	30	125	0.193548	1	1	0.222535
chr1	21070459	-	ENSG00000127483	HP1BP3	mRNA	46	154	0.23	31	124	0.2	1	1	0.216901
chr1	21070460	-	ENSG00000127483	HP1BP3	mRNA	42	160	0.207921	30	126	0.192308	1	1	0.201117
chr1	21070463	-	ENSG00000127483	HP1BP3	mRNA	21	173	0.108247	18	128	0.123288	1	1	0.114706
chr1	21544327	-	ENSG00000117298	ECE1	mRNA	4	47	0.0784314	8	35	0.186047	/	1	/
chr1	21754907	+	ENSG00000187952	HS6ST1P1	pseudogene	9	72	0.111111	2	73	0.0266667	1	/	/
chr1	21926044	-	ENSG00000076864	RAP1GAP	mRNA	5	26	0.16129	6	28	0.176471	1	1	0.169231
chr1	22109443	-	ENSG00000090686	USP48	mRNA	17	19	0.472222	11	12	0.478261	1	/	/
chr1	22109444	-	ENSG00000090686	USP48	mRNA	18	18	0.5	12	11	0.521739	1	/	/
chr1	22109445	-	ENSG00000090686	USP48	mRNA	18	18	0.5	13	8	0.619048	1	/	/
chr1	22109446	-	ENSG00000090686	USP48	mRNA	18	18	0.5	13	8	0.619048	1	/	/
chr1	22151268	-	ENSG00000142798	HSPG2	mRNA	5	31	0.138889	3	19	0.136364	1	/	/
chr1	22151269	-	ENSG00000142798	HSPG2	mRNA	7	34	0.170732	3	20	0.130435	1	/	/
chr1	22154360	-	ENSG00000142798	HSPG2	mRNA	5	41	0.108696	6	25	0.193548	1	1	0.142857
chr1	22165942	-	ENSG00000142798	HSPG2	mRNA	3	71	0.0405405	6	51	0.105263	/	1	/
chr1	22174491	-	ENSG00000142798	HSPG2	mRNA	7	44	0.137255	3	48	0.0588235	1	/	/
chr1	22174499	-	ENSG00000142798	HSPG2	mRNA	5	57	0.0806452	7	54	0.114754	/	1	/
chr1	22175165	-	ENSG00000142798	HSPG2	mRNA	9	59	0.132353	3	56	0.0508475	1	/	/
chr1	22186130	-	ENSG00000142798	HSPG2	mRNA	7	40	0.148936	9	51	0.15	1	1	0.149533
chr1	22186143	-	ENSG00000142798	HSPG2	mRNA	7	68	0.0933333	9	80	0.101124	/	1	/
chr1	22211642	-	ENSG00000142798	HSPG2	mRNA	12	28	0.3	14	43	0.245614	1	1	0.268041
chr1	22213974	-	ENSG00000142798	HSPG2	mRNA	8	40	0.166667	19	38	0.333333	1	1	0.257143
chr1	22213975	-	ENSG00000142798	HSPG2	mRNA	9	39	0.1875	13	44	0.22807	1	1	0.209524
chr1	22816376	+	ENSG00000184677	ZBTB40	mRNA	9	28	0.243243	8	36	0.181818	1	1	0.209877
chr1	23406133	+	ENSG00000004487	KDM1A	mRNA	1	51	0.0192308	7	42	0.142857	/	1	/
chr1	23412025	-	ENSG00000169641	LUZP1	mRNA	10	34	0.227273	16	33	0.326531	1	1	0.27957
chr1	23412026	-	ENSG00000169641	LUZP1	mRNA	12	32	0.272727	15	34	0.306122	1	1	0.290323
chr1	23412027	-	ENSG00000169641	LUZP1	mRNA	13	31	0.295455	16	33	0.326531	1	1	0.311828
chr1	23412039	-	ENSG00000169641	LUZP1	mRNA	7	31	0.184211	10	26	0.277778	1	1	0.22973
chr1	23412040	-	ENSG00000169641	LUZP1	mRNA	9	29	0.236842	10	25	0.285714	1	1	0.260274
chr1	23412041	-	ENSG00000169641	LUZP1	mRNA	8	26	0.235294	8	25	0.242424	1	1	0.238806
chr1	23637056	-	ENSG00000125944	HNRNPR	mRNA	10	131	0.070922	12	101	0.106195	/	1	/
chr1	23694511	-	ENSG00000125945	ZNF436	mRNA	3	17	0.15	5	31	0.138889	/	1	/
chr1	23694512	-	ENSG00000125945	ZNF436	mRNA	1	19	0.05	5	29	0.147059	/	1	/
chr1	23833894	-	ENSG00000007968	E2F2	mRNA	5	32	0.135135	2	29	0.0645161	1	/	/
chr1	23833906	-	ENSG00000007968	E2F2	mRNA	5	27	0.15625	3	29	0.09375	1	/	/
chr1	23833909	-	ENSG00000007968	E2F2	mRNA	5	26	0.16129	2	30	0.0625	1	/	/
chr1	23835713	-	ENSG00000007968	E2F2	mRNA	5	45	0.1	8	20	0.285714	1	/	/
chr1	24019096	+	ENSG00000142676	RPL11	mRNA	16	21	0.432432	16	15	0.516129	1	1	0.470588
chr1	24134743	-	ENSG00000117305	HMGCL	mRNA	11	50	0.180328	15	55	0.214286	1	1	0.198473
chr1	24134744	-	ENSG00000117305	HMGCL	mRNA	10	50	0.166667	13	58	0.183099	1	1	0.175573
chr1	24134745	-	ENSG00000117305	HMGCL	mRNA	10	49	0.169492	14	54	0.205882	1	1	0.188976
chr1	24134746	-	ENSG00000117305	HMGCL	mRNA	8	49	0.140351	12	56	0.176471	1	1	0.16
chr1	24134771	-	ENSG00000117305	HMGCL	mRNA	5	66	0.0704225	11	78	0.123596	/	1	/
chr1	24134772	-	ENSG00000117305	HMGCL	mRNA	4	69	0.0547945	13	79	0.141304	/	1	/
chr1	24296963	-	ENSG00000188529	SRSF10	mRNA	6	27	0.181818	2	26	0.0714286	1	/	/
chr1	24296969	-	ENSG00000188529	SRSF10	mRNA	6	27	0.181818	4	25	0.137931	1	/	/
chr1	24975428	+	ENSG00000133226	SRRM1	mRNA	5	39	0.113636	2	28	0.0666667	1	/	/
chr1	25256500	-	ENSG00000020633	RUNX3	mRNA	6	98	0.0576923	15	81	0.15625	/	1	/
chr1	25256501	-	ENSG00000020633	RUNX3	mRNA	9	92	0.0891089	14	81	0.147368	/	1	/
chr1	25256502	-	ENSG00000020633	RUNX3	mRNA	10	91	0.0990099	16	76	0.173913	/	1	/
chr1	25256504	-	ENSG00000020633	RUNX3	mRNA	5	91	0.0520833	15	70	0.176471	/	1	/
chr1	25256505	-	ENSG00000020633	RUNX3	mRNA	6	86	0.0652174	13	70	0.156627	/	1	/
chr1	25256507	-	ENSG00000020633	RUNX3	mRNA	9	80	0.101124	10	62	0.138889	1	1	0.118012
chr1	25256511	-	ENSG00000020633	RUNX3	mRNA	9	76	0.105882	13	59	0.180556	1	1	0.140127
chr1	25256512	-	ENSG00000020633	RUNX3	mRNA	10	75	0.117647	14	57	0.197183	1	1	0.153846
chr1	25256522	-	ENSG00000020633	RUNX3	mRNA	3	63	0.0454545	10	50	0.166667	/	1	/
chr1	25256526	-	ENSG00000020633	RUNX3	mRNA	3	61	0.046875	12	47	0.20339	/	1	/
chr1	25256527	-	ENSG00000020633	RUNX3	mRNA	3	60	0.047619	12	47	0.20339	/	1	/
chr1	25256528	-	ENSG00000020633	RUNX3	mRNA	3	59	0.0483871	12	47	0.20339	/	1	/
chr1	25256532	-	ENSG00000020633	RUNX3	mRNA	1	49	0.02	7	36	0.162791	/	1	/
chr1	26126837	+	ENSG00000162430	SEPN1	mRNA	4	47	0.0784314	7	59	0.106061	/	1	/
chr1	26126838	+	ENSG00000162430	SEPN1	mRNA	7	43	0.14	9	56	0.138462	1	1	0.13913
chr1	26126840	+	ENSG00000162430	SEPN1	mRNA	24	26	0.48	35	30	0.538462	1	1	0.513043
chr1	26126841	+	ENSG00000162430	SEPN1	mRNA	30	20	0.6	38	27	0.584615	1	1	0.591304
chr1	26126843	+	ENSG00000162430	SEPN1	mRNA	30	21	0.588235	42	24	0.636364	1	1	0.615385
chr1	26126844	+	ENSG00000162430	SEPN1	mRNA	32	19	0.627451	42	24	0.636364	1	1	0.632479
chr1	26126846	+	ENSG00000162430	SEPN1	mRNA	32	21	0.603774	46	23	0.666667	1	1	0.639344
chr1	26126849	+	ENSG00000162430	SEPN1	mRNA	31	23	0.574074	47	23	0.671429	1	1	0.629032
chr1	26126850	+	ENSG00000162430	SEPN1	mRNA	35	19	0.648148	46	23	0.666667	1	1	0.658537
chr1	26126852	+	ENSG00000162430	SEPN1	mRNA	31	23	0.574074	41	28	0.594203	1	1	0.585366
chr1	26126853	+	ENSG00000162430	SEPN1	mRNA	30	24	0.555556	42	27	0.608696	1	1	0.585366
chr1	26126855	+	ENSG00000162430	SEPN1	mRNA	16	38	0.296296	18	50	0.264706	1	1	0.278689
chr1	26126856	+	ENSG00000162430	SEPN1	mRNA	14	40	0.259259	16	52	0.235294	1	1	0.245902
chr1	26142417	+	ENSG00000162430	SEPN1	mRNA	3	46	0.0612245	5	37	0.119048	/	1	/
chr1	26143744	+	ENSG00000162430	SEPN1	mRNA	3	51	0.0555556	6	46	0.115385	/	1	/
chr1	26143746	+	ENSG00000162430	SEPN1	mRNA	5	52	0.0877193	7	46	0.132075	/	1	/
chr1	26143747	+	ENSG00000162430	SEPN1	mRNA	3	58	0.0491803	7	47	0.12963	/	1	/
chr1	26143748	+	ENSG00000162430	SEPN1	mRNA	6	54	0.1	6	50	0.107143	1	1	0.103448
chr1	26143752	+	ENSG00000162430	SEPN1	mRNA	3	62	0.0461538	7	50	0.122807	/	1	/
chr1	26143822	+	ENSG00000162430	SEPN1	mRNA	11	89	0.11	10	99	0.0917431	1	/	/
chr1	26143825	+	ENSG00000162430	SEPN1	mRNA	17	84	0.168317	18	90	0.166667	1	1	0.167464
chr1	26143826	+	ENSG00000162430	SEPN1	mRNA	16	85	0.158416	17	91	0.157407	1	1	0.157895
chr1	26143828	+	ENSG00000162430	SEPN1	mRNA	17	83	0.17	18	90	0.166667	1	1	0.168269
chr1	26143829	+	ENSG00000162430	SEPN1	mRNA	18	82	0.18	19	87	0.179245	1	1	0.179612
chr1	26143830	+	ENSG00000162430	SEPN1	mRNA	12	87	0.121212	19	86	0.180952	1	1	0.151961
chr1	26143837	+	ENSG00000162430	SEPN1	mRNA	16	83	0.161616	20	84	0.192308	1	1	0.17734
chr1	26366281	-	ENSG00000158014	SLC30A2	mRNA	31	229	0.119231	39	244	0.137809	1	1	0.128913
chr1	26366285	-	ENSG00000158014	SLC30A2	mRNA	34	230	0.128788	39	246	0.136842	1	1	0.132969
chr1	26366287	+			intergenic	36	222	0.139535	37	246	0.130742	1	1	0.134935
chr1	26366294	-	ENSG00000158014	SLC30A2	mRNA	28	233	0.10728	30	253	0.106007	1	1	0.106618
chr1	26366398	-	ENSG00000158014	SLC30A2	mRNA	12	107	0.10084	21	114	0.155556	1	1	0.129921
chr1	26366399	-	ENSG00000158014	SLC30A2	mRNA	13	107	0.108333	16	119	0.118519	1	1	0.113725
chr1	26366402	+			intergenic	14	105	0.117647	20	115	0.148148	1	1	0.133858
chr1	26369987	+			intergenic	19	124	0.132867	19	130	0.127517	1	1	0.130137
chr1	26369993	+			intergenic	23	120	0.160839	22	127	0.147651	1	1	0.15411
chr1	26369994	+			intergenic	23	120	0.160839	27	122	0.181208	1	1	0.171233
chr1	26369996	+			intergenic	23	120	0.160839	23	126	0.154362	1	1	0.157534
chr1	26369997	-	ENSG00000158014	SLC30A2	mRNA	22	121	0.153846	22	127	0.147651	1	1	0.150685
chr1	26370791	-	ENSG00000158014	SLC30A2	mRNA	20	101	0.165289	24	111	0.177778	1	1	0.171875
chr1	26370794	+			intergenic	18	101	0.151261	20	115	0.148148	1	1	0.149606
chr1	26370796	+			intergenic	13	108	0.107438	12	123	0.0888889	1	/	/
chr1	26796904	+	ENSG00000117682	DHDDS	mRNA	5	28	0.151515	5	15	0.25	1	/	/
chr1	26796913	+	ENSG00000117682	DHDDS	mRNA	5	28	0.151515	3	16	0.157895	1	/	/
chr1	26796917	+	ENSG00000117682	DHDDS	mRNA	6	27	0.181818	3	17	0.15	1	/	/
chr1	26799084	+	ENSG00000198830	HMGN2	mRNA	8	78	0.0930233	8	68	0.105263	/	1	/
chr1	26799087	+	ENSG00000198830	HMGN2	mRNA	28	58	0.325581	23	52	0.306667	1	1	0.31677
chr1	26799088	+	ENSG00000198830	HMGN2	mRNA	27	59	0.313953	26	49	0.346667	1	1	0.329193
chr1	26799091	+	ENSG00000198830	HMGN2	mRNA	29	56	0.341176	28	49	0.363636	1	1	0.351852
chr1	26799093	+	ENSG00000198830	HMGN2	mRNA	30	55	0.352941	25	51	0.328947	1	1	0.341615
chr1	26799094	+	ENSG00000198830	HMGN2	mRNA	27	59	0.313953	25	52	0.324675	1	1	0.319018
chr1	26799096	+	ENSG00000198830	HMGN2	mRNA	29	58	0.333333	27	51	0.346154	1	1	0.339394
chr1	26799097	+	ENSG00000198830	HMGN2	mRNA	29	58	0.333333	30	49	0.379747	1	1	0.355422
chr1	26799099	+	ENSG00000198830	HMGN2	mRNA	22	65	0.252874	21	58	0.265823	1	1	0.259036
chr1	26799100	+	ENSG00000198830	HMGN2	mRNA	25	62	0.287356	19	60	0.240506	1	1	0.26506
chr1	27023272	+	ENSG00000117713	ARID1A	mRNA	10	20	0.333333	7	19	0.269231	1	/	/
chr1	27023275	+	ENSG00000117713	ARID1A	mRNA	8	24	0.25	7	22	0.241379	1	/	/
chr1	27023373	+	ENSG00000117713	ARID1A	mRNA	34	78	0.303571	31	72	0.300971	1	1	0.302326
chr1	27023374	+	ENSG00000117713	ARID1A	mRNA	36	78	0.315789	34	70	0.326923	1	1	0.321101
chr1	27023377	+	ENSG00000117713	ARID1A	mRNA	41	75	0.353448	36	71	0.336449	1	1	0.345291
chr1	27023379	+	ENSG00000117713	ARID1A	mRNA	55	64	0.462185	44	63	0.411215	1	1	0.438053
chr1	27023380	+	ENSG00000117713	ARID1A	mRNA	56	64	0.466667	49	61	0.445455	1	1	0.456522
chr1	27023382	+	ENSG00000117713	ARID1A	mRNA	61	62	0.495935	51	61	0.455357	1	1	0.476596
chr1	27023383	+	ENSG00000117713	ARID1A	mRNA	59	64	0.479675	51	61	0.455357	1	1	0.468085
chr1	27023385	+	ENSG00000117713	ARID1A	mRNA	59	64	0.479675	48	63	0.432432	1	1	0.457265
chr1	27023386	+	ENSG00000117713	ARID1A	mRNA	59	63	0.483607	47	63	0.427273	1	1	0.456897
chr1	27023388	+	ENSG00000117713	ARID1A	mRNA	16	105	0.132231	15	97	0.133929	1	1	0.133047
chr1	27023455	+	ENSG00000117713	ARID1A	mRNA	55	43	0.561224	44	42	0.511628	1	1	0.538043
chr1	27023458	+	ENSG00000117713	ARID1A	mRNA	56	42	0.571429	47	39	0.546512	1	1	0.559783
chr1	27023461	+	ENSG00000117713	ARID1A	mRNA	53	45	0.540816	47	39	0.546512	1	1	0.543478
chr1	27023467	+	ENSG00000117713	ARID1A	mRNA	8	95	0.0776699	11	76	0.126437	/	1	/
chr1	27153354	+	ENSG00000204160	ZDHHC18	mRNA	3	61	0.046875	13	70	0.156627	/	1	/
chr1	27153360	+	ENSG00000204160	ZDHHC18	mRNA	3	35	0.0789474	5	29	0.147059	/	1	/
chr1	27153410	+	ENSG00000204160	ZDHHC18	mRNA	8	49	0.140351	8	43	0.156863	1	1	0.148148
chr1	27153411	+	ENSG00000204160	ZDHHC18	mRNA	6	52	0.103448	8	43	0.156863	1	1	0.12844
chr1	27153413	+	ENSG00000204160	ZDHHC18	mRNA	8	54	0.129032	10	44	0.185185	1	1	0.155172
chr1	27153414	+	ENSG00000204160	ZDHHC18	mRNA	13	50	0.206349	12	46	0.206897	1	1	0.206612
chr1	27153415	+	ENSG00000204160	ZDHHC18	mRNA	6	59	0.0923077	11	52	0.174603	/	1	/
chr1	27153417	+	ENSG00000204160	ZDHHC18	mRNA	10	60	0.142857	13	55	0.191176	1	1	0.166667
chr1	27153418	+	ENSG00000204160	ZDHHC18	mRNA	9	61	0.128571	13	57	0.185714	1	1	0.157143
chr1	27153420	+	ENSG00000204160	ZDHHC18	mRNA	7	63	0.1	8	63	0.112676	1	1	0.106383
chr1	27153421	+	ENSG00000204160	ZDHHC18	mRNA	5	65	0.0714286	10	62	0.138889	/	1	/
chr1	27153422	+	ENSG00000204160	ZDHHC18	mRNA	6	63	0.0869565	11	61	0.152778	/	1	/
chr1	27153423	+	ENSG00000204160	ZDHHC18	mRNA	10	60	0.142857	13	60	0.178082	1	1	0.160839
chr1	27153424	+	ENSG00000204160	ZDHHC18	mRNA	9	61	0.128571	10	63	0.136986	1	1	0.132867
chr1	27153426	+	ENSG00000204160	ZDHHC18	mRNA	7	63	0.1	10	64	0.135135	1	1	0.118056
chr1	27153427	+	ENSG00000204160	ZDHHC18	mRNA	6	64	0.0857143	9	65	0.121622	/	1	/
chr1	27153428	+	ENSG00000204160	ZDHHC18	mRNA	5	65	0.0714286	10	63	0.136986	/	1	/
chr1	27153429	+	ENSG00000204160	ZDHHC18	mRNA	5	62	0.0746269	12	61	0.164384	/	1	/
chr1	27153432	+	ENSG00000204160	ZDHHC18	mRNA	3	60	0.047619	7	63	0.1	/	1	/
chr1	27181404	+	ENSG00000204160	ZDHHC18	mRNA	2	46	0.0416667	6	45	0.117647	/	1	/
chr1	27181405	+	ENSG00000204160	ZDHHC18	mRNA	6	42	0.125	6	45	0.117647	1	1	0.121212
chr1	27181406	+	ENSG00000204160	ZDHHC18	mRNA	5	43	0.104167	6	45	0.117647	1	1	0.111111
chr1	27181407	+	ENSG00000204160	ZDHHC18	mRNA	3	45	0.0625	6	45	0.117647	/	1	/
chr1	27181411	+	ENSG00000204160	ZDHHC18	mRNA	6	41	0.12766	4	46	0.08	1	/	/
chr1	27181412	+	ENSG00000204160	ZDHHC18	mRNA	5	42	0.106383	3	46	0.0612245	1	/	/
chr1	27181413	+	ENSG00000204160	ZDHHC18	mRNA	6	41	0.12766	3	46	0.0612245	1	/	/
chr1	27181453	+	ENSG00000204160	ZDHHC18	mRNA	7	47	0.12963	11	52	0.174603	1	1	0.153846
chr1	27181460	+	ENSG00000204160	ZDHHC18	mRNA	8	46	0.148148	14	48	0.225806	1	1	0.189655
chr1	27271916	+	ENSG00000090273	NUDC	mRNA	7	98	0.0666667	12	104	0.103448	/	1	/
chr1	27320976	+	ENSG00000253368	TRNP1	mRNA	4	44	0.0833333	6	43	0.122449	/	1	/
chr1	27320977	+	ENSG00000253368	TRNP1	mRNA	4	44	0.0833333	6	43	0.122449	/	1	/
chr1	27320978	+	ENSG00000253368	TRNP1	mRNA	4	44	0.0833333	6	43	0.122449	/	1	/
chr1	27320979	+	ENSG00000253368	TRNP1	mRNA	4	44	0.0833333	6	43	0.122449	/	1	/
chr1	27320983	+	ENSG00000253368	TRNP1	mRNA	6	41	0.12766	6	43	0.122449	1	1	0.125
chr1	27320984	+	ENSG00000253368	TRNP1	mRNA	4	44	0.0833333	6	43	0.122449	/	1	/
chr1	27633589	+	ENSG00000142784	WDTC1	mRNA	3	39	0.0714286	5	41	0.108696	/	1	/
chr1	27633590	+	ENSG00000142784	WDTC1	mRNA	4	38	0.0952381	5	42	0.106383	/	1	/
chr1	27633591	+	ENSG00000142784	WDTC1	mRNA	3	38	0.0731707	8	40	0.166667	/	1	/
chr1	27633593	+	ENSG00000142784	WDTC1	mRNA	4	37	0.097561	8	40	0.166667	/	1	/
chr1	27633594	+	ENSG00000142784	WDTC1	mRNA	3	38	0.0731707	8	40	0.166667	/	1	/
chr1	27633595	+	ENSG00000142784	WDTC1	mRNA	4	37	0.097561	6	42	0.125	/	1	/
chr1	27662341	+			intergenic	22	222	0.0901639	25	182	0.120773	/	1	/
chr1	27662342	+			intergenic	26	221	0.105263	28	182	0.133333	1	1	0.118162
chr1	27662352	+			intergenic	26	249	0.0945455	32	221	0.126482	/	1	/
chr1	27662353	+			intergenic	30	241	0.110701	34	217	0.135458	1	1	0.122605
chr1	27662354	+			intergenic	33	239	0.121324	32	219	0.12749	1	1	0.124283
chr1	27683931	-	ENSG00000142733	MAP3K6	mRNA	4	52	0.0714286	10	51	0.163934	/	1	/
chr1	27720377	+	ENSG00000181773	GPR3	mRNA	41	31	0.569444	40	29	0.57971	1	1	0.574468
chr1	27720378	+	ENSG00000181773	GPR3	mRNA	42	33	0.56	43	26	0.623188	1	1	0.590278
chr1	27720379	+	ENSG00000181773	GPR3	mRNA	43	31	0.581081	40	28	0.588235	1	1	0.584507
chr1	27720390	+	ENSG00000181773	GPR3	mRNA	46	34	0.575	43	26	0.623188	1	1	0.597315
chr1	27720391	+	ENSG00000181773	GPR3	mRNA	47	34	0.580247	44	25	0.637681	1	1	0.606667
chr1	27720392	+	ENSG00000181773	GPR3	mRNA	45	36	0.555556	43	26	0.623188	1	1	0.586667
chr1	27720394	+	ENSG00000181773	GPR3	mRNA	4	79	0.0481928	9	60	0.130435	/	1	/
chr1	27732178	-	ENSG00000158195	WASF2	mRNA	3	90	0.0322581	8	71	0.101266	/	1	/
chr1	27732466	-	ENSG00000158195	WASF2	mRNA	9	24	0.272727	2	23	0.08	1	/	/
chr1	27733080	-	ENSG00000158195	WASF2	mRNA	12	80	0.130435	4	64	0.0588235	1	/	/
chr1	27873863	-	ENSG00000126705	AHDC1	mRNA	70	60	0.538462	92	47	0.661871	1	1	0.60223
chr1	27873864	-	ENSG00000126705	AHDC1	mRNA	79	51	0.607692	96	43	0.690647	1	1	0.650558
chr1	27873865	-	ENSG00000126705	AHDC1	mRNA	80	50	0.615385	97	42	0.697842	1	1	0.657993
chr1	27873884	-	ENSG00000126705	AHDC1	mRNA	76	65	0.539007	96	43	0.690647	1	1	0.614286
chr1	27873885	-	ENSG00000126705	AHDC1	mRNA	75	64	0.539568	93	42	0.688889	1	1	0.613139
chr1	27873886	-	ENSG00000126705	AHDC1	mRNA	76	62	0.550725	92	43	0.681481	1	1	0.615385
chr1	27873887	-	ENSG00000126705	AHDC1	mRNA	75	59	0.559701	87	45	0.659091	1	1	0.609023
chr1	27878663	-	ENSG00000126705	AHDC1	mRNA	5	45	0.1	2	39	0.0487805	1	/	/
chr1	27885308	-	ENSG00000126705	AHDC1	mRNA	9	53	0.145161	9	49	0.155172	1	1	0.15
chr1	27885320	-	ENSG00000126705	AHDC1	mRNA	9	68	0.116883	5	71	0.0657895	1	/	/
chr1	27885321	-	ENSG00000126705	AHDC1	mRNA	8	69	0.103896	6	75	0.0740741	1	/	/
chr1	28099858	+	ENSG00000117758	STX12	mRNA	14	20	0.411765	18	20	0.473684	1	1	0.444444
chr1	28099859	+	ENSG00000117758	STX12	mRNA	14	21	0.4	18	20	0.473684	1	1	0.438356
chr1	28099867	+	ENSG00000117758	STX12	mRNA	18	14	0.5625	18	14	0.5625	1	1	0.5625
chr1	28099868	+	ENSG00000117758	STX12	mRNA	17	15	0.53125	18	15	0.545455	1	1	0.538462
chr1	28099869	+	ENSG00000117758	STX12	mRNA	16	16	0.5	18	15	0.545455	1	1	0.523077
chr1	28099870	+	ENSG00000117758	STX12	mRNA	17	15	0.53125	18	15	0.545455	1	1	0.538462
chr1	28159277	+	ENSG00000117751	PPP1R8	mRNA	40	83	0.325203	39	88	0.307087	1	1	0.316
chr1	28159278	+	ENSG00000117751	PPP1R8	mRNA	109	15	0.879032	107	20	0.84252	1	1	0.860558
chr1	28159279	+	ENSG00000117751	PPP1R8	mRNA	120	5	0.96	118	10	0.921875	1	1	0.940711
chr1	28159280	+	ENSG00000117751	PPP1R8	mRNA	119	7	0.944444	118	11	0.914729	1	1	0.929412
chr1	28159281	+	ENSG00000117751	PPP1R8	mRNA	119	6	0.952	120	8	0.9375	1	1	0.944664
chr1	28159283	+	ENSG00000117751	PPP1R8	mRNA	118	8	0.936508	122	10	0.924242	1	1	0.930233
chr1	28159284	+	ENSG00000117751	PPP1R8	mRNA	120	7	0.944882	122	10	0.924242	1	1	0.934363
chr1	28159285	+	ENSG00000117751	PPP1R8	mRNA	117	10	0.92126	120	12	0.909091	1	1	0.915058
chr1	28297923	-	ENSG00000158161	EYA3	mRNA	3	52	0.0545455	7	46	0.132075	/	1	/
chr1	28298031	-	ENSG00000158161	EYA3	mRNA	6	25	0.193548	4	34	0.105263	1	/	/
chr1	28298032	-	ENSG00000158161	EYA3	mRNA	6	25	0.193548	3	35	0.0789474	1	/	/
chr1	28298034	-	ENSG00000158161	EYA3	mRNA	6	25	0.193548	4	32	0.111111	1	/	/
chr1	28298035	-	ENSG00000158161	EYA3	mRNA	6	25	0.193548	3	33	0.0833333	1	/	/
chr1	28298040	-	ENSG00000158161	EYA3	mRNA	5	25	0.166667	2	27	0.0689655	1	/	/
chr1	28298041	-	ENSG00000158161	EYA3	mRNA	5	25	0.166667	1	28	0.0344828	1	/	/
chr1	28607694	+	ENSG00000130766	SESN2	mRNA	5	41	0.108696	2	34	0.0555556	1	/	/
chr1	28661640	+	ENSG00000130772	MED18	mRNA	4	34	0.105263	5	36	0.121951	/	1	/
chr1	28661641	+	ENSG00000130772	MED18	mRNA	4	34	0.105263	5	36	0.121951	/	1	/
chr1	28661643	+	ENSG00000130772	MED18	mRNA	6	32	0.157895	5	36	0.121951	1	1	0.139241
chr1	28661644	+	ENSG00000130772	MED18	mRNA	7	32	0.179487	5	36	0.121951	1	1	0.15
chr1	28661651	+	ENSG00000130772	MED18	mRNA	5	35	0.125	1	40	0.0243902	1	/	/
chr1	28661669	+	ENSG00000130772	MED18	mRNA	7	38	0.155556	5	37	0.119048	1	1	0.137931
chr1	28661672	+	ENSG00000130772	MED18	mRNA	17	32	0.346939	13	29	0.309524	1	1	0.32967
chr1	28661673	+	ENSG00000130772	MED18	mRNA	16	33	0.326531	15	27	0.357143	1	1	0.340659
chr1	28661675	+	ENSG00000130772	MED18	mRNA	16	33	0.326531	16	26	0.380952	1	1	0.351648
chr1	28661676	+	ENSG00000130772	MED18	mRNA	16	33	0.326531	16	26	0.380952	1	1	0.351648
chr1	28661684	+	ENSG00000130772	MED18	mRNA	18	37	0.327273	17	26	0.395349	1	1	0.357143
chr1	28661805	+	ENSG00000130772	MED18	mRNA	10	33	0.232558	14	21	0.4	1	1	0.307692
chr1	28661806	+	ENSG00000130772	MED18	mRNA	11	32	0.255814	15	21	0.416667	1	1	0.329114
chr1	28661808	+	ENSG00000130772	MED18	mRNA	11	32	0.255814	17	19	0.472222	1	1	0.35443
chr1	28661809	+	ENSG00000130772	MED18	mRNA	13	30	0.302326	16	20	0.444444	1	1	0.367089
chr1	28661810	+	ENSG00000130772	MED18	mRNA	12	22	0.352941	17	16	0.515152	1	1	0.432836
chr1	28661817	+	ENSG00000130772	MED18	mRNA	12	19	0.387097	14	18	0.4375	1	1	0.412698
chr1	28662082	+	ENSG00000130772	MED18	mRNA	10	23	0.30303	13	11	0.541667	1	/	/
chr1	28662083	+	ENSG00000130772	MED18	mRNA	11	22	0.333333	16	8	0.666667	1	/	/
chr1	28662086	+	ENSG00000130772	MED18	mRNA	14	17	0.451613	15	8	0.652174	1	/	/
chr1	28662088	+	ENSG00000130772	MED18	mRNA	13	18	0.419355	15	8	0.652174	1	/	/
chr1	28662137	+	ENSG00000130772	MED18	mRNA	5	29	0.147059	1	26	0.037037	1	/	/
chr1	28662146	+	ENSG00000130772	MED18	mRNA	5	31	0.138889	0	29	0	1	/	/
chr1	28662215	+	ENSG00000130772	MED18	mRNA	2	35	0.0540541	5	32	0.135135	/	1	/
chr1	28662216	+	ENSG00000130772	MED18	mRNA	7	30	0.189189	10	27	0.27027	1	1	0.22973
chr1	28662217	+	ENSG00000130772	MED18	mRNA	8	28	0.222222	12	24	0.333333	1	1	0.277778
chr1	28662220	+	ENSG00000130772	MED18	mRNA	8	27	0.228571	13	22	0.371429	1	1	0.3
chr1	28662223	+	ENSG00000130772	MED18	mRNA	7	27	0.205882	15	20	0.428571	1	1	0.318841
chr1	28662232	+	ENSG00000130772	MED18	mRNA	7	27	0.205882	14	24	0.368421	1	1	0.291667
chr1	28824011	+			intergenic	0	45	0	5	44	0.102041	/	1	/
chr1	28824015	+			intergenic	2	44	0.0434783	5	44	0.102041	/	1	/
chr1	28825382	+			intergenic	9	18	0.333333	13	22	0.371429	/	1	/
chr1	28825383	+			intergenic	10	17	0.37037	16	19	0.457143	/	1	/
chr1	28825386	+			intergenic	9	18	0.333333	15	20	0.428571	/	1	/
chr1	28825387	+			intergenic	9	18	0.333333	15	20	0.428571	/	1	/
chr1	28825391	+			intergenic	8	19	0.296296	14	22	0.388889	/	1	/
chr1	28825392	+			intergenic	8	19	0.296296	15	21	0.416667	/	1	/
chr1	28826126	+			intergenic	8	66	0.108108	7	73	0.0875	1	/	/
chr1	28826129	+			intergenic	9	66	0.12	7	78	0.0823529	1	/	/
chr1	28826133	+			intergenic	10	69	0.126582	7	82	0.0786517	1	/	/
chr1	28826135	+			intergenic	9	70	0.113924	7	83	0.0777778	1	/	/
chr1	28826139	+			intergenic	10	73	0.120482	7	85	0.076087	1	/	/
chr1	28826140	+			intergenic	10	73	0.120482	8	84	0.0869565	1	/	/
chr1	28832931	+	ENSG00000180198	RCC1	mRNA	5	44	0.102041	2	29	0.0645161	1	/	/
chr1	28835867	+	ENSG00000180198	RCC1	mRNA	38	288	0.116564	26	242	0.0970149	1	/	/
chr1	28835868	+	ENSG00000180198	RCC1	mRNA	37	291	0.112805	26	245	0.095941	1	/	/
chr1	28835870	+	ENSG00000180198	RCC1	mRNA	39	292	0.117825	26	248	0.0948905	1	/	/
chr1	28835873	+	ENSG00000180198	RCC1	mRNA	45	292	0.133531	26	256	0.0921986	1	/	/
chr1	28835874	+	ENSG00000180198	RCC1	mRNA	43	296	0.126844	27	256	0.0954064	1	/	/
chr1	28835876	+	ENSG00000180198	RCC1	mRNA	37	302	0.109145	23	262	0.0807018	1	/	/
chr1	28835877	+	ENSG00000180198	RCC1	mRNA	35	303	0.10355	23	262	0.0807018	1	/	/
chr1	28835878	+	ENSG00000180198	RCC1	mRNA	34	302	0.10119	18	263	0.0640569	1	/	/
chr1	29063411	+	ENSG00000198492	YTHDF2	mRNA	5	25	0.166667	3	15	0.166667	1	/	/
chr1	29063576	+	ENSG00000198492	YTHDF2	mRNA	6	138	0.0416667	18	156	0.103448	/	1	/
chr1	29063579	+	ENSG00000198492	YTHDF2	mRNA	9	136	0.062069	18	157	0.102857	/	1	/
chr1	29063580	+	ENSG00000198492	YTHDF2	mRNA	10	135	0.0689655	19	156	0.108571	/	1	/
chr1	29063582	+	ENSG00000198492	YTHDF2	mRNA	8	130	0.057971	18	156	0.103448	/	1	/
chr1	29063604	+	ENSG00000198492	YTHDF2	mRNA	11	91	0.107843	11	112	0.0894309	1	/	/
chr1	29063605	+	ENSG00000198492	YTHDF2	mRNA	15	86	0.148515	10	113	0.0813008	1	/	/
chr1	29063608	+	ENSG00000198492	YTHDF2	mRNA	11	89	0.11	10	114	0.0806452	1	/	/
chr1	29063610	+	ENSG00000198492	YTHDF2	mRNA	10	86	0.104167	12	105	0.102564	1	1	0.103286
chr1	29063611	+	ENSG00000198492	YTHDF2	mRNA	10	74	0.119048	12	86	0.122449	1	1	0.120879
chr1	29063613	+	ENSG00000198492	YTHDF2	mRNA	11	74	0.129412	12	87	0.121212	1	1	0.125
chr1	29063614	+	ENSG00000198492	YTHDF2	mRNA	11	74	0.129412	11	87	0.112245	1	1	0.120219
chr1	29475164	-			intergenic	10	48	0.172414	21	30	0.411765	1	1	0.284404
chr1	29475177	-			intergenic	11	49	0.183333	19	34	0.358491	1	1	0.265487
chr1	29475178	-			intergenic	11	50	0.180328	18	35	0.339623	1	1	0.254386
chr1	29475180	-			intergenic	11	49	0.183333	21	32	0.396226	1	1	0.283186
chr1	29475182	-			intergenic	9	46	0.163636	20	33	0.377358	1	1	0.268519
chr1	29475183	-			intergenic	9	48	0.157895	22	31	0.415094	1	1	0.281818
chr1	29475184	-			intergenic	3	53	0.0535714	13	40	0.245283	/	1	/
chr1	29508336	-	ENSG00000116350	SRSF4	mRNA	5	25	0.166667	6	16	0.272727	1	/	/
chr1	31426662	-	ENSG00000134644	PUM1	mRNA	8	59	0.119403	5	51	0.0892857	1	/	/
chr1	31733939	-	ENSG00000060688	SNRNP40	mRNA	6	27	0.181818	1	39	0.025	1	/	/
chr1	31733946	-	ENSG00000060688	SNRNP40	mRNA	5	28	0.151515	1	40	0.0243902	1	/	/
chr1	31733948	-	ENSG00000060688	SNRNP40	mRNA	5	31	0.138889	1	41	0.0238095	1	/	/
chr1	31733950	-	ENSG00000060688	SNRNP40	mRNA	5	31	0.138889	1	40	0.0243902	1	/	/
chr1	31733951	-	ENSG00000060688	SNRNP40	mRNA	6	30	0.166667	0	41	0	1	/	/
chr1	31744337	-	ENSG00000060688	SNRNP40	mRNA	9	61	0.128571	17	89	0.160377	1	1	0.147727
chr1	32052961	+	ENSG00000142910	TINAGL1	mRNA	10	63	0.136986	6	64	0.0857143	1	/	/
chr1	32052962	+	ENSG00000142910	TINAGL1	mRNA	11	70	0.135802	6	76	0.0731707	1	/	/
chr1	32052963	+	ENSG00000142910	TINAGL1	mRNA	13	73	0.151163	7	76	0.0843373	1	/	/
chr1	32052975	+	ENSG00000142910	TINAGL1	mRNA	19	87	0.179245	7	100	0.0654206	1	/	/
chr1	32053051	+	ENSG00000142910	TINAGL1	mRNA	20	169	0.10582	20	163	0.10929	1	1	0.107527
chr1	32101083	-	ENSG00000162517	PEF1	mRNA	17	17	0.5	11	8	0.578947	1	/	/
chr1	32118338	-	ENSG00000084636	COL16A1	mRNA	18	20	0.473684	24	33	0.421053	1	1	0.442105
chr1	32118339	-	ENSG00000084636	COL16A1	mRNA	20	18	0.526316	29	28	0.508772	1	1	0.515789
chr1	32118343	-	ENSG00000084636	COL16A1	mRNA	20	18	0.526316	30	26	0.535714	1	1	0.531915
chr1	32118352	-	ENSG00000084636	COL16A1	mRNA	21	17	0.552632	28	28	0.5	1	1	0.521277
chr1	32118353	-	ENSG00000084636	COL16A1	mRNA	20	18	0.526316	31	25	0.553571	1	1	0.542553
chr1	32118356	-	ENSG00000084636	COL16A1	mRNA	21	17	0.552632	30	26	0.535714	1	1	0.542553
chr1	32118357	-	ENSG00000084636	COL16A1	mRNA	20	18	0.526316	29	27	0.517857	1	1	0.521277
chr1	32375678	+			intergenic	6	10	0.375	14	16	0.466667	/	1	/
chr1	32403664	-			intergenic	14	60	0.189189	14	72	0.162791	1	1	0.175
chr1	32403665	-			intergenic	16	61	0.207792	12	74	0.139535	1	1	0.171779
chr1	32403667	-			intergenic	23	54	0.298701	28	58	0.325581	1	1	0.312883
chr1	32403668	-			intergenic	22	55	0.285714	31	55	0.360465	1	1	0.325153
chr1	32403670	-			intergenic	24	53	0.311688	31	55	0.360465	1	1	0.337423
chr1	32403671	-			intergenic	24	53	0.311688	30	56	0.348837	1	1	0.331288
chr1	32403673	-			intergenic	27	50	0.350649	33	53	0.383721	1	1	0.368098
chr1	32403674	-			intergenic	25	52	0.324675	30	56	0.348837	1	1	0.337423
chr1	32403676	-			intergenic	16	61	0.207792	28	58	0.325581	1	1	0.269939
chr1	32403677	-			intergenic	18	59	0.233766	29	57	0.337209	1	1	0.288344
chr1	32403679	-			intergenic	12	66	0.153846	17	68	0.2	1	1	0.177914
chr1	32403680	-			intergenic	10	68	0.128205	10	75	0.117647	1	1	0.122699
chr1	32403747	-			intergenic	8	22	0.266667	8	27	0.228571	1	1	0.246154
chr1	32403748	-			intergenic	12	16	0.428571	7	25	0.21875	/	1	/
chr1	32479817	+	ENSG00000121774	KHDRBS1	mRNA	8	45	0.150943	7	51	0.12069	1	1	0.135135
chr1	32540657	+	ENSG00000121775	TMEM39B	mRNA	4	26	0.133333	8	24	0.25	/	1	/
chr1	32631812	-			intergenic	14	17	0.451613	17	34	0.333333	1	1	0.378049
chr1	32641134	+	ENSG00000025800	KPNA6	mRNA	7	28	0.2	4	26	0.133333	1	/	/
chr1	32641135	+	ENSG00000025800	KPNA6	mRNA	8	24	0.25	5	25	0.166667	1	1	0.209677
chr1	32641138	+	ENSG00000025800	KPNA6	mRNA	9	26	0.257143	4	22	0.153846	1	/	/
chr1	32641140	+	ENSG00000025800	KPNA6	mRNA	8	27	0.228571	3	23	0.115385	1	/	/
chr1	32641173	+	ENSG00000025800	KPNA6	mRNA	5	28	0.151515	2	26	0.0714286	1	/	/
chr1	32641186	+	ENSG00000025800	KPNA6	mRNA	7	31	0.184211	4	25	0.137931	1	/	/
chr1	32641187	+	ENSG00000025800	KPNA6	mRNA	7	33	0.175	4	26	0.133333	1	/	/
chr1	32641190	+	ENSG00000025800	KPNA6	mRNA	6	43	0.122449	1	32	0.030303	1	/	/
chr1	32641191	+	ENSG00000025800	KPNA6	mRNA	5	45	0.1	2	31	0.0606061	1	/	/
chr1	32641244	+	ENSG00000025800	KPNA6	mRNA	6	67	0.0821918	6	49	0.109091	/	1	/
chr1	32641258	+	ENSG00000025800	KPNA6	mRNA	5	81	0.0581395	7	59	0.106061	/	1	/
chr1	32641267	+	ENSG00000025800	KPNA6	mRNA	8	83	0.0879121	8	63	0.112676	/	1	/
chr1	32641268	+	ENSG00000025800	KPNA6	mRNA	8	80	0.0909091	8	62	0.114286	/	1	/
chr1	32641271	+	ENSG00000025800	KPNA6	mRNA	9	76	0.105882	8	61	0.115942	1	1	0.11039
chr1	32641274	+	ENSG00000025800	KPNA6	mRNA	6	76	0.0731707	7	60	0.104478	/	1	/
chr1	32641283	+	ENSG00000025800	KPNA6	mRNA	11	60	0.15493	10	44	0.185185	1	1	0.168
chr1	32641289	+	ENSG00000025800	KPNA6	mRNA	8	61	0.115942	7	46	0.132075	1	1	0.122951
chr1	32641315	+	ENSG00000025800	KPNA6	mRNA	4	39	0.0930233	8	38	0.173913	/	1	/
chr1	32641324	+	ENSG00000025800	KPNA6	mRNA	3	38	0.0731707	9	39	0.1875	/	1	/
chr1	32641606	+	ENSG00000025800	KPNA6	mRNA	22	55	0.285714	10	40	0.2	1	1	0.251969
chr1	32641612	+	ENSG00000025800	KPNA6	mRNA	16	58	0.216216	9	47	0.160714	1	1	0.192308
chr1	32641647	+	ENSG00000025800	KPNA6	mRNA	3	44	0.0638298	5	35	0.125	/	1	/
chr1	32641654	+	ENSG00000025800	KPNA6	mRNA	2	55	0.0350877	6	42	0.125	/	1	/
chr1	32646043	+	ENSG00000084652	TXLNA	mRNA	9	78	0.103448	12	76	0.136364	1	1	0.12
chr1	32647151	+	ENSG00000084652	TXLNA	mRNA	7	73	0.0875	11	63	0.148649	/	1	/
chr1	32660833	+	ENSG00000084652	TXLNA	mRNA	2	60	0.0322581	6	45	0.117647	/	1	/
chr1	32682471	-	ENSG00000160055	TMEM234	mRNA	5	31	0.138889	3	23	0.115385	1	/	/
chr1	32682477	-	ENSG00000160055	TMEM234	mRNA	5	37	0.119048	4	23	0.148148	1	/	/
chr1	32691784	+	ENSG00000084623	EIF3I	mRNA	7	28	0.2	1	16	0.0588235	1	/	/
chr1	32696991	+	ENSG00000084623	EIF3I	mRNA	51	542	0.0860034	59	477	0.110075	/	1	/
chr1	32696997	+	ENSG00000084623	EIF3I	mRNA	43	533	0.0746528	55	462	0.106383	/	1	/
chr1	32801731	-	ENSG00000175130	MARCKSL1	mRNA	3	54	0.0526316	7	57	0.109375	/	1	/
chr1	32831475	-	ENSG00000160058	BSDC1	mRNA	41	3	0.931818	24	6	0.8	1	1	0.878378
chr1	32831476	-	ENSG00000160058	BSDC1	mRNA	42	2	0.954545	27	3	0.9	1	1	0.932432
chr1	32831477	-	ENSG00000160058	BSDC1	mRNA	41	3	0.931818	25	4	0.862069	1	/	/
chr1	32831479	-	ENSG00000160058	BSDC1	mRNA	42	1	0.976744	27	1	0.964286	1	/	/
chr1	32831480	-	ENSG00000160058	BSDC1	mRNA	41	0	1	26	1	0.962963	1	/	/
chr1	32831481	-	ENSG00000160058	BSDC1	mRNA	40	0	1	25	0	1	1	/	/
chr1	32831482	-	ENSG00000160058	BSDC1	mRNA	15	25	0.375	10	16	0.384615	1	/	/
chr1	33134429	+	ENSG00000162521	RBBP4	mRNA	9	69	0.115385	2	45	0.0425532	1	/	/
chr1	33134578	+	ENSG00000162521	RBBP4	mRNA	5	36	0.121951	3	32	0.0857143	1	/	/
chr1	33138259	+	ENSG00000162521	RBBP4	mRNA	8	76	0.0952381	14	55	0.202899	/	1	/
chr1	33160690	-	ENSG00000162520	SYNC	mRNA	13	80	0.139785	18	82	0.18	1	1	0.160622
chr1	33160691	-	ENSG00000162520	SYNC	mRNA	12	86	0.122449	19	84	0.184466	1	1	0.154229
chr1	33160693	-	ENSG00000162520	SYNC	mRNA	11	84	0.115789	18	84	0.176471	1	1	0.147208
chr1	33160694	-	ENSG00000162520	SYNC	mRNA	10	86	0.104167	16	84	0.16	1	1	0.132653
chr1	33160701	-	ENSG00000162520	SYNC	mRNA	10	86	0.104167	11	91	0.107843	1	1	0.106061
chr1	33207469	+			intergenic	19	23	0.452381	21	19	0.525	1	1	0.487805
chr1	33207470	+			intergenic	11	46	0.192982	8	45	0.150943	1	1	0.172727
chr1	33207654	+	ENSG00000162522	KIAA1522	mRNA	227	872	0.206551	200	891	0.183318	1	1	0.194977
chr1	33207655	+	ENSG00000162522	KIAA1522	mRNA	228	875	0.206709	204	901	0.184615	1	1	0.195652
chr1	33207657	+	ENSG00000162522	KIAA1522	mRNA	239	882	0.213202	207	907	0.185817	1	1	0.199553
chr1	33207658	+	ENSG00000162522	KIAA1522	mRNA	248	882	0.219469	218	907	0.193778	1	1	0.206652
chr1	33207660	+	ENSG00000162522	KIAA1522	mRNA	252	887	0.221247	219	912	0.193634	1	1	0.207489
chr1	33207661	+	ENSG00000162522	KIAA1522	mRNA	253	888	0.221735	215	922	0.189094	1	1	0.205443
chr1	33207663	+	ENSG00000162522	KIAA1522	mRNA	134	1022	0.115917	108	1037	0.0943231	1	/	/
chr1	33207704	+	ENSG00000162522	KIAA1522	mRNA	192	414	0.316832	134	391	0.255238	1	1	0.28824
chr1	33207707	+	ENSG00000162522	KIAA1522	mRNA	319	367	0.465015	244	333	0.422877	1	1	0.445764
chr1	33207713	+	ENSG00000162522	KIAA1522	mRNA	321	405	0.442149	247	351	0.413043	1	1	0.429003
chr1	33207714	+	ENSG00000162522	KIAA1522	mRNA	313	418	0.428181	245	365	0.401639	1	1	0.416107
chr1	33235963	+	ENSG00000162522	KIAA1522	mRNA	36	315	0.102564	38	340	0.100529	1	1	0.101509
chr1	33237554	+	ENSG00000162522	KIAA1522	mRNA	4	14	0.222222	11	30	0.268293	/	1	/
chr1	33237555	+	ENSG00000162522	KIAA1522	mRNA	3	16	0.157895	12	24	0.333333	/	1	/
chr1	33237880	+	ENSG00000162522	KIAA1522	mRNA	47	39	0.546512	42	19	0.688525	1	1	0.605442
chr1	33239653	+	ENSG00000162522	KIAA1522	mRNA	7	39	0.152174	5	47	0.0961538	1	/	/
chr1	33241415	-	ENSG00000134684	YARS	mRNA	7	39	0.152174	4	44	0.0833333	1	/	/
chr1	33241591	-	ENSG00000134684	YARS	mRNA	7	41	0.145833	6	38	0.136364	1	1	0.141304
chr1	33276370	-	ENSG00000134684	YARS	mRNA	18	29	0.382979	25	20	0.555556	1	1	0.467391
chr1	33276371	-	ENSG00000134684	YARS	mRNA	22	19	0.536585	13	26	0.333333	1	1	0.4375
chr1	33282870	-	ENSG00000134684	YARS	mRNA	13	114	0.102362	12	106	0.101695	1	1	0.102041
chr1	33429946	-	ENSG00000116514	RNF19B	mRNA	41	115	0.262821	47	112	0.295597	1	1	0.279365
chr1	33429948	-	ENSG00000116514	RNF19B	mRNA	48	103	0.317881	47	105	0.309211	1	1	0.313531
chr1	33429952	-	ENSG00000116514	RNF19B	mRNA	47	88	0.348148	48	90	0.347826	1	1	0.347985
chr1	33429953	-	ENSG00000116514	RNF19B	mRNA	50	80	0.384615	49	87	0.360294	1	1	0.37218
chr1	33429954	-	ENSG00000116514	RNF19B	mRNA	38	88	0.301587	45	84	0.348837	1	1	0.32549
chr1	33429997	-	ENSG00000116514	RNF19B	mRNA	14	45	0.237288	15	43	0.258621	1	1	0.247863
chr1	33430000	-	ENSG00000116514	RNF19B	mRNA	21	37	0.362069	19	39	0.327586	1	1	0.344828
chr1	33430003	-	ENSG00000116514	RNF19B	mRNA	21	32	0.396226	22	35	0.385965	1	1	0.390909
chr1	33430006	-	ENSG00000116514	RNF19B	mRNA	14	37	0.27451	12	42	0.222222	1	1	0.247619
chr1	33430011	-	ENSG00000116514	RNF19B	mRNA	4	44	0.0833333	6	42	0.125	/	1	/
chr1	33430012	-	ENSG00000116514	RNF19B	mRNA	3	45	0.0625	5	43	0.104167	/	1	/
chr1	33430023	-	ENSG00000116514	RNF19B	mRNA	5	52	0.0877193	8	47	0.145455	/	1	/
chr1	33430093	-	ENSG00000116514	RNF19B	mRNA	13	86	0.131313	13	87	0.13	1	1	0.130653
chr1	33430094	-	ENSG00000116514	RNF19B	mRNA	11	87	0.112245	13	87	0.13	1	1	0.121212
chr1	33430096	-	ENSG00000116514	RNF19B	mRNA	24	74	0.244898	21	78	0.212121	1	1	0.228426
chr1	33430097	-	ENSG00000116514	RNF19B	mRNA	23	75	0.234694	24	74	0.244898	1	1	0.239796
chr1	33430099	-	ENSG00000116514	RNF19B	mRNA	22	74	0.229167	21	76	0.216495	1	1	0.222798
chr1	33430100	-	ENSG00000116514	RNF19B	mRNA	22	73	0.231579	19	76	0.2	1	1	0.215789
chr1	33430103	-	ENSG00000116514	RNF19B	mRNA	22	73	0.231579	17	79	0.177083	1	1	0.204188
chr1	33430137	-	ENSG00000116514	RNF19B	mRNA	19	40	0.322034	19	54	0.260274	1	1	0.287879
chr1	33430138	-	ENSG00000116514	RNF19B	mRNA	20	39	0.338983	19	53	0.263889	1	1	0.29771
chr1	33430142	-	ENSG00000116514	RNF19B	mRNA	18	34	0.346154	16	46	0.258065	1	1	0.298246
chr1	33430143	-	ENSG00000116514	RNF19B	mRNA	16	35	0.313725	14	47	0.229508	1	1	0.267857
chr1	33430144	-	ENSG00000116514	RNF19B	mRNA	14	35	0.285714	16	42	0.275862	1	1	0.280374
chr1	33430146	-	ENSG00000116514	RNF19B	mRNA	9	34	0.209302	10	40	0.2	1	1	0.204301
chr1	33430148	-	ENSG00000116514	RNF19B	mRNA	6	35	0.146341	5	45	0.1	1	1	0.120879
chr1	33722113	+			intergenic	2	50	0.0384615	7	54	0.114754	/	1	/
chr1	33722175	+	ENSG00000160094	ZNF362	mRNA	11	117	0.0859375	24	122	0.164384	/	1	/
chr1	33722176	+	ENSG00000160094	ZNF362	mRNA	8	120	0.0625	23	122	0.158621	/	1	/
chr1	33722181	+	ENSG00000160094	ZNF362	mRNA	69	53	0.565574	82	60	0.577465	1	1	0.57197
chr1	33722182	+	ENSG00000160094	ZNF362	mRNA	69	53	0.565574	90	52	0.633803	1	1	0.602273
chr1	33722183	+	ENSG00000160094	ZNF362	mRNA	68	54	0.557377	91	51	0.640845	1	1	0.602273
chr1	33722184	+	ENSG00000160094	ZNF362	mRNA	71	51	0.581967	86	56	0.605634	1	1	0.594697
chr1	33722187	+	ENSG00000160094	ZNF362	mRNA	68	55	0.552846	88	54	0.619718	1	1	0.588679
chr1	33722188	+	ENSG00000160094	ZNF362	mRNA	69	54	0.560976	87	55	0.612676	1	1	0.588679
chr1	33722189	+	ENSG00000160094	ZNF362	mRNA	70	54	0.564516	85	57	0.598592	1	1	0.582707
chr1	33722192	+	ENSG00000160094	ZNF362	mRNA	31	94	0.248	34	109	0.237762	1	1	0.242537
chr1	33722206	+	ENSG00000160094	ZNF362	mRNA	43	82	0.344	49	95	0.340278	1	1	0.342007
chr1	33722207	+	ENSG00000160094	ZNF362	mRNA	49	76	0.392	54	90	0.375	1	1	0.3829
chr1	33722211	+	ENSG00000160094	ZNF362	mRNA	66	60	0.52381	90	56	0.616438	1	1	0.573529
chr1	33722218	+	ENSG00000160094	ZNF362	mRNA	69	61	0.530769	75	70	0.517241	1	1	0.523636
chr1	33722221	+	ENSG00000160094	ZNF362	mRNA	16	114	0.123077	23	123	0.157534	1	1	0.141304
chr1	33722224	+	ENSG00000160094	ZNF362	mRNA	5	124	0.0387597	15	127	0.105634	/	1	/
chr1	33745921	+	ENSG00000160094	ZNF362	mRNA	13	14	0.481481	11	20	0.354839	/	1	/
chr1	33815120	-	ENSG00000134686	PHC2	mRNA	4	59	0.0634921	7	58	0.107692	/	1	/
chr1	33815122	-	ENSG00000134686	PHC2	mRNA	4	59	0.0634921	7	59	0.106061	/	1	/
chr1	33815145	-	ENSG00000134686	PHC2	mRNA	5	35	0.125	3	29	0.09375	1	/	/
chr1	33815229	-	ENSG00000134686	PHC2	mRNA	20	123	0.13986	6	77	0.0722892	1	/	/
chr1	33815230	-	ENSG00000134686	PHC2	mRNA	19	124	0.132867	7	77	0.0833333	1	/	/
chr1	33815231	-	ENSG00000134686	PHC2	mRNA	17	126	0.118881	7	77	0.0833333	1	/	/
chr1	33815232	-	ENSG00000134686	PHC2	mRNA	16	127	0.111888	6	78	0.0714286	1	/	/
chr1	33815241	-	ENSG00000134686	PHC2	mRNA	17	131	0.114865	8	79	0.091954	1	/	/
chr1	33815381	-	ENSG00000134686	PHC2	mRNA	47	195	0.194215	39	120	0.245283	1	1	0.214464
chr1	33815382	-	ENSG00000134686	PHC2	mRNA	48	195	0.197531	38	121	0.238994	1	1	0.21393
chr1	33815385	-	ENSG00000134686	PHC2	mRNA	47	185	0.202586	35	116	0.231788	1	1	0.214099
chr1	33815386	-	ENSG00000134686	PHC2	mRNA	46	185	0.199134	39	112	0.258278	1	1	0.222513
chr1	33815387	-	ENSG00000134686	PHC2	mRNA	47	181	0.20614	36	114	0.24	1	1	0.219577
chr1	33815388	-	ENSG00000134686	PHC2	mRNA	45	180	0.2	38	110	0.256757	1	1	0.22252
chr1	33815390	-	ENSG00000134686	PHC2	mRNA	15	209	0.0669643	19	128	0.129252	/	1	/
chr1	33815392	-	ENSG00000134686	PHC2	mRNA	25	193	0.114679	23	119	0.161972	1	1	0.133333
chr1	33815394	-	ENSG00000134686	PHC2	mRNA	35	182	0.16129	31	107	0.224638	1	1	0.185915
chr1	33815395	-	ENSG00000134686	PHC2	mRNA	39	177	0.180556	29	108	0.211679	1	1	0.192635
chr1	33815398	-	ENSG00000134686	PHC2	mRNA	40	160	0.2	29	99	0.226562	1	1	0.210366
chr1	33815399	-	ENSG00000134686	PHC2	mRNA	33	165	0.166667	29	97	0.230159	1	1	0.191358
chr1	33815400	-	ENSG00000134686	PHC2	mRNA	19	177	0.0969388	16	109	0.128	/	1	/
chr1	33957276	+	ENSG00000121903	ZSCAN20	mRNA	20	12	0.625	17	11	0.607143	1	/	/
chr1	33957277	+	ENSG00000121903	ZSCAN20	mRNA	20	12	0.625	16	12	0.571429	1	/	/
chr1	33957278	+	ENSG00000121903	ZSCAN20	mRNA	21	11	0.65625	17	12	0.586207	1	/	/
chr1	33957279	+	ENSG00000121903	ZSCAN20	mRNA	19	13	0.59375	14	16	0.466667	1	1	0.532258
chr1	35319767	-	ENSG00000163866	SMIM12	mRNA	0	30	0	5	27	0.15625	/	1	/
chr1	35319768	-	ENSG00000163866	SMIM12	mRNA	0	30	0	5	27	0.15625	/	1	/
chr1	35319775	-	ENSG00000163866	SMIM12	mRNA	0	29	0	5	27	0.15625	/	1	/
chr1	35319786	-	ENSG00000163866	SMIM12	mRNA	0	26	0	5	28	0.151515	/	1	/
chr1	35319795	-	ENSG00000163866	SMIM12	mRNA	0	30	0	5	30	0.142857	/	1	/
chr1	35657859	-	ENSG00000116560	SFPQ	mRNA	14	91	0.133333	27	93	0.225	1	1	0.182222
chr1	35657860	-	ENSG00000116560	SFPQ	mRNA	14	81	0.147368	28	88	0.241379	1	1	0.199052
chr1	35657861	-	ENSG00000116560	SFPQ	mRNA	13	76	0.146067	26	77	0.252427	1	1	0.203125
chr1	35657919	-	ENSG00000116560	SFPQ	mRNA	5	27	0.15625	5	27	0.15625	1	1	0.15625
chr1	35657940	-	ENSG00000116560	SFPQ	mRNA	11	99	0.1	8	84	0.0869565	1	/	/
chr1	35658004	-	ENSG00000116560	SFPQ	mRNA	31	354	0.0805195	33	274	0.107492	/	1	/
chr1	35658009	-	ENSG00000116560	SFPQ	mRNA	30	381	0.0729927	36	304	0.105882	/	1	/
chr1	35658040	-	ENSG00000116560	SFPQ	mRNA	60	371	0.139211	57	311	0.154891	1	1	0.146433
chr1	35658041	-	ENSG00000116560	SFPQ	mRNA	57	376	0.13164	52	315	0.141689	1	1	0.13625
chr1	35658046	-	ENSG00000116560	SFPQ	mRNA	190	208	0.477387	178	176	0.502825	1	1	0.489362
chr1	35658047	-	ENSG00000116560	SFPQ	mRNA	202	202	0.5	172	181	0.487252	1	1	0.494055
chr1	35658048	-	ENSG00000116560	SFPQ	mRNA	198	201	0.496241	166	183	0.475645	1	1	0.486631
chr1	35658064	-	ENSG00000116560	SFPQ	mRNA	46	312	0.128492	33	269	0.109272	1	1	0.119697
chr1	35658065	-	ENSG00000116560	SFPQ	mRNA	49	305	0.138418	37	263	0.123333	1	1	0.131498
chr1	35658070	-	ENSG00000116560	SFPQ	mRNA	160	169	0.486322	120	159	0.430108	1	1	0.460526
chr1	35658071	-	ENSG00000116560	SFPQ	mRNA	163	162	0.501538	130	147	0.469314	1	1	0.486711
chr1	35658072	-	ENSG00000116560	SFPQ	mRNA	155	165	0.484375	127	148	0.461818	1	1	0.47395
chr1	35658076	-	ENSG00000116560	SFPQ	mRNA	37	276	0.118211	24	246	0.0888889	1	/	/
chr1	35658235	-	ENSG00000116560	SFPQ	mRNA	56	509	0.099115	63	537	0.105	/	1	/
chr1	35658343	-	ENSG00000116560	SFPQ	mRNA	128	274	0.318408	139	314	0.306843	1	1	0.312281
chr1	35658344	-	ENSG00000116560	SFPQ	mRNA	130	266	0.328283	137	309	0.307175	1	1	0.317102
chr1	35658346	-	ENSG00000116560	SFPQ	mRNA	117	249	0.319672	114	293	0.280098	1	1	0.298836
chr1	35658347	-	ENSG00000116560	SFPQ	mRNA	117	241	0.326816	112	291	0.277916	1	1	0.30092
chr1	35658349	-	ENSG00000116560	SFPQ	mRNA	115	238	0.325779	109	288	0.274559	1	1	0.298667
chr1	35658350	-	ENSG00000116560	SFPQ	mRNA	102	251	0.288952	102	301	0.253102	1	1	0.269841
chr1	35658352	-	ENSG00000116560	SFPQ	mRNA	102	254	0.286517	102	301	0.253102	1	1	0.268775
chr1	35658353	-	ENSG00000116560	SFPQ	mRNA	101	251	0.286932	103	295	0.258794	1	1	0.272
chr1	35658355	-	ENSG00000116560	SFPQ	mRNA	80	272	0.227273	78	318	0.19697	1	1	0.21123
chr1	35658356	-	ENSG00000116560	SFPQ	mRNA	76	270	0.219653	74	315	0.190231	1	1	0.204082
chr1	35658385	-	ENSG00000116560	SFPQ	mRNA	44	205	0.176707	39	231	0.144444	1	1	0.159923
chr1	35658386	-	ENSG00000116560	SFPQ	mRNA	45	202	0.182186	35	235	0.12963	1	1	0.154739
chr1	35658388	-	ENSG00000116560	SFPQ	mRNA	48	191	0.200837	34	228	0.129771	1	1	0.163673
chr1	35658389	-	ENSG00000116560	SFPQ	mRNA	49	190	0.205021	36	223	0.138996	1	1	0.170683
chr1	35658391	-	ENSG00000116560	SFPQ	mRNA	40	193	0.171674	32	219	0.12749	1	1	0.14876
chr1	35658392	-	ENSG00000116560	SFPQ	mRNA	40	188	0.175439	26	218	0.106557	1	1	0.139831
chr1	35658400	-	ENSG00000116560	SFPQ	mRNA	25	186	0.118483	20	189	0.0956938	1	/	/
chr1	35658403	-	ENSG00000116560	SFPQ	mRNA	23	177	0.115	19	183	0.0940594	1	/	/
chr1	35658406	-	ENSG00000116560	SFPQ	mRNA	20	162	0.10989	16	174	0.0842105	1	/	/
chr1	36026526	+	ENSG00000020129	NCDN	mRNA	14	126	0.1	9	116	0.072	1	/	/
chr1	36028846	+	ENSG00000020129	NCDN	mRNA	25	70	0.263158	28	82	0.254545	1	1	0.258537
chr1	36028847	+	ENSG00000020129	NCDN	mRNA	23	66	0.258427	28	78	0.264151	1	1	0.261538
chr1	36028848	+	ENSG00000020129	NCDN	mRNA	23	63	0.267442	29	73	0.284314	1	1	0.276596
chr1	36028849	+	ENSG00000020129	NCDN	mRNA	26	75	0.257426	28	89	0.239316	1	1	0.247706
chr1	36028874	+	ENSG00000020129	NCDN	mRNA	45	77	0.368852	41	86	0.322835	1	1	0.345382
chr1	36028875	+	ENSG00000020129	NCDN	mRNA	43	79	0.352459	39	88	0.307087	1	1	0.329317
chr1	36028876	+	ENSG00000020129	NCDN	mRNA	38	85	0.308943	35	92	0.275591	1	1	0.292
chr1	36030974	+	ENSG00000020129	NCDN	mRNA	130	230	0.361111	117	227	0.340116	1	1	0.350852
chr1	36067662	-	ENSG00000126067	PSMB2	mRNA	5	33	0.131579	1	24	0.04	1	/	/
chr1	36067827	-	ENSG00000126067	PSMB2	mRNA	22	183	0.107317	13	170	0.0710383	1	/	/
chr1	36067859	-	ENSG00000126067	PSMB2	mRNA	60	113	0.346821	55	101	0.352564	1	1	0.349544
chr1	36067860	-	ENSG00000126067	PSMB2	mRNA	63	109	0.366279	55	96	0.364238	1	1	0.365325
chr1	36067862	-	ENSG00000126067	PSMB2	mRNA	64	104	0.380952	58	93	0.384106	1	1	0.382445
chr1	36067863	-	ENSG00000126067	PSMB2	mRNA	61	106	0.365269	59	90	0.395973	1	1	0.379747
chr1	36067865	-	ENSG00000126067	PSMB2	mRNA	48	113	0.298137	52	94	0.356164	1	1	0.325733
chr1	36067866	-	ENSG00000126067	PSMB2	mRNA	53	107	0.33125	64	81	0.441379	1	1	0.383607
chr1	36067868	-	ENSG00000126067	PSMB2	mRNA	57	103	0.35625	61	80	0.432624	1	1	0.392027
chr1	36067869	-	ENSG00000126067	PSMB2	mRNA	57	102	0.358491	59	82	0.41844	1	1	0.386667
chr1	36067872	-	ENSG00000126067	PSMB2	mRNA	57	99	0.365385	60	78	0.434783	1	1	0.397959
chr1	36067875	-	ENSG00000126067	PSMB2	mRNA	45	103	0.304054	47	86	0.353383	1	1	0.327402
chr1	36067877	-	ENSG00000126067	PSMB2	mRNA	35	107	0.246479	42	89	0.320611	1	1	0.282051
chr1	36067879	-	ENSG00000126067	PSMB2	mRNA	22	118	0.157143	33	98	0.251908	1	1	0.202952
chr1	36067904	-	ENSG00000126067	PSMB2	mRNA	7	63	0.1	3	59	0.0483871	1	/	/
chr1	36068143	-	ENSG00000126067	PSMB2	mRNA	6	52	0.103448	2	55	0.0350877	1	/	/
chr1	36068168	-	ENSG00000126067	PSMB2	mRNA	7	54	0.114754	9	51	0.15	1	1	0.132231
chr1	36068169	-	ENSG00000126067	PSMB2	mRNA	12	49	0.196721	13	46	0.220339	1	1	0.208333
chr1	36068176	-	ENSG00000126067	PSMB2	mRNA	22	37	0.372881	22	36	0.37931	1	1	0.376068
chr1	36068185	-	ENSG00000126067	PSMB2	mRNA	24	41	0.369231	23	37	0.383333	1	1	0.376
chr1	36068192	-	ENSG00000126067	PSMB2	mRNA	9	85	0.0957447	11	69	0.1375	/	1	/
chr1	36068193	-	ENSG00000126067	PSMB2	mRNA	10	84	0.106383	7	74	0.0864198	1	/	/
chr1	36068211	-	ENSG00000126067	PSMB2	mRNA	14	106	0.116667	9	85	0.0957447	1	/	/
chr1	36068217	-	ENSG00000126067	PSMB2	mRNA	24	97	0.198347	17	79	0.177083	1	1	0.18894
chr1	36068226	-	ENSG00000126067	PSMB2	mRNA	17	129	0.116438	10	106	0.0862069	1	/	/
chr1	36068229	-	ENSG00000126067	PSMB2	mRNA	16	137	0.104575	12	111	0.097561	1	/	/
chr1	36068256	-	ENSG00000126067	PSMB2	mRNA	12	168	0.0666667	16	122	0.115942	/	1	/
chr1	36068340	-	ENSG00000126067	PSMB2	mRNA	33	77	0.3	24	71	0.252632	1	1	0.278049
chr1	36068344	-	ENSG00000126067	PSMB2	mRNA	45	56	0.445545	27	59	0.313953	1	1	0.385027
chr1	36068349	-	ENSG00000126067	PSMB2	mRNA	41	44	0.482353	27	48	0.36	1	1	0.425
chr1	36068350	-	ENSG00000126067	PSMB2	mRNA	40	43	0.481928	27	47	0.364865	1	1	0.426752
chr1	36068360	-	ENSG00000126067	PSMB2	mRNA	19	54	0.260274	16	47	0.253968	1	1	0.257353
chr1	36068362	-	ENSG00000126067	PSMB2	mRNA	29	45	0.391892	24	39	0.380952	1	1	0.386861
chr1	36068365	-	ENSG00000126067	PSMB2	mRNA	21	39	0.35	21	33	0.388889	1	1	0.368421
chr1	36068366	-	ENSG00000126067	PSMB2	mRNA	22	38	0.366667	21	33	0.388889	1	1	0.377193
chr1	36068367	-	ENSG00000126067	PSMB2	mRNA	17	41	0.293103	20	34	0.37037	1	1	0.330357
chr1	36068374	-	ENSG00000126067	PSMB2	mRNA	5	34	0.128205	11	33	0.25	1	1	0.192771
chr1	36068375	-	ENSG00000126067	PSMB2	mRNA	5	31	0.138889	8	30	0.210526	1	1	0.175676
chr1	36075007	-	ENSG00000126067	PSMB2	mRNA	3	41	0.0681818	8	39	0.170213	/	1	/
chr1	36075008	-	ENSG00000126067	PSMB2	mRNA	4	42	0.0869565	10	37	0.212766	/	1	/
chr1	36096875	+			intergenic	5	25	0.166667	11	16	0.407407	1	/	/
chr1	36096877	-	ENSG00000126067	PSMB2	mRNA	4	43	0.0851064	11	36	0.234043	/	1	/
chr1	36107100	-	ENSG00000126067	PSMB2	mRNA	20	153	0.115607	13	145	0.0822785	1	/	/
chr1	36282524	+	ENSG00000134698	AGO4	mRNA	3	26	0.103448	6	34	0.15	/	1	/
chr1	36282639	-			intergenic	6	38	0.136364	8	40	0.166667	1	1	0.152174
chr1	36282648	-			intergenic	7	33	0.175	12	46	0.206897	1	1	0.193878
chr1	36297514	-			intergenic	4	15	0.210526	6	28	0.176471	/	1	/
chr1	36297525	-			intergenic	5	14	0.263158	7	27	0.205882	/	1	/
chr1	36298056	+	ENSG00000134698	AGO4	mRNA	6	39	0.133333	8	60	0.117647	1	1	0.123894
chr1	36298061	+	ENSG00000134698	AGO4	mRNA	4	41	0.0888889	7	61	0.102941	/	1	/
chr1	36299662	-			intergenic	9	39	0.1875	14	35	0.285714	1	1	0.237113
chr1	36299673	+	ENSG00000134698	AGO4	mRNA	7	63	0.1	14	53	0.208955	1	1	0.153285
chr1	36641831	+	ENSG00000116871	MAP7D1	mRNA	16	136	0.105263	9	124	0.0676692	1	/	/
chr1	36641948	+	ENSG00000116871	MAP7D1	mRNA	37	115	0.243421	33	98	0.251908	1	1	0.24735
chr1	36641949	+	ENSG00000116871	MAP7D1	mRNA	40	115	0.258065	33	100	0.24812	1	1	0.253472
chr1	36641950	+	ENSG00000116871	MAP7D1	mRNA	43	114	0.273885	34	103	0.248175	1	1	0.261905
chr1	36641951	+	ENSG00000116871	MAP7D1	mRNA	40	118	0.253165	34	104	0.246377	1	1	0.25
chr1	36641960	+	ENSG00000116871	MAP7D1	mRNA	52	124	0.295455	43	123	0.259036	1	1	0.277778
chr1	36641961	+	ENSG00000116871	MAP7D1	mRNA	52	125	0.293785	40	128	0.238095	1	1	0.266667
chr1	36642098	+	ENSG00000116871	MAP7D1	mRNA	130	1046	0.110544	134	1102	0.108414	1	1	0.109453
chr1	36642099	+	ENSG00000116871	MAP7D1	mRNA	187	994	0.15834	194	1040	0.157212	1	1	0.157764
chr1	36642100	+	ENSG00000116871	MAP7D1	mRNA	187	992	0.158609	197	1037	0.159643	1	1	0.159138
chr1	36642101	+	ENSG00000116871	MAP7D1	mRNA	198	983	0.167655	197	1034	0.160032	1	1	0.163765
chr1	36642103	+	ENSG00000116871	MAP7D1	mRNA	187	994	0.15834	188	1042	0.152846	1	1	0.155537
chr1	36642104	+	ENSG00000116871	MAP7D1	mRNA	150	1031	0.127011	167	1064	0.135662	1	1	0.131426
chr1	36642113	+	ENSG00000116871	MAP7D1	mRNA	198	790	0.200405	194	809	0.19342	1	1	0.196886
chr1	36748179	+	ENSG00000054118	THRAP3	mRNA	6	44	0.12	6	65	0.084507	1	/	/
chr1	36748184	+	ENSG00000054118	THRAP3	mRNA	6	45	0.117647	9	62	0.126761	1	1	0.122951
chr1	36748185	+	ENSG00000054118	THRAP3	mRNA	5	46	0.0980392	8	63	0.112676	/	1	/
chr1	36751986	-			intergenic	5	46	0.0980392	8	63	0.112676	/	1	/
chr1	36752570	+	ENSG00000054118	THRAP3	mRNA	14	27	0.341463	11	30	0.268293	1	1	0.304878
chr1	36787888	-	ENSG00000142694	EVA1B	mRNA	44	112	0.282051	26	154	0.144444	1	1	0.208333
chr1	36787889	-	ENSG00000142694	EVA1B	mRNA	42	103	0.289655	28	144	0.162791	1	1	0.22082
chr1	36787890	-	ENSG00000142694	EVA1B	mRNA	37	103	0.264286	26	140	0.156627	1	1	0.205882
chr1	36787891	-	ENSG00000142694	EVA1B	mRNA	38	95	0.285714	26	139	0.157576	1	1	0.214765
chr1	36787941	-	ENSG00000142694	EVA1B	mRNA	32	80	0.285714	25	125	0.166667	1	1	0.217557
chr1	36787942	-	ENSG00000142694	EVA1B	mRNA	29	84	0.256637	24	130	0.155844	1	1	0.198502
chr1	36787943	-	ENSG00000142694	EVA1B	mRNA	30	83	0.265487	25	129	0.162338	1	1	0.205993
chr1	36787989	-	ENSG00000142694	EVA1B	mRNA	1	68	0.0144928	16	69	0.188235	/	1	/
chr1	36788101	-	ENSG00000142694	EVA1B	mRNA	10	96	0.0943396	13	111	0.104839	/	1	/
chr1	36788206	-	ENSG00000142694	EVA1B	mRNA	13	90	0.126214	8	114	0.0655738	1	/	/
chr1	36788209	-	ENSG00000142694	EVA1B	mRNA	11	87	0.112245	13	108	0.107438	1	1	0.109589
chr1	36788210	-	ENSG00000142694	EVA1B	mRNA	10	88	0.102041	12	109	0.0991736	1	/	/
chr1	36921823	-	ENSG00000116898	MRPS15	mRNA	7	42	0.142857	7	26	0.212121	1	1	0.170732
chr1	36921827	-	ENSG00000116898	MRPS15	mRNA	8	40	0.166667	6	25	0.193548	1	1	0.177215
chr1	36929784	-	ENSG00000116898	MRPS15	mRNA	48	126	0.275862	50	91	0.35461	1	1	0.311111
chr1	36929785	-	ENSG00000116898	MRPS15	mRNA	49	126	0.28	47	96	0.328671	1	1	0.301887
chr1	36929787	-	ENSG00000116898	MRPS15	mRNA	53	124	0.299435	54	87	0.382979	1	1	0.336478
chr1	36929796	-	ENSG00000116898	MRPS15	mRNA	48	135	0.262295	47	99	0.321918	1	1	0.288754
chr1	36929804	-	ENSG00000116898	MRPS15	mRNA	39	150	0.206349	37	114	0.245033	1	1	0.223529
chr1	36929808	-	ENSG00000116898	MRPS15	mRNA	36	151	0.192513	44	106	0.293333	1	1	0.237389
chr1	36929809	-	ENSG00000116898	MRPS15	mRNA	27	166	0.139896	37	119	0.237179	1	1	0.183381
chr1	36929810	-	ENSG00000116898	MRPS15	mRNA	15	174	0.0793651	26	126	0.171053	/	1	/
chr1	36929896	-	ENSG00000116898	MRPS15	mRNA	3	89	0.0326087	8	56	0.125	/	1	/
chr1	36929898	-	ENSG00000116898	MRPS15	mRNA	4	79	0.0481928	7	52	0.118644	/	1	/
chr1	37948062	+	ENSG00000163874	ZC3H12A	mRNA	40	114	0.25974	45	102	0.306122	1	1	0.282392
chr1	37948063	+	ENSG00000163874	ZC3H12A	mRNA	46	112	0.291139	49	101	0.326667	1	1	0.308442
chr1	37948072	+	ENSG00000163874	ZC3H12A	mRNA	47	141	0.25	49	130	0.273743	1	1	0.26158
chr1	37948073	+	ENSG00000163874	ZC3H12A	mRNA	50	144	0.257732	51	132	0.278689	1	1	0.267905
chr1	37948074	+	ENSG00000163874	ZC3H12A	mRNA	56	141	0.284264	60	129	0.31746	1	1	0.300518
chr1	38019638	-	ENSG00000163877	SNIP1	mRNA	4	32	0.111111	5	36	0.121951	/	1	/
chr1	38019639	-	ENSG00000163877	SNIP1	mRNA	5	31	0.138889	5	36	0.121951	1	1	0.12987
chr1	38019647	-	ENSG00000163877	SNIP1	mRNA	5	34	0.128205	5	42	0.106383	1	1	0.116279
chr1	38019648	-	ENSG00000163877	SNIP1	mRNA	5	34	0.128205	5	42	0.106383	1	1	0.116279
chr1	38155801	-	ENSG00000116922	C1orf109	mRNA	19	116	0.140741	11	120	0.0839695	1	/	/
chr1	38155807	-	ENSG00000116922	C1orf109	mRNA	23	116	0.165468	17	116	0.12782	1	1	0.147059
chr1	38155814	-	ENSG00000116922	C1orf109	mRNA	15	129	0.104167	8	129	0.0583942	1	/	/
chr1	38155816	-	ENSG00000116922	C1orf109	mRNA	17	131	0.114865	11	127	0.0797101	1	/	/
chr1	38155895	-	ENSG00000116922	C1orf109	mRNA	10	84	0.106383	3	73	0.0394737	1	/	/
chr1	38155935	-	ENSG00000116922	C1orf109	mRNA	5	63	0.0735294	5	41	0.108696	/	1	/
chr1	38155939	-	ENSG00000116922	C1orf109	mRNA	6	47	0.113208	3	38	0.0731707	1	/	/
chr1	38155941	-	ENSG00000116922	C1orf109	mRNA	5	44	0.102041	4	36	0.1	1	/	/
chr1	38260036	+	ENSG00000185090	MANEAL	mRNA	18	141	0.113208	13	155	0.077381	1	/	/
chr1	38260037	+	ENSG00000185090	MANEAL	mRNA	16	144	0.1	11	160	0.0643275	1	/	/
chr1	38260038	+	ENSG00000185090	MANEAL	mRNA	16	144	0.1	14	160	0.0804598	1	/	/
chr1	38260039	+	ENSG00000185090	MANEAL	mRNA	19	143	0.117284	11	163	0.0632184	1	/	/
chr1	38260061	+	ENSG00000185090	MANEAL	mRNA	26	158	0.141304	22	168	0.115789	1	1	0.128342
chr1	38260062	+	ENSG00000185090	MANEAL	mRNA	33	149	0.181319	29	161	0.152632	1	1	0.166667
chr1	38260063	+	ENSG00000185090	MANEAL	mRNA	36	146	0.197802	29	162	0.151832	1	1	0.174263
chr1	38260065	+	ENSG00000185090	MANEAL	mRNA	66	124	0.347368	66	126	0.34375	1	1	0.34555
chr1	38260066	+	ENSG00000185090	MANEAL	mRNA	69	123	0.359375	66	126	0.34375	1	1	0.351562
chr1	38260068	+	ENSG00000185090	MANEAL	mRNA	76	122	0.383838	77	118	0.394872	1	1	0.389313
chr1	38260069	+	ENSG00000185090	MANEAL	mRNA	77	122	0.386935	80	117	0.406091	1	1	0.396465
chr1	38260071	+	ENSG00000185090	MANEAL	mRNA	79	127	0.383495	82	118	0.41	1	1	0.396552
chr1	38260072	+	ENSG00000185090	MANEAL	mRNA	79	128	0.381643	91	113	0.446078	1	1	0.413625
chr1	38260074	+	ENSG00000185090	MANEAL	mRNA	74	138	0.349057	76	132	0.365385	1	1	0.357143
chr1	38260075	+	ENSG00000185090	MANEAL	mRNA	69	145	0.32243	71	144	0.330233	1	1	0.32634
chr1	38260077	+	ENSG00000185090	MANEAL	mRNA	44	171	0.204651	38	177	0.176744	1	1	0.190698
chr1	38260078	+	ENSG00000185090	MANEAL	mRNA	33	182	0.153488	35	181	0.162037	1	1	0.157773
chr1	38273723	+	ENSG00000197982	C1orf122	mRNA	32	392	0.0754717	42	323	0.115068	/	1	/
chr1	38273730	+	ENSG00000197982	C1orf122	mRNA	30	354	0.078125	38	311	0.108883	/	1	/
chr1	38273770	+	ENSG00000197982	C1orf122	mRNA	96	555	0.147465	115	579	0.165706	1	1	0.156877
chr1	38273977	+	ENSG00000197982	C1orf122	mRNA	3	47	0.06	8	37	0.177778	/	1	/
chr1	38274391	+	ENSG00000197982	C1orf122	mRNA	193	1596	0.107881	174	1464	0.106227	1	1	0.107091
chr1	38274394	+	ENSG00000197982	C1orf122	mRNA	232	1579	0.128106	217	1439	0.131039	1	1	0.129507
chr1	38274675	+	ENSG00000197982	C1orf122	mRNA	204	1442	0.123937	177	1295	0.120245	1	1	0.122194
chr1	38274676	+	ENSG00000197982	C1orf122	mRNA	209	1438	0.126897	187	1282	0.127297	1	1	0.127086
chr1	38274677	+	ENSG00000197982	C1orf122	mRNA	225	1420	0.136778	201	1264	0.137201	1	1	0.136977
chr1	38274678	+	ENSG00000197982	C1orf122	mRNA	230	1413	0.139988	205	1261	0.139836	1	1	0.139916
chr1	38274679	+	ENSG00000197982	C1orf122	mRNA	236	1408	0.143552	216	1248	0.147541	1	1	0.145431
chr1	38274680	+	ENSG00000197982	C1orf122	mRNA	249	1390	0.151922	225	1240	0.153584	1	1	0.152706
chr1	38274683	+	ENSG00000197982	C1orf122	mRNA	237	1409	0.143985	224	1233	0.153741	1	1	0.148566
chr1	38274684	+	ENSG00000197982	C1orf122	mRNA	239	1404	0.145466	228	1231	0.156271	1	1	0.150548
chr1	38278695	-	ENSG00000188786	MTF1	mRNA	2	33	0.0571429	5	39	0.113636	/	1	/
chr1	39457159	+	ENSG00000174574	AKIRIN1	mRNA	48	268	0.151899	46	286	0.138554	1	1	0.145062
chr1	39457254	+	ENSG00000174574	AKIRIN1	mRNA	11	83	0.117021	12	78	0.133333	1	1	0.125
chr1	39470879	+	ENSG00000174574	AKIRIN1	mRNA	8	24	0.25	10	14	0.416667	1	/	/
chr1	39470885	+	ENSG00000174574	AKIRIN1	mRNA	7	23	0.233333	9	15	0.375	1	/	/
chr1	39924078	-			intergenic	6	50	0.107143	11	35	0.23913	1	1	0.166667
chr1	40038181	-	ENSG00000090621	PABPC4	mRNA	15	18	0.454545	7	11	0.388889	1	/	/
chr1	40041630	-	ENSG00000090621	PABPC4	mRNA	112	333	0.251685	134	373	0.2643	1	1	0.258403
chr1	40041645	-	ENSG00000090621	PABPC4	mRNA	93	227	0.290625	103	233	0.306548	1	1	0.29878
chr1	40041647	-	ENSG00000090621	PABPC4	mRNA	63	186	0.253012	66	199	0.249057	1	1	0.250973
chr1	40042074	-			intergenic	6	44	0.12	5	48	0.0943396	1	/	/
chr1	40042188	-			intergenic	12	28	0.3	13	42	0.236364	1	1	0.263158
chr1	40042189	-			intergenic	12	28	0.3	13	34	0.276596	1	1	0.287356
chr1	40042190	-			intergenic	15	22	0.405405	14	32	0.304348	1	1	0.349398
chr1	40042191	-			intergenic	15	32	0.319149	13	35	0.270833	1	1	0.294737
chr1	40042192	-			intergenic	11	44	0.2	11	45	0.196429	1	1	0.198198
chr1	40042193	-			intergenic	9	54	0.142857	8	51	0.135593	1	1	0.139344
chr1	40042195	-			intergenic	11	50	0.180328	8	43	0.156863	1	1	0.169643
chr1	40042196	-			intergenic	9	52	0.147541	9	46	0.163636	1	1	0.155172
chr1	40042197	-			intergenic	9	55	0.140625	9	48	0.157895	1	1	0.14876
chr1	40214572	+	ENSG00000084072	PPIE	mRNA	12	45	0.210526	8	33	0.195122	1	1	0.204082
chr1	40254071	-	ENSG00000116985	BMP8B	mRNA	25	11	0.694444	20	8	0.714286	1	/	/
chr1	40254072	-	ENSG00000116985	BMP8B	mRNA	27	9	0.75	20	8	0.714286	1	/	/
chr1	40254073	-	ENSG00000116985	BMP8B	mRNA	27	9	0.75	20	8	0.714286	1	/	/
chr1	40254075	-	ENSG00000116985	BMP8B	mRNA	28	8	0.777778	19	9	0.678571	1	/	/
chr1	40254076	-	ENSG00000116985	BMP8B	mRNA	27	9	0.75	21	7	0.75	1	/	/
chr1	40254077	-	ENSG00000116985	BMP8B	mRNA	28	8	0.777778	20	8	0.714286	1	/	/
chr1	40254078	-	ENSG00000116985	BMP8B	mRNA	21	15	0.583333	13	15	0.464286	1	/	/
chr1	40254079	-	ENSG00000116985	BMP8B	mRNA	8	28	0.222222	4	24	0.142857	1	/	/
chr1	40254101	-	ENSG00000116985	BMP8B	mRNA	25	8	0.757576	19	6	0.76	1	/	/
chr1	40535913	+	ENSG00000131236	CAP1	mRNA	12	97	0.110092	9	76	0.105882	1	1	0.108247
chr1	40766973	-	ENSG00000049089	COL9A2	mRNA	2	43	0.0444444	5	41	0.108696	/	1	/
chr1	41327113	-	ENSG00000179862	CITED4	mRNA	455	3815	0.106557	429	4065	0.0954606	1	/	/
chr1	41327114	-	ENSG00000179862	CITED4	mRNA	459	3795	0.107898	420	4035	0.0942761	1	/	/
chr1	41327115	-	ENSG00000179862	CITED4	mRNA	452	3793	0.106478	433	4018	0.0972815	1	/	/
chr1	41327120	-	ENSG00000179862	CITED4	mRNA	440	3756	0.104862	410	3987	0.0932454	1	/	/
chr1	41327184	-	ENSG00000179862	CITED4	mRNA	445	3680	0.107879	450	3695	0.108565	1	1	0.108222
chr1	41327410	-	ENSG00000179862	CITED4	mRNA	736	7041	0.094638	764	6860	0.10021	/	1	/
chr1	41327425	-	ENSG00000179862	CITED4	mRNA	1183	8046	0.128183	1140	7969	0.125151	1	1	0.126677
chr1	41327426	-	ENSG00000179862	CITED4	mRNA	1305	7917	0.141509	1243	7867	0.136443	1	1	0.138992
chr1	41327427	-	ENSG00000179862	CITED4	mRNA	1309	7880	0.142453	1279	7797	0.140921	1	1	0.141692
chr1	41327429	-	ENSG00000179862	CITED4	mRNA	1415	7671	0.155734	1365	7642	0.151549	1	1	0.153651
chr1	41327430	-	ENSG00000179862	CITED4	mRNA	1421	7640	0.156826	1383	7600	0.153957	1	1	0.155398
chr1	41327570	-	ENSG00000179862	CITED4	mRNA	10	85	0.105263	8	78	0.0930233	1	/	/
chr1	41327631	-	ENSG00000179862	CITED4	mRNA	149	1398	0.0963154	138	1224	0.101322	/	1	/
chr1	41327632	-	ENSG00000179862	CITED4	mRNA	154	1381	0.100326	131	1224	0.096679	1	/	/
chr1	41327636	-	ENSG00000179862	CITED4	mRNA	468	1001	0.318584	385	903	0.298913	1	1	0.309394
chr1	41327637	-	ENSG00000179862	CITED4	mRNA	496	969	0.338567	402	880	0.313573	1	1	0.326902
chr1	41327639	-	ENSG00000179862	CITED4	mRNA	501	924	0.351579	413	814	0.336593	1	1	0.344646
chr1	41327640	-	ENSG00000179862	CITED4	mRNA	499	914	0.353149	408	803	0.336912	1	1	0.345655
chr1	41327642	-	ENSG00000179862	CITED4	mRNA	456	906	0.334802	361	802	0.310404	1	1	0.323564
chr1	41327643	-	ENSG00000179862	CITED4	mRNA	465	889	0.343427	368	793	0.316968	1	1	0.331213
chr1	41327732	-	ENSG00000179862	CITED4	mRNA	111	990	0.100817	78	911	0.0788675	1	/	/
chr1	41327734	-	ENSG00000179862	CITED4	mRNA	172	927	0.156506	150	846	0.150602	1	1	0.153699
chr1	41327735	-	ENSG00000179862	CITED4	mRNA	148	943	0.135655	122	871	0.12286	1	1	0.129559
chr1	41327738	-	ENSG00000179862	CITED4	mRNA	136	941	0.126277	123	865	0.124494	1	1	0.125424
chr1	41328025	-			intergenic	33	81	0.289474	45	108	0.294118	1	1	0.292135
chr1	41493752	-	ENSG00000010803	SCMH1	mRNA	32	13	0.711111	28	27	0.509091	1	1	0.6
chr1	41827773	+	ENSG00000204060	FOXO6	mRNA	11	37	0.229167	3	30	0.0909091	1	/	/
chr1	41827774	+	ENSG00000204060	FOXO6	mRNA	11	39	0.22	4	32	0.111111	1	/	/
chr1	41827778	+	ENSG00000204060	FOXO6	mRNA	9	42	0.176471	3	34	0.0810811	1	/	/
chr1	41827785	+	ENSG00000204060	FOXO6	mRNA	10	45	0.181818	5	37	0.119048	1	1	0.154639
chr1	41827786	+	ENSG00000204060	FOXO6	mRNA	12	43	0.218182	7	35	0.166667	1	1	0.195876
chr1	41827787	+	ENSG00000204060	FOXO6	mRNA	14	42	0.25	5	37	0.119048	1	1	0.193878
chr1	41827790	+	ENSG00000204060	FOXO6	mRNA	12	44	0.214286	5	38	0.116279	1	1	0.171717
chr1	41847959	+	ENSG00000204060	FOXO6	mRNA	7	33	0.175	7	34	0.170732	1	1	0.17284
chr1	41847973	+	ENSG00000204060	FOXO6	mRNA	12	53	0.184615	8	51	0.135593	1	1	0.16129
chr1	41847974	+	ENSG00000204060	FOXO6	mRNA	12	54	0.181818	7	53	0.116667	1	1	0.150794
chr1	41847976	+	ENSG00000204060	FOXO6	mRNA	13	63	0.171053	6	54	0.1	1	1	0.139706
chr1	41847977	+	ENSG00000204060	FOXO6	mRNA	14	64	0.179487	5	57	0.0806452	1	/	/
chr1	41847978	+	ENSG00000204060	FOXO6	mRNA	15	65	0.1875	6	57	0.0952381	1	/	/
chr1	41848319	+	ENSG00000204060	FOXO6	mRNA	17	152	0.100592	10	125	0.0740741	1	/	/
chr1	41848350	+	ENSG00000204060	FOXO6	mRNA	25	151	0.142045	28	131	0.176101	1	1	0.158209
chr1	41848357	+	ENSG00000204060	FOXO6	mRNA	29	149	0.162921	30	139	0.177515	1	1	0.170029
chr1	41848358	+	ENSG00000204060	FOXO6	mRNA	32	146	0.179775	29	140	0.171598	1	1	0.175793
chr1	41848360	+	ENSG00000204060	FOXO6	mRNA	26	152	0.146067	20	154	0.114943	1	1	0.130682
chr1	41848361	+	ENSG00000204060	FOXO6	mRNA	23	157	0.127778	16	161	0.0903955	1	/	/
chr1	42644342	-	ENSG00000198815	FOXJ3	mRNA	5	72	0.0649351	9	65	0.121622	/	1	/
chr1	42644349	-	ENSG00000198815	FOXJ3	mRNA	7	76	0.0843373	10	74	0.119048	/	1	/
chr1	42644350	-	ENSG00000198815	FOXJ3	mRNA	7	76	0.0843373	10	74	0.119048	/	1	/
chr1	42644351	-	ENSG00000198815	FOXJ3	mRNA	6	77	0.0722892	10	74	0.119048	/	1	/
chr1	42644353	-	ENSG00000198815	FOXJ3	mRNA	6	76	0.0731707	9	74	0.108434	/	1	/
chr1	42644354	-	ENSG00000198815	FOXJ3	mRNA	6	76	0.0731707	10	73	0.120482	/	1	/
chr1	42644419	-	ENSG00000198815	FOXJ3	mRNA	8	41	0.163265	9	45	0.166667	1	1	0.165049
chr1	42644427	-	ENSG00000198815	FOXJ3	mRNA	9	39	0.1875	10	44	0.185185	1	1	0.186275
chr1	42644431	-	ENSG00000198815	FOXJ3	mRNA	9	37	0.195652	8	46	0.148148	1	1	0.17
chr1	42644432	-	ENSG00000198815	FOXJ3	mRNA	9	38	0.191489	9	45	0.166667	1	1	0.178218
chr1	42644433	-	ENSG00000198815	FOXJ3	mRNA	8	39	0.170213	7	46	0.132075	1	1	0.15
chr1	43148274	+	ENSG00000065978	YBX1	mRNA	10	36	0.217391	12	42	0.222222	1	1	0.22
chr1	43148275	+	ENSG00000065978	YBX1	mRNA	15	36	0.294118	23	37	0.383333	1	1	0.342342
chr1	43148276	+	ENSG00000065978	YBX1	mRNA	30	22	0.576923	39	28	0.58209	1	1	0.579832
chr1	43148277	+	ENSG00000065978	YBX1	mRNA	32	21	0.603774	47	21	0.691176	1	1	0.652893
chr1	43148278	+	ENSG00000065978	YBX1	mRNA	32	20	0.615385	46	24	0.657143	1	1	0.639344
chr1	43148279	+	ENSG00000065978	YBX1	mRNA	31	23	0.574074	48	24	0.666667	1	1	0.626984
chr1	43148280	+	ENSG00000065978	YBX1	mRNA	34	22	0.607143	49	25	0.662162	1	1	0.638462
chr1	43148281	+	ENSG00000065978	YBX1	mRNA	35	21	0.625	42	30	0.583333	1	1	0.601562
chr1	43148283	+	ENSG00000065978	YBX1	mRNA	36	131	0.215569	54	155	0.258373	1	1	0.239362
chr1	43148284	+	ENSG00000065978	YBX1	mRNA	37	132	0.218935	53	158	0.251185	1	1	0.236842
chr1	43148286	+	ENSG00000065978	YBX1	mRNA	36	139	0.205714	57	163	0.259091	1	1	0.235443
chr1	43148287	+	ENSG00000065978	YBX1	mRNA	32	143	0.182857	52	169	0.235294	1	1	0.212121
chr1	43148288	+	ENSG00000065978	YBX1	mRNA	34	142	0.193182	48	176	0.214286	1	1	0.205
chr1	43148289	+	ENSG00000065978	YBX1	mRNA	39	145	0.211957	55	179	0.235043	1	1	0.22488
chr1	43148290	+	ENSG00000065978	YBX1	mRNA	31	157	0.164894	51	187	0.214286	1	1	0.192488
chr1	43162479	+	ENSG00000065978	YBX1	mRNA	3	42	0.0666667	5	45	0.1	/	1	/
chr1	43232347	-	ENSG00000117385	LEPRE1	mRNA	59	54	0.522124	83	59	0.584507	1	1	0.556863
chr1	43232644	-	ENSG00000117385	LEPRE1	mRNA	8	47	0.145455	5	41	0.108696	1	1	0.128713
chr1	43827904	+	ENSG00000117399	CDC20	mRNA	5	73	0.0641026	8	70	0.102564	/	1	/
chr1	43828668	+	ENSG00000117399	CDC20	mRNA	1	18	0.0526316	5	30	0.142857	/	1	/
chr1	43908220	+	ENSG00000198198	SZT2	mRNA	3	55	0.0517241	10	68	0.128205	/	1	/
chr1	43908221	+	ENSG00000198198	SZT2	mRNA	3	53	0.0535714	12	71	0.144578	/	1	/
chr1	43908224	+	ENSG00000198198	SZT2	mRNA	2	43	0.0444444	10	42	0.192308	/	1	/
chr1	43908226	+	ENSG00000198198	SZT2	mRNA	5	55	0.0833333	8	48	0.142857	/	1	/
chr1	43908228	-			intergenic	4	27	0.129032	10	25	0.285714	/	1	/
chr1	43908229	+	ENSG00000198198	SZT2	mRNA	9	61	0.128571	19	73	0.206522	1	1	0.17284
chr1	43908230	+	ENSG00000198198	SZT2	mRNA	4	49	0.0754717	11	46	0.192982	/	1	/
chr1	43908232	-			intergenic	9	56	0.138462	20	62	0.243902	1	1	0.197279
chr1	43908235	-			intergenic	12	84	0.125	18	62	0.225	1	1	0.170455
chr1	43908236	+	ENSG00000198198	SZT2	mRNA	9	68	0.116883	9	47	0.160714	1	1	0.135338
chr1	43908239	-			intergenic	9	49	0.155172	8	33	0.195122	1	1	0.171717
chr1	43908242	+	ENSG00000198198	SZT2	mRNA	9	53	0.145161	11	36	0.234043	1	1	0.183486
chr1	43908247	+	ENSG00000198198	SZT2	mRNA	12	33	0.266667	8	46	0.148148	1	1	0.20202
chr1	43908248	+	ENSG00000198198	SZT2	mRNA	10	35	0.222222	8	43	0.156863	1	1	0.1875
chr1	43909290	-			intergenic	6	29	0.171429	6	33	0.153846	1	1	0.162162
chr1	43909296	-			intergenic	6	27	0.181818	7	31	0.184211	1	1	0.183099
chr1	43909299	-			intergenic	7	29	0.194444	6	37	0.139535	1	1	0.164557
chr1	43909301	+	ENSG00000198198	SZT2	mRNA	11	97	0.101852	8	111	0.0672269	1	/	/
chr1	43909310	+	ENSG00000198198	SZT2	mRNA	7	57	0.109375	3	64	0.0447761	1	/	/
chr1	43919369	-	ENSG00000178922	HYI	mRNA	25	48	0.342466	24	42	0.363636	1	1	0.352518
chr1	43919376	-	ENSG00000178922	HYI	mRNA	10	59	0.144928	3	62	0.0461538	1	/	/
chr1	43919378	-	ENSG00000178922	HYI	mRNA	7	62	0.101449	3	62	0.0461538	1	/	/
chr1	43919387	-	ENSG00000178922	HYI	mRNA	9	58	0.134328	3	60	0.047619	1	/	/
chr1	43919388	-	ENSG00000178922	HYI	mRNA	8	58	0.121212	5	57	0.0806452	1	/	/
chr1	43919408	-	ENSG00000178922	HYI	mRNA	7	63	0.1	3	70	0.0410959	1	/	/
chr1	44083153	+	ENSG00000142949	PTPRF	mRNA	0	36	0	8	36	0.181818	/	1	/
chr1	44087800	+	ENSG00000142949	PTPRF	mRNA	8	36	0.181818	7	42	0.142857	1	1	0.16129
chr1	44438630	+	ENSG00000132768	DPH2	mRNA	29	226	0.113725	32	193	0.142222	1	1	0.127083
chr1	44440695	+	ENSG00000117410	ATP6V0B	mRNA	19	112	0.145038	12	127	0.0863309	1	/	/
chr1	44440696	+	ENSG00000117410	ATP6V0B	mRNA	26	109	0.192593	16	124	0.114286	1	1	0.152727
chr1	44440697	+	ENSG00000117410	ATP6V0B	mRNA	30	110	0.214286	20	124	0.138889	1	1	0.176056
chr1	44440699	+	ENSG00000117410	ATP6V0B	mRNA	48	92	0.342857	46	102	0.310811	1	1	0.326389
chr1	44440700	+	ENSG00000117410	ATP6V0B	mRNA	56	88	0.388889	47	104	0.311258	1	1	0.349153
chr1	44440702	+	ENSG00000117410	ATP6V0B	mRNA	54	90	0.375	48	103	0.317881	1	1	0.345763
chr1	44440703	+	ENSG00000117410	ATP6V0B	mRNA	57	87	0.395833	46	105	0.304636	1	1	0.349153
chr1	44440706	+	ENSG00000117410	ATP6V0B	mRNA	61	89	0.406667	50	105	0.322581	1	1	0.363934
chr1	44440708	+	ENSG00000117410	ATP6V0B	mRNA	64	93	0.407643	54	107	0.335404	1	1	0.371069
chr1	44440709	+	ENSG00000117410	ATP6V0B	mRNA	68	88	0.435897	52	107	0.327044	1	1	0.380952
chr1	44440711	+	ENSG00000117410	ATP6V0B	mRNA	59	103	0.364198	40	126	0.240964	1	1	0.301829
chr1	44440712	+	ENSG00000117410	ATP6V0B	mRNA	56	104	0.35	40	123	0.245399	1	1	0.297214
chr1	44444965	+	ENSG00000117411	B4GALT2	mRNA	5	26	0.16129	2	30	0.0625	1	/	/
chr1	44444966	+	ENSG00000117411	B4GALT2	mRNA	6	25	0.193548	3	30	0.0909091	1	/	/
chr1	44444967	+	ENSG00000117411	B4GALT2	mRNA	5	26	0.16129	2	31	0.0606061	1	/	/
chr1	44444970	+	ENSG00000117411	B4GALT2	mRNA	5	26	0.16129	2	31	0.0606061	1	/	/
chr1	44444971	+	ENSG00000117411	B4GALT2	mRNA	6	25	0.193548	2	31	0.0606061	1	/	/
chr1	44444972	+	ENSG00000117411	B4GALT2	mRNA	5	26	0.16129	3	30	0.0909091	1	/	/
chr1	44444973	+	ENSG00000117411	B4GALT2	mRNA	6	25	0.193548	2	31	0.0606061	1	/	/
chr1	44445086	+	ENSG00000117411	B4GALT2	mRNA	10	22	0.3125	8	25	0.242424	1	1	0.276923
chr1	44445091	+	ENSG00000117411	B4GALT2	mRNA	14	24	0.368421	12	25	0.324324	1	1	0.346667
chr1	44445092	+	ENSG00000117411	B4GALT2	mRNA	12	27	0.307692	13	25	0.342105	1	1	0.324675
chr1	44445096	+	ENSG00000117411	B4GALT2	mRNA	1	39	0.025	6	36	0.142857	/	1	/
chr1	44451213	+	ENSG00000117411	B4GALT2	mRNA	5	32	0.135135	6	36	0.142857	1	1	0.139241
chr1	44684085	+	ENSG00000178028	DMAP1	mRNA	5	41	0.108696	4	41	0.0888889	1	/	/
chr1	44820807	-	ENSG00000117419	ERI3	mRNA	73	170	0.300412	62	175	0.261603	1	1	0.28125
chr1	44820808	-	ENSG00000117419	ERI3	mRNA	75	166	0.311203	62	174	0.262712	1	1	0.287212
chr1	44820812	-	ENSG00000117419	ERI3	mRNA	77	162	0.322176	65	166	0.281385	1	1	0.302128
chr1	44820814	-	ENSG00000117419	ERI3	mRNA	79	159	0.331933	68	159	0.299559	1	1	0.316129
chr1	44820823	-	ENSG00000117419	ERI3	mRNA	66	147	0.309859	57	151	0.274038	1	1	0.292162
chr1	44820824	-	ENSG00000117419	ERI3	mRNA	66	139	0.321951	60	146	0.291262	1	1	0.306569
chr1	44820826	-	ENSG00000117419	ERI3	mRNA	64	137	0.318408	54	147	0.268657	1	1	0.293532
chr1	44820829	-	ENSG00000117419	ERI3	mRNA	59	140	0.296482	57	140	0.28934	1	1	0.292929
chr1	44820830	-	ENSG00000117419	ERI3	mRNA	61	136	0.309645	55	141	0.280612	1	1	0.295165
chr1	45097689	+	ENSG00000187147	RNF220	mRNA	5	25	0.166667	2	19	0.0952381	1	/	/
chr1	45097690	+	ENSG00000187147	RNF220	mRNA	5	25	0.166667	2	19	0.0952381	1	/	/
chr1	45190328	+	ENSG00000198520	C1orf228	mRNA	5	51	0.0892857	6	45	0.117647	/	1	/
chr1	45191031	-			intergenic	11	57	0.161765	2	48	0.04	1	/	/
chr1	45204027	+			intergenic	4	20	0.166667	5	27	0.15625	/	1	/
chr1	45204032	+			intergenic	5	28	0.151515	5	35	0.125	1	1	0.136986
chr1	45204040	+			intergenic	5	32	0.135135	4	42	0.0869565	1	/	/
chr1	45204046	+			intergenic	5	40	0.111111	5	50	0.0909091	1	/	/
chr1	45241489	+	ENSG00000142937	RPS8	mRNA	3	36	0.0769231	5	37	0.119048	/	1	/
chr1	45241503	+	ENSG00000142937	RPS8	mRNA	3	37	0.075	5	44	0.102041	/	1	/
chr1	45241506	+	ENSG00000142937	RPS8	mRNA	3	36	0.0769231	8	42	0.16	/	1	/
chr1	45241507	+	ENSG00000142937	RPS8	mRNA	3	36	0.0769231	7	44	0.137255	/	1	/
chr1	45241509	+	ENSG00000142937	RPS8	mRNA	2	37	0.0512821	9	40	0.183673	/	1	/
chr1	45243283	+	ENSG00000142937	RPS8	mRNA	5	33	0.131579	3	26	0.103448	1	/	/
chr1	45243454	+	ENSG00000142937	RPS8	mRNA	65	186	0.258964	58	132	0.305263	1	1	0.278912
chr1	45476692	-	ENSG00000126107	HECTD3	mRNA	13	98	0.117117	2	68	0.0285714	1	/	/
chr1	45476693	-	ENSG00000126107	HECTD3	mRNA	14	97	0.126126	2	67	0.0289855	1	/	/
chr1	45476697	-	ENSG00000126107	HECTD3	mRNA	13	91	0.125	2	67	0.0289855	1	/	/
chr1	45476699	-	ENSG00000126107	HECTD3	mRNA	12	90	0.117647	2	65	0.0298507	1	/	/
chr1	45476700	-	ENSG00000126107	HECTD3	mRNA	13	86	0.131313	4	62	0.0606061	1	/	/
chr1	45476719	-	ENSG00000126107	HECTD3	mRNA	10	59	0.144928	1	42	0.0232558	1	/	/
chr1	45476720	-	ENSG00000126107	HECTD3	mRNA	10	58	0.147059	0	43	0	1	/	/
chr1	45509000	+			intergenic	20	85	0.190476	27	108	0.2	1	1	0.195833
chr1	45509019	+			intergenic	18	20	0.473684	24	35	0.40678	1	1	0.43299
chr1	45793566	+	ENSG00000186603	HPDL	mRNA	99	436	0.185047	93	388	0.193347	1	1	0.188976
chr1	45793567	+	ENSG00000186603	HPDL	mRNA	103	396	0.206413	88	358	0.197309	1	1	0.202116
chr1	45793568	+	ENSG00000186603	HPDL	mRNA	107	368	0.225263	88	327	0.212048	1	1	0.219101
chr1	45793580	+	ENSG00000186603	HPDL	mRNA	120	377	0.241449	107	329	0.245413	1	1	0.243301
chr1	45793581	+	ENSG00000186603	HPDL	mRNA	119	379	0.238956	97	338	0.222989	1	1	0.231511
chr1	45808600	+	ENSG00000132773	TOE1	mRNA	6	48	0.111111	6	44	0.12	1	1	0.115385
chr1	45956722	-	ENSG00000070759	TESK2	mRNA	28	36	0.4375	37	37	0.5	1	1	0.471014
chr1	45956723	-	ENSG00000070759	TESK2	mRNA	31	33	0.484375	38	36	0.513514	1	1	0.5
chr1	45956734	-	ENSG00000070759	TESK2	mRNA	23	34	0.403509	35	32	0.522388	1	1	0.467742
chr1	45956735	-	ENSG00000070759	TESK2	mRNA	25	32	0.438596	36	31	0.537313	1	1	0.491935
chr1	45956736	-	ENSG00000070759	TESK2	mRNA	23	33	0.410714	36	30	0.545455	1	1	0.483607
chr1	45956737	-	ENSG00000070759	TESK2	mRNA	24	27	0.470588	31	30	0.508197	1	1	0.491071
chr1	45956749	-	ENSG00000070759	TESK2	mRNA	19	29	0.395833	21	27	0.4375	1	1	0.416667
chr1	45956757	-	ENSG00000070759	TESK2	mRNA	15	31	0.326087	20	26	0.434783	1	1	0.380435
chr1	45956758	-	ENSG00000070759	TESK2	mRNA	15	31	0.326087	19	26	0.422222	1	1	0.373626
chr1	45956760	-	ENSG00000070759	TESK2	mRNA	17	29	0.369565	18	25	0.418605	1	1	0.393258
chr1	45956761	-	ENSG00000070759	TESK2	mRNA	18	28	0.391304	19	24	0.44186	1	1	0.41573
chr1	45956762	-	ENSG00000070759	TESK2	mRNA	14	32	0.304348	13	30	0.302326	1	1	0.303371
chr1	45975198	+	ENSG00000132763	MMACHC	mRNA	36	58	0.382979	31	47	0.397436	1	1	0.389535
chr1	45975199	+	ENSG00000132763	MMACHC	mRNA	39	55	0.414894	34	44	0.435897	1	1	0.424419
chr1	45975201	+	ENSG00000132763	MMACHC	mRNA	47	48	0.494737	42	36	0.538462	1	1	0.514451
chr1	45975204	+	ENSG00000132763	MMACHC	mRNA	54	41	0.568421	49	33	0.597561	1	1	0.581921
chr1	45975205	+	ENSG00000132763	MMACHC	mRNA	56	39	0.589474	52	30	0.634146	1	1	0.610169
chr1	45975207	+	ENSG00000132763	MMACHC	mRNA	55	41	0.572917	53	32	0.623529	1	1	0.596685
chr1	45975208	+	ENSG00000132763	MMACHC	mRNA	56	40	0.583333	54	31	0.635294	1	1	0.607735
chr1	45975216	+	ENSG00000132763	MMACHC	mRNA	49	46	0.515789	46	40	0.534884	1	1	0.524862
chr1	45975325	+	ENSG00000132763	MMACHC	mRNA	5	44	0.102041	3	34	0.0810811	1	/	/
chr1	45975338	+	ENSG00000132763	MMACHC	mRNA	6	49	0.109091	10	30	0.25	1	1	0.168421
chr1	45975339	+	ENSG00000132763	MMACHC	mRNA	9	46	0.163636	9	31	0.225	1	1	0.189474
chr1	45975341	+	ENSG00000132763	MMACHC	mRNA	8	48	0.142857	10	30	0.25	1	1	0.1875
chr1	45975342	+	ENSG00000132763	MMACHC	mRNA	8	48	0.142857	11	26	0.297297	1	1	0.204301
chr1	45975343	+	ENSG00000132763	MMACHC	mRNA	8	45	0.150943	9	24	0.272727	1	1	0.197674
chr1	45975359	+	ENSG00000132763	MMACHC	mRNA	6	41	0.12766	3	30	0.0909091	1	/	/
chr1	45975369	+	ENSG00000132763	MMACHC	mRNA	8	41	0.163265	4	29	0.121212	1	/	/
chr1	45975370	+	ENSG00000132763	MMACHC	mRNA	9	40	0.183673	4	29	0.121212	1	/	/
chr1	45975372	+	ENSG00000132763	MMACHC	mRNA	11	39	0.22	5	28	0.151515	1	1	0.192771
chr1	45975373	+	ENSG00000132763	MMACHC	mRNA	10	40	0.2	5	28	0.151515	1	1	0.180723
chr1	45975375	+	ENSG00000132763	MMACHC	mRNA	9	41	0.18	4	29	0.121212	1	/	/
chr1	45975377	+	ENSG00000132763	MMACHC	mRNA	12	38	0.24	3	30	0.0909091	1	/	/
chr1	45975378	+	ENSG00000132763	MMACHC	mRNA	9	42	0.176471	7	26	0.212121	1	1	0.190476
chr1	45975379	+	ENSG00000132763	MMACHC	mRNA	13	38	0.254902	5	28	0.151515	1	1	0.214286
chr1	45975487	+	ENSG00000132763	MMACHC	mRNA	11	27	0.289474	8	22	0.266667	1	1	0.279412
chr1	45975489	+	ENSG00000132763	MMACHC	mRNA	5	35	0.125	5	28	0.151515	1	1	0.136986
chr1	45975494	+	ENSG00000132763	MMACHC	mRNA	6	44	0.12	4	38	0.0952381	1	/	/
chr1	45975501	+	ENSG00000132763	MMACHC	mRNA	16	56	0.222222	9	49	0.155172	1	1	0.192308
chr1	45975502	+	ENSG00000132763	MMACHC	mRNA	16	57	0.219178	9	49	0.155172	1	1	0.19084
chr1	45975503	+	ENSG00000132763	MMACHC	mRNA	16	59	0.213333	10	47	0.175439	1	1	0.19697
chr1	45975518	+	ENSG00000132763	MMACHC	mRNA	44	45	0.494382	22	45	0.328358	1	1	0.423077
chr1	45975519	+	ENSG00000132763	MMACHC	mRNA	43	48	0.472527	23	45	0.338235	1	1	0.415094
chr1	45975533	+	ENSG00000132763	MMACHC	mRNA	19	82	0.188119	17	74	0.186813	1	1	0.1875
chr1	45975541	+	ENSG00000132763	MMACHC	mRNA	14	95	0.12844	16	85	0.158416	1	1	0.142857
chr1	45975553	+	ENSG00000132763	MMACHC	mRNA	13	129	0.0915493	13	113	0.103175	/	1	/
chr1	45975556	+	ENSG00000132763	MMACHC	mRNA	16	132	0.108108	16	114	0.123077	1	1	0.115108
chr1	45975557	+	ENSG00000132763	MMACHC	mRNA	17	131	0.114865	17	113	0.130769	1	1	0.122302
chr1	45975561	+	ENSG00000132763	MMACHC	mRNA	16	133	0.107383	13	120	0.0977444	1	/	/
chr1	45975562	+	ENSG00000132763	MMACHC	mRNA	17	132	0.114094	15	117	0.113636	1	1	0.113879
chr1	45975632	+	ENSG00000132763	MMACHC	mRNA	35	116	0.231788	22	121	0.153846	1	1	0.193878
chr1	45975633	+	ENSG00000132763	MMACHC	mRNA	44	101	0.303448	42	98	0.3	1	1	0.301754
chr1	45975636	+	ENSG00000132763	MMACHC	mRNA	64	79	0.447552	55	81	0.404412	1	1	0.426523
chr1	45975639	+	ENSG00000132763	MMACHC	mRNA	65	74	0.467626	62	71	0.466165	1	1	0.466912
chr1	45975641	+	ENSG00000132763	MMACHC	mRNA	75	63	0.543478	67	67	0.5	1	1	0.522059
chr1	45975648	+	ENSG00000132763	MMACHC	mRNA	63	64	0.496063	65	63	0.507812	1	1	0.501961
chr1	45975654	+	ENSG00000132763	MMACHC	mRNA	44	82	0.349206	50	71	0.413223	1	1	0.380567
chr1	46269717	+	ENSG00000086015	MAST2	mRNA	10	57	0.149254	11	51	0.177419	1	1	0.162791
chr1	46269718	+	ENSG00000086015	MAST2	mRNA	11	64	0.146667	13	53	0.19697	1	1	0.170213
chr1	46269719	+	ENSG00000086015	MAST2	mRNA	15	68	0.180723	11	57	0.161765	1	1	0.172185
chr1	46269727	+	ENSG00000086015	MAST2	mRNA	29	92	0.239669	23	96	0.193277	1	1	0.216667
chr1	46269728	+	ENSG00000086015	MAST2	mRNA	31	95	0.246032	26	92	0.220339	1	1	0.233607
chr1	46269729	+	ENSG00000086015	MAST2	mRNA	30	100	0.230769	23	98	0.190083	1	1	0.211155
chr1	46497074	+	ENSG00000086015	MAST2	mRNA	26	311	0.0771513	40	311	0.11396	/	1	/
chr1	46660623	-	ENSG00000085998	POMGNT1	mRNA	11	20	0.354839	8	17	0.32	1	/	/
chr1	46661719	-	ENSG00000085998	POMGNT1	mRNA	39	227	0.146617	49	241	0.168966	1	1	0.158273
chr1	46661720	-	ENSG00000085998	POMGNT1	mRNA	39	224	0.148289	37	251	0.128472	1	1	0.137931
chr1	46661731	-	ENSG00000085998	POMGNT1	mRNA	29	163	0.151042	36	184	0.163636	1	1	0.157767
chr1	46661732	-	ENSG00000085998	POMGNT1	mRNA	28	159	0.149733	35	179	0.163551	1	1	0.157107
chr1	46661733	-	ENSG00000085998	POMGNT1	mRNA	23	161	0.125	28	184	0.132075	1	1	0.128788
chr1	46662748	-	ENSG00000085998	POMGNT1	mRNA	2	25	0.0740741	7	33	0.175	/	1	/
chr1	46751974	-	ENSG00000132128	LRRC41	mRNA	135	1129	0.106804	131	1131	0.103803	1	1	0.105305
chr1	46768830	-	ENSG00000132128	LRRC41	mRNA	28	99	0.220472	30	119	0.201342	1	1	0.210145
chr1	46768841	-	ENSG00000132128	LRRC41	mRNA	29	83	0.258929	36	76	0.321429	1	1	0.290179
chr1	46768859	-	ENSG00000132128	LRRC41	mRNA	25	66	0.274725	39	47	0.453488	1	1	0.361582
chr1	46768860	-	ENSG00000132128	LRRC41	mRNA	23	66	0.258427	33	52	0.388235	1	1	0.321839
chr1	46768861	-	ENSG00000132128	LRRC41	mRNA	22	62	0.261905	29	46	0.386667	1	1	0.320755
chr1	46768863	-	ENSG00000132128	LRRC41	mRNA	24	31	0.436364	31	24	0.563636	1	1	0.5
chr1	46768864	-	ENSG00000132128	LRRC41	mRNA	23	26	0.469388	31	21	0.596154	1	1	0.534653
chr1	46768865	-	ENSG00000132128	LRRC41	mRNA	26	18	0.590909	29	15	0.659091	1	1	0.625
chr1	46768866	-	ENSG00000132128	LRRC41	mRNA	19	22	0.463415	24	20	0.545455	1	1	0.505882
chr1	46768867	-	ENSG00000132128	LRRC41	mRNA	19	22	0.463415	27	15	0.642857	1	1	0.554217
chr1	46768868	-	ENSG00000132128	LRRC41	mRNA	19	19	0.5	28	14	0.666667	1	1	0.5875
chr1	47133827	-	ENSG00000159658	EFCAB14	mRNA	16	14	0.533333	9	15	0.375	1	/	/
chr1	47133828	-	ENSG00000159658	EFCAB14	mRNA	17	14	0.548387	11	13	0.458333	1	/	/
chr1	47133837	-	ENSG00000159658	EFCAB14	mRNA	15	29	0.340909	9	25	0.264706	1	1	0.307692
chr1	47133839	-	ENSG00000159658	EFCAB14	mRNA	15	31	0.326087	10	24	0.294118	1	1	0.3125
chr1	47133842	-	ENSG00000159658	EFCAB14	mRNA	20	26	0.434783	13	21	0.382353	1	1	0.4125
chr1	47133843	-	ENSG00000159658	EFCAB14	mRNA	18	28	0.391304	12	22	0.352941	1	1	0.375
chr1	47133844	-	ENSG00000159658	EFCAB14	mRNA	20	27	0.425532	14	22	0.388889	1	1	0.409639
chr1	47133845	-	ENSG00000159658	EFCAB14	mRNA	19	29	0.395833	12	23	0.342857	1	1	0.373494
chr1	47133847	-	ENSG00000159658	EFCAB14	mRNA	11	37	0.229167	8	28	0.222222	1	1	0.22619
chr1	47834272	+	ENSG00000162368	CMPK1	mRNA	2	25	0.0740741	5	37	0.119048	/	1	/
chr1	48462504	-	ENSG00000204018	TRABD2B	mRNA	11	37	0.229167	5	36	0.121951	1	1	0.179775
chr1	48462514	-	ENSG00000204018	TRABD2B	mRNA	15	43	0.258621	10	48	0.172414	1	1	0.215517
chr1	48462515	-	ENSG00000204018	TRABD2B	mRNA	14	45	0.237288	8	51	0.135593	1	1	0.186441
chr1	48462516	-	ENSG00000204018	TRABD2B	mRNA	13	48	0.213115	9	49	0.155172	1	1	0.184874
chr1	48462517	-	ENSG00000204018	TRABD2B	mRNA	12	49	0.196721	8	52	0.133333	1	1	0.165289
chr1	48462720	-			intergenic	14	21	0.4	6	17	0.26087	1	/	/
chr1	48462721	-			intergenic	12	23	0.342857	7	17	0.291667	1	/	/
chr1	48462722	-			intergenic	11	25	0.305556	3	20	0.130435	1	/	/
chr1	48462951	-			intergenic	3	69	0.0416667	9	61	0.128571	/	1	/
chr1	48462952	-			intergenic	3	69	0.0416667	10	60	0.142857	/	1	/
chr1	48462953	-			intergenic	3	69	0.0416667	8	62	0.114286	/	1	/
chr1	48462954	-			intergenic	3	69	0.0416667	8	61	0.115942	/	1	/
chr1	48462964	-			intergenic	2	54	0.0357143	8	53	0.131148	/	1	/
chr1	50792135	+	ENSG00000234080	RP11-183G22.1	pseudogene	18	107	0.144	23	113	0.169118	1	1	0.157088
chr1	50792140	+	ENSG00000234080	RP11-183G22.1	pseudogene	55	301	0.154494	74	330	0.183168	1	1	0.169737
chr1	50792264	+	ENSG00000234080	RP11-183G22.1	pseudogene	15	37	0.288462	19	50	0.275362	1	1	0.280992
chr1	50792265	+	ENSG00000234080	RP11-183G22.1	pseudogene	37	27	0.578125	49	28	0.636364	1	1	0.609929
chr1	51253791	-	ENSG00000185104	FAF1	mRNA	4	51	0.0727273	8	52	0.133333	/	1	/
chr1	51323662	-	ENSG00000185104	FAF1	mRNA	9	78	0.103448	2	85	0.0229885	1	/	/
chr1	51425573	-	ENSG00000185104	FAF1	mRNA	12	44	0.214286	22	38	0.366667	1	1	0.293103
chr1	51425576	-	ENSG00000185104	FAF1	mRNA	14	41	0.254545	27	29	0.482143	1	1	0.369369
chr1	51425579	-	ENSG00000185104	FAF1	mRNA	13	41	0.240741	26	32	0.448276	1	1	0.348214
chr1	51425582	-	ENSG00000185104	FAF1	mRNA	16	42	0.275862	26	31	0.45614	1	1	0.365217
chr1	51425583	-	ENSG00000185104	FAF1	mRNA	14	44	0.241379	25	32	0.438596	1	1	0.33913
chr1	51425584	-	ENSG00000185104	FAF1	mRNA	13	43	0.232143	22	36	0.37931	1	1	0.307018
chr1	51425586	-	ENSG00000185104	FAF1	mRNA	6	50	0.107143	6	49	0.109091	1	1	0.108108
chr1	51702166	+	ENSG00000123091	RNF11	mRNA	14	27	0.341463	17	25	0.404762	1	1	0.373494
chr1	51702167	+	ENSG00000123091	RNF11	mRNA	21	20	0.512195	27	15	0.642857	1	1	0.578313
chr1	51702168	+	ENSG00000123091	RNF11	mRNA	31	11	0.738095	36	7	0.837209	1	1	0.788235
chr1	51702169	+	ENSG00000123091	RNF11	mRNA	33	9	0.785714	35	8	0.813953	1	1	0.8
chr1	51702171	+	ENSG00000123091	RNF11	mRNA	34	8	0.809524	33	7	0.825	1	1	0.817073
chr1	51702172	+	ENSG00000123091	RNF11	mRNA	39	4	0.906977	35	6	0.853659	1	1	0.880952
chr1	51702173	+	ENSG00000123091	RNF11	mRNA	39	4	0.906977	34	8	0.809524	1	1	0.858824
chr1	51702174	+	ENSG00000123091	RNF11	mRNA	37	6	0.860465	35	7	0.833333	1	1	0.847059
chr1	51702175	+	ENSG00000123091	RNF11	mRNA	36	6	0.857143	35	6	0.853659	1	1	0.855422
chr1	51702176	+	ENSG00000123091	RNF11	mRNA	33	10	0.767442	38	6	0.863636	1	1	0.816092
chr1	51702177	+	ENSG00000123091	RNF11	mRNA	35	9	0.795455	39	6	0.866667	1	1	0.831461
chr1	51702178	+	ENSG00000123091	RNF11	mRNA	29	17	0.630435	28	17	0.622222	1	1	0.626374
chr1	51702179	+	ENSG00000123091	RNF11	mRNA	20	28	0.416667	26	21	0.553191	1	1	0.484211
chr1	51702180	+	ENSG00000123091	RNF11	mRNA	18	30	0.375	15	32	0.319149	1	1	0.347368
chr1	51702181	+	ENSG00000123091	RNF11	mRNA	11	39	0.22	12	35	0.255319	1	1	0.237113
chr1	51702255	+	ENSG00000123091	RNF11	mRNA	33	144	0.186441	33	138	0.192982	1	1	0.189655
chr1	52302043	-	ENSG00000078618	NRD1	mRNA	3	43	0.0652174	5	38	0.116279	/	1	/
chr1	52607983	+			intergenic	7	42	0.142857	8	26	0.235294	1	1	0.180723
chr1	52607985	+			intergenic	6	42	0.125	8	26	0.235294	1	1	0.170732
chr1	52607986	+			intergenic	6	43	0.122449	8	26	0.235294	1	1	0.168675
chr1	52821470	-	ENSG00000154222	CC2D1B	mRNA	33	80	0.292035	23	81	0.221154	1	1	0.258065
chr1	52825463	-	ENSG00000154222	CC2D1B	mRNA	2	45	0.0425532	8	33	0.195122	/	1	/
chr1	52826118	+			intergenic	8	69	0.103896	9	57	0.136364	1	1	0.118881
chr1	52838767	-	ENSG00000085840	ORC1	mRNA	16	122	0.115942	21	115	0.154412	1	1	0.135036
chr1	52838775	-	ENSG00000085840	ORC1	mRNA	16	119	0.118519	23	126	0.154362	1	1	0.137324
chr1	52838779	-	ENSG00000085840	ORC1	mRNA	16	121	0.116788	16	135	0.10596	1	1	0.111111
chr1	52838780	-	ENSG00000085840	ORC1	mRNA	15	135	0.1	16	140	0.102564	1	1	0.101307
chr1	52927993	-	ENSG00000134744	ZCCHC11	mRNA	5	30	0.142857	0	25	0	1	/	/
chr1	53152232	-			intergenic	7	39	0.152174	5	35	0.125	1	1	0.139535
chr1	53152238	-			intergenic	7	38	0.155556	4	38	0.0952381	1	/	/
chr1	53152269	-			intergenic	1	29	0.0333333	5	25	0.166667	/	1	/
chr1	53152388	-			intergenic	5	43	0.104167	0	48	0	1	/	/
chr1	53152397	-			intergenic	5	38	0.116279	3	44	0.0638298	1	/	/
chr1	53152398	-			intergenic	5	38	0.116279	2	45	0.0425532	1	/	/
chr1	53152402	-			intergenic	2	39	0.0487805	5	42	0.106383	/	1	/
chr1	53359336	+	ENSG00000203995	ZYG11A	mRNA	5	27	0.15625	7	31	0.184211	1	1	0.171429
chr1	53359368	+	ENSG00000203995	ZYG11A	mRNA	7	23	0.233333	14	16	0.466667	1	1	0.35
chr1	53359377	+	ENSG00000203995	ZYG11A	mRNA	8	20	0.285714	16	14	0.533333	/	1	/
chr1	53359398	+	ENSG00000203995	ZYG11A	mRNA	1	28	0.0344828	6	24	0.2	/	1	/
chr1	53359401	+	ENSG00000203995	ZYG11A	mRNA	2	27	0.0689655	14	16	0.466667	/	1	/
chr1	53359403	+	ENSG00000203995	ZYG11A	mRNA	3	25	0.107143	16	14	0.533333	/	1	/
chr1	53359405	+	ENSG00000203995	ZYG11A	mRNA	3	26	0.103448	15	15	0.5	/	1	/
chr1	53359737	+	ENSG00000203995	ZYG11A	mRNA	6	23	0.206897	8	27	0.228571	/	1	/
chr1	53359738	+	ENSG00000203995	ZYG11A	mRNA	6	24	0.2	8	27	0.228571	1	1	0.215385
chr1	53359740	+	ENSG00000203995	ZYG11A	mRNA	6	24	0.2	11	24	0.314286	1	1	0.261538
chr1	53359741	+	ENSG00000203995	ZYG11A	mRNA	6	24	0.2	11	24	0.314286	1	1	0.261538
chr1	53359742	+	ENSG00000203995	ZYG11A	mRNA	6	24	0.2	10	25	0.285714	1	1	0.246154
chr1	53359749	+	ENSG00000203995	ZYG11A	mRNA	7	23	0.233333	10	25	0.285714	1	1	0.261538
chr1	53679371	+	ENSG00000157184	CPT2	mRNA	9	26	0.257143	1	16	0.0588235	1	/	/
chr1	53679380	+	ENSG00000157184	CPT2	mRNA	6	33	0.153846	2	19	0.0952381	1	/	/
chr1	53679390	+	ENSG00000157184	CPT2	mRNA	5	27	0.15625	2	16	0.111111	1	/	/
chr1	53679412	+	ENSG00000157184	CPT2	mRNA	6	30	0.166667	1	24	0.04	1	/	/
chr1	53679413	+	ENSG00000157184	CPT2	mRNA	5	31	0.138889	1	24	0.04	1	/	/
chr1	53746264	-	ENSG00000157193	LRP8	mRNA	16	64	0.2	16	56	0.222222	1	1	0.210526
chr1	53746273	-	ENSG00000157193	LRP8	mRNA	18	63	0.222222	16	55	0.225352	1	1	0.223684
chr1	53746308	-	ENSG00000157193	LRP8	mRNA	10	89	0.10101	4	75	0.0506329	1	/	/
chr1	54412205	+	ENSG00000116212	LRRC42	mRNA	8	27	0.228571	7	40	0.148936	1	1	0.182927
chr1	54412206	+	ENSG00000116212	LRRC42	mRNA	9	26	0.257143	7	38	0.155556	1	1	0.2
chr1	54412207	+	ENSG00000116212	LRRC42	mRNA	9	26	0.257143	7	38	0.155556	1	1	0.2
chr1	54412208	+	ENSG00000116212	LRRC42	mRNA	9	25	0.264706	8	35	0.186047	1	1	0.220779
chr1	54412212	+	ENSG00000116212	LRRC42	mRNA	5	48	0.0943396	8	44	0.153846	/	1	/
chr1	54412218	+	ENSG00000116212	LRRC42	mRNA	18	41	0.305085	11	45	0.196429	1	1	0.252174
chr1	55317075	-	ENSG00000116133	DHCR24	mRNA	4	39	0.0930233	6	28	0.176471	/	1	/
chr1	55317478	-	ENSG00000116133	DHCR24	mRNA	82	813	0.0916201	90	778	0.103687	/	1	/
chr1	55317488	-	ENSG00000116133	DHCR24	mRNA	73	798	0.0838117	90	769	0.104773	/	1	/
chr1	59096908	-	ENSG00000185839	RP4-592A1.2	pseudogene	11	87	0.112245	4	84	0.0454545	1	/	/
chr1	59248833	-	ENSG00000177606	JUN	mRNA	9	42	0.176471	6	36	0.142857	1	1	0.16129
chr1	59248835	-	ENSG00000177606	JUN	mRNA	11	38	0.22449	6	35	0.146341	1	1	0.188889
chr1	59248842	-	ENSG00000177606	JUN	mRNA	10	36	0.217391	6	33	0.153846	1	1	0.188235
chr1	59248843	-	ENSG00000177606	JUN	mRNA	11	35	0.23913	8	31	0.205128	1	1	0.223529
chr1	59248845	-	ENSG00000177606	JUN	mRNA	10	36	0.217391	6	32	0.157895	1	1	0.190476
chr1	59248901	-	ENSG00000177606	JUN	mRNA	48	75	0.390244	49	63	0.4375	1	1	0.412766
chr1	59248904	-	ENSG00000177606	JUN	mRNA	46	75	0.380165	50	62	0.446429	1	1	0.412017
chr1	59248906	-	ENSG00000177606	JUN	mRNA	48	72	0.4	51	61	0.455357	1	1	0.426724
chr1	59248923	-	ENSG00000177606	JUN	mRNA	14	119	0.105263	15	115	0.115385	1	1	0.110266
chr1	59248929	-	ENSG00000177606	JUN	mRNA	18	129	0.122449	15	127	0.105634	1	1	0.114187
chr1	59248930	-	ENSG00000177606	JUN	mRNA	17	131	0.114865	15	129	0.104167	1	1	0.109589
chr1	59248931	-	ENSG00000177606	JUN	mRNA	17	131	0.114865	12	132	0.0833333	1	/	/
chr1	59248933	-	ENSG00000177606	JUN	mRNA	17	132	0.114094	15	130	0.103448	1	1	0.108844
chr1	59248935	-	ENSG00000177606	JUN	mRNA	15	134	0.100671	11	135	0.0753425	1	/	/
chr1	59249030	-	ENSG00000177606	JUN	mRNA	73	395	0.155983	75	390	0.16129	1	1	0.158628
chr1	59249032	-	ENSG00000177606	JUN	mRNA	63	406	0.134328	71	398	0.151386	1	1	0.142857
chr1	59249034	-	ENSG00000177606	JUN	mRNA	65	408	0.137421	70	397	0.149893	1	1	0.143617
chr1	59249037	-	ENSG00000177606	JUN	mRNA	63	411	0.132911	65	402	0.139186	1	1	0.136026
chr1	59249039	-	ENSG00000177606	JUN	mRNA	57	413	0.121277	56	406	0.121212	1	1	0.121245
chr1	59249040	-	ENSG00000177606	JUN	mRNA	51	417	0.108974	50	411	0.10846	1	1	0.108719
chr1	59249183	-	ENSG00000177606	JUN	mRNA	45	48	0.483871	36	50	0.418605	1	1	0.452514
chr1	59249184	-	ENSG00000177606	JUN	mRNA	56	39	0.589474	43	42	0.505882	1	1	0.55
chr1	59249185	-	ENSG00000177606	JUN	mRNA	54	36	0.6	46	35	0.567901	1	1	0.584795
chr1	59249186	-	ENSG00000177606	JUN	mRNA	71	18	0.797753	57	22	0.721519	1	1	0.761905
chr1	59249187	-	ENSG00000177606	JUN	mRNA	68	21	0.764045	58	20	0.74359	1	1	0.754491
chr1	59249189	-	ENSG00000177606	JUN	mRNA	72	14	0.837209	61	14	0.813333	1	1	0.826087
chr1	59249190	-	ENSG00000177606	JUN	mRNA	67	21	0.761364	57	19	0.75	1	1	0.756098
chr1	59249191	-	ENSG00000177606	JUN	mRNA	72	16	0.818182	52	24	0.684211	1	1	0.756098
chr1	59249192	-	ENSG00000177606	JUN	mRNA	48	41	0.539326	37	42	0.468354	1	1	0.505952
chr1	65321196	-	ENSG00000162434	JAK1	mRNA	2	88	0.0222222	8	68	0.105263	/	1	/
chr1	65321276	-	ENSG00000162434	JAK1	mRNA	8	48	0.142857	6	32	0.157895	1	1	0.148936
chr1	65432101	-	ENSG00000162434	JAK1	mRNA	11	126	0.080292	19	145	0.115854	/	1	/
chr1	65432103	-	ENSG00000162434	JAK1	mRNA	9	115	0.0725806	17	129	0.116438	/	1	/
chr1	65432104	-	ENSG00000162434	JAK1	mRNA	9	112	0.0743802	21	122	0.146853	/	1	/
chr1	65432105	-	ENSG00000162434	JAK1	mRNA	8	109	0.0683761	14	126	0.1	/	1	/
chr1	65432106	-	ENSG00000162434	JAK1	mRNA	6	110	0.0517241	15	124	0.107914	/	1	/
chr1	67890609	-	ENSG00000142864	SERBP1	mRNA	2	54	0.0357143	7	41	0.145833	/	1	/
chr1	68619218	-	ENSG00000116729	WLS	mRNA	1	41	0.0238095	5	44	0.102041	/	1	/
[truncated: 31,979 more rows]

## Sheet: Header Information for m5C site
Header	Description
Chromosome	Chromosome ID
Position	Position of m5C site in Chromosome
Strand	Chromosome Strand
Gene ID	Gene ID for m5C containing gene
Gene Symbol	Gene Symbol for m5C containing gene
Gene Type	Gene Type for m5C containing gene
Methylated C	Number of reads suggesting the cytosine position to be methylated
Non-methylated C	Number of reads suggesting the cytosine position to be non-methylated (converted)
m5C Level	(Methylated C number)/(Methylated C number + Non-methylated C number)
State	Methylation state. Only sites with coverage depth (Methylated C number +Non-methylated C Number) ≥ 30, m5C level ≥ 0.1 and methylated cytosine depth ≥ 5 were considered as credible m5C sites and labeled with "1".
Overall m5C Level	Only sites with methylation (state labeled with "1") in both replicates were recalculated as (Methylated C number in rep1 + Methylated C number in rep2)/(Methylated C number in rep1 + Non-methylated C number in rep1 + Methylated C number in rep2 + Non-methylated C number in rep2) to gain the overall m5C level.

## Sheet: ALYREF-RIP-rep1_peaks
Chromosome	Start	End	-log10(pvalue)	Fold Enrichment
chr1	14507	14792	19.1309	10.7317
chr1	19992	20205	14.9304	8.94304
chr1	569262	569549	41.3966	17.6471
chr1	704893	705120	14.7247	8.82353
chr1	713664	713902	19.1309	10.7317
chr1	782987	783233	10.9821	7.15444
chr1	860027	860226	11.3449	7
chr1	877619	878398	13.5916	2.80716
chr1	879676	880180	120.954	7.65646
chr1	881553	881981	49.4381	4.48485
chr1	883413	883983	28.1468	3.13869
chr1	886419	886706	22.9319	2.66041
chr1	887320	888020	108.876	5.47155
chr1	888469	888765	66.6319	4.30544
chr1	889073	889583	253.468	9.21165
chr1	891276	891674	27.6294	2.81087
chr1	892206	892479	47.8296	3.59477
chr1	894262	894629	172.975	10.1568
chr1	934126	935496	311.817	11.6226
chr1	948757	949915	4219.28	19.984
chr1	955506	955840	112.152	16.2468
chr1	957410	957971	30.0512	6.4978
chr1	970505	970882	34.7317	9.4697
chr1	976045	976260	27.0305	3.81184
chr1	976558	977057	39.6019	4.25824
chr1	979204	979688	40.4503	3.55546
chr1	980704	980938	28.6571	2.87729
chr1	981446	981812	12.6791	2.12566
chr1	983392	983745	23.4786	2.6659
chr1	984240	984446	20.5385	2.56563
chr1	985613	985898	21.085	2.62722
chr1	986633	987025	21.1551	2.75553
chr1	989158	989357	17.7921	2.97203
chr1	990174	990959	19.6052	3.34179
chr1	1007215	1007475	25.7231	12.9032
chr1	1017288	1018294	41.3326	6.69935
chr1	1019564	1019961	34.3802	6.00649
chr1	1021193	1021457	22.0123	4.43491
chr1	1022920	1023124	22.5994	4.48718
chr1	1025609	1025932	45.6273	8.33333
chr1	1026746	1027056	51.7934	9.82143
chr1	1027195	1027570	36.6452	7.90816
chr1	1152444	1153073	516.636	20.9145
chr1	1153935	1154348	98.7703	7.09169
chr1	1158538	1158737	12.4553	3.65419
chr1	1159149	1159453	38.9314	4.25087
chr1	1163834	1164457	376.447	9.58359
chr1	1166859	1167471	236.98	7.14708
chr1	1167764	1168678	149.93	5.53279
chr1	1189485	1190123	16.8192	4.82353
chr1	1190279	1190753	75.8417	11.9718
chr1	1192372	1192787	29.5846	6.61253
chr1	1198567	1198925	14.8326	7.09677
chr1	1203075	1203535	25.7973	10.8696
chr1	1208612	1209250	88.4408	21.3198
chr1	1227848	1228078	25.8703	3.56364
chr1	1228577	1229565	35.5337	3.79785
chr1	1229809	1230196	76.5452	5.43601
chr1	1230827	1231314	13.0752	2.33947
chr1	1231814	1232013	28.992	3.20577
chr1	1233202	1233493	38.4815	3.68098
chr1	1233760	1233963	15.6118	2.56896
chr1	1235378	1235603	19.0962	3.1227
chr1	1235889	1236088	20.8938	3.31024
chr1	1238302	1238711	23.9384	4.38931
chr1	1244058	1245231	65.7976	4.4823
chr1	1247105	1248366	61.3145	4.09543
chr1	1250143	1250403	15.3591	2.47893
chr1	1250784	1250983	10.7177	2.14724
chr1	1254600	1255031	81.8208	7.77549
chr1	1255710	1256035	51.4138	6.22896
chr1	1256274	1256575	37.3599	5.40216
chr1	1260373	1260572	17.7949	3.08642
chr1	1262213	1262415	21.4411	3.65275
chr1	1262621	1263988	83.8755	7.58886
chr1	1270861	1271879	281.512	7.03276
chr1	1273617	1274101	117.051	3.94514
chr1	1274620	1275161	60.3387	2.96443
chr1	1275471	1275993	190.824	5.03906
chr1	1276916	1277246	186.24	5.92721
chr1	1277665	1278268	101.811	4.34957
chr1	1284107	1284779	288.301	25.5985
chr1	1309450	1310605	806.815	19.8894
chr1	1322743	1323356	11.7318	4.13437
chr1	1325610	1326345	37.0121	7.20339
chr1	1327984	1328183	8.34089	3.44388
chr1	1333852	1334215	35.6972	5.86053
chr1	1334334	1334686	180.613	16.0237
chr1	1337437	1337636	15.4427	3.11918
chr1	1342200	1342710	380.275	27.1837
chr1	1407104	1407643	50.4095	15.1685
chr1	1412531	1412853	27.8297	7.53205
chr1	1413254	1413477	13.5185	4.23341
chr1	1413618	1414059	14.1782	4.3379
chr1	1417518	1418124	29.1476	4.61802
chr1	1420352	1420660	128.006	10.7143
chr1	1421014	1421615	64.2912	6.48236
chr1	1425602	1426082	31.4422	5.43319
chr1	1430788	1431556	187.19	21.0412
chr1	1447572	1448027	134.598	13.3739
chr1	1451269	1451591	116.294	9.24855
chr1	1452543	1452890	54.3425	6.15942
chr1	1455521	1456127	88.642	6.17246
chr1	1457999	1458358	171.445	9.25806
chr1	1458748	1459090	42.192	4.14398
chr1	1459578	1459852	32.0456	3.43552
chr1	1460472	1460819	44.4268	4.04452
chr1	1461684	1462040	48.8671	4.60441
chr1	1463037	1463274	48.1605	4.78914
chr1	1464512	1464857	93.2967	7.02541
chr1	1469154	1470007	228.082	15.3595
chr1	1477060	1477660	219.898	15.0109
chr1	1479131	1479448	67.3488	7.24638
chr1	1480183	1480509	101.572	9.29451
chr1	1499976	1500437	204.75	24.9364
chr1	1509732	1510280	410.286	30.9564
chr1	1533477	1535403	331.199	9.27393
chr1	1550959	1551490	12.1147	6.29139
chr1	1551795	1552032	13.9693	6.86275
chr1	1558996	1559353	21.7102	5.28541
chr1	1560175	1560570	13.7275	3.83929
chr1	1563403	1563779	8.18276	2.87081
chr1	1564513	1564712	10.934	3.45455
chr1	1571961	1572642	55.8571	12.3264
chr1	1594551	1594757	15.4509	3.75552
chr1	1595264	1595497	12.0954	3.25936
chr1	1596481	1597362	63.144	7.57772
chr1	1602869	1603147	18.4505	6.85841
chr1	1608086	1608435	71.6627	21.3816
chr1	1622574	1622832	10.2385	5.45455
chr1	1623725	1624168	55.5761	16.9697
chr1	1634796	1635169	11.0148	6.79612
chr1	1660625	1660824	9.21401	6.25
chr1	1670297	1670740	31.2257	10.8333
chr1	1675908	1676107	9.73172	6.55823
chr1	1683541	1683740	11.6446	2.06689
chr1	1683918	1684506	66.2016	4.09776
chr1	1685006	1685205	18.5115	2.40279
chr1	1685445	1686182	230.36	7.93419
chr1	1686716	1687012	42.8061	3.3406
chr1	1693275	1693617	97.37	11.405
chr1	1696519	1696994	193.472	21.0251
chr1	1709541	1709936	95.9707	26.8456
chr1	1718293	1718960	175.776	6.67729
chr1	1720425	1720838	410.367	10.2444
chr1	1721684	1722216	457.957	10.9683
chr1	1724551	1724883	179.908	7.90458
chr1	1735678	1736111	467.064	32.2205
chr1	1737778	1738129	56.7199	7.87832
chr1	1747067	1747469	225.71	22.042
chr1	1749115	1749475	174.407	18.416
chr1	1756654	1757077	266.166	36.9863
chr1	1770453	1770866	153.314	32.8042
chr1	1822078	1822571	359.326	32.4074
chr1	1849692	1849891	8.51877	5.96203
chr1	1850476	1850742	14.9304	8.94304
chr1	1981878	1982155	25.9702	10
chr1	1986802	1987163	55.7873	11.3982
chr1	1987804	1988122	87.3208	15.9677
chr1	1990831	1991179	37.3155	9.15033
chr1	2036109	2036398	37.6748	15.0406
chr1	2066508	2066948	56.4618	19.6154
chr1	2075550	2075875	64.6409	17.8571
chr1	2082205	2082494	54.3904	16.3743
chr1	2087332	2087707	112.545	27.2727
chr1	2100842	2101156	82.1488	12.529
chr1	2103335	2103961	49.721	8.28402
chr1	2105255	2105535	50.6573	8.25336
chr1	2106041	2106272	20.9226	5.59701
chr1	2115938	2116952	79.928	9.37042
chr1	2121021	2121298	51.0362	4.5676
chr1	2124975	2126326	262.29	13.0673
chr1	2160173	2161174	259.988	15.4362
chr1	2234343	2234923	292.249	10.0819
chr1	2235279	2235916	104.346	5.22814
chr1	2238016	2238351	42.1075	3.31282
chr1	2238742	2239038	64.3582	4.01302
chr1	2240113	2240403	93.6706	6.03594
chr1	2323198	2323629	32.3785	9.95475
chr1	2328460	2328799	49.0026	10.6583
chr1	2330754	2331053	45.7863	9.28382
chr1	2332175	2332374	11.9363	3.47107
chr1	2336303	2336561	50.1769	5.88235
chr1	2337859	2338419	78.1913	7.63598
chr1	2339840	2340297	104.71	9.10042
chr1	2343725	2343969	14.1102	4.31818
chr1	2440254	2440528	15.0083	5.90717
chr1	2441301	2441510	18.5453	5.58739
chr1	2445329	2445992	41.9236	8.65633
chr1	2451194	2451393	10.8028	3.92405
chr1	2452146	2452427	17.9341	5.38674
chr1	2452540	2452793	14.6903	4.79452
chr1	2453040	2453239	20.2072	5.5
chr1	2457745	2458102	37.3651	13.3117
chr1	2519850	2520064	13.452	5.4
chr1	2520853	2521217	33.8953	9.6
chr1	2521758	2521971	10.2238	4.6
chr1	3371057	3371537	64.5067	20.3448
chr1	3379540	3380236	39.7598	9.3949
chr1	3383702	3384038	27.9216	5.85938
chr1	3385301	3385643	41.3754	7.66807
chr1	3385894	3386271	61.451	9.83087
chr1	3389527	3390030	40.6243	7.86517
chr1	3394977	3395208	29.7334	6.77966
chr1	3396081	3396477	26.7176	6.43564
chr1	3396936	3397387	44.3113	8.86076
chr1	3447645	3447871	9.71366	6.54762
chr1	3541597	3542054	45.9568	9.68661
chr1	3542254	3542515	17.6359	5.41311
chr1	3547482	3547685	17.4894	4.91803
chr1	3547902	3548221	24.4517	5.91647
chr1	3551561	3551858	16.7595	5.64784
chr1	3563925	3564274	52.0193	15.2174
chr1	3566363	3566694	52.0193	15.2174
chr1	3654705	3655077	11.4448	4.84496
chr1	3656752	3656994	16.9897	6.2249
chr1	3662102	3662370	25.6242	5.50285
chr1	3662532	3662855	33.0624	6.36882
chr1	3662988	3663863	94.7475	12.2371
chr1	3697561	3698165	57.3048	10.8696
chr1	3701651	3701890	22.001	4.62382
chr1	3703342	3703956	108.881	14.2706
chr1	3712269	3713061	219.08	22.2112
chr1	3731529	3732081	58.2459	17.9245
chr1	3742322	3742521	13.3531	6.52174
chr1	3747587	3747809	12.4404	6.71642
chr1	3753057	3753258	18.5967	7.36041
chr1	3753884	3754225	21.6695	8.12183
chr1	3755462	3755727	20.6159	8.10811
chr1	3765146	3765345	10.3257	6.14754
chr1	3768786	3769058	20.7552	7.46606
chr1	3773352	3773738	84.1693	19.4444
chr1	3807252	3807621	19.7687	7.69231
chr1	3809361	3809650	51.651	14.6907
chr1	3816568	3816935	48.2935	19.5238
chr1	5927757	5927999	14.5637	7.72358
chr1	5933196	5933511	12.2054	7.52688
chr1	5937159	5937396	12.3316	7.14286
chr1	5940026	5940373	17.8795	10
chr1	5947346	5947545	8.20957	5.45455
chr1	5950880	5951173	48.9324	19.4444
chr1	5964574	5964926	17.0044	8.33333
chr1	5965344	5965840	17.0044	8.33333
chr1	5993187	5993453	22.0507	11.9241
chr1	6007091	6007290	9.69844	6.38298
chr1	6008109	6008355	22.7971	10.4839
chr1	6012697	6013033	22.2282	10.8108
chr1	6021735	6022053	23.5428	12.5203
chr1	6027359	6027558	10.9821	7.15444
chr1	6029107	6029346	14.9304	8.94304
chr1	6086306	6086625	22.0507	11.9241
chr1	6100506	6100824	46.8779	16.9173
chr1	6132659	6133014	27.3797	12.8571
chr1	6133631	6133992	20.5966	10.4762
chr1	6142135	6142454	19.4537	10.0961
chr1	6145109	6145448	14.6324	6.52174
chr1	6147372	6147726	18.2527	6.97674
chr1	6148912	6149267	30.8711	9.81308
chr1	6150336	6150648	30.5128	8.3045
chr1	6155383	6155684	33.0483	4.22477
chr1	6157218	6157417	20.2776	3.18841
chr1	6158545	6158850	45.508	4.69091
chr1	6159012	6159220	20.3991	3.20233
chr1	6159486	6160684	82.7603	6.58886
chr1	6160805	6161032	14.393	2.91631
chr1	6246301	6247053	121.636	20.3279
chr1	6252803	6253189	146.319	30.1471
chr1	6266335	6266795	14.9323	6.25
chr1	6284364	6285426	91.4141	12.1094
chr1	6291934	6292206	60.7668	7.95287
chr1	6293504	6293757	38.2807	6.03198
chr1	6294828	6295155	75.2451	8.95954
chr1	6295677	6296059	136.455	13.078
chr1	6308314	6308884	45.3447	4.74235
chr1	6309084	6309691	63.9376	5.29909
chr1	6309809	6310063	10.2641	2.21976
chr1	6310324	6310549	15.145	2.5378
chr1	6313778	6314207	18.123	3.00992
chr1	6314553	6315043	96.983	8.28516
chr1	6324465	6324795	146.507	28.4753
chr1	6341075	6341487	121.729	26.4852
chr1	6354770	6355216	165.654	31.6514
chr1	6378389	6378751	131.929	31.7365
chr1	6387192	6387644	92.1707	26.3699
chr1	6393426	6393816	273.561	37.931
chr1	6399369	6399693	312.934	39.4322
chr1	6409674	6410077	112.616	29.2994
chr1	6453180	6453830	235.262	25.9302
chr1	6478346	6478571	16.0494	7.51634
chr1	6478898	6479212	13.9693	6.86275
chr1	6504543	6504742	7.84637	5.03876
chr1	6508821	6509045	10.9481	6.29921
chr1	6511732	6512156	13.2525	7.45614
chr1	6517225	6517425	14.4201	8.42105
chr1	6528355	6528634	18.7537	6.6
chr1	6585864	6586063	9.70201	4.5082
chr1	6586756	6586955	6.95806	3.76569
chr1	6589032	6589253	13.9396	5.44747
chr1	6591940	6592227	12.0334	6.0241
chr1	6592523	6592820	17.1062	7.57576
chr1	6593340	6593539	10.2385	5.45455
chr1	6610456	6610783	27.7214	8.92857
chr1	6614070	6614547	45.0594	12.3874
chr1	6640613	6641369	44.2387	11.2403
chr1	6642123	6642359	10.9715	4.51389
chr1	6651608	6652033	27.7468	4.76804
chr1	6652622	6653718	83.3404	9.25926
chr1	6659095	6659516	109.9	9.70067
chr1	6661824	6662878	105.057	9.77621
chr1	6673853	6674224	35.4906	14.5833
chr1	6679785	6680092	28.1585	9.375
chr1	6681996	6682287	11.0344	5.30303
chr1	6694349	6695564	82.1887	9.16553
chr1	6704535	6705300	64.619	12.9393
chr1	6705701	6706102	59.4296	12.1451
chr1	6711463	6711840	50.6478	12.7049
chr1	6712770	6713088	59.2642	14.1393
chr1	6713900	6714170	16.5042	6.19835
chr1	6727630	6727999	45.7983	19.3878
chr1	6738324	6738653	21.7048	9.84848
chr1	6740898	6741210	50.0122	17.803
chr1	6761623	6761988	45.3115	20.3488
chr1	6845436	6845755	24.7492	12.9412
chr1	6880087	6880440	20.5797	11.3279
chr1	6885071	6885351	13.5838	8.34684
chr1	6931698	6932050	23.5428	12.5203
chr1	6947639	6948175	18.6703	10.4651
chr1	7831570	7832516	19.6755	7.41627
chr1	7832809	7833023	21.6136	7.41525
chr1	7840461	7840739	26.2223	8.51528
chr1	7840953	7841348	20.999	7.35931
chr1	8021759	8021965	13.3895	4.11255
chr1	8022736	8023100	94.7999	13.2035
chr1	8025286	8025601	168.114	15.9271
chr1	8029236	8029604	116.797	13.4342
chr1	8030802	8031217	80.2942	14
chr1	8037554	8037927	177.778	34.9754
chr1	8044782	8045329	191.248	27.3585
chr1	8073855	8074458	48.4107	14.5604
chr1	8086146	8086417	14.9304	8.94304
chr1	8418214	8418652	41.5441	5.0138
chr1	8418777	8418976	25.8037	4
chr1	8419824	8420023	22.1994	3.75977
chr1	8420630	8421462	52.3643	5.95358
chr1	8482668	8482986	10.9821	7.15444
chr1	8555123	8555322	16.5198	8.62069
chr1	8557379	8557688	45.6713	17.9825
chr1	8568498	8568885	19.1309	10.7317
chr1	8616534	8616736	13.5992	7.92079
chr1	8617383	8617684	31.1251	14.3564
chr1	8674508	8674819	31.2887	15.5013
chr1	8716285	8716640	47.6708	19.6078
chr1	8762988	8763539	67.6552	21.5827
chr1	8877219	8877712	17.7055	10.1355
chr1	8921128	8921560	1074.17	6.10273
chr1	8922946	8923560	1062.45	5.00599
chr1	8923818	8924275	3342.08	9.45384
chr1	8925224	8925557	1641.3	6.28576
chr1	8926338	8926709	2058.42	7.50922
chr1	8927041	8927375	1981.91	7.10236
chr1	8930511	8930710	78.8826	2.21035
chr1	8931807	8932220	713.604	6.7819
chr1	8934736	8935121	2702.55	17.5771
chr1	8938455	8938838	2496.82	20.7529
chr1	9164237	9164558	35.6012	12.7388
chr1	9171335	9171548	9.73172	6.55823
chr1	9188704	9189143	18.8823	10.5882
chr1	9294839	9295302	26.2028	13.1868
chr1	9304985	9305191	13.8954	8.33333
chr1	9324767	9325004	32.862	7.85714
chr1	9352931	9353231	26.5865	13.7127
chr1	9415926	9416800	50.3191	12.3047
chr1	9427387	9427907	153.688	21.3115
chr1	9428229	9428740	17.752	5.32787
chr1	9599479	9599964	108.506	24.5
chr1	9613535	9613900	54.4792	21.7822
chr1	9627216	9627419	10.9821	7.15444
chr1	9640036	9640292	17.3388	9.67742
chr1	9642274	9642612	14.7197	8.60215
chr1	9648831	9649101	12.3316	7.14286
chr1	9656868	9657116	23.8835	6.8254
chr1	9661163	9661601	41.7606	7.07885
chr1	9662016	9662441	36.6063	6.87623
chr1	9673044	9673283	13.3231	5.50847
chr1	9673579	9674030	16.9918	6.41026
chr1	9749580	9749899	50.9401	15.4286
chr1	9751388	9751724	48.2785	14.8571
chr1	9770342	9770721	18.8823	10.5882
chr1	9775628	9776120	29.2608	6.18557
chr1	9780101	9780331	18.034	4.00572
chr1	9780614	9780999	40.4462	6.35401
chr1	9790233	9790610	49.6003	7.02782
chr1	9793405	9793694	37.5249	5.89489
chr1	9793894	9794229	29.5837	5.22496
chr1	9795901	9796220	28.2704	6.04508
chr1	9797413	9797755	22.5065	5.20629
chr1	9801058	9801414	32.0163	6.89655
chr1	9803864	9804230	37.4039	8.4507
chr1	9804369	9804773	77.4712	13.172
chr1	9809370	9809909	59.7901	14.0562
chr1	9815168	9815452	27.4678	13.2653
chr1	9833223	9833631	68.3056	23.9316
chr1	9883590	9884021	94.2833	25.4717
chr1	9937963	9938231	13.5838	8.34684
chr1	9970080	9970352	22.0507	11.9241
chr1	10002709	10003124	7.34673	5.36583
chr1	10093070	10093857	134.983	22.6644
chr1	10131923	10132333	71.7633	24.3802
chr1	10155455	10155791	61.9952	23.7864
chr1	10161033	10161365	37.8454	11.2676
chr1	10162951	10163218	29.3721	8.92116
chr1	10165495	10165868	32.0209	9.31174
chr1	10177403	10177716	16.1905	8.13954
chr1	10179472	10179671	13.0632	7.08661
chr1	10181935	10182219	23.4776	10.219
chr1	10190577	10190972	15.9611	7.46753
chr1	10192341	10192626	12.5708	6.55172
chr1	10195045	10195245	11.7947	6.33803
chr1	10206949	10207220	18.5001	8.91473
chr1	10209141	10209441	11.6521	6.48855
chr1	10211384	10211619	13.9611	7.62712
chr1	10218336	10218642	19.4905	10.4167
chr1	10221145	10221399	11.8196	7.29167
chr1	10231188	10231477	25.7231	12.9032
chr1	10238667	10238901	22.6294	8.85714
chr1	10239412	10239673	18.3379	7.71429
chr1	10239953	10240152	10.5524	5.42857
chr1	10240282	10240481	11.4584	5.71429
chr1	10270543	10271001	133.017	28.8265
chr1	10292147	10292507	34.5065	16.6937
chr1	10318551	10318782	9.73172	6.55823
chr1	10327417	10327749	35.0931	12.1302
chr1	10328093	10328409	29.0186	10.6509
chr1	10342392	10342591	9.73172	6.55823
chr1	10383921	10384120	7.33212	5.35714
chr1	10394497	10394696	10.9821	7.15444
chr1	10421750	10421949	10.7042	6.60377
chr1	10428397	10428596	9.81028	6.45161
chr1	10459562	10459885	29.2052	8.02048
chr1	10460323	10460703	45.0023	10.5802
chr1	10462994	10463193	18.8948	5.98706
chr1	10464137	10464417	18.788	5.94855
chr1	10467998	10468327	32.2755	9.90991
chr1	10471362	10471674	25.8711	8.59729
chr1	10473109	10473480	46.2234	10.1539
chr1	10476975	10477459	55.1535	8.08081
chr1	10479397	10480193	112.854	13.8298
chr1	10490823	10491440	44.579	16.0584
chr1	10521387	10521769	20.0622	4.48613
chr1	10523067	10523266	10.2964	3.09735
chr1	10523472	10523771	128.03	12.8571
chr1	10527082	10527446	72.083	9.78836
chr1	10529196	10529519	53.9064	10.6145
chr1	10532269	10532597	73.2983	16.6667
chr1	10596270	10596469	8.51877	5.96203
chr1	10659224	10659568	29.7041	14.9051
chr1	10678275	10678593	29.8907	12.1324
chr1	10682979	10683275	24.6734	8.79397
chr1	10684295	10684596	20.5155	8.58896
chr1	10689588	10690637	135.298	15.873
chr1	10720132	10720593	9.99117	6.37255
chr1	10725140	10725595	12.267	7.75064
chr1	11073773	11074022	29.4245	11.8705
chr1	11078790	11078989	13.9405	4.76879
chr1	11080438	11080685	23.8788	6.66667
chr1	11082925	11083352	36.5519	8.88889
chr1	11114622	11115218	226.42	6.62976
chr1	11115784	11116267	242.83	6.19862
chr1	11116615	11116872	148.394	4.78995
chr1	11118724	11119481	267.689	6.54934
chr1	11119765	11120082	410.78	8.85021
chr1	11129588	11129887	38.0867	10.0761
chr1	11130831	11131156	27.5225	8.17491
chr1	11132029	11132228	12.5011	4.86111
chr1	11137422	11137708	29.6223	6.50224
chr1	11139680	11139879	16.1707	4.22794
chr1	11140770	11141343	50.1553	8.02583
chr1	11142661	11143000	88.9958	12.5
chr1	11147366	11147704	23.1469	5.66893
chr1	11148056	11148423	23.8445	6.97674
chr1	11150512	11150810	38.8085	9.46844
chr1	11151037	11151270	13.0703	4.69697
chr1	11151455	11151749	13.83	4.84848
chr1	11158014	11158381	60.4577	14.6186
chr1	11159604	11159977	51.7134	13.1356
chr1	11166759	11167131	29.2667	10.7784
chr1	11168144	11168437	15.5106	6.97674
chr1	11169228	11169546	11.6447	5.81395
chr1	11174463	11175069	43.0257	13.0208
chr1	11175303	11175652	35.6837	11.4583
chr1	11181226	11181425	9.48857	5.6391
chr1	11181978	11182258	19.8431	8.23529
chr1	11187002	11187201	13.1285	4.20561
chr1	11188410	11189111	41.0969	7.85398
chr1	11189696	11189895	15.5255	4.45652
chr1	11190586	11190834	19.1032	4.97836
chr1	11194324	11194607	15.9747	5.80524
chr1	11199280	11199789	49.4718	15.8385
chr1	11204613	11205224	30.4422	11.3924
chr1	11206598	11206949	12.4335	5.82011
chr1	11210084	11210382	31.9168	13.6752
chr1	11217035	11217348	25.055	13.1165
chr1	11259261	11259883	61.0658	15.5093
chr1	11264468	11264821	74.4573	17.8241
chr1	11272332	11273052	29.5245	7.59878
chr1	11273424	11273712	34.4167	8.35866
chr1	11276092	11276404	43.0948	10.3448
chr1	11288624	11288994	35.3954	9.07534
chr1	11290982	11291556	17.1912	5.03778
chr1	11294123	11294435	60.9003	8.69191
chr1	11297767	11298105	72.5788	9.19811
chr1	11298459	11298785	54.828	7.62195
chr1	11300209	11300687	43.0797	7.25953
chr1	11301539	11301809	26.1421	5.44465
chr1	11303158	11303370	11.1151	3.69979
chr1	11307591	11308092	32.2338	11.3372
chr1	11316049	11316336	24.53	8.01688
chr1	11316926	11317235	27.7076	8.68644
chr1	11318542	11318741	10.4785	4.71311
chr1	11319231	11319504	25.1005	8.26087
chr1	11333304	11334144	35.7794	13.5714
chr1	11345615	11346169	16.3383	8.7963
chr1	11708506	11708885	290.48	16.5242
chr1	11709058	11709343	35.6542	4.70085
chr1	11709732	11710201	60.2927	5.9126
chr1	11710523	11710872	109.051	8.31191
chr1	11714376	11714705	33.4756	5.59593
chr1	11721312	11722230	12.73	6.64336
chr1	11734579	11734877	50.1309	5.29857
chr1	11735032	11735388	102.967	7.94786
chr1	11735589	11736302	146.681	8.14095
chr1	11736791	11737005	32.7095	3.47112
chr1	11740329	11741295	199.594	10.3175
chr1	11796093	11796448	34.1148	16.4706
chr1	11807403	11807760	63.4576	8.14978
chr1	11808383	11808671	86.1958	9.83847
chr1	11810170	11810731	171.985	15.3734
chr1	11848164	11848383	10.8239	3.5503
chr1	11848629	11848872	27.3441	5.81854
chr1	11850480	11850847	26.205	5.06231
chr1	11854415	11854985	20.4869	5.58376
chr1	11856257	11856456	13.6556	5.48781
chr1	11862975	11863421	17.1928	7.62195
chr1	11982693	11983660	109.428	6.05187
chr1	11985160	11985461	55.1861	4.28501
chr1	11985660	11986372	217.764	9.21844
chr1	11994713	11995033	31.2887	15.5013
chr1	12007925	12008232	23.1365	8.83978
chr1	12009764	12010029	13.042	5.92784
chr1	12010378	12010613	22.8103	8.41837
chr1	12016974	12017173	11.9876	5.24017
chr1	12017801	12018098	31.7155	10.1942
chr1	12018461	12018772	28.3574	9.46602
chr1	12024232	12024466	15.6705	6.3981
chr1	12024643	12024900	26.7811	9.00474
chr1	12025441	12025650	14.7449	6.16114
chr1	12034710	12035489	48.745	13.3803
chr1	12041948	12042282	29.0008	13.4615
chr1	12049170	12049524	66.388	17.5258
chr1	12052470	12052811	29.7555	7.20109
chr1	12056176	12056459	30.2796	6.2249
chr1	12057263	12057566	46.3796	6.78466
chr1	12058736	12059244	75.3927	9.50479
chr1	12061412	12061657	21.9849	3.7661
chr1	12064471	12065081	37.6184	4.54167
chr1	12065768	12065993	39.5712	4.65503
chr1	12066551	12066848	53.9165	5.22727
chr1	12067054	12067309	75.1133	5.94911
chr1	12069649	12069848	20.6759	3.03694
chr1	12071532	12073048	207.038	12.1667
chr1	12081698	12081922	34.8716	7.69231
chr1	12082092	12082620	67.2926	11.6667
chr1	12082775	12083089	76.4743	12.6923
chr1	12088919	12089338	35.5678	6.96466
chr1	12089822	12090304	39.197	7.38046
chr1	12091240	12092044	76.7952	11.2266
chr1	12251781	12252030	10.9821	7.15444
chr1	12262029	12262275	10.9821	7.15444
chr1	12304294	12304674	11.2447	7.14286
chr1	12309280	12309479	10.9821	7.15444
chr1	12342762	12342961	7.55317	5.37634
chr1	12359242	12359563	16.3048	9.53925
chr1	12364489	12364762	22.0507	11.9241
chr1	12628037	12628536	49.7038	14.4737
chr1	12632682	12633066	44.5776	13.421
chr1	12638694	12639064	100.217	19.6154
chr1	12639241	12639520	20.9055	6.92308
chr1	12640495	12640750	20.9055	6.92308
chr1	12677000	12677651	28.2088	9.94624
chr1	14106972	14107607	45.9984	10.4918
chr1	15250654	15251179	125.485	26.8293
chr1	15286993	15287461	72.6498	22.3776
chr1	15361182	15361541	26.5865	13.7127
chr1	15370412	15370845	114.29	28.6145
chr1	15382462	15382846	170.097	29.249
chr1	15386599	15386798	16.137	5.87121
chr1	15392291	15392739	53.3475	13.2231
chr1	15393158	15393433	29.283	8.8843
chr1	15736398	15736905	782.894	37.2483
chr1	15752315	15752586	65.2663	3.32333
chr1	15753581	15753890	176.016	5.32135
chr1	15754939	15756747	651.847	11.3029
chr1	15818893	15819530	34.6752	11.9186
chr1	15831054	15831342	21.7669	5.50459
chr1	15832375	15832717	55.272	9.63303
chr1	15833291	15833699	92.0709	13.4174
chr1	15834203	15834567	34.0081	7.17593
chr1	15844446	15844971	93.2085	23.0978
chr1	15850469	15850795	23.5428	12.5203
chr1	15901137	15901463	21.8331	9.00621
chr1	15904110	15904379	21.3415	9.03226
chr1	15905350	15905549	14.8435	6.62983
chr1	15909691	15910023	28.2576	9.42029
chr1	15911099	15911535	63.2493	17.5824
chr1	15943933	15944346	126.846	29.2818
chr1	15956826	15957107	30.7322	13.3621
chr1	15959850	15960049	13.0417	7.32759
chr1	15964730	15965053	13.5838	8.34684
chr1	15969930	15970299	19.1309	10.7317
chr1	15976119	15976419	30.7071	12.5954
chr1	15978032	15978400	35.7559	12.8205
chr1	15982975	15983311	14.3853	6.18812
chr1	15986332	15986821	14.6416	6.31313
chr1	16010797	16011285	166.94	29.6296
chr1	16042617	16042931	98.657	8.04856
chr1	16043112	16043401	32.9502	4.05101
chr1	16044288	16044587	51.1594	5.05618
chr1	16044921	16045232	73.9486	6.15672
chr1	16046058	16046575	183.302	10.4737
chr1	16047684	16048023	105.729	7.11409
chr1	16051679	16052029	164.895	8.875
chr1	16053650	16054304	89.4626	5.33395
chr1	16057687	16057886	26.1157	2.73495
chr1	16058344	16058593	99.4272	5.00917
chr1	16058742	16059306	155.039	6.81438
chr1	16060262	16061116	81.9209	5.43823
chr1	16085292	16085511	10.9821	7.15444
chr1	16091529	16091728	11.7386	6.77966
chr1	16093833	16094070	16.1812	7.85714
chr1	16096874	16097103	10.5893	5.86207
chr1	16101056	16101330	28.584	12.1094
chr1	16103665	16103864	14.173	8.01887
chr1	16111043	16111455	14.6693	7.78689
chr1	16112296	16112599	12.0817	6.74603
chr1	16161062	16161679	11.8204	6.58915
chr1	16161819	16162071	10.7862	6.20155
chr1	16174184	16174738	10.0425	6.59341
chr1	16199311	16199572	13.6483	7.43802
chr1	16235816	16236015	8.51877	5.96203
chr1	16237517	16237795	14.9054	8.92857
chr1	16245813	16246012	9.42278	6.01852
chr1	16261274	16261696	37.115	5.54847
chr1	16262492	16262761	32.3151	5.18807
chr1	16269815	16270502	111.659	8.65471
chr1	16271416	16271631	24.2862	3.98185
chr1	16274786	16275050	39.1082	5.55556
chr1	16299346	16299761	55.4181	17.2956
chr1	16302354	16302677	37.8567	13.2075
chr1	16341986	16342263	59.9519	16.4062
chr1	16361886	16362085	10.8192	7.05882
chr1	16362642	16362930	17.4712	10
chr1	16384369	16384615	25.7146	8.29787
chr1	16385900	16386099	10.1822	4.58167
chr1	16386347	16386546	13.4018	5.37849
chr1	16388488	16388687	12.3272	5.23013
chr1	16399916	16400243	10.9821	7.15444
chr1	16451081	16451941	75.5447	12.6289
chr1	16456693	16457066	99.3178	7.23247
chr1	16458126	16458415	76.3143	6.02076
chr1	16458559	16458934	54.501	5.03472
chr1	16460963	16461162	23.6241	2.99168
chr1	16461485	16461684	16.9889	2.64282
chr1	16464281	16464973	161.985	10.2264
chr1	16474761	16475644	55.1862	9.61098
chr1	16477259	16477590	40.3823	6.78694
chr1	16482161	16482542	91.6004	14.8907
chr1	16524765	16525217	16.0393	6
chr1	16528870	16529110	23.2252	5.03534
chr1	16531198	16531472	25.8981	5.76132
chr1	16532379	16532891	46.8832	8.24635
chr1	16558132	16558598	9.25272	4.75
chr1	16577879	16578352	16.5697	5.88235
chr1	16578700	16578982	15.6059	5.65693
chr1	16583079	16583311	12.7422	5.97826
chr1	16621169	16621477	19.1309	10.7317
chr1	16641701	16642053	17.7055	10.1355
chr1	16678640	16678983	45.9258	19.8925
chr1	16693604	16693987	59.9489	23.0769
chr1	16721533	16721989	963.862	23.5894
chr1	16722249	16722690	13.3879	2.32338
chr1	16723069	16723374	18.7174	2.63283
chr1	16723875	16724088	21.4277	2.77778
chr1	16767149	16767473	29.7935	11.7241
chr1	16770028	16770407	37.3913	11.3527
chr1	16774270	16774636	34.4126	10.3139
chr1	16778311	16778599	30.2719	9.80861
chr1	16782189	16782512	20.9963	6.77656
chr1	16785282	16786233	28.0608	8.83621
chr1	16812834	16813120	16.3048	9.53925
chr1	16840236	16840754	30.2077	13.8095
chr1	16892083	16892327	15.1977	8.88889
chr1	16907240	16907439	12.6209	7.77778
chr1	16933755	16933961	11.7386	6.77966
chr1	16935014	16935274	17.3925	8.27338
chr1	16939828	16940065	17.19	9.31373
chr1	16945231	16945671	50.5298	14.8649
chr1	16946320	16946539	19.1526	7.63158
chr1	16952795	16953106	36.1011	9.33099
chr1	16953504	16953839	30.9698	8.09062
chr1	16957385	16957626	32.862	7.85714
chr1	16958770	16958969	11.4107	4.97925
chr1	16959590	16959817	18.3999	6.639
chr1	17215765	17215964	9.73172	6.55823
chr1	17222716	17223157	19.1309	10.7317
chr1	17287426	17287625	10.9821	7.15444
chr1	17312582	17313740	69.1269	10.198
chr1	17314770	17314969	15.5166	4.0708
chr1	17316583	17316782	9.27681	3.04487
chr1	17320124	17320330	18.9836	4.94624
chr1	17322460	17322670	16.9815	4.20962
chr1	17323515	17323714	14.116	3.68917
chr1	17326438	17327143	51.4482	7.10187
chr1	17328399	17328868	58.1969	7.95981
chr1	17331954	17332378	18.6168	5.25
chr1	17338082	17338443	58.4933	22.2222
chr1	17349026	17349367	184.079	20.5319
chr1	17350327	17350667	165.6	16.4966
chr1	17354161	17354443	30.9414	7.12468
chr1	17355032	17355342	27.707	6.11588
chr1	17359441	17359754	65.0146	17.268
chr1	17371074	17371537	66.5762	22.441
chr1	17380300	17380642	65.8244	24.5283
chr1	17733396	17734117	67.9252	5.22876
chr1	17734247	17735174	147.88	8.07122
chr1	17736470	17736669	25.0314	2.79592
chr1	17738491	17738817	35.3024	3.1064
chr1	17739475	17739791	99.2537	5.87349
chr1	17739917	17740325	250.239	11.0298
chr1	17742805	17743273	139.779	7.81343
chr1	17747125	17747431	196.154	10.499
chr1	17748530	17748898	152.813	10.5717
chr1	17749133	17749419	52.7808	5.65099
chr1	17751957	17752327	150.304	9.33984
chr1	17755437	17755801	200.422	18.4909
chr1	17764549	17765076	260.575	30.0518
chr1	17866224	17866575	39.9163	18.3908
chr1	17906884	17907247	34.5065	16.6937
chr1	17913903	17914210	13.5938	8.15217
chr1	17914906	17915151	23.0653	11.9565
chr1	17928514	17928833	51.6366	16.5605
chr1	17929862	17930202	34.0056	10.6796
chr1	17934253	17934537	37.694	13.4868
chr1	17942498	17942802	32.6658	12.963
chr1	17945741	17946033	17.8545	6.59574
chr1	17948237	17948436	13.9353	5.29197
chr1	17949407	17949725	31.0982	7.78443
chr1	17950799	17951081	24.0385	7.04698
chr1	17952344	17952543	15.1537	5.33333
chr1	17953799	17954085	34.6494	8.43558
chr1	17958754	17959015	42.9555	11.245
chr1	17961185	17961631	28.1366	8.20896
chr1	17964247	17964582	35.2209	10.3982
chr1	17966598	17966896	9.31879	5.33333
chr1	17974971	17975329	28.4875	14.2045
chr1	17981131	17981330	14.2767	5.43071
chr1	17982354	17982757	60.9722	13.6704
chr1	17982932	17983248	72.2644	15.3558
chr1	17990796	17991237	76.3871	24.4275
chr1	18013914	18014267	77.5671	25.6098
chr1	18023343	18023907	72.34	17.2727
chr1	18152262	18152861	15.702	8.13008
chr1	19198363	19198673	11.463	6.61157
chr1	19209690	19209972	14.8182	7.34266
chr1	19211923	19212166	26.9362	10.5096
chr1	19233642	19233841	14.3226	5.9633
chr1	19234870	19235069	12.511	5.66502
chr1	19282195	19283136	55.2278	16.0221
chr1	19401135	19401423	16.888	7.98611
chr1	19404361	19404705	20.6159	8.10811
chr1	19407740	19408042	21.4139	8
chr1	19412565	19412838	22.9846	7.79221
chr1	19413050	19413372	20.799	7.94872
chr1	19414224	19414509	23.8775	8.67347
chr1	19420434	19420752	25.951	9.13706
chr1	19421320	19421599	25.1899	8.78049
chr1	19421947	19422146	8.34329	4.29864
chr1	19427936	19428213	20.0247	7.14286
chr1	19430552	19430777	14.6645	5.43478
chr1	19433021	19433413	24.4649	7.57576
chr1	19436652	19436914	8.43914	3.84615
chr1	19440266	19440564	12.7176	4.947
chr1	19441244	19441504	14.076	5.06536
chr1	19441892	19442091	11.2902	4.51505
chr1	19447729	19447947	18.5044	6.3197
chr1	19448307	19448506	11.0986	4.44079
chr1	19449327	19449526	19.5428	6.07029
chr1	19452950	19453149	16.0826	5.84906
chr1	19454034	19454316	14.4079	5.81897
chr1	19454608	19454812	14.4265	6.41711
chr1	19455472	19455671	13.4818	6.14973
chr1	19464428	19464700	17.98	7.29167
chr1	19465515	19465776	13.468	5.94059
chr1	19467187	19467481	21.6764	7.65766
chr1	19467819	19468040	16.0786	6.19658
chr1	19473295	19473548	21.3747	7.74648
chr1	19477088	19477287	15.9212	5.78358
chr1	19481963	19482162	12.1214	4.58861
chr1	19484292	19484508	14.5785	4.87106
chr1	19486576	19486775	9.67528	3.72751
chr1	19487411	19487610	20.3691	5.43478
chr1	19491293	19491942	17.729	5.44413
chr1	19499471	19499874	15.272	5.84677
chr1	19503955	19504237	34.9727	9.34066
chr1	19505488	19505744	19.6762	6.99153
chr1	19510305	19510709	17.4132	6.40496
chr1	19513596	19514034	22.7654	7.91855
chr1	19518584	19518868	10.7301	5.94406
chr1	19524164	19524543	12.2933	5.38117
chr1	19524966	19525422	20.4451	7.54717
chr1	19536472	19536826	46.1373	19.5876
chr1	19545455	19545654	11.1998	6.45161
chr1	19549118	19549320	13.2526	7.2
chr1	19557717	19558018	27.3186	10.7143
chr1	19558995	19559317	21.2346	8.97436
chr1	19568768	19569038	27.0954	8.65801
chr1	19571325	19571599	15.3181	6.64894
chr1	19578158	19578509	15.2076	6.81818
chr1	19583558	19584526	36.0504	6.26043
chr1	19584971	19585170	15.0465	3.89718
chr1	19585999	19586263	46.1429	7.19008
chr1	19630582	19630949	68.0346	5.3616
chr1	19632434	19632711	42.9723	4.2394
chr1	19633500	19634007	58.3694	4.49209
chr1	19634557	19635229	201.5	8.83838
chr1	19638159	19638570	141.783	8.21611
chr1	19644094	19644347	25.6079	12.5
chr1	19652682	19653224	15.0473	6.1086
chr1	19653721	19653920	15.8377	6.27803
chr1	19665374	19666155	420.941	22.9586
chr1	19670715	19671051	35.9921	5.83942
chr1	19671547	19671924	71.4598	16.25
chr1	19683036	19683434	238.126	20.7237
chr1	19683798	19684115	231.743	20.3795
chr1	19704880	19705273	143.203	30.1507
chr1	19711822	19712294	149.647	28.9238
chr1	19745994	19746354	121.092	32.0946
chr1	19811313	19812129	40.9714	16.1157
chr1	19923404	19923788	170.53	34.6939
chr1	19948442	19948805	142.271	15.5172
chr1	19949814	19950167	150.008	16.1202
chr1	19952728	19953084	44.1116	7.37705
chr1	19970741	19971069	89.3957	27.4809
chr1	19981370	19981704	39.083	6.70732
chr1	19983373	19984980	43.5003	7.14286
chr1	20009120	20010062	23.1951	10.3846
chr1	20020764	20021152	35.4245	16.1458
chr1	20027138	20027469	29.7041	14.9051
chr1	20066254	20066540	29.8907	12.1324
chr1	20067166	20067469	28.2008	10.5422
chr1	20071945	20072230	13.8894	6.81818
chr1	20072893	20073148	17.5939	8.97436
chr1	20097767	20098047	31.2769	15.1685
chr1	20106944	20107284	19.1309	10.7317
chr1	20811865	20812759	47.6418	12.6087
chr1	20826208	20826457	11.9313	4.19948
chr1	20826727	20827912	41.3892	8.66142
chr1	20834330	20834597	24.2093	12
chr1	20915443	20915906	232.716	34.7826
chr1	20931286	20931656	112.453	28.7037
chr1	20940176	20940534	26.8758	7.3718
chr1	20944845	20945349	169.345	25.1582
chr1	20960010	20960515	237.077	16.2116
chr1	20964259	20964791	189.87	12.0197
chr1	20966274	20966584	126.086	9.77626
chr1	20970837	20971260	146.657	8.57143
chr1	20971895	20972350	130.479	8.39971
chr1	20974898	20975198	157.471	8.27046
chr1	20975360	20975722	42.4434	4.04328
chr1	20976934	20977589	72.5163	6.4092
chr1	20981933	20982271	9.21592	3.0303
chr1	20987374	20987923	42.6702	17.1053
chr1	21070080	21070343	19.5972	6.08974
chr1	21070950	21071252	57.6895	12.0192
chr1	21076176	21076489	50.2507	16.242
chr1	21083496	21083877	52.0395	18.9516
chr1	21091768	21092088	60.351	19.9275
chr1	21094077	21094276	7.51711	4.32432
chr1	21097367	21097645	34.8209	11.6667
chr1	21099832	21100143	20.5471	8.33333
chr1	21106834	21107191	36.8513	14.5669
chr1	21112679	21113206	67.2328	18.306
chr1	21133736	21133987	8.51877	5.96203
chr1	21177772	21178082	12.0416	6.25
chr1	21179971	21180302	37.0429	13.141
chr1	21181356	21181670	22.0068	9.39597
chr1	21205795	21206015	12.267	7.75064
chr1	21219930	21220209	14.5549	8.25243
chr1	21221795	21222060	22.3972	9.92647
chr1	21226157	21226436	18.8104	9.40171
chr1	21268116	21268708	76.899	22.2581
chr1	21502397	21502602	15.1677	7.8125
chr1	21502799	21503400	21.9669	10
chr1	21544600	21545026	14.3382	5.03145
chr1	21545427	21545927	27.4185	7.38994
chr1	21546248	21546624	14.3382	5.03145
chr1	21551734	21551933	7.97514	5.11811
chr1	21554335	21554697	22.2282	10.8108
chr1	21559955	21560250	34.8052	15.3846
chr1	21573615	21573937	30.3829	14.2857
chr1	21582432	21582631	8.1755	5.24194
chr1	21585133	21585389	14.6693	7.5188
chr1	21586686	21586963	13.5865	7.14286
chr1	21599173	21599521	39.4626	17.7419
chr1	21605570	21605931	40.8282	18.5393
chr1	21616437	21616778	20.5797	11.3279
chr1	21922943	21923795	78.9348	12.982
chr1	21924179	21924378	13.06	4.37018
chr1	21924796	21925092	19.6793	5.45685
chr1	21934644	21934905	12.8136	4.49438
chr1	21936569	21936812	21.8582	5.52995
chr1	21939669	21939868	17.1739	4.82759
chr1	21940000	21940320	20.3464	5.54156
chr1	21948832	21949031	9.1621	5.85586
chr1	21952797	21953017	12.2454	7.7381
chr1	22013684	22013883	10.9821	7.15444
chr1	22016393	22016592	8.51877	5.96203
chr1	22032481	22032680	10.9919	6.98925
chr1	22032817	22033057	10.9919	6.98925
chr1	22056126	22056396	12.267	7.75064
chr1	22062919	22063118	8.51877	5.96203
chr1	22082987	22083306	25.1172	10.8209
chr1	22084068	22084359	25.3369	11.2903
chr1	22109256	22109614	30.9884	15
chr1	22149065	22149482	10.5451	5.625
chr1	22149782	22150188	17.601	7.1066
chr1	22155373	22155629	21.5953	5.67901
chr1	22155825	22156075	15.8339	4.83461
chr1	22157475	22158019	10.561	3.84615
chr1	22159855	22160159	18.0507	5.18987
chr1	22165318	22165517	20.6201	6.46258
chr1	22165844	22166083	14.2545	5.13245
chr1	22172601	22173031	12.2104	4.5045
chr1	22182102	22182405	11.052	4.30769
chr1	22183508	22183707	9.09299	4
chr1	22191367	22191858	15.6143	7.53425
chr1	22210968	22211290	22.1502	7.87037
chr1	22213968	22214167	10.4378	5.36723
chr1	22222600	22222803	8.51877	5.96203
chr1	22356908	22357501	21.4658	11
chr1	22379109	22379428	22.0507	11.9241
chr1	22404864	22405204	93.593	22.4227
chr1	22408078	22408414	34.0768	9.91561
chr1	22412835	22413167	24.841	9.13978
chr1	22417927	22418211	59.2018	13.5496
chr1	22418471	22418960	38.0242	10.5372
chr1	22447742	22448038	10.9821	7.15444
chr1	22816373	22816911	27.285	11.7188
chr1	22817893	22818092	11.9063	6.64063
chr1	22827833	22828098	10.9821	7.15444
chr1	22835593	22835792	11.643	6.25
chr1	22837632	22837871	17.0863	8.09859
chr1	22846569	22846768	9.93187	5.48387
chr1	22852733	22853107	14.3818	5.04732
chr1	22855701	22855900	8.74976	4.08922
chr1	23037337	23037536	10.9821	7.15444
chr1	23346021	23346510	115.41	26.3021
chr1	23356912	23357286	48.1113	20.3125
chr1	23376814	23377141	125.916	16.4773
chr1	23380121	23380453	117.267	14.6341
chr1	23381391	23381635	47.9923	7.89474
chr1	23383859	23384176	20.7771	5.79515
chr1	23385445	23385765	22.4476	7.77778
chr1	23394975	23395282	16.9335	7.74194
chr1	23395445	23395753	20.2153	8.70968
chr1	23403654	23403926	44.1478	7.72277
chr1	23405412	23405753	36.3145	6.14035
chr1	23405961	23406245	37.8294	6.26984
chr1	23407854	23408138	33.2622	5.62963
chr1	23408653	23408937	44.6575	6.72205
chr1	23409672	23410021	17.1542	3.99698
chr1	23415168	23415526	18.9076	5.84615
chr1	23418966	23419171	11.401	4.82625
chr1	23520021	23520220	9.73172	6.55823
chr1	23636902	23637815	94.5876	15.5367
chr1	23639996	23640195	19.3214	5.58583
chr1	23644976	23645334	43.8816	11.3546
chr1	23647914	23648220	58.1217	13.6905
chr1	23649974	23650290	36.9469	10.6061
chr1	23659852	23660124	15.6976	8.94737
chr1	23664902	23665182	13.307	7.97872
chr1	23670563	23670903	24.9742	12.7778
chr1	23688362	23688588	11.8196	7.29167
chr1	23694466	23694731	16.3669	9.09091
chr1	23710839	23711038	10.8192	7.05882
chr1	23713713	23713965	17.4712	10
chr1	23720327	23720571	11.6969	7.21649
chr1	23724038	23724484	12.6464	7.57576
chr1	23744303	23744596	12.267	7.75064
chr1	23745570	23745769	9.71366	6.54762
chr1	23751036	23751257	14.2133	8.52273
chr1	23760802	23761111	9.37543	4.65116
chr1	23768024	23768223	8.15319	5.03597
chr1	23768565	23768878	13.8656	7.30769
chr1	23810487	23810686	10.9821	7.15444
chr1	23835006	23835244	10.1774	4.44444
chr1	23835496	23835900	25.0058	7.59259
chr1	23836317	23836683	18.4456	6.2963
chr1	23842676	23843047	41.4374	16.8142
chr1	23850781	23851133	14.9304	8.94304
chr1	23857034	23857655	48.6813	16.2252
chr1	23884707	23885048	31.4855	7.58427
chr1	23885303	23885964	105.758	16.7135
chr1	24019050	24019397	242.429	8.92478
chr1	24020156	24020563	329.661	10.7735
chr1	24021029	24021401	543.85	14.8534
chr1	24022095	24022487	173.479	7.33107
chr1	24077394	24077712	148.351	19.1566
chr1	24078897	24079096	14.2988	4.28571
chr1	24080546	24080789	18.1573	4.91071
chr1	24086002	24086458	86.3952	17.029
chr1	24104968	24105310	41.9794	13.1868
chr1	24105772	24106553	25.2482	9.34066
chr1	24112070	24112364	14.9059	6.4433
chr1	24112714	24113004	14.5011	6.04651
chr1	24113765	24114371	21.1815	7.23141
chr1	24120891	24121479	55.6689	5.04431
chr1	24123041	24123723	95.9258	6.75219
chr1	24125105	24125304	7.91861	2.18481
chr1	24134614	24134892	14.9304	8.94304
chr1	24137090	24137289	13.5838	8.34684
chr1	24286289	24286574	33.0372	11.747
chr1	24287279	24287582	18.8646	7.98817
chr1	24288062	24288306	14.1561	6.49718
chr1	24297987	24298539	10.5437	5.2356
chr1	24305108	24305455	57.1113	14.1631
chr1	24306553	24306880	63.3538	15.8257
chr1	24648530	24648891	13.7426	8.24176
chr1	24745787	24746263	23.2872	12.0879
chr1	24766531	24766861	17.6947	9.89011
chr1	24768517	24768744	12.3404	7.6087
chr1	24785267	24785577	12.267	7.75064
chr1	24798703	24798902	10.1966	6.5
chr1	24973081	24973357	20.8838	7.98969
chr1	24975257	24975549	27.3915	8.33333
chr1	24979324	24979674	39.8784	8.22943
chr1	24981236	24981620	175.291	23.743
chr1	24989096	24989427	75.0346	11.9385
chr1	24989674	24989873	17.6502	4.96454
chr1	24993158	24993567	106.608	12.2673
chr1	24995488	24995823	87.9062	11.6412
chr1	24998712	24998915	18.061	5.55556
chr1	25071913	25072257	110.554	30.3448
chr1	25124066	25124432	102.788	30.5343
chr1	25140417	25140850	35.0494	16.6667
chr1	25153350	25153751	42.6698	18.8172
chr1	25166292	25166550	23.9826	7.78689
chr1	25167363	25167709	47.057	12.0902
chr1	25226474	25226782	15.433	5.16717
chr1	25227872	25228288	24.4816	6.71642
chr1	25228732	25229157	51.9536	10.218
chr1	25233709	25233949	12.8015	5.80808
chr1	25245636	25245930	16.3048	9.53925
chr1	25254022	25254264	17.9056	6.81818
chr1	25256077	25256610	70.4463	16.8161
chr1	25573063	25573544	30.5947	12.9032
chr1	25664831	25665030	9.87065	6.08696
chr1	25666871	25667070	10.2246	6.30631
chr1	25679266	25679572	21.2849	10.8911
chr1	25683145	25683483	19.9065	9.74576
chr1	25687003	25687202	12.1676	7.28155
chr1	25870078	25870424	38.9769	16.2162
chr1	25880244	25880612	39.4812	16.5138
chr1	25890083	25890351	25.6258	5.16667
chr1	25893339	25893852	14.4709	3.82696
chr1	25894060	25895017	76.776	9.88275
chr1	26126705	26126979	13.2525	7.45614
chr1	26127452	26127733	16.7706	8.77193
chr1	26135081	26135779	63.6599	10.2174
chr1	26136048	26136373	50.4959	8.59213
chr1	26140372	26140669	25.3358	4.69613
chr1	26142039	26142700	16.5016	4.16667
chr1	26144458	26144666	17.3078	4.5098
chr1	26152793	26152992	7.04884	3.22581
chr1	26153106	26153461	81.3015	13.6486
chr1	26155870	26156249	67.1851	11.6368
chr1	26158540	26158906	14.8637	5.51471
chr1	26189518	26189717	7.19823	5.15464
chr1	26190035	26190234	7.19823	5.15464
chr1	26227136	26227578	33.9716	3.92688
chr1	26230105	26230453	479.308	17.3288
chr1	26230995	26231354	404.372	15.4645
chr1	26232688	26232888	57.8555	5.25195
chr1	26288111	26288398	24.4884	12.7907
chr1	26299147	26299346	10.9821	7.15444
chr1	26300926	26301170	12.267	7.75064
chr1	26310951	26311153	15.2504	8.41122
chr1	26314619	26314818	12.0277	6.95652
chr1	26449766	26449965	9.73172	6.55823
chr1	26487703	26488220	15.0481	6.9697
chr1	26488355	26488753	27.1408	10.303
chr1	26496403	26497327	154.406	20.5128
chr1	26508852	26509075	21.5297	6.47249
chr1	26510579	26511091	32.2326	7.66017
chr1	26515779	26516225	24.5896	9.58084
chr1	26560602	26560930	20.5797	11.3279
chr1	26566120	26566452	28.1715	13.6842
chr1	26570610	26570856	12.2054	7.52688
chr1	26581662	26582448	25.7399	9.88024
chr1	26583989	26584287	22.3294	8.98204
chr1	26597399	26597598	7.74328	5.33981
chr1	26607224	26607857	182.503	10.2362
chr1	26608861	26609339	28.1121	3.75657
chr1	26610633	26610973	17.625	3.11502
chr1	26620623	26620822	11.9934	6.69291
chr1	26623918	26624117	11.3289	6.2963
chr1	26663012	26663296	6.30463	4.58716
chr1	26672022	26672277	15.8209	8.48214
chr1	26759300	26759581	13.5838	8.34684
chr1	26764574	26764858	14.9304	8.94304
chr1	26772724	26773020	17.5939	8.97436
chr1	26773934	26774276	20.0462	9.82906
chr1	26784197	26784481	41.4384	16.3865
chr1	26786385	26786727	24.8377	11.3445
chr1	26795430	26795735	30.7031	5.59105
chr1	26799974	26800200	11.6814	2.08494
chr1	26801590	26802369	547.861	14.8234
chr1	26856264	26856616	111.411	28.1818
chr1	26863261	26863627	114.104	30.0654
chr1	26873229	26873879	72.6194	10.8559
chr1	26877769	26878334	44.5408	6.02706
chr1	26879789	26880081	21.751	4.32692
chr1	26880705	26880904	20.2901	4.11141
chr1	26881030	26881286	33.7597	5.37135
chr1	26883010	26883591	25.7398	4.43114
chr1	26887143	26887735	38.3425	7.29167
chr1	26887894	26888235	57.0656	9.34874
chr1	26897902	26898539	30.0927	5.98131
chr1	26899653	26899927	39.5402	7.00935
chr1	26900409	26901342	44.0703	7.47664
chr1	27022557	27022795	20.6226	4.53809
chr1	27023144	27024093	125.454	13.2901
chr1	27056155	27056493	50.0215	7.8853
chr1	27057530	27058190	143.761	15.5018
chr1	27059084	27059378	33.9414	6.2724
chr1	27087258	27088074	76.4805	14.1975
chr1	27088481	27088774	14.7303	4.80769
chr1	27089548	27089768	19.8175	5.49872
chr1	27097618	27097923	92.8122	10.5666
chr1	27098863	27099190	52.3769	7.63666
chr1	27099908	27100208	7.27215	2.77311
chr1	27100874	27101227	25.0337	4.96845
chr1	27106307	27107535	55.7109	9.59368
chr1	27120604	27120803	9.1774	6.06061
chr1	27153164	27153664	57.3602	18.75
chr1	27158821	27159169	28.1365	14.3089
chr1	27176730	27177248	31.6023	7.95107
chr1	27177523	27177819	17.7701	5.58912
chr1	27181410	27181719	27.4863	7.41325
chr1	27189659	27190901	757.541	15.3087
chr1	27205945	27206344	30.2878	10.6742
chr1	27210582	27210850	19.0611	5.38462
chr1	27212425	27212663	26.1325	4.97738
chr1	27215417	27215747	75.4809	8.90313
chr1	27216055	27216562	96.0586	10.6928
chr1	27217249	27217570	29.7656	5.33033
chr1	27223904	27224244	25.3729	7.73585
chr1	27226476	27226946	70.5391	16.5217
chr1	27248211	27248572	183.003	22.0238
chr1	27250431	27250779	160.925	20.1191
chr1	27267932	27268320	25.8142	4.0796
chr1	27269068	27269561	186.123	12.6866
chr1	27271978	27272345	92.8721	8.24176
chr1	27272505	27272820	108.236	9.04096
chr1	27320707	27321137	19.7813	10.2941
chr1	27326190	27326537	13.5838	8.34684
chr1	27331999	27332312	14.839	6.41026
chr1	27332559	27332857	14.839	6.41026
chr1	27333042	27333436	18.7525	7.4359
chr1	27338898	27339317	43.7294	17.7273
chr1	27425508	27425764	11.4219	6.12245
chr1	27426489	27426895	11.4219	6.12245
chr1	27436018	27436268	10.6287	6.10687
chr1	27440317	27440633	15.927	8.82353
chr1	27480999	27481533	27.7895	11.6541
chr1	27561143	27561597	85.9436	26.1029
chr1	27587310	27587646	46.8352	17.7686
chr1	27589527	27589842	13.6483	7.43802
chr1	27608577	27608929	20.0462	9.82906
chr1	27609741	27610034	35.2349	12.2024
chr1	27614046	27614436	29.1308	10.1064
chr1	27618689	27618905	15.4506	5.30547
chr1	27620513	27620712	11.0899	4.5614
chr1	27620921	27621204	30.8307	8.42105
chr1	27622693	27622919	20.3855	6.37584
chr1	27623448	27623738	16.7516	5.50314
chr1	27631468	27631691	24.4026	3.92062
chr1	27632738	27634176	113.165	9.29071
chr1	27634370	27634588	28.5257	4.2957
chr1	27648683	27649035	79.209	26.0163
chr1	27657069	27657410	41.8623	8.8
chr1	27660449	27660772	29.0011	5.73477
chr1	27662034	27662824	106.245	13.1931
chr1	27684784	27685251	23.9703	5.67686
chr1	27690408	27690607	14.909	4.20842
chr1	27692749	27693019	28.5045	6.56325
chr1	27720810	27721267	21.4141	10
chr1	27731372	27731759	19.595	2.68027
chr1	27732548	27732943	71.7105	4.65426
chr1	27733207	27733739	42.8703	3.63798
chr1	27734053	27734515	25.7551	2.83484
chr1	27734630	27734840	53.6847	3.90304
chr1	27736201	27736759	182.282	7.57057
chr1	27739013	27739285	61.3487	5.51876
chr1	27744724	27745005	33.4064	8.76289
chr1	27745390	27745675	35.4822	9.10653
chr1	27755099	27755605	87.4443	23.913
chr1	27816337	27816719	111.893	28.9308
chr1	27861012	27861562	143.112	31.0526
chr1	27873754	27874078	43.9134	4.40981
chr1	27875012	27876082	16.924	2.7626
chr1	27876625	27876837	24.3179	3.21797
chr1	27877281	27877872	26.9912	3.36976
chr1	27878195	27878401	18.2725	2.84848
chr1	27879435	27879726	33.9372	4.06593
chr1	27884650	27885456	35.632	12.069
chr1	27929732	27930107	18.6841	10.215
chr1	27930421	27930636	10.9919	6.98925
chr1	27992641	27992986	8.26368	4.26009
chr1	27994687	27995168	66.7501	15.9389
chr1	27995623	27995943	22.1378	7.64192
chr1	28157345	28157831	21.1288	8.9172
chr1	28159128	28159466	36.4172	12.8125
chr1	28165122	28165464	43.6489	11.5226
chr1	28167385	28167762	44.2447	11.7647
chr1	28169642	28169896	23.2375	7.48032
chr1	28176604	28177746	34.6928	9.68379
chr1	28218191	28218774	44.2422	12.3288
chr1	28220602	28220908	9.39982	4.24354
chr1	28223433	28223756	33.6671	10.5263
chr1	28224019	28224343	27.9546	10.1124
chr1	28233251	28233891	26.0345	12.7551
chr1	28240481	28241144	59.7188	17.4419
chr1	28299835	28300189	11.9378	5.21739
chr1	28300677	28301038	30.1972	9.26724
chr1	28314968	28315245	12.5432	7.27273
chr1	28316123	28316407	18.835	9.72222
chr1	28319872	28320110	14.1781	7.75862
chr1	28337398	28337686	16.6114	8.96226
chr1	28339541	28339835	34.1573	14.6018
chr1	28527153	28527884	54.5743	14.6635
chr1	28536949	28537281	29.2353	12.1212
chr1	28541308	28541650	26.0003	11.3281
chr1	28555251	28555632	28.1365	14.3089
chr1	28562582	28563071	308.388	29.4118
chr1	28586062	28586606	42.3702	15.2482
chr1	28595560	28595893	21.9104	7.5431
chr1	28598127	28598384	25.0592	7.8125
chr1	28598778	28599239	25.0592	7.8125
chr1	28605553	28605807	16.9897	6.2249
chr1	28607227	28607426	7.51936	4.03587
chr1	28607552	28607801	18.6568	6.95067
chr1	28608092	28608745	22.6055	7.84753
chr1	28792851	28793302	75.2265	20.5202
chr1	28800036	28800607	64.482	21.2687
chr1	28806917	28807196	13.5838	8.34684
chr1	28823035	28823365	25.7592	8.09717
chr1	28824644	28824959	42.495	11.588
chr1	28833787	28834112	623.765	24.5696
chr1	28834980	28835920	147.329	9.44575
chr1	28844621	28844999	30.0221	14.7727
chr1	28856370	28856569	13.1004	3.8835
chr1	28858258	28858882	93.3961	6.98965
chr1	28861603	28862006	38.2613	3.89801
chr1	28862316	28862973	182.929	9.1637
chr1	28863259	28863458	17.1995	2.80899
chr1	28864344	28864937	46.9175	4.90726
chr1	28887711	28887910	11.1226	6.86275
chr1	28891147	28891436	21.2004	9.55882
chr1	28893726	28894005	21.3241	9.62963
chr1	28897602	28897887	17.7189	9.34579
chr1	28907072	28907271	12.8149	5.28455
chr1	28907542	28907845	20.9018	7.11382
chr1	28908026	28908334	38.8319	10.6122
chr1	28919021	28919304	71.5444	11.9107
chr1	28920120	28920405	27.6497	6.57568
chr1	28921120	28921494	16.9439	4.96278
chr1	28939674	28939958	12.267	7.75064
chr1	29028882	29029081	9.73172	6.55823
chr1	29040564	29041061	30.1792	11.5894
chr1	29063356	29063938	19.8255	8.78378
chr1	29068915	29070071	129.932	16.6667
chr1	29095489	29095785	12.3053	6.17284
chr1	29095902	29096214	94.9176	25.3086
chr1	29474483	29475025	70.5459	18.299
chr1	29475283	29475482	11.2514	5.41237
chr1	29481223	29481435	14.0522	8.42697
chr1	29485799	29486085	14.6693	7.78689
chr1	29486830	29487086	18.0127	9.52381
chr1	29508051	29508415	9.73172	6.55823
chr1	29520492	29520803	17.4971	8.33333
chr1	29522453	29522770	12.7341	6.41026
chr1	29528358	29528654	14.9998	7.18954
chr1	29529546	29529842	18.3991	8.27815
chr1	29533186	29533473	19.2013	9.02256
chr1	29542433	29542716	14.9304	8.94304
chr1	29543100	29543299	10.9821	7.15444
chr1	29557180	29557514	41.0662	19.0476
chr1	29563030	29563281	32.1904	15.6977
chr1	29581675	29581908	17.2892	8.21429
chr1	29585089	29585288	8.36569	4.79042
chr1	29586357	29586637	17.983	7.78443
chr1	29586975	29587321	13.7636	6.99301
chr1	29609208	29609413	12.5258	6.76692
chr1	29630358	29630566	9.73172	6.55823
chr1	29637968	29638271	11.643	6.25
chr1	29641820	29642019	9.57048	5.2795
chr1	29642464	29642713	12.168	6.09756
chr1	29650096	29650342	22.113	8.08824
chr1	29652348	29652780	36.2504	11.4213
chr1	31195960	31196163	12.7001	6.87023
chr1	31345830	31346083	17.5269	7.07071
chr1	31405966	31406282	62.3775	15.7407
chr1	31409302	31409692	44.5806	11.6326
chr1	31413920	31414197	14.7449	6.16114
chr1	31414747	31415044	22.2382	9.52381
chr1	31418110	31418330	15.2872	7.09877
chr1	31425011	31425285	18.8046	8.5034
chr1	31426524	31426844	33.3099	12.585
chr1	31437509	31437864	70.2311	12.7119
chr1	31438710	31439225	43.4266	9.26966
chr1	31439914	31440213	40.1049	8.77437
chr1	31447450	31447800	32.8897	16.0975
chr1	31452811	31453167	44.709	14.5455
chr1	31454053	31454358	53.0067	16.4634
chr1	31465072	31465620	55.0448	15.9341
chr1	31467756	31468100	25.9516	9.4086
chr1	31478638	31478899	12.267	7.75064
chr1	31501512	31501842	13.5838	8.34684
chr1	31532045	31532536	40.545	17.1429
chr1	31538285	31538662	22.0507	11.9241
chr1	31732711	31733056	46.6256	14.0541
chr1	31734212	31734619	50.0304	14.6277
chr1	31740580	31740917	40.4972	10.0707
chr1	31741888	31742255	60.055	13.0742
chr1	31744091	31744425	49.6896	11.5658
chr1	31754144	31754524	66.709	24.537
chr1	31762053	31762378	149.288	17.3511
chr1	31764602	31764959	60.7056	8.54271
chr1	31765973	31766323	62.2173	8.62355
chr1	31769354	31769657	74.5554	11.9904
chr1	31782812	31783181	22.0507	11.9241
chr1	31791814	31792155	37.7851	17.8861
chr1	31809879	31810221	35.9885	16.8539
chr1	31819388	31819587	7.34673	5.36583
chr1	31821622	31821875	10.9821	7.15444
chr1	31836945	31837614	32.3377	12.4138
chr1	31885952	31886292	26.5865	13.7127
chr1	31896502	31896739	13.698	5.67686
chr1	31897521	31897729	27.2775	8.50622
chr1	31898561	31898822	17.4751	6.43154
chr1	31899439	31899700	24.3713	7.94979
chr1	31905833	31906032	9.42003	4.6729
chr1	31906899	31907446	87.5583	20.5314
chr1	32042734	32043074	86.1942	23.75
chr1	32050279	32051086	28.1592	6.86016
chr1	32052510	32052882	21.2119	5.80475
chr1	32095545	32096443	83.5366	10.6035
chr1	32098040	32098336	44.8202	7.2165
chr1	32098665	32098959	43.0292	7.04467
chr1	32118248	32118454	14.9304	8.94304
chr1	32222217	32222424	13.5838	8.34684
chr1	32372658	32372869	13.3117	4.78395
chr1	32374329	32374571	36.6712	8.74233
chr1	32377405	32377610	58.1327	8.81262
chr1	32381389	32381695	156.518	12.6786
chr1	32384425	32385354	160.83	13.9488
chr1	32403407	32404028	136.479	21.3396
chr1	32479416	32479978	689.807	34.2195
chr1	32495824	32496098	14.415	4.7043
chr1	32497042	32497385	40.0863	8.60215
chr1	32498734	32499081	136.446	13.3185
chr1	32502368	32502710	115.257	12.4601
chr1	32503404	32503700	56.0965	6.92884
chr1	32508128	32508460	124.072	14.6272
chr1	32508950	32509288	49.3506	9.4697
chr1	32538555	32538782	15.2872	7.09877
chr1	32540479	32540751	27.5059	10.4938
chr1	32541144	32541444	27.5059	10.4938
chr1	32557278	32557612	17.919	8.87097
chr1	32560373	32560728	33.3053	13.7097
chr1	32565948	32566242	40.0124	15.1515
chr1	32567916	32568348	13.8656	7.30769
chr1	32573697	32573902	10.9821	7.15444
chr1	32620189	32620389	18.0828	6.50407
chr1	32622347	32622653	20.1377	6.61765
chr1	32622847	32623146	23.9456	6.84713
chr1	32623763	32623962	11.9157	4.29363
chr1	32627948	32628161	19.7583	5.72626
chr1	32628715	32629035	16.5669	5.18207
chr1	32631632	32631905	15.7211	4.90716
chr1	32632698	32632969	22.3223	5.44662
chr1	32635433	32635632	18.0496	4.38597
chr1	32636479	32636811	9.48082	3.04687
chr1	32640535	32640736	12.6197	3.7594
chr1	32645849	32646250	16.8062	6.32911
chr1	32646763	32647073	45.4772	13.1841
chr1	32653526	32653754	13.6782	6.25
chr1	32655651	32655855	16.1535	6.04839
chr1	32660567	32660776	21.7192	4.32099
chr1	32660980	32661289	17.8612	3.97163
chr1	32661728	32662052	53.6515	7.23404
chr1	32662500	32663244	30.8796	5.25947
chr1	32669521	32669980	19.3	7.95455
chr1	32682349	32682579	17.8644	9.43396
chr1	32688032	32688338	81.2424	6.90377
chr1	32689523	32690210	160.029	8.84615
chr1	32691624	32692203	83.0461	5.57682
chr1	32694011	32694935	127.861	7.36935
chr1	32696421	32696952	59.3112	5.9419
chr1	32705591	32705790	11.3289	6.2963
chr1	32706935	32707200	5.98931	4.23077
chr1	32712951	32713159	11.5769	7.14286
chr1	32714020	32714323	25.0451	12.5
chr1	32757620	32757938	13.5838	8.34684
chr1	32768134	32768488	44.1202	19.6629
chr1	32782136	32782552	65.5738	23.8739
chr1	32789955	32790279	47.0795	9.00243
chr1	32792447	32792749	54.3675	7.35931
chr1	32793045	32793336	33.9135	5.46448
chr1	32796194	32796476	32.2347	3.35988
chr1	32799806	32800692	516.526	16.3218
chr1	32801533	32801836	58.3287	4.73744
chr1	32831075	32832344	81.9225	12.8329
chr1	32833920	32834247	24.022	6.15385
chr1	32841925	32842342	31.8188	8.38926
chr1	32843571	32844015	20.5022	6.41892
chr1	32844226	32844524	30.9697	8.27703
chr1	32846670	32847014	17.868	5.6231
chr1	32849324	32849630	27.7128	10.9271
chr1	32852297	32852624	15.6484	8.65385
chr1	32859539	32859880	23.5428	12.5203
chr1	33099246	33099711	8.51877	5.96203
chr1	33116724	33117074	37.8567	13.2075
chr1	33117377	33117714	43.0977	14.4654
chr1	33122937	33123283	48.9361	19.9029
chr1	33133800	33135286	121.259	11.9519
chr1	33137928	33138250	26.6669	4.87977
chr1	33145648	33145929	49.2773	13.3027
chr1	33160469	33161175	17.2238	8.46154
chr1	33168255	33168659	10.9821	7.15444
chr1	33207155	33207960	645.621	25.2157
chr1	33233359	33233896	113.698	2.74076
chr1	33234172	33234452	330.157	4.23121
chr1	33235248	33236966	458.201	4.57392
chr1	33237080	33237885	296.387	3.66466
chr1	33239666	33240250	272.314	3.80515
chr1	33241493	33241692	54.116	2.42707
chr1	33244820	33245182	111.898	6.24068
chr1	33246547	33246848	29.6107	5.87156
chr1	33247941	33248217	43.4205	6.57698
chr1	33251825	33252162	36.7007	7.63723
chr1	33252477	33252740	20.056	5.34442
chr1	33256656	33257027	119.85	20.0326
chr1	33263212	33263563	151.339	33.8983
chr1	33272013	33272389	178.949	12.8436
chr1	33276063	33276808	214.78	14.4667
chr1	33282638	33283014	337.598	35.9694
chr1	33291699	33292082	13.5865	7.14286
chr1	33292210	33292545	18.1527	8.71212
chr1	33321554	33321757	9.81028	6.45161
chr1	33361119	33361710	29.2667	10.7784
chr1	33363692	33363926	22.7291	8.90805
chr1	33402213	33402795	15.6976	8.94737
chr1	33411966	33412276	23.8578	8.41346
chr1	33413737	33414022	35.9378	11.579
chr1	33415176	33415418	13.4697	6.35838
chr1	33429625	33430445	89.7867	18.93
chr1	33474947	33475146	9.84998	3.54767
chr1	33476235	33476434	12.4284	3.42466
chr1	33478804	33479152	44.9318	6.77321
chr1	33479996	33480350	167.606	16.7238
chr1	33486863	33487393	418.8	25.4332
chr1	33489969	33490319	136.011	11.9226
chr1	33497063	33497344	26.5865	13.7127
chr1	33502206	33502536	236.248	39.485
chr1	33611236	33611461	14.041	5.4902
chr1	33611728	33612101	10.7893	4.70588
chr1	33612276	33612650	16.5261	6.03113
chr1	33612863	33613190	36.5844	9.96094
chr1	33625289	33625732	26.667	11.3636
chr1	33630968	33631271	40.9385	16.5217
chr1	33646623	33647637	72.1429	13.0747
chr1	33722047	33722367	66.6925	21.5328
chr1	33735997	33736213	13.5838	8.34684
chr1	33741969	33742316	220.449	20.6195
chr1	33745594	33746058	115.838	11.6147
chr1	33747150	33747510	84.4777	12.9454
chr1	33764665	33764907	17.4751	6.43154
chr1	33765120	33765844	34.7787	9.95851
chr1	33789314	33790671	237.353	11.4426
chr1	33794404	33794736	82.3391	5.70277
chr1	33796864	33797148	31.8438	4.63059
chr1	33797806	33798128	101.404	8.89698
chr1	33799597	33800062	189.895	16.2356
chr1	33815029	33815499	331.966	35.0877
chr1	33944821	33945224	8.51877	5.96203
chr1	33958886	33959085	7.53988	4.85075
chr1	35251597	35251830	11.7921	7.47126
chr1	35320771	35321153	31.9043	9.03846
chr1	35321307	35321674	42.874	10.9615
chr1	35325119	35325391	28.4196	8.53175
chr1	35484993	35485201	13.5838	8.34684
chr1	35562918	35563117	9.92493	6.52174
chr1	35577373	35577731	8.15876	5.74713
chr1	35649995	35650300	15.2861	4.87805
chr1	35652524	35652816	42.5735	6.76328
chr1	35656297	35656519	13.6481	2.31439
chr1	35657892	35658763	833.776	21.5559
chr1	35734308	35734742	30.433	14.6739
chr1	35824526	35824725	6.21981	4.76962
chr1	35835630	35836256	53.1398	19.5833
chr1	35846832	35847031	10.317	6.36364
chr1	35851591	35851874	16.9582	6.59091
chr1	35852604	35852869	17.1647	6.89655
chr1	35854511	35854710	8.18518	4.22222
chr1	35864494	35864693	10.9821	7.15444
chr1	35870596	35871200	34.9526	12.0588
chr1	35873507	35873808	49.1579	15.2941
chr1	35881116	35881325	13.4274	6.5625
chr1	35883974	35884243	14.0166	6.42458
chr1	35885050	35885270	14.1972	6.74847
chr1	35899285	35899552	18.2029	8.16993
chr1	35899993	35900570	23.8725	9.80392
chr1	35908493	35908706	12.3404	7.6087
chr1	35909762	35909961	10.6047	6.54206
chr1	35913774	35913973	10.1966	6.5
chr1	35944596	35944939	33.7806	16.2791
chr1	35972155	35972737	19.4905	10.4167
chr1	36025986	36026309	40.7357	5.34188
chr1	36026461	36026895	46.1375	5.4067
chr1	36027993	36028192	11.9924	2.77273
chr1	36028823	36029027	23.8129	3.87597
chr1	36030844	36031714	72.8552	7.32984
chr1	36039719	36039918	8.51877	5.96203
chr1	36068776	36069091	153.501	17.9245
chr1	36070652	36071033	108.677	12.8114
chr1	36074741	36075074	63.8423	13.4021
chr1	36096744	36097134	98.2886	21.3005
chr1	36101799	36102180	169.821	25
chr1	36106765	36107218	131.458	23.4082
chr1	36180507	36180719	11.1588	5.55556
chr1	36181254	36181826	15.8999	6.94444
chr1	36201034	36201250	9.24741	5.90909
chr1	36214006	36214205	8.51877	5.96203
chr1	36306766	36306980	9.73172	6.55823
chr1	36348848	36349188	25.0451	12.5
chr1	36353973	36354260	51.3887	15.2778
chr1	36359212	36360115	41.4488	9.01408
chr1	36360610	36360922	33.4735	7.88732
chr1	36366995	36367286	25.1708	8.52535
chr1	36367462	36368004	60.969	14.5228
chr1	36372521	36372786	17.1403	7.34463
chr1	36379403	36379822	21.2346	8.97436
chr1	36385203	36385402	12.8052	3.9501
chr1	36396645	36397053	50.52	17.6471
chr1	36437634	36437873	12.2054	7.52688
chr1	36438913	36439175	21.4401	11.2903
chr1	36508950	36509292	20.5797	11.3279
chr1	36520447	36520746	19.8747	10.9195
chr1	36554503	36554734	49.9408	6.9209
chr1	36557227	36558123	140.615	13.1728
chr1	36558722	36559350	37.432	5.87819
chr1	36602577	36602993	31.5001	10.0961
chr1	36603310	36603612	21.7792	7.93269
chr1	36605221	36605420	8.88943	4.56731
chr1	36605568	36605767	9.69453	4.80769
chr1	36614745	36615150	42.935	18.5567
chr1	36621711	36622246	125.249	20.9302
chr1	36626888	36627216	71.8454	19.7143
chr1	36636422	36637018	92.6182	7.29251
chr1	36638029	36638264	41.3145	3.53296
chr1	36638880	36639227	77.5799	4.32574
chr1	36640410	36640698	57.2254	3.13143
chr1	36641793	36642567	165.655	5.01745
chr1	36643368	36643673	131.899	4.60755
chr1	36644080	36644581	67.3287	3.47136
chr1	36645158	36645674	294.896	7.33945
chr1	36645880	36646184	32.2528	2.65356
chr1	36689907	36690256	14.9304	8.94304
chr1	36724886	36725242	26.5865	13.7127
chr1	36748088	36748333	22.6703	7.06522
chr1	36752106	36752851	46.4087	9.82659
chr1	36755097	36755296	17.6308	5.67823
chr1	36766486	36766717	16.363	7.18391
chr1	36769477	36770028	13.6098	6.43275
chr1	36787728	36788326	42.6711	9.77918
chr1	36788469	36788771	21.6105	6.34675
chr1	36788924	36789259	26.0829	7.09877
chr1	36806246	36807112	51.1812	7.80446
chr1	36807305	36807567	32.6945	6.00343
chr1	36809381	36809920	45.0622	7.16695
chr1	36820831	36821071	28.9172	11.9403
chr1	36823723	36824039	15.8928	7.69231
chr1	36826822	36827021	14.8226	8.41584
chr1	36833450	36833742	13.5838	8.34684
chr1	36859067	36859807	63.4217	13.7681
chr1	36921327	36922035	48.5312	11.8774
chr1	36927565	36927940	57.3117	7.27637
chr1	36929252	36929963	250.119	19.0247
chr1	37920790	37921053	13.8122	7.79817
chr1	37921314	37921513	9.33428	5.9633
chr1	37921968	37922167	12.8752	7.47664
chr1	37941065	37941706	86.3219	12.8736
chr1	37945831	37946090	22.3396	3.67309
chr1	37947202	37947470	44.1871	5.78465
chr1	37947942	37949321	38.3263	5.37572
chr1	37949545	37949744	14.6484	3.32944
chr1	37959189	37959629	15.5379	9.09091
chr1	37967370	37967682	28.1365	14.3089
chr1	37974725	37975255	36.1334	13.7681
chr1	37978940	37979223	18.0107	8.06452
chr1	37980144	37980457	14.1342	8.24742
chr1	38005823	38006087	10.9821	7.15444
chr1	38034468	38034781	9.73172	6.55823
chr1	38040023	38040465	20.7204	9.28571
chr1	38041101	38041300	9.01771	5.35714
chr1	38041958	38042157	14.0237	7.14286
chr1	38047738	38048023	16.3974	8.54701
chr1	38048338	38048599	21.4141	10
chr1	38061324	38061559	12.267	7.75064
chr1	38148098	38148297	7.30744	4.06699
chr1	38148548	38148747	12.1764	5.50239
chr1	38149090	38149289	14.8694	6.2201
chr1	38151925	38152144	34.0047	7.44417
chr1	38155190	38156165	36.4593	8.00525
chr1	38158225	38158456	13.6861	4.92064
chr1	38168820	38169169	37.6986	13.125
chr1	38171002	38171312	25.701	6.9697
chr1	38174086	38174853	76.3284	15.4255
chr1	38259548	38260382	194.995	19.6262
chr1	38265492	38266360	75.125	8.5676
chr1	38272621	38272887	20.9504	2.42654
chr1	38273450	38274012	420.712	10.7096
chr1	38274203	38274950	362.347	10.0137
chr1	38279985	38280185	11.3143	5.26316
chr1	38280777	38281206	14.2256	6.31579
chr1	38287889	38288442	28.9169	12.3016
chr1	38289274	38289581	14.256	7.53968
chr1	38304229	38304567	14.4201	8.42105
chr1	38305522	38305791	16.9998	9.47368
chr1	38338638	38338883	13.2292	8.13954
chr1	38339547	38339827	12.3404	7.6087
chr1	38345667	38345956	14.5681	8.51064
chr1	38406271	38406559	10.9821	7.15444
chr1	38423405	38423888	20.0462	9.82906
chr1	38433607	38433806	15.2504	8.41122
chr1	38434933	38435442	15.2504	8.41122
chr1	38444300	38444867	60.2208	11.1559
chr1	38444997	38445336	51.7934	9.82143
chr1	38446258	38446457	9.36461	3.625
chr1	38453309	38453547	12.5821	6.10465
chr1	38455068	38455741	23.536	9.93151
chr1	38462564	38463898	95.647	10.4046
chr1	38464537	38465104	41.2863	6.26801
chr1	38470901	38471260	79.6008	25.1908
chr1	38489254	38489488	32.1904	15.6977
chr1	39304313	39304531	12.267	7.75064
chr1	39311611	39311810	8.51877	5.96203
chr1	39317230	39317486	12.267	7.75064
chr1	39325027	39325379	50.5298	14.8649
chr1	39329621	39329875	10.5437	5.2356
chr1	39456941	39457305	226.751	36.6936
chr1	39463784	39464051	25.4939	11.3821
chr1	39466579	39466843	13.9833	5.31136
chr1	39468891	39469090	13.2709	5.48523
chr1	39469645	39469927	18.6605	6.75105
chr1	39470427	39470709	20.5679	7.173
chr1	39491875	39492246	19.3262	8.23171
chr1	39494307	39494689	85.0495	23.1707
chr1	39874747	39875357	55.5309	9.69977
chr1	39893067	39893326	15.2504	8.41122
chr1	39945482	39945681	8.51877	5.96203
chr1	39951226	39951473	13.5605	8.33333
chr1	40027676	40028233	356.793	10.4275
chr1	40029158	40029707	451.26	11.9351
chr1	40029997	40030445	84.2577	4.55687
chr1	40030778	40031032	60.1808	3.8051
chr1	40035475	40035770	34.2796	5.26976
chr1	40036769	40037036	27.2369	3.86855
chr1	40038059	40038258	17.4767	2.68876
chr1	40041401	40042423	269.049	12.5083
chr1	40205736	40206038	50.7297	11.7021
chr1	40206882	40207237	30.7723	7.84615
chr1	40207394	40207593	8.96809	3.84615
chr1	40208770	40208969	10.3417	4.15385
chr1	40210971	40211252	21.7663	6.55738
chr1	40214538	40214831	32.3663	7.54717
chr1	40218525	40219307	66.8598	12.5364
chr1	40229361	40229560	12.9016	7.73196
chr1	40253904	40254502	15.3929	8.76289
chr1	40307113	40307442	10.9821	7.15444
chr1	40315734	40315990	16.1584	8.40336
chr1	40348942	40349189	14.9304	8.94304
chr1	40506274	40506657	69.1277	23.3871
chr1	40524931	40525279	215.564	17.3398
chr1	40525615	40525938	179.194	14.2413
chr1	40529843	40530345	56.4153	6.56566
chr1	40531793	40532086	37.0452	6.20032
chr1	40535831	40536184	19.6838	4.16079
chr1	40536452	40536651	14.6729	3.59662
chr1	40537130	40537825	77.321	9.7561
chr1	40545960	40546268	14.9304	8.94304
chr1	40556872	40557222	18.7748	7.94118
chr1	40557629	40558174	45.1747	14.4118
chr1	40627062	40627319	16.3048	9.53925
chr1	40656326	40656525	7.34673	5.36583
chr1	40661237	40661503	12.267	7.75064
chr1	40723357	40723678	19.2561	10.5556
chr1	40766854	40767099	20.7292	9.91736
chr1	40839389	40839895	36.3512	15.0862
chr1	40872286	40872541	13.5838	8.34684
chr1	40881812	40882047	20.5966	10.4762
chr1	40887731	40887930	9.81028	6.45161
chr1	40888259	40888825	8.66306	5.91398
chr1	41157279	41157641	56.1775	20.8696
chr1	41204376	41204778	28.1365	14.3089
chr1	41213078	41213405	19.769	9.66387
chr1	41215159	41215471	29.5194	10.9091
chr1	41218719	41219022	34.6752	11.9186
chr1	41223700	41224083	50.6667	13.5945
chr1	41228459	41228769	49.8502	13.5514
chr1	41234888	41235256	32.5253	10.2871
chr1	41236249	41236583	46.8259	13.1579
chr1	41326782	41328018	3127.82	15.109
chr1	41445477	41446061	12.8687	5.15267
chr1	41448929	41449208	29.8187	8.05369
chr1	41450418	41450692	30.3453	7.70393
chr1	41454266	41454465	14.1782	4.3379
chr1	41456721	41457094	81.7189	11.6016
chr1	41457318	41457636	87.2264	12.0902
chr1	41461413	41461788	62.9317	9.35728
chr1	41462989	41463298	85.5628	13.2282
chr1	41466514	41466900	56.4395	11.1919
chr1	41467832	41468031	13.5482	4.63483
chr1	41468649	41468848	15.4338	5.74713
chr1	41474363	41474665	20.3587	6.21019
chr1	41475062	41475316	12.8756	4.74684
chr1	41477311	41477998	16.0245	5.51839
chr1	41493044	41493991	30.6287	10.5405
chr1	41494247	41494526	13.6122	6.21622
chr1	41499521	41499854	24.7004	10.5839
chr1	41502895	41503301	41.6007	14.8276
chr1	41512013	41512278	20.5966	10.4762
chr1	41514363	41514688	22.6388	11.3861
chr1	41536137	41536466	28.4555	13.5
chr1	41578955	41579198	17.0773	9.77011
chr1	41582483	41582682	10.8192	7.05882
chr1	41608492	41608786	19.1309	10.7317
chr1	41626547	41626746	11.3761	7.22222
chr1	41626905	41627104	12.6209	7.77778
chr1	41707537	41708131	12.0898	7.64706
chr1	41827207	41827911	44.1779	15.0327
chr1	41847485	41849036	53.0097	10.5337
chr1	42047001	42047211	9.77797	5.81395
chr1	42644121	42644366	11.3289	6.2963
chr1	42654408	42654607	10.6105	5.45977
chr1	42656974	42657560	34.1999	10.2222
chr1	42660475	42660760	37.7597	11.5196
chr1	42744144	42744499	44.2919	19.3548
chr1	42776582	42776920	44.9035	20.1149
chr1	42800568	42800929	34.0926	16.1111
chr1	42922211	42923021	97.5244	18.3274
chr1	43124899	43125237	14.256	7.53968
chr1	43130427	43130733	14.0295	6.21762
chr1	43131539	43131850	19.3885	8
chr1	43132218	43132417	13.3321	6.28571
chr1	43132912	43133221	25.9938	9.71429
chr1	43142115	43142454	31.2769	15.1685
chr1	43148019	43148507	250.753	24.9487
chr1	43148904	43149273	30.7493	6.33947
chr1	43161760	43163050	156.783	12.6179
chr1	43166452	43166789	42.3793	5.36082
chr1	43167535	43167991	75.4272	11.5299
chr1	43212201	43212630	24.8124	9.69697
chr1	43212824	43213142	21.0236	8.57988
chr1	43215857	43216056	9.58976	4.92228
chr1	43217945	43218233	8.5293	5.26316
chr1	43232157	43232716	36.1334	13.7681
chr1	43240340	43240539	12.5229	7.5
chr1	43240911	43241202	13.7287	8
chr1	43308188	43308387	8.36462	5.72917
chr1	43314885	43315167	15.9468	8.55856
chr1	43393280	43393479	14.3356	3.98887
chr1	43394603	43394985	22.0478	5.00928
chr1	43395252	43395780	25.58	5.49242
chr1	43396266	43396537	45.5093	7.68501
chr1	43408789	43409120	51.219	20.7921
chr1	43424121	43424504	53.9327	18.6567
chr1	43636351	43636722	184.831	10.1178
chr1	43637056	43637988	329.791	14.657
chr1	43824676	43826603	342.597	9.1276
chr1	43826717	43826990	50.6156	3.35591
chr1	43850377	43850777	15.8124	4.44915
chr1	43851665	43851942	43.6906	7.61719
chr1	43852142	43852728	13.2461	3.92157
chr1	43853119	43853373	27.202	5.78431
chr1	43853900	43854180	37.437	6.96078
chr1	43869246	43869478	21.4123	10.6481
chr1	43869998	43870250	13.9302	7.87037
chr1	43917657	43918097	31.1711	6.92124
chr1	43918942	43919519	31.6901	7.49319
chr1	43996490	43996911	72.2624	23.6434
chr1	44003743	44004075	45.4665	19.1919
chr1	44010569	44010991	51.5025	19.5652
chr1	44019083	44019684	50.0578	17.3913
chr1	44035127	44035607	48.7142	18.8596
chr1	44044370	44044719	67.6552	21.5827
chr1	44054284	44054671	30.4614	7.12435
chr1	44056765	44057682	34.4128	7.85908
chr1	44058073	44058272	15.5741	4.97238
chr1	44063417	44063889	44.809	11.4625
chr1	44064289	44064598	67.1335	14.3116
chr1	44070611	44071293	30.3333	6.81818
chr1	44071930	44072129	11.5773	3.99516
chr1	44072440	44072712	39.2296	8.04878
chr1	44074952	44075156	19.0382	5.49598
chr1	44084960	44085415	45.2961	7.75194
chr1	44087696	44087920	14.3745	4.06977
chr1	44118762	44119052	31.5179	12.6866
chr1	44121238	44121480	20.8552	9.0604
chr1	44125884	44126168	11.6482	5.61497
chr1	44128559	44128857	46.7325	9.56284
chr1	44131217	44131566	32.5098	7.74648
chr1	44131979	44132322	43.5119	9.29577
chr1	44132563	44132762	16.7819	4.914
chr1	44137175	44137463	24.8253	8.61244
chr1	44149276	44149554	17.7055	10.1355
chr1	44154567	44154800	15.1785	6.57895
chr1	44156468	44156720	25.9594	8.63636
chr1	44157044	44157366	14.2056	5.90909
chr1	44160366	44160565	12.5039	5.47945
chr1	44163485	44163713	16.4078	8.26772
chr1	44170207	44170805	26.2048	10.1227
chr1	44365200	44365412	12.267	7.75064
chr1	44386023	44386222	10.9821	7.15444
chr1	44395973	44396236	19.9502	10.396
chr1	44402123	44402529	9.99117	6.37255
chr1	44412729	44413356	72.4623	13.3929
chr1	44415100	44415642	19.1886	5.80357
chr1	44422870	44423221	16.2163	4.39122
chr1	44423741	44424332	14.174	4.09182
chr1	44426486	44427037	82.995	11.4398
chr1	44435621	44435994	135.956	7.83651
chr1	44436662	44438568	68.2017	5.07812
chr1	44444984	44445375	152.52	6.53286
chr1	44446682	44447609	765.025	16.3418
chr1	44450484	44450736	44.6979	3.71111
chr1	44450871	44451248	110.263	5.75011
chr1	44456005	44456809	362.406	20.1531
chr1	44463063	44463266	9.2022	3.83481
chr1	44466478	44466727	10.4641	4.09357
chr1	44473926	44474295	37.8609	13.5762
chr1	44475569	44475768	8.35541	4.96689
chr1	44476263	44476528	11.9693	6.20915
chr1	44489835	44490119	12.267	7.75064
chr1	44496911	44497177	13.5838	8.34684
chr1	44679163	44679523	45.8055	10.6419
chr1	44680368	44680599	37.101	8.52601
chr1	44684131	44684427	18.1798	3.87648
chr1	44685643	44685956	36.7473	6.14173
chr1	44686813	44687425	158.95	15.2756
chr1	44707553	44707821	20.5797	11.3279
chr1	44713429	44713824	157.986	32.0197
chr1	44750335	44750706	81.2386	26.6393
chr1	44773790	44774181	31.9168	13.6752
chr1	44778701	44779064	29.6112	12.7049
chr1	44785193	44785544	97.1864	28.0142
chr1	44804618	44805103	99.3269	25.5952
chr1	44818398	44818721	20.573	5.99415
chr1	44820410	44820968	174.707	24.4152
chr1	44877846	44878329	8.51877	5.96203
chr1	45097668	45098073	63.449	13.2653
chr1	45101217	45101416	11.4074	4.56081
chr1	45101635	45102018	48.0417	10.9797
chr1	45110199	45111231	44.295	8.70098
chr1	45115242	45115767	59.3174	7.61173
chr1	45116278	45117294	92.0231	11.0099
chr1	45187264	45187642	17.7055	10.1355
chr1	45203871	45204248	9.61396	4.21053
chr1	45205475	45205827	67.1021	14.0351
chr1	45206450	45206784	65.8708	13.8597
chr1	45212958	45213523	91.319	14.8098
chr1	45216002	45216313	95.2021	13.4744
chr1	45221601	45221800	8.67905	3.20641
chr1	45223607	45223920	33.0314	5.98651
chr1	45224821	45225077	21.7739	4.94505
chr1	45225888	45226374	31.9381	6.31068
chr1	45228018	45228258	10.032	3.03907
chr1	45232422	45233319	77.5317	13.3978
chr1	45241613	45242000	330.297	8.86775
chr1	45242223	45242595	656.139	13.6085
chr1	45243139	45243491	659.564	13.6545
chr1	45244195	45244447	64.884	3.74348
chr1	45279453	45279778	10.5456	6.89655
chr1	45323280	45323575	16.3048	9.53925
chr1	45340289	45340598	31.7508	13.964
chr1	45341168	45341489	17.4971	8.33333
chr1	45345420	45345689	20.1881	9.91379
chr1	45362917	45363226	22.0507	11.9241
chr1	45392153	45392393	10.9821	7.15444
chr1	45407138	45407377	10.9821	7.15444
chr1	45443933	45444186	15.3929	8.76289
chr1	45446650	45446892	19.312	10.3093
chr1	45452050	45452364	12.267	7.75064
chr1	45468989	45469608	28.9471	5.10638
chr1	45471522	45471779	15.6382	3.24215
chr1	45476305	45476855	13.8541	2.67361
chr1	45478623	45479780	60.0105	5.62061
chr1	45480111	45480506	10.971	2.66727
chr1	45671690	45672245	12.267	7.75064
chr1	45792558	45793819	398.221	15.5312
chr1	45798432	45798631	8.85974	2.94574
chr1	45806745	45807344	20.9482	4.40957
chr1	45807580	45807820	39.0098	6.16642
chr1	45808034	45809481	32.5645	5.57207
chr1	45965886	45966225	33.8965	15.625
chr1	45976810	45977088	56.0749	3.49939
chr1	45980110	45980837	586.664	11.7816
chr1	45981216	45981611	338.54	8.43407
chr1	45984476	45984809	184.964	6.08204
chr1	45987315	45987613	94.7667	9.76409
chr1	46016485	46016904	138.964	28.744
chr1	46027351	46027673	58.0155	14.5374
chr1	46032133	46032816	45.083	8.9196
chr1	46033568	46033853	29.7254	6.90955
chr1	46034157	46034356	23.6051	6.03015
chr1	46049662	46050047	33.94	14.4737
chr1	46056743	46057094	17.7055	10.1355
chr1	46067790	46068037	14.753	8.10811
chr1	46072154	46072353	14.2934	7.29927
chr1	46080722	46081265	17.8154	5.89226
chr1	46081866	46082497	29.0548	7.9661
chr1	46083064	46083263	12.2069	4.74576
chr1	46093212	46094080	9.70003	5.55556
chr1	46099120	46099485	28.3314	8.95197
chr1	46099698	46100007	85.6727	18.9956
chr1	46105694	46106120	80.6296	20.5882
chr1	46107950	46108298	21.6772	8.37838
chr1	46120200	46120606	26.0787	8.9372
chr1	46120792	46121061	13.864	5.57851
chr1	46124615	46124928	40.0251	8.27068
chr1	46125741	46126353	56.7033	11.4804
chr1	46126698	46126897	6.20283	3.22581
chr1	46153748	46154091	20.9266	8.52941
chr1	46156583	46156845	23.8578	8.41346
chr1	46158789	46159075	20.3547	7.97872
chr1	46211868	46212114	9.73172	6.55823
chr1	46269246	46269882	158.854	26.9811
chr1	46290008	46290304	65.0709	23.0769
chr1	46295054	46295356	32.3211	13.913
chr1	46347858	46348235	23.5428	12.5203
chr1	46424950	46425257	10.9821	7.15444
chr1	46463272	46463607	29.7041	14.9051
chr1	46468356	46468696	48.1044	16.3265
chr1	46471805	46472112	30.7985	10.049
chr1	46476412	46476750	49.2659	16.129
chr1	46485137	46485467	38.1357	11.6915
chr1	46489444	46489652	11.1605	4.34783
chr1	46491288	46491548	13.8936	3.94737
chr1	46496279	46496536	12.6861	2.75229
chr1	46496679	46497297	66.6463	6.15129
chr1	46500189	46500409	33.0291	4.44546
chr1	46500697	46501226	27.883	4.29009
chr1	46546314	46546513	8.51877	5.96203
chr1	46597652	46597851	7.22659	5.29412
chr1	46598041	46598269	18.8823	10.5882
chr1	46657886	46658289	32.6078	4.14013
chr1	46658572	46658886	11.3361	2.52788
chr1	46659307	46659570	6.5288	2.04301
chr1	46659946	46660715	33.511	4.14407
chr1	46661397	46661749	71.439	6.48464
chr1	46663344	46663573	25.5489	4.12371
chr1	46713438	46714383	47.3003	14.7399
chr1	46726210	46726651	20.1912	9.6
chr1	46733082	46733281	10.4146	6.81818
chr1	46744481	46745286	102.364	10.5809
chr1	46745864	46746232	19.0872	3.89447
chr1	46746858	46747172	34.706	4.21175
chr1	46750941	46752135	162.203	12.6866
chr1	46763106	46763490	44.4176	12.1145
chr1	46763843	46764155	81.2522	14.521
chr1	46768662	46768995	73.0817	13.1429
chr1	46769293	46769605	46.2085	11.753
chr1	46774600	46774972	43.8693	13.764
chr1	46775646	46776083	41.465	13.2768
chr1	46782146	46782433	40.4738	18.3333
chr1	46810468	46810929	97.8264	16.7692
chr1	46812493	46812805	38.9006	9.9278
chr1	46818361	46818837	52.7551	19.8276
[truncated: 46,522 more rows]

## Sheet: ALYREF-RIP-rep2_peaks
Chromosome	Start	End	-log10(pvalue)	Fold Enrichment
chr1	14529	14859	17.1673	9.57447
chr1	566608	566807	12.8752	7.47664
chr1	569270	569588	44.5728	18.2243
chr1	704880	705122	27.3785	13.554
chr1	713694	713893	8.74398	5.96378
chr1	859872	860200	8.53045	5.46218
chr1	877790	878403	16.6269	2.74893
chr1	879673	880180	155.615	7.47296
chr1	881467	882057	80.893	4.99774
chr1	883413	883983	61.2869	3.95075
chr1	886419	886706	27.5619	2.62427
chr1	887320	888020	125.288	5.2598
chr1	888469	888771	86.3852	4.39792
chr1	889073	889594	266.962	8.41757
chr1	891303	891769	44.6007	3.18393
chr1	892204	892496	69.3441	3.87958
chr1	894262	894794	233.134	10.6738
chr1	906311	906588	8.46929	4.84848
chr1	934160	935487	290.557	10.3628
chr1	948757	949916	5349.67	19.7216
chr1	955499	955846	80.0814	11.8478
chr1	957454	957988	35.4257	6.60377
chr1	970505	970856	48.6009	10.5263
chr1	976045	976260	38.3373	4.02769
chr1	976553	976993	34.4239	3.53403
chr1	978913	979688	44.9425	3.33677
chr1	980704	980903	13.4157	2.01401
chr1	981230	981808	15.2522	2.08333
chr1	983258	983745	24.5638	2.45196
chr1	984240	984446	22.9218	2.442
chr1	985342	985945	30.0289	2.72642
chr1	986633	987032	24.5113	2.63251
chr1	989158	989357	16.3833	2.58621
chr1	990204	991342	24.8191	3.33118
chr1	1007756	1007955	8.453	5.60748
chr1	1017360	1018298	68.1937	8.32158
chr1	1019564	1019961	39.6304	6.12392
chr1	1021185	1021457	27.0024	4.75561
chr1	1025609	1025932	30.1247	6.63616
chr1	1026746	1027073	74.2149	13.0556
chr1	1027206	1027570	48.5059	9.9162
chr1	1152451	1153077	705.77	21.917
chr1	1153917	1154348	108.852	6.51692
chr1	1158538	1158823	23.8317	4.5392
chr1	1159149	1159428	34.873	3.71661
chr1	1163848	1164480	469.415	9.80667
chr1	1166887	1167471	261.867	6.73376
chr1	1167749	1168681	163.307	5.19573
chr1	1189485	1190188	28.7083	6.2635
chr1	1190324	1190811	106.863	14.1489
chr1	1192413	1192690	16.4505	4.53587
chr1	1197649	1197848	10.8666	6.25
chr1	1198567	1198925	19.4003	7.75401
chr1	1203075	1203507	35.9117	12.2093
chr1	1208244	1209248	85.5448	16.726
chr1	1228574	1230196	65.4556	4.4603
chr1	1230735	1231315	22.1438	2.61628
chr1	1231784	1232035	42.0661	3.40294
chr1	1233194	1233428	40.3189	3.37838
chr1	1235249	1235737	25.483	3.22862
chr1	1235872	1236088	30.6066	3.57798
chr1	1238302	1238741	33.1651	4.82124
chr1	1244148	1245231	67.7165	4.02835
chr1	1247105	1248499	139.616	5.45678
chr1	1250143	1250403	18.2217	2.40964
chr1	1250784	1250994	21.9898	2.54605
chr1	1254563	1255022	79.4745	6.86441
chr1	1255710	1256037	54.9209	5.86047
chr1	1256257	1256575	54.0648	6.06673
chr1	1260368	1260570	21.0234	3.03309
chr1	1262213	1262415	18.4393	3.0924
chr1	1262621	1263992	131.893	8.73563
chr1	1270850	1271871	350.738	7.11614
chr1	1273617	1274101	113.151	3.5648
chr1	1274620	1275188	104.133	3.44079
chr1	1275497	1275994	225.099	4.97255
chr1	1276919	1277246	241.673	6.2025
chr1	1277665	1278268	101.981	4.00627
chr1	1284108	1284780	337.33	27.1258
chr1	1309449	1310585	1089.7	20.8319
chr1	1322263	1322462	14.9303	4.06654
chr1	1322658	1323356	17.3007	4.28322
chr1	1325720	1326345	48.8084	6.88666
chr1	1327984	1328183	12.9423	3.77532
chr1	1328641	1328840	15.6528	4.2471
chr1	1333852	1334705	176.739	13.789
chr1	1335985	1336184	15.6395	3.5488
chr1	1337437	1337636	31.2567	3.98773
chr1	1342200	1342710	500.905	28.0879
chr1	1407185	1407635	68.9519	17.9487
chr1	1412531	1412853	30.969	7.27513
chr1	1413232	1414073	28.1707	6.02041
chr1	1417553	1418124	19.9662	3.65602
chr1	1420352	1420661	123.811	9.93884
chr1	1421014	1421599	67.6526	6.16776
chr1	1421849	1422048	17.8616	3.17133
chr1	1423095	1423442	29.7662	4.2603
chr1	1424455	1424783	25.3342	3.93627
chr1	1425574	1426144	49.6845	6.22817
chr1	1430770	1431565	233.979	20.7913
chr1	1447575	1448027	144.017	12.3905
chr1	1451269	1451591	119.095	7.9927
chr1	1452547	1452890	57.5742	5.52923
chr1	1455487	1456127	139.649	6.92381
chr1	1457979	1458390	226.593	9.51777
chr1	1458747	1459090	66.5349	4.65898
chr1	1460472	1460819	35.6508	3.3496
chr1	1461708	1462040	39.8019	3.86954
chr1	1463043	1463281	43.2337	4.23624
chr1	1464512	1464852	102.591	6.96667
chr1	1469158	1470008	288.635	15.4844
chr1	1477061	1477686	205.707	12.5998
chr1	1479125	1479448	93.864	7.80269
chr1	1480183	1480534	173.32	11.3964
chr1	1499950	1500476	325.9	28.2772
chr1	1509737	1510287	525.014	32.2759
chr1	1533474	1535402	458.346	9.87866
chr1	1550847	1551113	11.3024	5.0885
chr1	1551281	1551480	12.8869	5.48246
chr1	1551795	1552087	29.4954	9.21053
chr1	1558782	1559325	16.4375	4.36893
chr1	1563010	1563252	25.3625	4.89458
chr1	1563399	1563598	7.14644	2.65957
chr1	1563715	1564102	10.9379	3.29053
chr1	1571961	1572875	92.522	14.5078
chr1	1593415	1593615	18.5837	3.90117
chr1	1594223	1594796	34.6659	5.39662
chr1	1596462	1597289	81.2053	8.18182
chr1	1599766	1599965	12.4047	3.41945
chr1	1602869	1603147	14.4051	5.64516
chr1	1608086	1608427	76.2059	20.5714
chr1	1623715	1624202	72.1534	18.6529
chr1	1635218	1635744	16.1584	8.40336
chr1	1669688	1670020	11.856	5.34884
chr1	1670297	1670740	35.2905	10.6977
chr1	1675908	1676118	17.4749	9.75891
chr1	1683909	1684519	81.8668	4.13534
chr1	1684889	1685209	26.1705	2.5472
chr1	1685442	1686200	319.562	8.55991
chr1	1686716	1687012	55.1533	3.43341
chr1	1687583	1687782	17.5974	2.20675
chr1	1693275	1693617	146.887	13.0319
chr1	1696513	1696982	248.528	20.807
chr1	1709540	1709927	108.472	27.2189
chr1	1718293	1718960	239.854	6.88198
chr1	1720387	1720840	530.653	10.2515
chr1	1721684	1722219	608.28	11.1581
chr1	1724551	1724883	228.179	7.88034
chr1	1735672	1736108	570.892	33.2454
chr1	1737778	1738136	67.8571	8.00265
chr1	1747043	1747469	272.466	22.6016
chr1	1749111	1749475	196.505	18.0851
chr1	1756654	1757078	311.246	37.172
chr1	1770441	1770864	213.893	35.2227
chr1	1822078	1822584	472.72	32.2581
chr1	1850026	1850746	25.6982	11.1539
chr1	1981868	1982170	35.9898	10.7306
chr1	1986802	1987164	77.1386	11.6228
chr1	1987794	1988122	128.574	17.3494
chr1	1990831	1991179	55.015	9.87952
chr1	2036112	2036404	32.5114	13.6364
chr1	2066507	2066964	74.7368	20.7101
chr1	2075566	2075868	81.7799	17.7686
chr1	2077348	2077547	11.8149	4.47531
chr1	2082188	2082528	66.8016	16.2896
chr1	2087332	2087715	175.333	34.3902
chr1	2100828	2101156	106.303	12.4782
chr1	2103338	2103993	52.548	7.0442
chr1	2105256	2105535	95.6566	10
chr1	2106031	2106392	56.2422	8.19257
chr1	2115938	2116952	89.6786	8.75576
chr1	2121021	2121319	83.6594	5.37336
chr1	2124960	2126193	302.983	12.7427
chr1	2160177	2161154	418.929	18.9863
chr1	2234343	2234923	356.684	10.0596
chr1	2235279	2235795	157.953	5.84696
chr1	2238047	2238350	48.2099	3.20848
chr1	2238749	2239027	50.2431	3.26465
chr1	2240112	2240451	130.915	6.39381
chr1	2323198	2323638	51.1609	11.1651
chr1	2327111	2327422	22.0819	6.07735
chr1	2328460	2328755	32.5004	8.25397
chr1	2330754	2331053	23.8075	5.53236
chr1	2332175	2332374	8.62796	2.7044
chr1	2336285	2336560	49.5863	5.00379
chr1	2337038	2337273	19.9356	3.17287
chr1	2337859	2338380	100.791	7.42009
chr1	2339891	2340283	106.303	7.91599
chr1	2343659	2343859	11.0056	3.66876
chr1	2440300	2440499	6.69349	3.5316
chr1	2441301	2441507	12.9254	4.53258
chr1	2445329	2445992	26.2869	5.96529
chr1	2450564	2450822	34.3802	6.00649
chr1	2451163	2451439	19.7611	4.63458
chr1	2451654	2451960	19.3698	4.61957
chr1	2452146	2452754	27.6365	5.79151
chr1	2453040	2453239	12.642	3.70036
chr1	2457746	2458102	38.2024	13.0303
chr1	2477888	2478381	7.62623	5.42162
chr1	2520854	2521201	43.9508	9.61538
chr1	2521420	2522030	17.4336	5.47337
chr1	3371054	3371555	82.5731	21.5084
chr1	3379515	3380236	77.9804	12.7204
chr1	3383702	3384027	45.7881	7.11948
chr1	3385301	3385643	64.5224	9.32358
chr1	3385886	3386196	57.6064	8.69963
chr1	3389595	3390156	23.8834	5.36062
chr1	3394967	3395216	32.8571	6.639
chr1	3396081	3396575	22.9371	5.50756
chr1	3396922	3397390	44.5507	8.33333
chr1	3426215	3426550	10.8057	6.66667
chr1	3440611	3440810	11.0885	7.0481
chr1	3541616	3542476	57.2736	9.83982
chr1	3546183	3546406	11.6732	3.30827
chr1	3547482	3547719	28.3646	5.77281
chr1	3547902	3548221	35.7453	6.57407
chr1	3551561	3551766	16.5909	4.96183
chr1	3555187	3555513	19.2321	8.18182
chr1	3563147	3563429	16.1334	6.61765
chr1	3563925	3564283	57.8348	15.4412
chr1	3566363	3566694	59.1527	15.6863
chr1	3654634	3655108	15.7868	5.57491
chr1	3656752	3656951	18.9575	6.16438
chr1	3662171	3662370	23.8918	5.02555
chr1	3662521	3663906	84.5121	10.6713
chr1	3697324	3698165	82.4179	11.609
chr1	3701568	3701923	41.6609	5.6461
chr1	3703286	3703973	120.358	13.1448
chr1	3712271	3713077	274.548	21.365
chr1	3731527	3732060	58.6872	18.1529
chr1	3739927	3740187	12.8831	6.49351
chr1	3742231	3742430	8.51012	4.69613
chr1	3746362	3746561	10.8679	5.80645
chr1	3747610	3747809	9.70412	5.76923
chr1	3753057	3753258	20.4662	7.78894
chr1	3753841	3754119	26.8515	9.29648
chr1	3755458	3755727	19.1526	7.63158
chr1	3765146	3765423	25.6689	9.55056
chr1	3768777	3769061	26.0159	7.59717
chr1	3773373	3773765	87.3717	17.0863
chr1	3774082	3774281	11.5489	5.20362
chr1	3782376	3782575	7.4273	5.14019
chr1	3784507	3784737	15.9468	8.55856
chr1	3786105	3786368	21.5995	10.4348
chr1	3807135	3807621	35.7138	9.62264
chr1	3809361	3809668	78.0834	16.3498
chr1	3816571	3816935	84.3278	25.7353
chr1	5927757	5928050	21.4208	8.78788
chr1	5933312	5933511	13.6548	6.6879
chr1	5937153	5937454	34.008	10.9694
chr1	5940027	5940373	28.3984	11.3014
chr1	5947346	5947545	9.30518	5.73771
chr1	5950889	5951175	54.105	19.6721
chr1	5964549	5964876	26.3703	10.5263
chr1	5965344	5965891	14.05	6.90789
chr1	5987709	5987908	11.0885	7.0481
chr1	5993160	5993454	20.2034	10.8432
chr1	6007164	6007363	14.2755	8.33333
chr1	6008067	6008332	24.6948	11.6071
chr1	6012697	6012896	11.6969	7.21649
chr1	6021771	6022053	16.1451	9.21675
chr1	6027359	6027573	13.561	8.13242
chr1	6029063	6029346	24.4523	12.4697
chr1	6086306	6086653	47.3733	18.9815
chr1	6100466	6100816	63.7575	19.0625
chr1	6101733	6101932	11.4842	5.9375
chr1	6132659	6133014	18.8281	10.3011
chr1	6133793	6133992	14.84	8.67459
chr1	6142135	6142454	25.815	11.5702
chr1	6145109	6145308	16.6922	6.88776
chr1	6147372	6147726	14.3226	5.9633
chr1	6148912	6149270	27.6731	9.15493
chr1	6150336	6150648	34.2726	9.29368
chr1	6155439	6155684	31.1994	3.657
chr1	6156696	6156895	17.9406	2.71739
chr1	6157218	6157528	34.348	3.58696
chr1	6158529	6158852	34.9665	3.61806
chr1	6159006	6159210	14.9214	2.52992
chr1	6159450	6160629	124.146	7.02388
chr1	6160773	6161066	27.8237	3.42717
chr1	6245685	6247047	105.242	18.3607
chr1	6252802	6253189	127.991	27.0531
chr1	6257617	6257911	11.4571	5
chr1	6259382	6259588	12.5433	7.02479
chr1	6266510	6266795	26.4341	7.05706
chr1	6268886	6269220	10.7417	3.90428
chr1	6271914	6272113	10.2264	4.22078
chr1	6282813	6283025	12.0319	3.33828
chr1	6284172	6285418	73.3321	9.02256
chr1	6291884	6292179	55.4952	7.05882
chr1	6293504	6293799	53.3973	6.79797
chr1	6294817	6295155	107.198	10.3558
chr1	6295638	6296046	118.853	11.0546
chr1	6307633	6308088	32.7193	3.65927
chr1	6308212	6308903	41.5423	4.08711
chr1	6309068	6309673	86.1845	5.60574
chr1	6309864	6310104	16.609	2.49192
chr1	6310266	6310563	32.8808	3.2453
chr1	6313858	6314207	22.0989	3.08157
chr1	6314563	6315059	100.681	7.92631
chr1	6324466	6324806	117.919	24.4344
chr1	6341101	6341493	149.647	28.9238
chr1	6354773	6355217	206.42	32.4627
chr1	6378378	6378751	172.602	35.1282
chr1	6387179	6387645	93.4896	24.1279
chr1	6393426	6393816	296.472	38.6364
chr1	6399357	6399722	365.789	39.8374
chr1	6409638	6410076	110.731	27.8443
chr1	6453185	6453838	219.741	24.5392
chr1	6479095	6479393	8.46929	4.84848
chr1	6479611	6479928	11.1584	5.75758
chr1	6484927	6485126	9.89906	6.50594
chr1	6500301	6500952	14.2893	7.82609
chr1	6508701	6508964	9.27688	6.12245
chr1	6528239	6528646	32.0827	9.10853
chr1	6581660	6582087	26.2458	8.29876
chr1	6589032	6589253	16.3149	5.48387
chr1	6591940	6592283	24.0403	8.25688
chr1	6592444	6592820	38.6604	11.3426
chr1	6601788	6602089	15.2456	8.67347
chr1	6604783	6605085	12.4482	6.96721
chr1	6610456	6610791	37.6862	10.1562
chr1	6614070	6614548	56.2101	13.5081
chr1	6640606	6641359	62.3315	13.6364
chr1	6642118	6642339	12.6856	4.80132
chr1	6647265	6647464	7.3323	2.98969
chr1	6651745	6652111	44.2767	5.79793
chr1	6652624	6653460	109.369	10.3086
chr1	6659089	6659522	143.008	10.0446
chr1	6661807	6662872	115.036	9.03558
chr1	6673789	6674249	65.3535	18.6046
chr1	6676719	6676918	11.647	4.65517
chr1	6679799	6680065	21.2886	6.71378
chr1	6680198	6680397	14.4825	5.21886
chr1	6681658	6682291	15.5543	5.63636
chr1	6688552	6688758	14.352	5.79399
chr1	6694374	6695621	104.486	9.07195
chr1	6704535	6705300	81.4302	13.6856
chr1	6705695	6706061	70.7912	12.4661
chr1	6711463	6711838	61.5578	13.1035
chr1	6712769	6713088	61.9473	13.2404
chr1	6713900	6714189	38.9353	9.72222
chr1	6727620	6727996	56.124	22.2772
chr1	6738328	6738653	17.6029	8.39416
chr1	6740886	6741212	64.8826	21.0145
chr1	6761625	6761988	42.9403	18.9757
chr1	6844761	6845040	15.5754	8.33333
chr1	6845436	6845759	25.6779	11.8421
chr1	6880111	6880440	14.84	8.67459
chr1	6885041	6885351	21.4401	11.2903
chr1	6931701	6932035	25.9065	13.0119
chr1	6947642	6948175	18.8281	10.3011
chr1	7831532	7832481	35.0785	8.76623
chr1	7832809	7833026	29.2547	7.3487
chr1	7839686	7839885	12.8963	4.88215
chr1	7840497	7840743	19.6698	6.27119
chr1	7840869	7841383	22.2524	6.73401
chr1	8021743	8021965	20.5144	4.73214
chr1	8022736	8023100	101.941	12.2995
chr1	8025286	8025618	217.903	15.9976
chr1	8029237	8029604	179.872	14.4487
chr1	8030803	8031215	127.31	15.1575
chr1	8037552	8037946	270.627	37.7163
chr1	8044782	8045342	246.487	27.4699
chr1	8073958	8074455	33.6536	10.804
chr1	8075553	8075827	22.7209	8.37563
chr1	8086037	8086427	45.7983	19.3878
chr1	8416107	8416359	26.2038	3.47269
chr1	8418199	8418630	90.1172	6.40523
chr1	8418777	8418976	24.3681	3.37653
chr1	8419824	8420046	23.84	3.36806
chr1	8420583	8421410	66.4807	5.71222
chr1	8482668	8482986	16.1451	9.21675
chr1	8525884	8526184	12.3099	7.59026
chr1	8555023	8555322	15.0653	7.75194
chr1	8557381	8557683	56.7319	19.7674
chr1	8568499	8568885	36.5461	16.807
chr1	8601327	8601532	13.561	8.13242
chr1	8616431	8616776	39.4466	14.4366
chr1	8617351	8617676	44.9424	15.8451
chr1	8674507	8674819	17.4749	9.75891
chr1	8716255	8716668	31.8937	15.1805
chr1	8762996	8763561	56.4618	19.6154
chr1	8877209	8877783	23.8392	12.1053
chr1	8921129	8921560	1422.81	6.35402
chr1	8922946	8923561	1251.87	4.89537
chr1	8923823	8924282	4064.94	9.37981
chr1	8925222	8925557	2093.52	6.40569
chr1	8926338	8926710	2563.45	7.56147
chr1	8927041	8927438	2495.66	7.17679
chr1	8930511	8930710	104.805	2.24932
chr1	8931846	8932225	1000.22	7.1404
chr1	8934733	8935121	3673.16	18.2245
chr1	8938451	8938838	3135.95	20.4974
chr1	9164289	9164693	29.5918	10.6322
chr1	9171335	9171534	14.84	8.67459
chr1	9188704	9189158	54.0084	20.0855
chr1	9242145	9242344	12.7625	7.40741
chr1	9294864	9295290	16.1451	9.21675
chr1	9304950	9305595	19.8073	9.375
chr1	9324444	9325015	47.6068	8.42217
chr1	9352931	9353231	16.1451	9.21675
chr1	9415802	9416777	59.3685	13.0824
chr1	9427386	9427913	190.158	22.4178
chr1	9428207	9428606	16.7802	4.81221
chr1	9599468	9599963	101.532	25.731
chr1	9613573	9613912	77.4151	26.0504
chr1	9627190	9627541	18.8281	10.3011
chr1	9630217	9630515	12.7726	7.65306
chr1	9633271	9633470	11.0885	7.0481
chr1	9640012	9640365	28.0092	10.7595
chr1	9642211	9642689	19.91	8.5443
chr1	9648808	9649175	28.0089	11.4286
chr1	9655928	9656225	20.0841	6.96721
chr1	9656848	9657116	30.1709	7.18085
chr1	9658484	9658768	20.9352	4.60526
chr1	9661136	9661574	38.293	6.19266
chr1	9662082	9662447	28.4445	5.52721
chr1	9663040	9663308	26.8181	5.26316
chr1	9670618	9670817	13.3024	5.33597
chr1	9673010	9673322	15.2379	6.00858
chr1	9673729	9674051	30.1033	9.22747
chr1	9749580	9749897	41.3847	15.1079
chr1	9751385	9751724	40.0115	14.7482
chr1	9770322	9770749	34.75	16.129
chr1	9775599	9776115	44.6238	8.35214
chr1	9780170	9780417	17.7735	3.75469
chr1	9780622	9781625	46.1852	6.43432
chr1	9782153	9782501	12.8161	3.45865
chr1	9786967	9787166	16.4904	3.52941
chr1	9790214	9790609	58.8256	6.58747
chr1	9793405	9793685	32.7449	4.86034
chr1	9794001	9794229	26.4148	4.38997
chr1	9795901	9796177	23.2002	4.87603
chr1	9797413	9797755	21.0908	4.78723
chr1	9801115	9801412	32.8444	6.5261
chr1	9803822	9804246	46.899	8.80282
chr1	9804380	9804734	133.799	16.8132
chr1	9809356	9809902	55.9784	12.3693
chr1	9815168	9815371	29.9032	14
chr1	9833179	9833625	51.5718	21
chr1	9883593	9884036	63.0933	20.5036
chr1	9909743	9909946	15.3805	8.49057
chr1	9910635	9910834	9.60486	6.13208
chr1	9931245	9931444	9.89906	6.50594
chr1	9937848	9938224	23.0165	11.9276
chr1	9970079	9970352	44.5703	19.5178
chr1	10002641	10002922	17.4749	9.75891
chr1	10093041	10093875	219.509	24.4828
chr1	10131899	10132285	116.049	31.0811
chr1	10155455	10155805	25.9065	13.0119
chr1	10161054	10161365	15.3195	6.43564
chr1	10162951	10163205	24.8531	8.15451
chr1	10165492	10165934	52.2646	13.3621
chr1	10166255	10166454	10.7726	5.17241
chr1	10177374	10177716	28.1381	10.828
chr1	10179472	10179783	21.1288	8.9172
chr1	10181887	10182219	27.7551	10.625
chr1	10190475	10190972	34.0023	11.5819
chr1	10195045	10195290	25.4449	9.1623
chr1	10197013	10197324	16.4803	8.0292
chr1	10204998	10205197	12.0817	6.74603
chr1	10206947	10207220	19.91	8.5443
chr1	10209141	10209441	18.1063	8.11688
chr1	10211322	10211583	21.0782	9.48905
chr1	10231161	10231502	31.8635	14.7959
chr1	10238646	10238901	19.1526	7.63158
chr1	10239421	10239673	11.4753	5.52632
chr1	10239948	10240457	35.9378	11.579
chr1	10270549	10271015	110.019	26.5363
chr1	10292144	10292507	41.3225	18.4335
chr1	10318531	10318751	12.3099	7.59026
chr1	10321829	10322162	14.84	8.67459
chr1	10327417	10327755	38.5131	13.1902
chr1	10328085	10328409	31.2617	11.4907
chr1	10337987	10338305	19.3193	9.09091
chr1	10342380	10342657	26.0335	12.0536
chr1	10357062	10357304	11.0885	7.0481
chr1	10384816	10385115	13.561	8.13242
chr1	10394497	10394777	13.561	8.13242
chr1	10459562	10459885	46.3434	9.11392
chr1	10460300	10460744	63.4112	11.1392
chr1	10462994	10463327	28.1702	6.47059
chr1	10464137	10464417	26.9295	6.25
chr1	10467998	10468327	40.715	9.93151
chr1	10471344	10471674	39.4091	9.89399
chr1	10473109	10473487	56.0083	9.375
chr1	10476975	10477566	89.5204	9.05753
chr1	10479397	10480194	128.347	12.3249
chr1	10490768	10491205	25.9397	10.6164
chr1	10493823	10494098	14.5534	7.19178
chr1	10502586	10502785	11.0885	7.0481
chr1	10521331	10521759	33.9036	5.3316
chr1	10523478	10523775	189.269	13.984
chr1	10527069	10527446	124.341	11.9015
chr1	10529196	10529519	46.1657	8.33333
chr1	10532283	10532621	103.933	19.3841
chr1	10555331	10555530	11.0885	7.0481
chr1	10596155	10596469	16.1451	9.21675
chr1	10601495	10601761	16.1451	9.21675
chr1	10659224	10659577	44.5703	19.5178
chr1	10678275	10678593	43.8056	16.0448
chr1	10682973	10683275	19.1542	7.17593
chr1	10684295	10684624	19.9365	8.28402
chr1	10689588	10690644	185.681	16.2023
chr1	10707927	10708140	13.307	7.97872
chr1	10713434	10713947	11.1998	6.45161
chr1	10719817	10720593	11.9451	7.36842
chr1	10725146	10725598	9.89906	6.50594
chr1	11073739	11074064	49.7219	14.1414
chr1	11080452	11080685	22.089	5.59441
chr1	11082267	11082725	17.1912	5.03778
chr1	11082899	11083344	40.1728	8.31234
chr1	11114621	11115218	235.367	6.00173
chr1	11115784	11116267	330.253	6.41693
chr1	11116615	11116879	218.403	5.1491
chr1	11118713	11119481	308.786	6.18816
chr1	11119743	11120072	645.086	9.94898
chr1	11129578	11129887	41.5453	8.39506
chr1	11130831	11131156	25.7964	6.2963
chr1	11132029	11132343	18.4013	4.79167
chr1	11133991	11134487	24.8821	5.16351
chr1	11136806	11137098	27.2648	5.13017
chr1	11137301	11137857	36.0504	6.26043
chr1	11140821	11141348	41.4037	6.80672
chr1	11142661	11142954	66.546	10.6195
chr1	11147449	11148421	25.3675	5.53398
chr1	11150517	11150810	40.7846	8.33333
chr1	11151037	11151285	20.4056	5.23385
chr1	11151455	11151749	16.6406	4.67706
chr1	11155815	11156014	14.9564	4.56731
chr1	11158014	11158369	88.1706	15.7321
chr1	11159608	11159977	69.5863	13.3956
chr1	11166744	11167036	15.5196	6.53266
chr1	11168144	11168437	24.6423	9.04255
chr1	11169228	11169730	18.2941	7.44681
chr1	11174375	11175069	49.3985	13.0531
chr1	11175298	11175652	40.9853	11.5044
chr1	11181226	11181502	19.5595	8.92857
chr1	11181984	11182235	12.3853	6
chr1	11188410	11189111	41.0501	7.35294
chr1	11189696	11189994	22.2052	4.9639
chr1	11190586	11190785	15.1931	4.06137
chr1	11193055	11193254	15.631	4.48578
chr1	11194315	11194607	29.4553	7.57576
chr1	11199262	11199789	57.3432	17.0588
chr1	11204613	11205224	42.0644	12.8947
chr1	11206598	11206932	20.4575	7.33333
chr1	11210084	11210382	29.5617	12.3077
chr1	11217054	11217452	20.2034	10.8432
chr1	11227375	11227751	27.3785	13.554
chr1	11259241	11259884	84.2716	16.8498
chr1	11264455	11264817	78.9033	17.284
chr1	11272766	11273052	22.2447	6.26822
chr1	11273409	11273733	48.8332	10.2041
chr1	11276089	11276425	59.928	12.5412
chr1	11288617	11289074	51.3508	9.69773
chr1	11290912	11291556	27.4873	5.85317
chr1	11292386	11292692	21.1484	5.04951
chr1	11294123	11294435	50.4984	6.70171
chr1	11297787	11298151	80.7526	8.67089
chr1	11298399	11298782	93.6436	9.32515
chr1	11300209	11300695	49.8847	6.91114
chr1	11301539	11301809	27.3571	4.9435
chr1	11303158	11303357	13.5804	3.68249
chr1	11307566	11308085	40.681	12.5655
chr1	11316049	11316262	30.5116	8.71212
chr1	11316945	11317261	32.6038	9.09091
chr1	11318451	11318741	9.39982	4.24354
chr1	11319258	11319504	20.7643	7.05645
chr1	11333290	11334153	49.3383	15.3846
chr1	11345701	11346172	39.4136	14.8148
chr1	11708494	11709343	327.956	15.7098
chr1	11709732	11710201	52.2629	4.98931
chr1	11710516	11710887	144.058	8.82562
chr1	11714353	11714603	29.0609	4.81852
chr1	11715875	11716147	24.7716	8.11966
chr1	11721952	11722297	27.7551	10.625
chr1	11734577	11734873	78.3238	5.86915
chr1	11735032	11735389	126.526	7.69724
chr1	11735589	11736302	178.452	7.97414
chr1	11736780	11737104	50.154	3.86609
chr1	11740329	11741295	223.183	9.84188
chr1	11796093	11796485	37.8783	17.2043
chr1	11807403	11807764	71.0159	8.16994
chr1	11808352	11808671	114.478	10.9804
chr1	11810139	11810744	163.924	13.8562
chr1	11847344	11847551	15.3709	3.739
chr1	11848162	11848456	17.799	4.0146
chr1	11848633	11848862	34.3969	5.69343
chr1	11849859	11850068	15.421	3.55297
chr1	11850541	11850852	29.2354	4.79115
chr1	11854721	11855005	17.8034	4.90868
chr1	11856257	11856456	13.7897	5.38462
chr1	11861257	11861456	8.90491	4.73684
chr1	11863156	11863410	19.1526	7.63158
chr1	11968758	11968957	7.62623	5.42162
chr1	11980190	11980389	13.2741	2.76442
chr1	11982693	11983666	143.976	6.27178
chr1	11985156	11985515	88.6071	4.9164
chr1	11985663	11986366	274.09	9.40959
chr1	11994713	11995040	57.9349	22.3809
chr1	12007865	12008232	31.4437	10.6383
chr1	12010366	12010632	24.6467	8.53081
chr1	12016872	12017200	24.0707	6.89103
chr1	12017801	12018098	42.696	10.424
chr1	12018459	12018772	34.0861	9.0106
chr1	12024158	12024483	38.1076	8.67052
chr1	12024605	12024916	65.3425	12.2832
chr1	12025414	12025650	21.2171	6.06936
chr1	12030674	12030873	12.8218	5.13308
chr1	12032855	12033054	9.99544	4.64135
chr1	12034851	12035463	66.7291	15.6118
chr1	12040501	12040795	17.2238	8.46154
chr1	12041952	12042295	46.1225	16.9231
chr1	12049116	12049519	61.1185	16.5803
chr1	12052548	12052811	19.8856	5.19187
chr1	12056176	12056459	44.8767	6.76292
chr1	12057263	12057584	59.5036	6.81044
chr1	12058736	12059244	121.46	10.8696
chr1	12061412	12061657	22.9701	3.47656
chr1	12064049	12064248	11.7735	2.58555
chr1	12064471	12065081	35.6945	4.19139
chr1	12065768	12066078	68.3037	5.55186
chr1	12066466	12066848	76.9525	5.6535
chr1	12067057	12067309	77.2448	5.43113
chr1	12069649	12069873	35.6456	3.51796
chr1	12071520	12073051	222.168	11.1186
chr1	12081667	12082618	69.3165	10.8315
chr1	12082775	12083089	81.3174	11.9826
chr1	12088921	12089340	36.8958	6.17089
chr1	12089822	12090345	81.1285	9.90491
chr1	12091197	12091797	133.13	13.6292
chr1	12251781	12251980	12.3099	7.59026
chr1	12267052	12267251	8.80032	5.82524
chr1	12316361	12316589	12.3099	7.59026
chr1	12336727	12336984	9.46036	5.83333
chr1	12364563	12364785	12.3099	7.59026
chr1	12439451	12439741	12.3099	7.59026
chr1	12628073	12628526	73.8588	15.9533
chr1	12632682	12633073	80.0757	16.7954
chr1	12638649	12639067	160.411	21.6578
chr1	12639241	12639520	28.3405	6.91489
chr1	12640477	12640750	27.4376	6.78191
chr1	12655626	12655851	8.74398	5.96378
chr1	12677061	12677451	50.8487	14.3216
chr1	12677895	12678212	23.6025	8.54271
chr1	14106984	14107586	86.0635	13.7532
chr1	15250613	15251172	106.103	23.445
chr1	15287000	15287515	45.1403	17.6724
chr1	15361182	15361505	24.4523	12.4697
chr1	15370456	15370844	151.149	32.7957
chr1	15382456	15382828	198.002	27.8816
chr1	15386580	15386870	35.057	8.05556
chr1	15392126	15392740	49.3014	10.5505
chr1	15393150	15393399	36.5902	8.7156
chr1	15545931	15546547	15.3805	8.49057
chr1	15736389	15736828	1072.31	38.2254
chr1	15752315	15752583	52.8589	2.76432
chr1	15753581	15753892	233.555	5.42309
chr1	15754892	15756426	941.428	12.1864
chr1	15756543	15756742	36.866	2.42109
chr1	15818974	15819601	52.8382	12.7451
chr1	15820297	15820586	14.8929	5.68627
chr1	15821748	15821967	13.0108	5.21236
chr1	15831054	15831305	17.0584	4.61216
chr1	15832375	15832721	71.8051	10.9677
chr1	15833289	15833699	101.395	13.7339
chr1	15834203	15834567	39.4886	7.57576
chr1	15844445	15844949	124.512	25.5708
chr1	15850463	15850763	31.8635	14.7959
chr1	15890424	15890977	13.5952	6.89655
chr1	15901137	15901479	18.1358	7.36842
chr1	15904112	15904379	27.3977	9.83607
chr1	15905278	15905564	25.6171	8.72642
chr1	15909691	15910021	30.6669	9.72222
chr1	15911056	15911511	47.1295	14.6552
chr1	15943901	15944364	104.992	26
chr1	15956849	15957144	40.3992	14.9635
chr1	15959793	15960133	20.4889	9.15493
chr1	15964730	15965064	15.3929	8.76289
chr1	15969946	15970308	31.8937	15.1805
chr1	15976119	15976414	34.6796	14.1129
chr1	15978045	15978400	23.1736	9.73154
chr1	15982975	15983174	12.993	5.53097
chr1	15986332	15986766	8.01095	3.88889
chr1	15988036	15988275	20.3855	6.37584
chr1	16010801	16011287	215.985	31.3131
chr1	16042625	16042931	114.26	7.73938
chr1	16043112	16043408	55.0246	4.76923
chr1	16044288	16044587	79.3063	5.78106
chr1	16044921	16045232	93.4165	6.31514
chr1	16046057	16046561	208.799	10.0728
chr1	16047684	16048023	100.043	6.25701
chr1	16051681	16052022	169.362	8.13285
chr1	16053695	16054319	89.2142	4.71185
chr1	16057027	16057226	20.4924	2.29008
chr1	16057687	16057886	47.4273	3.15239
chr1	16058344	16059306	155.322	5.85642
chr1	16060292	16061112	127.887	5.98239
chr1	16090981	16091190	12.1906	6.56934
chr1	16091459	16091728	10.1809	5.83942
chr1	16093832	16094070	20.9203	8.80503
chr1	16096874	16097190	14.7289	7.29167
chr1	16101053	16101312	25.9791	11.6667
chr1	16103583	16103864	14.1342	8.24742
chr1	16111043	16111489	30.8585	11.2805
chr1	16112263	16112571	14.1213	6.70732
chr1	16161042	16161365	22.5952	9.72222
chr1	16161794	16162123	13.6789	6.94444
chr1	16174204	16174638	14.84	8.67459
chr1	16199374	16199684	28.3001	10.2857
chr1	16202552	16202896	20.6407	8.3815
chr1	16261418	16261676	26.4053	4.04377
chr1	16262495	16262761	28.7121	4.23892
chr1	16269034	16269233	14.6342	2.67275
chr1	16269559	16270502	117	7.20916
chr1	16270896	16271210	18.7476	3.01576
chr1	16271453	16271658	24.6998	3.43619
chr1	16274786	16275050	53.9213	5.83804
chr1	16299351	16299762	65.2089	17.3575
chr1	16302341	16302677	53.1225	15.0259
chr1	16341982	16342270	76.4206	18.3099
chr1	16361886	16362085	11.0885	7.0481
chr1	16362731	16362930	14.84	8.67459
chr1	16384369	16384654	28.1505	8.87446
chr1	16384774	16385212	17.1808	6.49351
chr1	16390016	16390215	11.4219	6.12245
chr1	16399773	16400145	28.6681	13.9785
chr1	16451055	16451958	114.981	13.9692
chr1	16455885	16456128	23.6256	3.13232
chr1	16456683	16457060	108.048	6.98856
chr1	16458131	16458415	64.2385	5.04695
chr1	16458569	16458934	83.1057	5.79412
chr1	16459830	16460410	14.4524	2.31164
chr1	16460963	16461162	27.186	2.96296
chr1	16462066	16462349	32.6828	3.43137
chr1	16464262	16464976	186.569	10.0067
chr1	16474747	16475580	66.9682	10.2697
chr1	16477259	16477590	35.2987	5.94136
chr1	16481939	16482542	89.9461	14.6341
chr1	16488853	16489242	14.4251	8.17308
chr1	16524697	16525239	46.5061	10.6667
chr1	16528911	16529113	19.8238	4.24597
chr1	16531190	16531503	47.5924	7.80669
chr1	16532033	16532874	55.3294	8.56611
chr1	16563112	16563325	20.4167	8.53659
chr1	16577460	16578356	34.9398	7.71208
chr1	16578700	16578982	24.5742	6.06796
chr1	16583055	16583300	13.864	5.57851
chr1	16621187	16621477	36.5461	16.807
chr1	16641730	16641978	9.89906	6.50594
chr1	16678602	16678949	31.8937	15.1805
chr1	16693604	16693981	70.8743	25.9434
chr1	16721534	16721991	1232.6	23.3346
chr1	16722249	16722733	25.7747	2.71304
chr1	16723072	16723443	15.0457	2.2328
chr1	16723867	16724084	17.2997	2.34432
chr1	16767149	16767489	37.3035	12.5731
chr1	16770005	16770351	48.9963	13.1818
chr1	16774268	16774564	30.4173	8.89328
chr1	16778311	16778660	54.9814	13.3064
chr1	16782189	16782512	29.7254	6.90955
chr1	16785250	16786357	61.9838	12.3077
chr1	16840268	16840761	38.2478	16.2037
chr1	16910089	16910288	13.4475	7.31707
chr1	16935003	16935282	31.4553	10.3535
chr1	16939791	16940038	24.0385	10.2113
chr1	16945217	16945650	49.8783	14.2132
chr1	16946320	16946539	20.3035	7.71144
chr1	16952164	16952407	13.0466	5.55556
chr1	16952795	16953093	22.1314	6.52866
chr1	16953543	16953839	26.2919	6.85714
chr1	16957385	16957641	50.8801	10.0817
chr1	16957909	16958108	15.6126	5.23077
chr1	16958667	16958866	11.1698	4.59364
chr1	17222735	17222954	16.1451	9.21675
chr1	17287426	17287625	11.9451	7.36842
chr1	17292188	17292506	20.2985	10.6061
chr1	17312524	17313740	82.1509	9.65569
chr1	17314770	17314969	10.8467	3.04636
chr1	17318623	17318937	14.2383	3.60825
chr1	17320131	17320330	12.0345	3.49418
chr1	17322453	17322991	34.2334	5.7377
chr1	17323471	17323714	23.2468	4.61201
chr1	17326438	17326705	28.5705	4.85123
chr1	17326830	17327140	38.9348	5.65327
chr1	17328399	17328868	36.7978	5.91241
chr1	17330707	17331386	29.6161	5.45024
chr1	17331909	17332273	25.519	5.98194
chr1	17338116	17338450	61.9542	22.7679
chr1	17349026	17349362	214.945	20.5989
chr1	17350327	17350667	207.695	17.6866
chr1	17354161	17354443	27.7341	6.35104
chr1	17355032	17355367	31.886	6.29845
chr1	17359441	17359754	86.3502	20.3883
chr1	17371073	17371554	104.668	26.3158
chr1	17380294	17380642	105.85	30
chr1	17733385	17735174	169.026	7.71251
chr1	17736348	17736669	40.8906	3.11797
chr1	17738491	17738817	47.4045	3.18011
chr1	17739475	17739798	120.297	5.70705
chr1	17739914	17740326	354.572	11.5114
chr1	17742803	17743278	190.356	7.84998
chr1	17747125	17747431	297.678	10.9602
chr1	17748523	17748898	229.898	10.9602
chr1	17749133	17749432	77.1043	5.7656
chr1	17751907	17752317	164.128	8.02958
chr1	17755437	17755805	244.111	17.744
chr1	17764545	17765076	364.304	31.3954
chr1	17866246	17866548	20.2034	10.8432
chr1	17906908	17907247	21.5999	11.3854
chr1	17913941	17914278	20.8687	10
chr1	17914929	17915164	35.4906	14.5833
chr1	17928514	17928832	67.0234	18.2065
chr1	17929861	17930202	43.2994	11.3821
chr1	17934234	17934528	48.1071	14.7727
chr1	17942498	17942842	34.7042	12.2699
chr1	17945741	17946033	25.0058	7.59259
chr1	17948237	17948558	20.8591	6.55172
chr1	17949407	17949719	27.3773	6.90608
chr1	17950881	17951081	16.7516	5.50314
chr1	17952344	17952543	11.0233	4.41176
chr1	17953787	17954085	43.7945	9.7561
chr1	17958723	17959015	44.3516	11.2841
chr1	17961212	17961529	20.907	7.53425
chr1	17964299	17964582	13.9716	6.62651
chr1	17974971	17975324	20.2034	10.8432
chr1	17982374	17982768	68.4564	13.7417
chr1	17982937	17983248	88.2731	16.2829
chr1	17990810	17991251	110.998	27.4854
chr1	18013914	18014288	116.429	29.6875
chr1	18021576	18021852	22.3277	7.11611
chr1	18023343	18023986	56.364	13.0189
chr1	18149652	18149942	16.084	8.07692
chr1	18152197	18152922	16.084	8.07692
chr1	19198369	19198720	22.2361	10.1562
chr1	19198990	19199355	10.2513	5.66667
chr1	19203913	19204114	13.4307	6.80272
chr1	19205668	19205867	12.4503	6.03448
chr1	19209689	19209972	26.0493	9.18367
chr1	19211923	19212166	25.4702	8.91089
chr1	19233636	19233841	13.0758	5.09091
chr1	19234424	19234623	15.2749	5.68182
chr1	19234813	19235101	31.5531	8.90152
chr1	19282162	19283153	77.0604	17.5325
chr1	19401148	19401476	34.9294	13.1035
chr1	19403135	19403396	14.086	6.46067
chr1	19407843	19408066	15.4161	6.27907
chr1	19412565	19412846	37.3155	9.15033
chr1	19413025	19413372	27.4398	7.94224
chr1	19414224	19414509	16.173	5.57432
chr1	19415253	19415471	14.3493	4.91071
chr1	19420434	19420752	26.3054	7.70609
chr1	19421295	19421599	31.932	8.62676
chr1	19427936	19428220	28.4669	7.75578
chr1	19430483	19430777	29.5245	7.59878
chr1	19433063	19433422	14.9552	5.4007
chr1	19440365	19440564	14.1648	5.09868
chr1	19447729	19447947	17.0669	5
chr1	19448307	19448627	23.093	5.76471
chr1	19449252	19449554	35.819	7.67327
chr1	19455369	19455698	32.8392	10.7143
chr1	19464401	19464700	39.3516	11.087
chr1	19467187	19467481	24.7046	7.29167
chr1	19467702	19468040	26.2038	7.48299
chr1	19471202	19471479	11.401	4.82625
chr1	19473295	19473494	13.9013	6.15385
chr1	19481963	19482257	18.6957	5.50964
chr1	19482718	19482964	20.2072	5.5
chr1	19483220	19483419	9.57895	3.61446
chr1	19484292	19484491	12.8682	4.12844
chr1	19487411	19487610	17.4383	4.38757
chr1	19490736	19490946	16.3795	4.51681
chr1	19491292	19491585	13.6652	4.03226
chr1	19491743	19491942	11.226	3.73134
chr1	19493516	19493715	10.561	3.84615
chr1	19499916	19500115	10.2977	4.24837
chr1	19500742	19501012	23.6417	6.58683
chr1	19503922	19504237	21.6468	6.67808
chr1	19505515	19505714	14.1952	5.55556
chr1	19510372	19510729	25.9661	8.40517
chr1	19511473	19511792	21.5225	7.58929
chr1	19513658	19514034	18.3358	6.61157
chr1	19518663	19519034	13.9716	6.62651
chr1	19523635	19523834	10.0998	4.54545
chr1	19524164	19524500	13.1547	5.60538
chr1	19525035	19525422	12.5682	5.69307
chr1	19536507	19536826	64.3004	23.6364
chr1	19545777	19546192	25.0737	9.53757
chr1	19557717	19557957	23.5236	9.61538
chr1	19559118	19559629	11.8978	6.16883
chr1	19568768	19569038	23.3678	7.74059
chr1	19578158	19578501	19.0062	8.33333
chr1	19583755	19584526	31.2703	5.62599
chr1	19584971	19585516	36.7967	6.15142
chr1	19585645	19585844	14.7846	3.77953
chr1	19586009	19586302	52.476	7.55906
chr1	19630592	19630990	92.6328	5.67036
chr1	19632400	19632711	60.1861	4.53172
chr1	19633496	19634017	68.4658	4.37807
chr1	19634557	19635231	291.14	9.67677
chr1	19638165	19638567	208.752	9.12127
chr1	19644093	19644386	27.1768	12.7358
chr1	19651057	19651256	11.5982	5.06329
chr1	19652682	19653224	26.7775	8.2996
chr1	19665352	19666163	567.265	23.1959
chr1	19670714	19671051	40.4452	5.19878
chr1	19671547	19671927	142.484	19.685
chr1	19683003	19683435	372.229	22.0272
chr1	19683795	19684115	317.249	19.7279
chr1	19704856	19705301	138.365	27.6256
chr1	19711816	19712293	147.788	29.4393
chr1	19745998	19746367	110.162	30.137
chr1	19811740	19812129	43.191	17.4107
chr1	19923404	19923790	204.458	36.8182
chr1	19948442	19948793	158.406	15.3175
chr1	19949811	19950183	177.875	16.6667
chr1	19952740	19953093	53.0452	7.66773
chr1	19970741	19971090	148.008	31.8421
chr1	19981367	19981704	71.7212	7.95314
chr1	19983373	19984938	87.0178	8.93958
chr1	20009035	20009937	22.5949	9.41558
chr1	20020845	20021159	24.4523	12.4697
chr1	20027153	20027463	33.43	15.7227
chr1	20066254	20066553	20.7457	9
chr1	20067172	20067469	28.43	10.0543
chr1	20071945	20072224	16.2842	7.14286
chr1	20072837	20073148	31.8569	12.8788
chr1	20097776	20098048	25.1988	12.2549
chr1	20106940	20107272	24.4523	12.4697
chr1	20119934	20120140	11.0885	7.0481
chr1	20126257	20126547	14.84	8.67459
chr1	20811906	20812797	72.2406	15.6371
chr1	20826268	20826471	9.20043	3.57143
chr1	20826704	20827912	25.7426	6.28079
chr1	20834259	20834612	38.0396	14.8438
chr1	20915482	20915932	278.221	34.4118
chr1	20931251	20931623	190.913	35.8491
chr1	20940152	20940534	26.5632	6.15034
chr1	20944849	20945379	258.139	27.3348
chr1	20960016	20960506	265.393	16.5276
chr1	20964259	20964790	208.715	11.9952
chr1	20966264	20966607	137.417	9.33388
chr1	20970888	20971270	216.767	9.22844
chr1	20971890	20972348	200.249	9.16712
chr1	20974888	20975198	229.806	8.88246
chr1	20975360	20975695	57.0115	4.13024
chr1	20976927	20977590	87.0408	6.36729
chr1	20981933	20982132	12.3452	3.22368
chr1	20987629	20987934	51.8925	19.3277
chr1	21070079	21070362	14.3763	4.69169
chr1	21070576	21071285	68.0246	12.0643
chr1	21076176	21076493	63.5241	15.8986
chr1	21083496	21083858	66.4082	21.3768
chr1	21091744	21092138	61.966	18.1548
chr1	21093958	21094276	20.7552	7.46606
chr1	21097357	21097628	40.5421	12.5
chr1	21099763	21100143	20.9266	8.52941
chr1	21106824	21107137	60.3485	18.5897
chr1	21112679	21113202	68.0076	18.2796
chr1	21113583	21113797	9.94658	5.10753
chr1	21177772	21178055	14.7021	6.55738
chr1	21179971	21180300	41.3911	12.9032
chr1	21181344	21181670	30.4088	10.7345
chr1	21191006	21191219	21.4401	11.2903
chr1	21191522	21191808	14.7197	8.60215
chr1	21205814	21206013	9.89906	6.50594
chr1	21221795	21222099	36.7173	13.3333
chr1	21226058	21226436	28.4548	11.6788
chr1	21268039	21268842	70.75	17.2897
chr1	21276496	21276695	13.561	8.13242
chr1	21415631	21415830	9.89906	6.50594
chr1	21502379	21503371	26.4791	10.9155
chr1	21543955	21544330	20.0075	5.80737
chr1	21544510	21545070	15.9561	5.09915
chr1	21545442	21545815	20.8499	5.94901
chr1	21546074	21546454	9.40689	3.81356
chr1	21551734	21551942	9.1547	5.64516
chr1	21554335	21554702	19.959	10.0917
chr1	21559955	21560261	48.7912	17.5572
chr1	21562155	21562420	23.8792	10.4478
chr1	21573637	21573942	20.0515	10.7527
chr1	21582432	21582631	11.5534	6.66667
chr1	21585133	21585410	23.7631	10.7143
chr1	21586591	21586792	14.256	7.53968
chr1	21599199	21599531	55.8724	21.1712
chr1	21605529	21605889	53.5743	21.7172
chr1	21616411	21616789	33.0986	15.1515
chr1	21671760	21672125	16.1451	9.21675
chr1	21766642	21766917	16.895	9.13462
chr1	21771363	21771699	27.1768	12.7358
chr1	21922898	21923182	27.631	6.44391
chr1	21923308	21923852	79.2651	12.3239
chr1	21924179	21924557	13.753	4.30233
chr1	21934644	21934905	15.8379	4.73301
chr1	21935343	21935542	17.3522	4.69083
chr1	21935940	21936267	21.5412	5.05837
chr1	21936554	21936812	27.0142	5.7393
chr1	21939669	21939868	16.2993	4.25926
chr1	21940000	21940582	22.2398	5.23139
chr1	21943785	21943984	10.3057	4.37063
chr1	21948832	21949031	9.01771	5.35714
chr1	21952797	21952996	12.3099	7.59026
chr1	22013533	22013732	11.0885	7.0481
chr1	22016393	22016666	17.4749	9.75891
chr1	22021515	22021758	9.89906	6.50594
chr1	22032481	22033159	11.1998	6.45161
chr1	22055013	22055212	14.84	8.67459
chr1	22056098	22056325	11.0885	7.0481
chr1	22062919	22063180	18.8281	10.3011
chr1	22077909	22078139	13.3182	6.98529
chr1	22082996	22083330	49.7056	13.4884
chr1	22084026	22084355	66.7877	17.3367
chr1	22109155	22109629	51.6136	19.1667
chr1	22149185	22149441	17.2414	6.15385
chr1	22149782	22150308	29.2978	7.86885
chr1	22155373	22155600	22.1022	5.29046
chr1	22157475	22157674	9.83575	3.47368
chr1	22157799	22158155	13.0166	4.00844
chr1	22163295	22163563	18.3147	5.15971
chr1	22165283	22165517	24.2681	5.98086
chr1	22165844	22166063	17.6849	4.87528
chr1	22174256	22174531	6.53009	2.9148
chr1	22175325	22175524	8.0155	3.2634
chr1	22178156	22178356	8.76902	3.17308
chr1	22180686	22180885	17.5675	4.84234
chr1	22181104	22181413	10.1988	3.57918
chr1	22183489	22183707	11.0977	3.9312
chr1	22186296	22186527	13.463	4.96689
chr1	22191336	22191535	10.3593	5.52147
chr1	22206984	22207328	9.50008	4.41767
chr1	22211021	22211292	20.2295	6.83594
chr1	22214431	22214630	9.11441	4.52489
chr1	22216435	22216634	12.9338	6.07735
chr1	22263584	22263783	9.89906	6.50594
chr1	22356904	22357502	17.0299	8.92857
chr1	22379036	22379429	33.43	15.7227
chr1	22404843	22405207	125.348	23.2422
chr1	22408086	22408414	44.6048	10.2273
chr1	22412837	22413359	33.0101	10.2326
chr1	22417921	22418239	89.1105	15.2941
chr1	22418375	22418964	37.0577	9.06149
chr1	22816388	22816993	46.5204	15.4839
chr1	22837641	22837884	17.8083	7.69231
chr1	22843758	22844039	16.7535	7.64331
chr1	22846554	22846768	14.086	6.46067
chr1	22853146	22853345	7.50015	3.38983
chr1	22856090	22856521	10.2264	4.22078
chr1	23037413	23037612	9.89906	6.50594
chr1	23110885	23111378	12.3099	7.59026
chr1	23346010	23346538	185.321	28.7719
chr1	23356769	23357292	51.219	20.7921
chr1	23376814	23377151	130.507	15.6883
chr1	23380112	23380453	129.155	14.4265
chr1	23381393	23381761	58.7307	8.47603
chr1	23383859	23384058	16.543	4.84262
chr1	23394975	23395293	26.8629	9.57447
chr1	23395445	23395753	27.9911	9.84043
chr1	23403654	23403932	47.5264	7.17703
chr1	23405471	23405759	48.1375	6.39241
chr1	23405961	23406266	61.2683	7.36041
chr1	23407838	23408138	48.2009	6.26521
chr1	23408660	23408912	30.3405	4.86027
chr1	23409672	23410096	25.3536	4.41889
chr1	23414488	23414732	8.21877	3.07692
chr1	23415189	23415539	31.9258	7.27041
chr1	23418905	23419266	8.64068	3.82166
chr1	23435421	23435714	9.89906	6.50594
chr1	23636442	23637597	134.564	17.1946
chr1	23644893	23645334	47.7308	11.3309
chr1	23647914	23648220	71.7887	14.6341
chr1	23649981	23650305	33.9383	9.38697
chr1	23659902	23660210	34.7121	13.7405
chr1	23664079	23664354	19.7116	8.4375
chr1	23664902	23665200	18.7015	8.44595
chr1	23670520	23670903	24.4115	12.1212
chr1	23693462	23693734	21.5224	8.84146
chr1	23694359	23694751	36.3903	13.1579
chr1	23713713	23713965	17.4749	9.75891
chr1	23720327	23720526	7.37141	5.26316
chr1	23724038	23724448	10.7513	6.84211
chr1	23743684	23744035	20.8498	10.9375
chr1	23744273	23744596	19.312	10.3093
chr1	23751011	23751257	16.1451	9.21675
chr1	23756073	23756272	9.29973	4.77387
chr1	23760839	23761111	9.53997	4.43548
chr1	23762322	23762543	12.993	5.53097
chr1	23767669	23767883	7.22796	4.83871
chr1	23810498	23810697	12.3099	7.59026
chr1	23834862	23835205	27.6861	6.45933
chr1	23835476	23835890	29.4432	6.69856
chr1	23836083	23836321	15.535	4.64286
chr1	23836441	23836640	10.7093	3.80952
chr1	23842713	23843073	55.6297	17.4051
chr1	23845403	23845707	11.708	5.84795
chr1	23850781	23851133	25.4144	12.037
chr1	23856972	23857651	81.9231	18.5022
chr1	23884701	23885036	44.6859	8.80893
chr1	23885298	23885961	119.2	16.8329
chr1	24019040	24019398	319.979	9.39246
chr1	24020156	24020564	406.127	10.8764
chr1	24021036	24021400	647.321	14.6546
chr1	24022094	24022487	197.209	7.0656
chr1	24077410	24077731	202.324	19.0069
chr1	24078897	24079096	19.5271	4.30769
chr1	24080538	24080858	24.0021	4.82866
chr1	24086002	24086459	112.66	16.1691
chr1	24104939	24105353	37.2691	12.2222
chr1	24105772	24106553	26.5868	9.72222
chr1	24112070	24112364	22.6702	7.25191
chr1	24112705	24113004	21.5406	6.81004
chr1	24113765	24114386	31.5078	8.09524
chr1	24120616	24121510	48.6396	4.33908
chr1	24121667	24121867	16.2082	2.65714
chr1	24123030	24123637	70.3716	5.16183
chr1	24134614	24134824	13.8609	8.08081
chr1	24286289	24286565	43.9523	12.8079
chr1	24287289	24287618	26.1729	8.98058
chr1	24297917	24298539	18.8642	6.46388
chr1	24301464	24301663	14.7636	5.47445
chr1	24305108	24305444	54.1787	13.5593
chr1	24306545	24306880	52.475	14.3902
chr1	24648635	24648906	16.1451	9.21675
chr1	24649065	24649318	11.0885	7.0481
chr1	24745804	24746130	20.2034	10.8432
chr1	24766531	24766730	11.0885	7.0481
chr1	24795945	24796160	9.99437	5.51948
chr1	24829441	24829640	7.62623	5.42162
chr1	24973081	24973425	43.9179	11.9048
chr1	24975258	24975549	41.8992	10.1375
chr1	24979324	24979603	20.7979	5.24017
chr1	24981241	24981638	242.268	27.9597
chr1	24989096	24989435	123.374	14.1682
chr1	24993150	24993515	148.164	12.2902
chr1	24995510	24996093	82.121	8.97098
chr1	24996511	24996810	32.1628	5.22487
chr1	24998706	24998915	25.2339	5.50193
chr1	24999358	24999557	13.0139	3.861
chr1	25071902	25072264	148.985	32.7869
chr1	25124066	25124432	136.638	31.9767
chr1	25140408	25140848	36.5461	16.807
chr1	25153352	25153742	36.5461	16.807
chr1	25166300	25166550	16.9488	5.87189
chr1	25167320	25167751	60.3149	13.1673
chr1	25226519	25226780	13.585	4.25287
chr1	25227846	25228185	30.5518	6.62921
chr1	25228321	25229158	73.1257	10.8247
chr1	25233709	25233949	22.0097	7.37705
chr1	25245576	25245930	25.9065	13.0119
chr1	25254022	25254290	20.5679	7.173
chr1	25256052	25256647	53.0816	13.4043
chr1	25573063	25573999	46.3222	14.6199
chr1	25664748	25665035	18.4988	8.33333
chr1	25666833	25667164	26.8926	10.8108
chr1	25679266	25679591	32.382	13.1783
chr1	25683145	25683483	29.3597	11.4865
chr1	25686999	25687201	15.222	8.11966
chr1	25870078	25870392	40.695	16.3793
chr1	25880244	25880612	37.6387	14.6154
chr1	25890083	25890351	24.8137	4.60081
chr1	25893339	25893841	30.5131	5.12821
chr1	25893990	25894849	75.3047	8.68673
chr1	26126705	26126935	12.3208	5.96591
chr1	26127452	26127733	22.5305	8.80682
chr1	26131567	26131832	15.6852	4.25532
chr1	26135047	26135779	78.5271	9.53846
chr1	26136020	26136373	63.1217	8.18452
chr1	26140372	26140669	29.8387	4.57516
chr1	26142039	26142403	29.8544	5.20685
chr1	26142557	26142780	9.79453	2.9872
chr1	26144175	26144669	34.3802	6.00649
chr1	26150040	26150334	20.2103	5.87393
chr1	26152793	26153463	79.3316	11.9955
chr1	26155863	26156287	66.2091	10.8545
chr1	26158601	26158898	12.2069	4.74576
chr1	26189582	26189852	11.4596	7.07071
chr1	26197100	26197301	14.84	8.67459
chr1	26201899	26202178	20.2034	10.8432
chr1	26227122	26227578	62.198	4.91097
chr1	26230105	26230454	521.017	16.3998
chr1	26230996	26231354	459.374	15.0826
chr1	26232688	26232888	78.4427	5.7764
chr1	26287771	26288340	21.5999	11.3854
chr1	26299004	26299303	16.6114	8.96226
chr1	26300871	26301170	27.1768	12.7358
chr1	26314619	26314921	14.5637	7.72358
chr1	26315893	26316138	16.6442	8.69565
chr1	26440802	26441084	12.3099	7.59026
chr1	26448328	26448593	7.62623	5.42162
chr1	26487695	26488753	26.2481	9.27835
chr1	26496414	26497328	183.657	21.0643
chr1	26506991	26507267	11.7427	4.23497
chr1	26508847	26509075	19.1319	5.52561
chr1	26510562	26511091	43.8436	8.43091
chr1	26515977	26516222	26.0493	9.18367
chr1	26560602	26560929	30.3727	14.6384
chr1	26566119	26566452	30.8889	14.2157
chr1	26570610	26570856	10.6352	6.77083
chr1	26581748	26582356	40.8026	13.2948
chr1	26607213	26607939	212.28	9.38992
chr1	26608861	26609421	51.3538	4.41011
chr1	26610633	26610973	21.0578	2.99881
chr1	26620580	26620895	19.1207	8.68056
chr1	26623773	26623972	8.64577	5.13699
chr1	26663192	26663471	13.1687	7.89474
chr1	26759382	26759581	11.0885	7.0481
chr1	26764659	26764936	15.6484	8.65385
chr1	26769165	26769421	18.4237	7.75862
chr1	26772724	26773011	21.3415	9.03226
chr1	26773952	26774267	20.2153	8.70968
chr1	26784197	26784503	44.5391	15.625
chr1	26786385	26786727	34.765	13.0137
chr1	26795430	26795706	46.8598	6.54843
chr1	26799974	26800173	8.05239	1.7528
chr1	26801504	26802376	789.025	15.9512
chr1	26856248	26856622	113.163	29.0625
chr1	26863251	26863635	106.461	28.2051
chr1	26873235	26873881	65.3368	9.49721
chr1	26877769	26878334	65.8657	7.04225
chr1	26879789	26880081	28.5905	4.5819
chr1	26880705	26880904	21.9065	3.91304
chr1	26881030	26881286	30.462	4.61957
chr1	26883010	26883591	33.1649	4.54545
chr1	26887143	26887736	57.9304	8.21018
chr1	26887877	26888239	52.284	7.71757
chr1	26897902	26898539	37.5147	6.12557
chr1	26899653	26899934	44.2842	6.73813
chr1	26900410	26901342	57.8011	7.88668
chr1	27022249	27022770	19.879	4.03646
chr1	27023130	27024091	164.736	13.8672
chr1	27056155	27056493	59.1215	7.75362
chr1	27057526	27058194	192.008	16.4493
chr1	27059084	27059405	46.5882	6.73913
chr1	27087256	27088074	116.452	15.1515
chr1	27089532	27089777	48.411	7.76173
chr1	27097618	27097922	101.199	10.2941
chr1	27098861	27099190	62.6864	7.83634
chr1	27100854	27101102	16.1722	3.7448
chr1	27106310	27107546	87.3419	11.811
chr1	27120604	27120833	9.2143	5.47445
chr1	27121526	27121725	7.36574	4.74453
chr1	27124054	27124253	8.86683	5.46875
chr1	27153175	27153677	58.0283	17.8125
chr1	27158899	27159169	24.4523	12.4697
chr1	27175099	27175298	12.3452	4.44126
chr1	27176730	27177248	74.7974	11.218
chr1	27177492	27177819	35.8647	7.03782
chr1	27181429	27181687	16.3972	4.70183
chr1	27189661	27190907	926.407	15.3266
chr1	27205887	27206345	36.2466	10.5727
chr1	27210560	27210850	22.8023	5.4721
chr1	27212425	27212663	22.2464	4.25258
chr1	27215417	27215748	88.6012	9.09091
chr1	27216059	27216492	132.148	12.0577
chr1	27217229	27217534	26.0847	4.65269
chr1	27223792	27224248	30.1601	7.8125
chr1	27226391	27226948	63.4422	14.0449
chr1	27248210	27248575	289.411	22.9329
chr1	27250425	27250779	248.996	20.5745
chr1	27267805	27268147	30.8106	4
chr1	27269068	27269561	182.013	10.7644
chr1	27271978	27272345	182.102	10.7728
chr1	27272499	27272820	205.681	11.6406
chr1	27320319	27321246	19.2232	9.64912
chr1	27326248	27326601	23.0165	11.9276
chr1	27331601	27331852	22.2602	7.08955
chr1	27332118	27332376	9.03946	4.21456
chr1	27332586	27333453	27.6818	8.23755
chr1	27338795	27339362	43.2531	16.1538
chr1	27426179	27426378	12.1937	5.89888
chr1	27426584	27426901	26.8057	9.83146
chr1	27434152	27434356	14.4251	8.17308
chr1	27436045	27436268	10.7541	6.41026
chr1	27440353	27440725	7.62623	5.42162
chr1	27480969	27481554	51.815	14.7668
chr1	27561128	27561472	84.6796	26.9841
chr1	27587394	27587674	25.0005	11.4407
chr1	27589519	27589876	28.9887	12.7119
chr1	27608577	27608929	29.2728	11.7857
chr1	27609716	27610036	40.3345	11.7925
chr1	27614106	27614496	42.7186	11.4108
chr1	27618660	27618905	30.274	7.36111
chr1	27620408	27620712	12.2861	4.53172
chr1	27620921	27621204	34.2631	8.30816
chr1	27622693	27622892	19.9072	5.77465
chr1	27623448	27623647	10.2436	3.91892
chr1	27624403	27624628	15.5441	5.33981
chr1	27630112	27630331	20.3983	3.38629
chr1	27631464	27631691	29.8811	4.05518
chr1	27632701	27633038	77.3897	6.78907
chr1	27633169	27634190	159.499	10.5445
chr1	27634366	27634606	44.0144	5.01296
chr1	27648683	27649042	97.9312	27.3649
chr1	27657068	27657410	50.3088	9.74026
chr1	27660449	27660829	30.093	5.54662
chr1	27662033	27662864	89.4199	11.0068
chr1	27684787	27685217	13.0898	3.57143
chr1	27691204	27691403	11.1905	3.34967
chr1	27692749	27693348	25.1355	5.99078
chr1	27720805	27721272	37.7414	13.8889
chr1	27731526	27731755	13.4879	2.09872
chr1	27732552	27732941	104.536	4.91611
chr1	27733160	27733746	82.2692	4.36242
chr1	27734062	27734856	89.6781	4.37945
chr1	27736186	27736764	235.705	7.42921
chr1	27738997	27739275	89.2903	5.71505
chr1	27744724	27745065	36.0067	9.09091
chr1	27745361	27745654	51.3342	11.4478
chr1	27755110	27755616	103.097	26.0234
chr1	27816336	27816719	156.536	32.3232
chr1	27861222	27861571	225.857	35.5212
chr1	27873681	27874095	72.9758	5.03579
chr1	27875366	27876101	27.4025	3.08023
chr1	27876628	27877101	40.8904	3.67366
chr1	27877270	27878014	41.3728	3.69048
chr1	27879497	27879696	26.741	3.32542
chr1	27884650	27885468	55.9338	15.625
chr1	27929736	27930107	20.2985	10.6061
chr1	27930332	27930598	23.0218	11.6162
chr1	27992673	27993024	12.3737	4.811
chr1	27994673	27995168	109.479	18.9145
chr1	27995658	27995857	18.3018	5.92105
chr1	28099726	28099994	14.84	8.67459
chr1	28146161	28146360	11.0885	7.0481
chr1	28157286	28157793	32.4968	11.4706
chr1	28159128	28159466	46.4939	14.7059
chr1	28165108	28165465	56.0721	13.4538
chr1	28167400	28167793	34.1849	9.7166
chr1	28169642	28169896	20.9963	6.77656
chr1	28176603	28177822	55.9511	11.8893
chr1	28218147	28218787	51.2052	12.6506
chr1	28223433	28223760	48.5907	12.7155
chr1	28224019	28224343	48.2923	13.8191
chr1	28233253	28233793	31.1425	14.7368
chr1	28240481	28241144	60.4864	17.033
chr1	28300782	28301047	72.8957	14.7569
chr1	28319872	28320110	14.84	8.67459
chr1	28337398	28337597	13.561	8.13242
chr1	28339606	28339821	14.84	8.67459
chr1	28369082	28369281	11.0885	7.0481
chr1	28374894	28375093	9.89906	6.50594
chr1	28384406	28384704	17.4749	9.75891
chr1	28414896	28415130	17.4749	9.75891
chr1	28527148	28527885	119.093	21.2996
chr1	28536949	28537285	19.769	9.66387
chr1	28541308	28541654	41.4374	16.8142
chr1	28555274	28555632	39.7173	17.8913
chr1	28562582	28563071	400.099	29.1469
chr1	28586022	28586639	51.8402	16.6667
chr1	28595560	28595893	24.7798	6.38298
chr1	28598142	28598479	45.989	8.85922
chr1	28598745	28599291	42.0083	8.37379
chr1	28605553	28605807	17.5808	5.66038
chr1	28607584	28607827	24.177	7.46269
chr1	28608129	28608776	29.1513	8.39552
chr1	28657047	28657323	18.619	8.98438
chr1	28660842	28661127	21.2786	9.92063
chr1	28792849	28793376	109.71	22.9911
chr1	28799912	28800622	47.4146	16.7883
chr1	28806917	28807181	17.4749	9.75891
chr1	28823056	28823442	37.992	10.2767
chr1	28824678	28824964	40.4087	10.9959
chr1	28833787	28834112	845.728	25.1634
chr1	28834980	28835955	196.96	9.59596
chr1	28844621	28844992	21.5999	11.3854
chr1	28858234	28858882	146.326	7.87809
chr1	28861562	28862014	42.1193	3.58705
chr1	28862330	28862893	204.448	8.28877
chr1	28863212	28863481	38.485	3.56973
chr1	28864274	28865129	83.2356	5.77259
chr1	28887711	28888057	11.7261	7.00935
chr1	28891147	28891452	20.0417	8.90411
chr1	28893726	28894005	24.9293	10.0649
chr1	28897603	28897887	23.4753	10.5469
chr1	28906294	28906493	10.0996	4.41176
chr1	28907072	28907271	10.9353	4.62963
chr1	28907542	28907826	22.1264	7.03704
chr1	28908002	28908337	47.4833	11.4815
chr1	28919001	28919343	105.313	12.8466
chr1	28920103	28920405	31.4526	6.09982
chr1	28921200	28921542	32.2877	6.19224
chr1	28921694	28921932	14.9303	4.06654
chr1	28948462	28948677	12.3099	7.59026
chr1	28975132	28975335	13.561	8.13242
chr1	29030704	29030903	7.62623	5.42162
chr1	29040579	29041191	25.051	10.1307
chr1	29063365	29064025	26.2481	9.27835
chr1	29068915	29070067	138.917	16.4959
chr1	29095394	29096206	61.3051	16.6667
chr1	29474536	29475102	102.967	21.3675
chr1	29475242	29475527	20.7815	7.26496
chr1	29485799	29486085	11.1226	6.86275
chr1	29486825	29487086	12.3099	7.59026
chr1	29508174	29508445	14.84	8.67459
chr1	29520349	29520830	17.3051	7.94702
chr1	29522453	29522770	19.7506	8.18713
chr1	29529546	29529845	22.3559	9.58904
chr1	29533165	29533473	28.1062	12.1951
chr1	29542449	29542752	16.3383	8.7963
chr1	29542998	29543304	30.9772	13.8889
chr1	29557086	29557506	46.838	20
chr1	29563030	29563370	31.6786	15.0538
chr1	29581719	29581986	25.2918	9.64912
chr1	29585017	29585288	13.0568	5.74163
chr1	29586357	29586556	11.3143	5.26316
chr1	29587122	29587415	18.5103	7.80347
chr1	29601960	29602268	19.4537	10.0961
chr1	29609684	29609988	7.13489	4.95495
chr1	29630358	29630566	12.3099	7.59026
chr1	29637256	29637455	12.2728	6.61765
chr1	29637960	29638167	17.3683	7.71605
chr1	29642464	29642663	10.8721	5.40541
chr1	29649883	29650342	24.9106	7.36842
chr1	29652299	29652778	43.683	11.0266
chr1	31195913	31196132	13.4959	7.08955
chr1	31345785	31346062	28.5376	8.36502
chr1	31349788	31350007	13.042	5.92784
chr1	31405950	31406245	75.9996	16.4683
chr1	31409301	31409692	43.8064	10.6007
chr1	31413920	31414197	13.7767	5.89623
chr1	31414771	31415044	20.9575	9.42029
chr1	31418131	31418392	14.6406	7.24138
chr1	31425011	31425332	19.6589	8.13953
chr1	31426454	31426939	53.0257	16.0819
chr1	31437473	31437870	84.7985	13.4085
chr1	31438709	31439210	46.0172	9.02256
chr1	31439908	31440213	34.2676	7.5188
chr1	31447450	31447794	68.3771	25
chr1	31452795	31453171	50.227	14.0394
chr1	31454039	31454364	77.0729	18.9655
chr1	31465075	31465591	96.7552	21.801
chr1	31467767	31468067	19.6755	7.41627
chr1	31478679	31478899	9.89906	6.50594
chr1	31501512	31501842	13.561	8.13242
chr1	31532004	31532528	62.9512	20.8955
chr1	31538310	31538662	27.3785	13.554
chr1	31732718	31733056	73.7548	16.5289
chr1	31734211	31734590	58.0138	13.9344
chr1	31740580	31740917	33.3467	8.18182
chr1	31741888	31742267	82.2434	14.8318
chr1	31744090	31744425	80.0427	14.6154
chr1	31754095	31754531	93.5597	27.1127
chr1	31762027	31762395	206.6	17.5037
chr1	31764598	31764959	107.892	10.274
chr1	31765963	31766321	82.2942	8.65266
chr1	31769357	31769657	74.4365	10.2778
chr1	31782812	31783112	13.561	8.13242
chr1	31791956	31792155	9.89906	6.50594
chr1	31809923	31810122	12.3099	7.59026
chr1	31811696	31811895	7.62623	5.42162
chr1	31837044	31837601	55.9602	18
chr1	31845726	31845989	16.1451	9.21675
chr1	31885952	31886313	44.5703	19.5178
chr1	31896419	31896739	28.6719	8.86076
chr1	31897521	31897729	17.1656	5.95668
chr1	31898561	31898822	12.1919	4.87365
chr1	31899471	31899700	16.3021	5.77617
chr1	31905833	31906032	12.3671	4.94505
chr1	31906910	31907484	81.1248	17.1937
chr1	32042743	32043059	74.49	22.8873
chr1	32050279	32051477	53.0262	8.30258
chr1	32052311	32052868	28.8458	5.79044
chr1	32095537	32096452	111.801	11.1724
chr1	32098040	32098337	61.5059	7.72414
chr1	32098656	32098959	51.612	6.96552
chr1	32209759	32210448	20.8687	10
chr1	32222144	32222407	9.89906	6.50594
chr1	32229485	32229684	7.62623	5.42162
chr1	32372651	32372988	11.6838	3.86313
chr1	32374279	32374621	61.0258	10.022
chr1	32377297	32377610	79.3634	9.07821
chr1	32381389	32381697	189.986	12.6454
chr1	32384425	32385353	196.696	14.0798
chr1	32403412	32404054	155.792	20.8877
chr1	32479382	32479971	780.138	33.2694
chr1	32495824	32496098	16.3824	4.60526
chr1	32497042	32497398	51.4174	8.95197
chr1	32498734	32499081	180.32	13.7749
chr1	32502366	32502710	153.038	12.9911
chr1	32503400	32503700	77.8787	7.4672
chr1	32508128	32508411	144.844	14.3987
chr1	32508940	32509347	53.6486	9.0812
chr1	32538453	32538770	22.9274	7.99087
chr1	32540464	32540751	29.2704	9.36073
chr1	32541190	32541467	43.0382	12.1005
chr1	32557254	32557698	27.8561	9.5
chr1	32560336	32560713	60.5671	16.3265
chr1	32565939	32566242	51.4393	16.0606
chr1	32567907	32568418	19.4211	8.28221
chr1	32573698	32573910	13.561	8.13242
chr1	32620189	32620388	10.5356	4.46429
chr1	32622347	32622653	24.724	6.79758
chr1	32622847	32623146	32.2775	7.23192
chr1	32626216	32626415	22.536	5.40254
chr1	32627448	32627747	18.2126	4.74227
chr1	32627926	32628165	24.5617	5.625
chr1	32628715	32629035	20.647	5.10417
chr1	32631632	32631905	19.2584	4.92662
chr1	32632698	32632969	18.9076	4.58716
chr1	32636551	32636858	21.6874	4.31507
chr1	32646773	32647178	52.6671	13.2353
chr1	32650018	32650325	19.7177	6.62879
chr1	32653447	32653754	25.6689	9.55056
chr1	32660503	32660804	49.6275	5.60304
chr1	32660987	32661300	34.8442	4.68147
chr1	32661721	32662029	84.9637	7.65896
chr1	32662456	32663236	44.393	5.28068
chr1	32669480	32669895	11.9084	5.55556
chr1	32682349	32682548	9.89906	6.50594
chr1	32688032	32688341	90.9312	6.39948
chr1	32689523	32690210	212.779	9.26981
chr1	32691616	32692210	114.427	5.97315
chr1	32694008	32694417	101.536	5.83535
chr1	32694610	32694935	31.7569	3.61664
chr1	32696421	32696727	62.0422	5.62689
chr1	32705587	32705814	10.9345	5.84416
chr1	32706225	32706487	15.1706	7.28477
chr1	32706710	32707198	11.9693	6.20915
chr1	32712927	32713283	21.5381	9.44056
chr1	32714011	32714335	30.395	12.0567
chr1	32757620	32757907	11.0885	7.0481
chr1	32768127	32768479	62.392	24.0196
chr1	32782150	32782564	104.449	28.7162
chr1	32789955	32790279	78.6336	11.9909
chr1	32792433	32792739	45.5014	6.04595
chr1	32793079	32793336	17.3883	3.55932
chr1	32796179	32796509	67.1997	4.39445
chr1	32799799	32800693	594.51	15.812
chr1	32801524	32801814	70.442	4.81141
chr1	32831050	32832345	75.8063	10.5714
chr1	32833917	32834247	32.7902	6.40777
chr1	32841942	32842421	45.814	9.12596
chr1	32843431	32844015	27.5679	6.6838
chr1	32844226	32844524	25.8043	6.42674
chr1	32849330	32849630	32.0425	10.929
chr1	32852297	32852638	44.3408	15.5172
chr1	32859538	32860076	51.5025	19.5652
chr1	33058532	33058812	12.3099	7.59026
chr1	33099129	33099604	9.89906	6.50594
chr1	33116724	33117089	68.5117	15.7025
chr1	33117369	33117714	89.9857	19.0083
chr1	33122936	33123283	80.5249	25.188
chr1	33133800	33135286	188.662	12.9032
chr1	33137928	33138274	21.7705	3.77264
chr1	33145341	33145938	49.536	13.1111
chr1	33160483	33160816	25.7473	10.1911
chr1	33160947	33161177	13.6548	6.6879
chr1	33161363	33161598	10.7367	5.73248
chr1	33207150	33207961	749.29	24.9337
chr1	33233359	33233896	148.32	2.80459
chr1	33234172	33234452	387.794	4.1378
chr1	33235353	33237479	536.979	4.45248
chr1	33237610	33237884	213.696	2.92313
chr1	33239665	33240249	298.74	3.60248
chr1	33241493	33241692	62.2048	2.35786
chr1	33244813	33245182	144.345	6.31353
chr1	33246649	33246848	17.8394	4.14062
chr1	33247941	33248240	50.3452	6.39324
chr1	33251787	33252162	53.311	8.36431
chr1	33252477	33252748	41.1551	7.15613
chr1	33256637	33257034	9.88994	17.8922
chr1	33263229	33263563	192.667	35.6482
chr1	33271935	33272396	175.205	11.8259
chr1	33276070	33276808	255.358	15.0943
chr1	33282643	33282988	367.177	35.4691
chr1	33290831	33291113	11.708	5.84795
chr1	33291636	33292534	21.925	8.77193
chr1	33360232	33360480	38.4565	10.7143
chr1	33360979	33361570	30.7115	9.2437
chr1	33363721	33363926	20.2951	6.86275
chr1	33366659	33366881	11.1227	6.63717
chr1	33402218	33402860	53.4684	17.9578
chr1	33411966	33412237	19.6069	7.61421
chr1	33413737	33414022	29.5825	10.3261
chr1	33415176	33415444	28.184	10.2273
chr1	33429551	33430453	81.574	17.0543
chr1	33475605	33476110	35.9245	5.29483
chr1	33476235	33476434	13.0025	3.18893
chr1	33478792	33479153	52.5581	6.52695
chr1	33479996	33480349	160.874	13.6187
chr1	33486863	33487464	485.224	23.8835
chr1	33489969	33490320	198.504	13.2207
chr1	33497063	33497262	11.0885	7.0481
chr1	33502200	33502536	294.059	40.1384
chr1	33611250	33612651	18.8049	5.8104
chr1	33612850	33613285	51.5117	10.8563
chr1	33625257	33625705	30.7753	13.0081
chr1	33630968	33631316	65.3334	22.7273
chr1	33646527	33647639	98.1316	12.9817
chr1	33722056	33722352	35.4906	14.5833
chr1	33736014	33736213	8.74398	5.96378
chr1	33741949	33742306	221.734	19.8505
chr1	33745594	33746078	118.732	11.6505
chr1	33747145	33747475	66.1025	10.9929
chr1	33764599	33764911	29.1925	7.65625
chr1	33765097	33765813	40.2816	9.375
chr1	33789318	33790698	250.805	10.2918
chr1	33794391	33794747	117.464	6.00528
chr1	33795614	33795871	27.2895	3.75097
chr1	33796864	33797179	40.7245	4.53161
chr1	33797793	33798128	127.796	8.55615
chr1	33799597	33800043	194.532	13.7097
chr1	33815022	33815498	302.715	32.6683
chr1	33944790	33945240	14.84	8.67459
chr1	33958812	33959047	5.08049	3.66667
chr1	35246913	35247379	18.9458	9.48276
chr1	35320766	35321658	67.4598	12.7219
chr1	35325081	35325392	41.2458	9.50156
chr1	35562885	35563129	17.4972	9.5
chr1	35577373	35577572	11.0885	7.0481
chr1	35649923	35650303	15.3212	4.78036
chr1	35652524	35652819	55.9661	6.76647
chr1	35656176	35656567	50.2608	3.65115
chr1	35657891	35658764	904.505	20.0239
chr1	35734405	35734746	23.0165	11.9276
chr1	35824526	35824725	9.89906	6.50594
chr1	35827191	35827476	14.84	8.67459
chr1	35835630	35836265	55.1582	18.4397
chr1	35851043	35851242	14.735	5.62016
chr1	35851591	35851874	14.735	5.62016
chr1	35852559	35852879	22.1378	7.64192
chr1	35855549	35855748	14.5118	5.69106
chr1	35870578	35871192	49.674	12.8755
chr1	35873506	35873808	64.7836	15.4506
chr1	35879485	35879772	14.1781	7.75862
chr1	35883974	35884243	16.1482	6.84211
chr1	35884969	35885270	15.7452	7.10059
chr1	35899244	35899617	44.709	14.5455
chr1	35900020	35900407	25.9702	10
chr1	35915407	35915667	11.8333	7.07547
chr1	35921643	35921906	10.411	6.63265
chr1	35925839	35926105	15.1016	8.58586
chr1	35944590	35944854	25.9065	13.0119
chr1	35972213	35972734	24.4523	12.4697
chr1	36023420	36023956	17.0307	3.71319
chr1	36025961	36026893	56.633	5.43057
chr1	36028825	36029059	40.9363	4.62451
chr1	36029311	36029567	26.5174	3.751
chr1	36030828	36031200	76.2675	6.76724
chr1	36031513	36031771	13.8047	3.1151
chr1	36068766	36069097	205.925	18.5575
chr1	36070653	36071033	146.882	13.604
chr1	36074746	36075120	73.8475	12.9477
chr1	36096681	36097133	117.784	21.4815
chr1	36101775	36102181	207.924	25
chr1	36106762	36107216	155.833	19.9513
chr1	36180537	36180788	28.1505	8.87446
chr1	36181261	36181879	27.0954	8.65801
chr1	36201912	36202174	12.1273	7.01754
chr1	36213463	36213662	10.244	6.09756
chr1	36214006	36214205	9.53979	5.88235
chr1	36291370	36291661	9.89906	6.50594
chr1	36306766	36306965	7.62623	5.42162
chr1	36348822	36349162	46.2121	20.06
chr1	36353974	36354227	28.7628	9.38967
chr1	36358680	36358939	24.1792	5.16934
chr1	36359212	36360125	53.2545	8.59375
chr1	36360605	36360922	40.9259	7.32422
chr1	36367075	36368004	69.6776	16.1702
chr1	36372521	36372841	18.2029	8.16993
chr1	36379403	36379984	32.5392	11.1732
chr1	36385147	36385478	37.1943	6.49913
chr1	36387982	36388187	17.0101	4.28571
chr1	36396640	36397076	55.7354	17.8808
chr1	36437625	36437833	14.173	8.01887
chr1	36438913	36439203	27.1768	12.7358
chr1	36469829	36470141	18.8281	10.3011
chr1	36479231	36479541	7.62623	5.42162
chr1	36554485	36554739	65.65	7.5
chr1	36557227	36558123	185.379	14.3727
chr1	36559057	36559357	31.8243	4.98783
chr1	36602286	36602980	27.2167	7.32087
chr1	36603315	36603596	30.0883	7.78816
chr1	36605221	36605898	29.9456	7.73994
chr1	36614696	36615154	84.576	25.3571
chr1	36621669	36622247	164.235	23.8671
chr1	36626888	36627202	115.818	22.8216
chr1	36636423	36637182	123.726	7.27867
chr1	36638029	36638264	37.7283	3.04276
chr1	36638880	36639227	104.765	4.41729
chr1	36640410	36640698	83.7539	3.37913
chr1	36641754	36642571	223.847	5.28376
chr1	36643368	36643673	168.559	4.73243
chr1	36644059	36644568	150.347	4.6359
chr1	36645158	36645674	213.038	5.54187
chr1	36645865	36646248	47.2987	2.88094
chr1	36689828	36690256	22.6374	11.7021
chr1	36724886	36725182	21.5999	11.3854
chr1	36748102	36748333	14.4212	5.33808
chr1	36752111	36752826	43.4882	8.94737
chr1	36754756	36755360	18.7429	5.52486
chr1	36762172	36762383	13.8492	7.04225
chr1	36766483	36766721	16.9306	6.2
chr1	36769400	36770009	23.14	7.64463
chr1	36787718	36788781	77.3947	11.851
chr1	36788953	36789259	27.9511	6.29214
chr1	36805477	36805744	16.0531	3.88128
chr1	36806287	36807117	32.4389	5.6231
chr1	36807310	36807533	19.1787	4.23601
chr1	36809381	36809920	52.69	7.23589
chr1	36820807	36821042	31.3987	11.5625
chr1	36826742	36827021	16.2172	9
chr1	36851187	36851523	20.2034	10.8432
chr1	36859076	36859818	85.7514	14.7399
chr1	36863271	36863567	22.9822	6.51515
chr1	36921327	36922015	42.7958	13.2432
chr1	36927565	36927942	60.9635	7.09178
chr1	36929252	36929958	309.655	20.2539
chr1	37920773	37921080	17.3051	7.94702
chr1	37921243	37921663	18.3991	8.27815
chr1	37921861	37922167	19.5101	8.60927
chr1	37941060	37941663	132.06	15.0187
chr1	37945831	37946090	11.2523	2.57528
chr1	37947202	37947436	29.2116	4.39224
chr1	37947942	37949294	68.4766	7.01031
chr1	37949545	37949748	20.6794	3.76458
chr1	37959108	37959716	27.4448	11.811
chr1	37967363	37967689	60.4808	22.8972
chr1	37974725	37975255	55.9748	16.3842
chr1	37978884	37979223	25.3459	9.11458
chr1	38005793	38006170	25.794	12.2642
chr1	38034523	38034769	11.0885	7.0481
chr1	38040008	38040465	13.4705	7.58929
chr1	38041958	38042228	13.2525	7.45614
chr1	38047738	38048024	14.256	7.53968
chr1	38048338	38048578	22.4748	9.65517
chr1	38056247	38056506	24.8787	11.0236
chr1	38058208	38058407	12.5433	7.02479
chr1	38061307	38061559	9.60486	6.13208
chr1	38147989	38148828	20.0416	6.25
chr1	38149100	38149299	15.6859	5.39216
chr1	38151925	38152144	49.3222	7.63293
chr1	38155164	38156195	56.6031	8.84615
chr1	38158196	38158642	15.2038	4.54545
chr1	38168820	38169168	34.7853	12.6623
chr1	38171024	38171312	21.45	5.75448
chr1	38174072	38175134	103.008	16.6189
chr1	38259546	38260404	134.899	14.3707
chr1	38265360	38266365	76.5829	7.30503
chr1	38272688	38272887	9.91185	1.81468
chr1	38273464	38274055	453.758	10.0109
chr1	38274184	38274975	474.233	10.5978
chr1	38279953	38280190	26.4832	8.62832
chr1	38280905	38281212	13.2094	5.63063
chr1	38287875	38288428	53.991	16.5663
chr1	38289285	38289484	13.9716	6.62651
chr1	38300688	38300887	11.3289	6.2963
chr1	38305592	38305814	20.4562	9.7561
chr1	38323045	38323359	14.2755	8.33333
chr1	38338602	38338837	12.3099	7.59026
chr1	38345757	38345956	12.6464	7.57576
chr1	38351298	38351601	22.2619	9.23567
chr1	38352477	38352759	20.6407	8.3815
chr1	38357030	38357229	11.1998	6.45161
chr1	38397526	38397784	25.9065	13.0119
chr1	38406252	38406451	12.3099	7.59026
chr1	38423477	38423996	34.4796	12.5
chr1	38425648	38425847	10.6722	5.6962
chr1	38433607	38433915	18.9458	9.48276
chr1	38434937	38435442	13.0417	7.32759
chr1	38442426	38442755	18.5183	5.01139
chr1	38444278	38444859	55.1862	9.61098
chr1	38445006	38445336	37.9254	7.30932
chr1	38446197	38446457	14.4253	4.15822
chr1	38447284	38447600	23.9737	5.47667
chr1	38453245	38453655	13.9702	5.625
chr1	38455068	38455741	34.4302	11.4754
chr1	38462549	38463868	108.156	10.2217
chr1	38464537	38465104	44.4466	6.01227
chr1	38470869	38471305	57.0056	19.9219
chr1	38489253	38489736	28.684	13.6364
chr1	39304727	39305376	18.6772	9.32203
chr1	39325059	39325384	63.5241	15.8986
chr1	39329407	39329792	14.3226	5.9633
chr1	39456937	39457305	294.531	38.0192
chr1	39463784	39464087	23.8608	11.1111
chr1	39466579	39466843	15.6372	5.51724
chr1	39469717	39469933	16.2467	5.91603
chr1	39470385	39470728	29.6459	8.58779
chr1	39470938	39471181	6.9045	3.62595
chr1	39491875	39492248	31.9093	10.567
chr1	39494304	39494692	93.593	22.4227
chr1	39748861	39749152	10.8701	6.91489
chr1	39874664	39875323	72.166	10.1887
chr1	39879425	39879651	12.7308	3.78788
chr1	39888008	39888561	15.9468	8.55856
chr1	39893633	39893876	8.08101	4.80769
chr1	39903449	39903680	9.87004	5.44872
chr1	39904946	39905145	11.5514	5.97484
chr1	39917823	39918027	12.4404	6.71642
chr1	39918356	39918555	11.6521	6.48855
chr1	39945482	39945681	11.0885	7.0481
chr1	40027676	40028234	428.615	10.3026
chr1	40029154	40029707	468.956	10.7524
chr1	40029997	40030445	104.666	4.59318
chr1	40030752	40031032	79.6135	3.94041
chr1	40035475	40035778	49.1465	5.69307
chr1	40036785	40037105	32.0204	3.76063
chr1	40038065	40038264	19.2737	2.59227
chr1	40041400	40042426	290.173	11.055
chr1	40092535	40092822	16.6763	9.27835
chr1	40204404	40204783	20.0831	6.11285
chr1	40205736	40206036	45.7151	10.1881
chr1	40206882	40207237	26.7389	6.57217
chr1	40208770	40208969	13.0249	4.35897
chr1	40209496	40209695	12.0238	4.13534
chr1	40210971	40211282	38.9044	8.10474
chr1	40214529	40214824	58.6203	9.1716
chr1	40218482	40219295	71.9996	11.1726
chr1	40253926	40254559	24.2437	11.6822
chr1	40313570	40313769	14.0237	7.14286
chr1	40315734	40315990	22.3972	9.92647
chr1	40322890	40323208	19.8601	10.6383
chr1	40348917	40349189	27.3785	13.554
chr1	40506274	40506665	116.825	28.8691
chr1	40524931	40525280	320.872	18.1683
chr1	40525613	40525938	236.288	13.8516
chr1	40527285	40527484	18.0833	3.17331
chr1	40529843	40530345	74.4525	6.56904
chr1	40531793	40532086	38.4624	5.51515
chr1	40535755	40536184	33.0265	4.85116
chr1	40537132	40537826	76.4208	8.34379
chr1	40545960	40546268	16.1451	9.21675
chr1	40557001	40557222	14.6688	7.00637
chr1	40557629	40558174	36.8842	13.0573
chr1	40627055	40627350	21.5999	11.3854
chr1	40654682	40654926	14.84	8.67459
chr1	40656326	40656643	14.84	8.67459
chr1	40668087	40668286	9.89906	6.50594
chr1	40723409	40723667	13.8122	7.79817
chr1	40726511	40726711	12.8752	7.47664
chr1	40766273	40766472	11.1735	6.20438
chr1	40766703	40766970	6.43609	4.34783
chr1	40839405	40839931	61.2788	19.5206
chr1	40872342	40872541	11.0885	7.0481
chr1	40881814	40882013	9.24741	5.90909
chr1	40882461	40882789	18.5424	9.54545
chr1	40887630	40887957	38.0176	15.6522
chr1	40888197	40888457	9.87065	6.08696
chr1	41157272	41157683	58.1375	20.5645
chr1	41204369	41204780	34.9809	16.2648
chr1	41213078	41213405	31.2617	11.4907
chr1	41215139	41215463	50.6667	13.5945
chr1	41218679	41219022	39.7169	11.5207
chr1	41223662	41224123	63.7267	14.1509
chr1	41228450	41228759	55.2591	13.1373
chr1	41236160	41236628	52.1252	13.0165
chr1	41326775	41328021	3688.55	14.7765
chr1	41445459	41446209	27.8416	7.20588
chr1	41448929	41449208	38.2631	8.22454
chr1	41450346	41450692	35.7617	7.5179
chr1	41454266	41454509	16.8853	4.65368
chr1	41456721	41457082	76.6025	11.0324
chr1	41457318	41457636	84.2322	11.7172
chr1	41461406	41461788	54.0141	8.17223
chr1	41462989	41463296	137.328	17.0678
chr1	41466516	41466900	58.9487	10.4423
chr1	41468649	41468985	22.2524	6.73401
chr1	41474341	41474665	30.0682	6.621
chr1	41475041	41475316	32.7361	6.96347
chr1	41475727	41475926	12.7406	4.09091
chr1	41477330	41477674	16.8222	4.92611
chr1	41477846	41478057	16.6221	4.86618
chr1	41492991	41493426	13.7181	5.86854
chr1	41493554	41493991	23.5971	8.29384
chr1	41494121	41494526	24.6467	8.53081
chr1	41499521	41499854	31.2107	10.5263
chr1	41502895	41503342	68.1698	17.9688
chr1	41511981	41512309	59.3656	18.5065
chr1	41514291	41514562	19.3054	8.49673
chr1	41536176	41536514	18.2599	9.375
chr1	41540891	41541239	18.2599	9.375
chr1	41578813	41579198	38.8745	15.3226
chr1	41582483	41582793	20.3227	9.67742
chr1	41608438	41608784	27.3785	13.554
chr1	41625406	41625624	19.6159	10.1942
chr1	41626371	41626746	17.041	9.2233
chr1	41707604	41708043	16.1451	9.21675
chr1	41827165	41828007	67.3765	15.5602
chr1	41847479	41849032	82.8346	11.7043
chr1	41978969	41979185	13.9302	7.87037
chr1	42049983	42050202	16.2842	7.14286
chr1	42657013	42657464	46.6671	14.7929
chr1	42660536	42660735	11.8978	6.16883
chr1	42744019	42744452	36.2907	15.8654
chr1	42776582	42776920	30.3727	14.6384
chr1	42800540	42800929	27.3785	13.554
chr1	42922197	42923117	115.223	18.8272
chr1	43124515	43124731	10.0841	6
chr1	43125038	43125392	13.2526	7.2
chr1	43126376	43126575	13.0353	6.57895
chr1	43130427	43130733	13.5394	6.39535
chr1	43131539	43131850	15.0847	7.23684
chr1	43132218	43132417	9.19742	5.26316
chr1	43132912	43133257	25.1739	10.1974
chr1	43142101	43142454	39.4626	17.7419
chr1	43148014	43148530	356.658	26.1001
chr1	43148908	43149273	43.0442	6.59091
chr1	43161760	43163050	229.57	12.6699
chr1	43166518	43166778	39.4698	4.30487
chr1	43167540	43167977	90.6113	9.97151
chr1	43212223	43212636	30.055	10.2632
chr1	43212808	43213142	27.2551	9.48718
chr1	43215857	43216056	9.42821	4.52586
chr1	43217945	43218335	16.4803	8.0292
chr1	43232178	43232721	38.9006	14.1379
chr1	43240911	43241229	20.5966	10.4762
chr1	43282827	43283026	13.561	8.13242
chr1	43291210	43291493	28.8674	14.0962
chr1	43295968	43296173	12.6464	7.57576
chr1	43314885	43315435	24.3709	9.46746
chr1	43393280	43393479	15.9854	3.92465
chr1	43394505	43394985	24.1133	4.85133
chr1	43395252	43395792	45.0057	6.875
chr1	43396242	43396513	51.0696	7.38725
chr1	43408773	43409120	61.5424	21.5447
chr1	43424109	43424504	37.4646	14.9193
chr1	43636351	43636723	202.818	9.46479
chr1	43637050	43637993	365.102	13.7183
chr1	43824672	43826990	390.23	8.64121
chr1	43827784	43827983	38.5721	2.74644
chr1	43850412	43850777	14.4581	3.88601
chr1	43851649	43851946	66.8607	9.20826
chr1	43852142	43852669	22.6434	4.90534
chr1	43853900	43854187	39.5659	6.71256
chr1	43869246	43869538	46.9413	15.3125
chr1	43869918	43870250	30.1722	11.25
chr1	43886459	43886894	8.3168	4.4335
chr1	43898660	43898861	10.621	4.6332
chr1	43917791	43918187	28.7878	6.64251
chr1	43918933	43919515	21.9244	6.0274
chr1	43996507	43996914	65.3567	21.7557
chr1	44003749	44004091	46.7329	19.5
chr1	44010576	44011004	84.2116	24.6575
chr1	44019051	44019670	96.3095	22.8205
chr1	44035127	44035603	46.1183	18.6916
chr1	44044392	44044736	107.54	24.4949
chr1	44054219	44054671	51.1821	8.62423
chr1	44056779	44057269	53.4103	9.02335
chr1	44057393	44057682	28.2932	6.15711
chr1	44058073	44058327	15.1468	4.35244
chr1	44063407	44063895	86.0866	15.566
chr1	44064277	44064590	80.5804	13.8656
chr1	44070583	44071293	62.7547	8.62069
chr1	44071930	44072129	14.4709	3.82696
chr1	44072440	44072684	39.1271	6.52893
chr1	44085045	44085550	56.1793	7.87402
chr1	44086051	44086324	14.7846	3.77953
chr1	44086626	44086825	8.53937	2.91339
chr1	44087628	44087890	14.7846	3.77953
chr1	44088736	44088947	15.7452	3.99334
chr1	44118759	44119054	40.3992	14.9635
chr1	44121238	44121461	13.5125	6.84932
chr1	44128559	44128897	55.4055	10.6849
chr1	44131217	44131566	40.1049	8.77437
chr1	44131979	44132322	52.7176	10.4457
chr1	44137176	44137734	63.8241	15.6951
chr1	44149220	44149554	47.2004	20.2128
chr1	44154552	44154922	31.2682	9.72851
chr1	44156424	44156720	42.8225	10.7011
chr1	44160366	44160647	24.6741	7.8629
chr1	44163433	44163713	24.9293	10.0649
chr1	44169208	44169456	14.5768	6.28141
chr1	44170205	44170805	40.815	12.3116
chr1	44359950	44360254	20.2034	10.8432
chr1	44395833	44396246	18.6874	9.63303
chr1	44401741	44402402	14.7765	7.85124
chr1	44412628	44413337	90.4874	12.854
chr1	44415175	44415718	40.6244	7.73421
chr1	44422788	44423221	19.2987	4.60289
chr1	44423649	44424429	19.2987	4.60289
chr1	44426486	44426868	54.4323	8.25932
chr1	44435621	44435994	137.667	6.97732
chr1	44436268	44436467	20.8228	2.78325
chr1	44436651	44438566	64.9629	4.48952
chr1	44444984	44445376	235.996	7.05388
chr1	44446679	44447596	1020.73	16.003
chr1	44450504	44450738	53.9536	3.51074
chr1	44450857	44451248	158.045	5.92043
chr1	44456003	44456806	474.962	21.0918
chr1	44462325	44462850	10.4639	3.99449
chr1	44467066	44467289	13.7524	4.59459
chr1	44468119	44468724	17.7273	6.17978
chr1	44473946	44474297	28.7005	10.8025
chr1	44475569	44475768	8.57499	4.90798
chr1	44476287	44476554	12.1004	6.06061
chr1	44489835	44490184	24.4523	12.4697
chr1	44496853	44497177	21.5999	11.3854
chr1	44569102	44569432	6.54845	4.58333
chr1	44571714	44571949	7.22796	4.83871
chr1	44595501	44595787	6.54927	4.87945
chr1	44679163	44679530	44.6485	10.9091
chr1	44680022	44680221	8.79869	3.8835
chr1	44680371	44680608	22.6743	6.5625
chr1	44685538	44685963	41.8187	6.28571
chr1	44686813	44687430	210.346	17.4352
chr1	44707553	44707786	13.561	8.13242
chr1	44713423	44713830	154.836	30.6604
[truncated: 50,326 more rows]
