# Supplementary material for: 5-methylcytosine promotes mRNA export — NSUN2 as the methyltransferase and ALYREF as an m5C reader
Source: Cell Res. 2017 Apr 18;27(5):606–25. doi: 10.1038/cr.2017.55 (PMC5594206; doi:10.1038/cr.2017.55)
Supplement: Supplementary information, Table S5 — Information of primer and siRNA sequences used in this study. [file cr201755x12.xlsx]

## Sheet: Table S5
Supplementary information, Table S5: Information of primer and siRNA sequences used in this study.

## Sheet: Primers for cloning
Primers Sequence Information for Plasmid Cloning and Site-mutagenesis
Plasmid Constructs	Primer	Sequence (5'-3')
Flag-NSUN2	EcoRI-forward	CCGGAATTCCATGGGGCGGCGGTCGC
	XhoI-reverse	CCGCTCGAGTCACCGGGGTGGATGGACCC
Flag-NSUN5	EcoRI-forward	CCGGAATTCCATGGGGCTGTATGCTGCAG
	XhoI-reverse	CCGCTCGAGTCAGCCCGGAGCCTCTG
Flag-NSUN2-DM	C271A	CATAGTGCCGTCTCCACTGGCAGGGACATCACATAAAATT
	C321A	CCTCAATAGGGTTTAGTGAAGCCGTGGAATACACCATCCTTC
Myc-NSUN2	XhoI-forward	GCGCTCGAGGGGCGGCGGTCGCGGGGT
	NotI-reverse	ATAAGAATGCGGCCGCTCACCGGGGTGGATGGAC
EGFP-NSUN2	XhoI-forward	CCGCTCGAGGCATGGGGCGGCGGTCGC
	EcoRI-reverse	CCGGAATTCTCACCGGGGTGGATGGACCC
EGFP-NSUN2-WT-Ins	insensitive- forward	GCTATGACTGCTTCATCCTCAATAGGATTCAAGCTACACGTGGAATACACCATCCTTCCACCTTCA
	insensitive- reverse	TGAAGGTGGAAGGATGGTGTATTCCACGTGTAGCTTGAATCCTATTGAGGATGAAGCAGTCATAGC
EGFP-NSUN2-DM-Ins	C217A-insensitive	AATTTTATGTGATGTCCCTGCCAGTGGAGACGGCACTATG
	C321A-insensitive	GAAGGATGGTGTATTCCACGGCTAGCTTGAATCCTATTGAGG
Myc-NSUN2-WT-Ins	siNSUN2-insensitive-forward	GCTATGACTGCTTCATCCTCAATAGGATTCAAGCTACACGTGGAATACACCATCCTTCCACCTTCA
	siNSUN2-insensitive-reverse	TGAAGGTGGAAGGATGGTGTATTCCACGTGTAGCTTGAATCCTATTGAGGATGAAGCAGTCATAGC
Myc-NSUN2-DM-Ins	C271A	AATTTTATGTGATGTCCCTGCCAGTGGAGACGGCACTATG
	C321A	GAAGGATGGTGTATTCCACGGCTAGCTTGAATCCTATTGAGG
Myc-Flag-ALYREF-R78A	forward	GGCGGAGGCGGCGCGAACCGACCGGC
	reverse	GCCGGTCGGTTCGCGCCGCCTCCGCC
Myc-Flag-ALYREF-W94A	forward	AAAACAACTTCCCGACAAGGCGCAGCACGATCTTTTCGAC
	reverse	GTCGAAAAGATCGTGCTGCGCCTTGTCGGGAAGTTGTTTT
Myc-Flag-ALYREF-K114A	forward	CGTGGAGACAGGTGGGGCACTGCTGGTGTCCAAT
	reverse	ATTGGACACCAGCAGTGCCCCACCTGTCTCCACG
Myc-Flag-ALYREF-R148A&R151A	forward	GGCGGCTGTGCACTATGATGCCTCTGGTGCCAGCTTAGGAAC
	reverse	GTTCCTAAGCTGGCACCAGAGGCATCATAGTGCACAGCCGCC
Myc-Flag-ALYREF-K163A	forward	CGTGCACTTTGAGCGGGCGGCAGATGCCCTGAAG
	reverse	CTTCAGGGCATCTGCCGCCCGCTCAAAGTGCACG
Myc-Flag-ALYREF-K171A	forward	GCCCTGAAGGCCATGGCGCAGTACAACGGCGT
	reverse	ACGCCGTTGTACTGCGCCATGGCCTTCAGGGC
Myc-Flag-ALYREF-R181A	forward	GTCCCTCTGGATGGCGCCCCCATGAACATTCA
	reverse	TGAATGTTCATGGGGGCGCCATCCAGAGGGAC
Myc-Flag-ALYREF-R196A	forward	CAGATTGACGCACAGGCGAGGCCTGCACAGAG
	reverse	CTCTGTGCAGGCCTCGCCTGTGCGTCAATCTG
Myc-Flag-ALYREF-WT&K171A-Ins	insensitive- forward	CCTTCTTCAGCGTTCCAAATTCGGCGAATAGCTCCTGAATATCGGCGTCTGAGA
	insensitive- reverse	TCTCAGACGCCGATATTCAGGAGCTATTCGCCGAATTTGGAACGCTGAAGAAGG
FBXW9-EGFP-WT	forward	GCTTCGAATTCTGCAGTCGACATGACACCCGCCGCGTCC
	reverse	ATGGTGGCGACCGGTGGATCCAGCAGCAGCTCCGGGG
FBXW9-EGFP-MUT	forward	CTTACGGCCTAAACCCCGGACGCGGC
	reverse	GCCGCGTCCAGGGTTTGGGCCGTAAG

## Sheet: siRNA
siRNA Sequence Information
siRNA	Targeting Sites	Sequence (5'-3')
Human NSUN1	NSUN1-Homo-225	CCUGCAGUAAGUGACGAAATT
	NSUN1-Homo-1010	GGAGUUCUUAGAAGCUAAUTT
	NSUN1-Homo-1413	GGAGUCACCAACACCAUUATT
Human NSUN2	NSUN2-Homo-5	CACGUGUUCACUAAACCCUAUTT
Human NSUN5	NSUN5-Homo-158	GCAACUUCCAGAACGUGAATT
	NSUN5-Homo-401	CCGAUGAUGUAGUUGAUUATT
	NSUN5-Homo-1604	GCAGAACGUACUCUACGAUTT
Human NSUN6	NSUN6-Homo-1135	GGAGAGAAGATTCTAGACTTT
	NSUN6-Homo-972	CCGCAAAGAAATCTTCAGTTT
	NSUN6-Homo-597	CAGAGTGAATACACATTTATT
Human NSUN2 (5’-FAM)	NSUN2-Homo-5	CACGUGUUCACUAAACCCUAUTT
Human ALYREF	ALYREF-homo-392	CAGGAACUCUUUGCUGAAUTT
	ALYREF-homo-615	GAGGUGGCAUGACUAGAAATT
	ALYREF-homo-767	GACGCCUAUAAUGCGAGAATT
Human ALYREF (5’-FAM)	ALYREF-homo-392	CAGGAACUCUUUGCUGAAUTT

## Sheet: Primers for PCR validation
Primers for Methylated Sites Validation
Primers Name	Sequence (5'-3')
COL4A5-CTRL-forward	taatacgactcactatagggTTTCATAGGCCAAAAGGGTG
COL4A5-CTRL-reverse	atttaggtgacactatagGGTTGCCTTTAGGTCCTTCC
COL4A5-BS-forward	taatacgactcactatagggTTTTATAGGTTAAAAGGGTGATGG
COL4A5-BS-reverse	atttaggtgacactatagCCCAAAATTACCTTTAAATCCTTCC
FAM129B-CTRL-forward	taatacgactcactatagggCTTCCTGGAGAGAGGGAGGT
FAM129B-CTRL-reverse	atttaggtgacactatagAGGCACCCCCTAAATCTCAT
FAM129B-BS-forward	taatacgactcactatagggTTTTTTGGAGAGAGGGAGGT
FAM129B-BS-reverse	atttaggtgacactatagAAACACCCCCTAAATCTCAT
FURIN-CTRL-forward	taatacgactcactatagggCAGCCCTTGCTTGTTGGGAT
FURIN-CTRL-reverse	atttaggtgacactatagTTGCCTTGGTCCCTTCCTATG
FURIN-BS-forward	taatacgactcactatagggGGTAGTTTTTGTTTGTTGGGAT
FURIN-BS-reverse	atttaggtgacactatagCCTTACCTTAATCCCTTCCTATA
PLOD3-CTRL-forward	taatacgactcactatagggCTGCGCTACGACTGTGTGAT
PLOD3-CTRL-reverse	atttaggtgacactatagGGACACCATGATGTAGCGTG
PLOD3-BS-forward	taatacgactcactatagggGTTTTTTGTGTTATGATTGTGTGAT
PLOD3-BS-reverse	atttaggtgacactatagTCAACAAAAAACACCATAATATAACATA
Cy3-labeled Probes Used for Minigene mRNA Export Analysis
Probes Name	Sequence (5'-3')
EGFP-probe-1	5’-C*GCCCTCGCCGGACACGCT*GAACTTGTGGCCGTTTACGTCGCCGTCCAGC*-3’
EGFP-probe-2	5’-T*GCTTGTCGGCCATGATAT*AGACGTTGTGGCTGTTGTAGTTGTACTCCAG*-3’
EGFP-probe-3	5’-G*GACGTAGCCTTCGGGCAT*GGCGGACTTGAAGAAGTCGTGCTGCTTCATG*-3’
EGFP-probe-4	5’-C*GCTGCCGTCCTCGATGTTGT*GGCGGATCTTGAAGTTCACCTTGATGCCG*-3’
Semi-quantitative PCR and qPCR Primers
Primers Name	Sequence (5'-3')
Human NSUN1 (1128 nt)-forward	GCACCCCAGGAACATGAG
Human NSUN1 (1341 nt)-reverse	CACCACCTTGGGGAACTG
Human NSUN2 (110 nt)-forward	GCTACCCCGAGATCGTCAAG
Human NSUN2 (667 nt)-reverse	CTTTCCTGCCGTCCACATCT
Human NSUN5 (398 nt)-forward	AGCTGCCTCGATTTGTGC
Human NSUN5 (553 nt)-reverse	TCAAGGGGTCCAGGAGAA
Human NSUN6 (363 nt)-forward	TGCCCCAGGAATTGTGTC
Human NSUN6 (586 nt)-reverse	TGCCCATGCCTTTCAGTTC
Human 45S pre-ribosomal 5 (3638 nt)-forward	CCGCGCTCTACCTTACCTAC
Human 45S pre-ribosomal 5 (3783 nt)-reverse	GAGCGACCAAAGGAACCATA
Human RPS14 (456 nt)-forward	GGCAGACCGAGATGAATCCTC
Human RPS14 (598 nt)-reverse	CAGGTCCAGGGGTCTTGGTCC
Human MMS19 (2639nt)-forward	CCAAGCCTGTACTCTTGCCA
Human MMS19 (2969 nt)-reverse	TTGCGCACCAGTCTCTTCTT
Human ANKRD10 (1192 nt)-forward	CTAACCCTGAGTTGTGCGGT
Human ANKRD10 (1365nt)-reverse	TGGAATGCTCGACCACACTG
Human MLLT3 (1775 nt)-forward	TGGTGAATGTGACAAGGCAT
Human MLLT3 (1951 nt)-reverse	ACTGTGGTTTTGTCCAGCGA
Human FBXW9 (1325 nt)-forward	CTGGGATCCAGTACTCCGTGG
Human FBXW9 (1524 nt)-reverse	TCAGGCCTGCAGCCTCCA
Human POLM (1275 nt)-forward	TTTCCGCCTACCACAACCTC
Human POLM (1504 nt)-reverse	TCTTCTGCTCCGGGTCAAAC
Human COX6B1 (304 nt)-forward	CACCGCTGTCAGAAGGCAAT
Human COX6B1 (431 nt)-reverse	CCTTCAGCCCGTTGCTCATC
Human SNRPE (107 nt)-forward	AGATCGCGGATTCAGGTGTG
Human SNRPE (261 nt)-reverse	AGCATGATCCGACCCAGTTG
Human RPSA (768 nt)-forward	AGGCTGCTGCTGAGAAGG
Human RPSA (917 nt)-reverse	CAGTAGGGAATTGCTGAATAGGCAC
Human VIL2 (1827 nt)-forward	CTGTCCCAGGCCCGAGAT
Human VIL2 (1976 nt)-reverse	TTACAGGGCCTCGAACTCGTC
Human EEF1A1 (1253 nt)-forward	GTGATGCTGCCATTGTTGATATGGTTC
Human EEF1A1 (1452 nt)-reverse	TCATTTAGCCTTCTGAGCTTTCTGGGC
Human CHCHD2 (338 nt)-forward	GAGGAAGTAATGCTGAGCCTGCGA
Human CHCHD2 (537 nt)-reverse	TTAGGCCAATCCGTTTGCAAGTCG
Human NPM1 (931 nt)-forward	AGAAACAGGAAAAAACTCCTAAAACACCAAAAG
Human NPM1 (1130 nt)-reverse	TTAAAGAGACTTCCTCCACTGCCAGAG
Human RPL19 (454 nt)-forward	TGTTCAAAAACAAGCGGATTCTCATGGAAC
Human RPL19 (653 nt)-reverse	TTATTTCTTGGTCTCTTCCTCCTTGGATAAAGT
GFP-detect (4 nt)-forward	GTGAGCAAGGGCGAGGAGC
GFP-detect (203 nt)-reverse	CCGTAGGTGAAGGTGGTCACG
